# Supplementary material for: Development of a BCL-xL and BCL-2 dual degrader with improved anti-leukemic activity,
Source: Nat Commun. 2021 Nov 25;12:6896. doi: 10.1038/s41467-021-27210-x (PMC8617031; doi:10.1038/s41467-021-27210-x)
Supplement: Supplementary file 3 — Supplementary Data 1 [file 41467_2021_27210_MOESM3_ESM.zip]

Archive with 23 entries (20 files):
- Supplementary Data 1/
- Supplementary Data 1/PDB Format/
- Supplementary Data 1/PDB Format/CRL_VHL_753b-K17_BCL-2_UbcH5B_Ub_RBX1.pdb
- Supplementary Data 1/PDB Format/CRL_VHL_753b-K20_BCL-xL_UbcH5B_Ub_RBX1.pdb
- Supplementary Data 1/PDB Format/CRL_VHL_753b-K87_BCL-xL_UbcH5B_Ub_RBX1.pdb
- Supplementary Data 1/PDB Format/CRL_VHL_DT2216-K87_BCL-xL_UbcH5B_Ub_RBX1.pdb
- Supplementary Data 1/PDB Format/CRL_VHL_DT2216-R102K_BCL-xL_UbcH5B_Ub_RBX1.pdb
- Supplementary Data 1/PDB Format/CRL_VHL_DT2216-R132K_BCL-xL_UbcH5B_Ub_RBX1.pdb
- Supplementary Data 1/PDB Format/CRL_VHL_DT2216_BCL-xL_UbcH5B_Ub_RBX1.pdb
- Supplementary Data 1/PDB Format/VCB_753b_BCL-2.pdb
- Supplementary Data 1/PDB Format/VCB_753b_BCL-xl.pdb
- Supplementary Data 1/PDB Format/VCB_DT2216_BCL-xL.pdb
- Supplementary Data 1/PyMol Format/
- Supplementary Data 1/PyMol Format/CRL_VHL_753b-K17_BCL-2_UbcH5B_Ub_RBX1.pse
- Supplementary Data 1/PyMol Format/CRL_VHL_753b-K20_BCL-xL_UbcH5B_Ub_RBX1.pse
- Supplementary Data 1/PyMol Format/CRL_VHL_753b-K87_BCL-xL_UbcH5B_Ub_RBX1.pse
- Supplementary Data 1/PyMol Format/CRL_VHL_DT2216-K87_BCL-xL_UbcH5B_Ub_RBX1.pse
- Supplementary Data 1/PyMol Format/CRL_VHL_DT2216-R102K_BCL-xL_UbcH5B_Ub_RBX1.pse
- Supplementary Data 1/PyMol Format/CRL_VHL_DT2216-R132K_BCL-xL_UbcH5B_Ub_RBX1.pse
- Supplementary Data 1/PyMol Format/CRL_VHL_DT2216_BCL-xL_UbcH5B_Ub_RBX1.pse
- Supplementary Data 1/PyMol Format/VCB_753b_BCL-2.pse
- Supplementary Data 1/PyMol Format/VCB_753b_BCL-xl.pse
- Supplementary Data 1/PyMol Format/VCB_DT2216_BCL-xL.pse
