# Supplementary material for: Development of a BCL-xL and BCL-2 dual degrader with improved anti-leukemic activity,
Source: Nat Commun. 2021 Nov 25;12:6896. doi: 10.1038/s41467-021-27210-x (PMC8617031; doi:10.1038/s41467-021-27210-x)
Supplement: Supplementary file 3 — Supplementary Data 1 [file 41467_2021_27210_MOESM3_ESM.zip › Supplementary Data 1/PDB Format/CRL_VHL_753b-K20_BCL-xL_UbcH5B_Ub_RBX1.pdb]

HEADER    show_cul
ATOM      1  N   MET A   1     -24.964  -4.132  10.518  1.00  0.00      PA   N  
ATOM      2  CA  MET A   1     -23.956  -4.958  11.173  1.00  0.00      PA   C  
ATOM      3  C   MET A   1     -22.574  -4.720  10.575  1.00  0.00      PA   C  
ATOM      4  O   MET A   1     -22.246  -3.604  10.175  1.00  0.00      PA   O  
ATOM      5  CB  MET A   1     -24.326  -6.439  11.069  1.00  0.00      PA   C  
ATOM      6  CG  MET A   1     -25.570  -6.821  11.849  1.00  0.00      PA   C  
ATOM      7  SD  MET A   1     -25.386  -6.504  13.615  1.00  0.00      PA   S  
ATOM      8  CE  MET A   1     -24.157  -7.733  14.050  1.00  0.00      PA   C  
ATOM      9  N   SER A   2     -21.839  -5.478  10.318  1.00  0.00      PA   N  
ATOM     10  CA  SER A   2     -20.510  -5.389   9.737  1.00  0.00      PA   C  
ATOM     11  C   SER A   2     -20.597  -5.346   8.213  1.00  0.00      PA   C  
ATOM     12  O   SER A   2     -21.664  -5.508   7.616  1.00  0.00      PA   O  
ATOM     13  CB  SER A   2     -19.648  -6.567  10.190  1.00  0.00      PA   C  
ATOM     14  OG  SER A   2     -18.362  -6.517   9.596  1.00  0.00      PA   O  
ATOM     15  N   LEU A   3     -19.588  -4.978   7.541  1.00  0.00      PA   N  
ATOM     16  CA  LEU A   3     -19.531  -4.982   6.084  1.00  0.00      PA   C  
ATOM     17  C   LEU A   3     -19.640  -6.379   5.489  1.00  0.00      PA   C  
ATOM     18  O   LEU A   3     -19.596  -6.508   4.260  1.00  0.00      PA   O  
ATOM     19  CB  LEU A   3     -18.247  -4.296   5.604  1.00  0.00      PA   C  
ATOM     20  CG  LEU A   3     -16.885  -4.804   6.086  1.00  0.00      PA   C  
ATOM     21  CD1 LEU A   3     -16.398  -5.970   5.261  1.00  0.00      PA   C  
ATOM     22  CD2 LEU A   3     -15.869  -3.681   6.033  1.00  0.00      PA   C  
ATOM     23  N   LYS A   4     -19.566  -7.429   6.261  1.00  0.00      PA   N  
ATOM     24  CA  LYS A   4     -19.814  -8.761   5.739  1.00  0.00      PA   C  
ATOM     25  C   LYS A   4     -21.156  -8.786   5.012  1.00  0.00      PA   C  
ATOM     26  O   LYS A   4     -22.092  -8.077   5.394  1.00  0.00      PA   O  
ATOM     27  CB  LYS A   4     -19.799  -9.796   6.864  1.00  0.00      PA   C  
ATOM     28  CG  LYS A   4     -18.424 -10.033   7.468  1.00  0.00      PA   C  
ATOM     29  CD  LYS A   4     -18.480 -11.049   8.596  1.00  0.00      PA   C  
ATOM     30  CE  LYS A   4     -18.740 -12.451   8.064  1.00  0.00      PA   C  
ATOM     31  NZ  LYS A   4     -17.591 -12.968   7.269  1.00  0.00      PA   N1+
ATOM     32  N   PRO A   5     -21.325  -9.823   4.115  1.00  0.00      PA   N  
ATOM     33  CA  PRO A   5     -22.542  -9.780   3.297  1.00  0.00      PA   C  
ATOM     34  C   PRO A   5     -23.767 -10.274   4.047  1.00  0.00      PA   C  
ATOM     35  O   PRO A   5     -23.880 -11.464   4.358  1.00  0.00      PA   O  
ATOM     36  CB  PRO A   5     -22.201 -10.699   2.119  1.00  0.00      PA   C  
ATOM     37  CG  PRO A   5     -20.711 -10.769   2.095  1.00  0.00      PA   C  
ATOM     38  CD  PRO A   5     -20.309 -10.714   3.534  1.00  0.00      PA   C  
ATOM     39  N   ARG A   6     -24.562  -9.645   4.527  1.00  0.00      PA   N  
ATOM     40  CA  ARG A   6     -25.783  -9.961   5.250  1.00  0.00      PA   C  
ATOM     41  C   ARG A   6     -26.985  -9.723   4.347  1.00  0.00      PA   C  
ATOM     42  O   ARG A   6     -27.055  -8.708   3.645  1.00  0.00      PA   O  
ATOM     43  CB  ARG A   6     -25.910  -9.115   6.522  1.00  0.00      PA   C  
ATOM     44  CG  ARG A   6     -24.766  -9.292   7.509  1.00  0.00      PA   C  
ATOM     45  CD  ARG A   6     -24.779 -10.677   8.139  1.00  0.00      PA   C  
ATOM     46  NE  ARG A   6     -23.683 -10.854   9.086  1.00  0.00      PA   N  
ATOM     47  CZ  ARG A   6     -23.762 -10.574  10.383  1.00  0.00      PA   C  
ATOM     48  NH1 ARG A   6     -24.891 -10.101  10.893  1.00  0.00      PA   N1+
ATOM     49  NH2 ARG A   6     -22.713 -10.766  11.170  1.00  0.00      PA   N  
ATOM     50  N   VAL A   7     -28.000 -10.858   4.570  1.00  0.00      PA   N  
ATOM     51  CA  VAL A   7     -29.248 -10.718   3.824  1.00  0.00      PA   C  
ATOM     52  C   VAL A   7     -30.113  -9.719   4.588  1.00  0.00      PA   C  
ATOM     53  O   VAL A   7     -30.700 -10.045   5.621  1.00  0.00      PA   O  
ATOM     54  CB  VAL A   7     -29.959 -12.060   3.638  1.00  0.00      PA   C  
ATOM     55  CG1 VAL A   7     -31.288 -11.862   2.925  1.00  0.00      PA   C  
ATOM     56  CG2 VAL A   7     -29.071 -13.028   2.869  1.00  0.00      PA   C  
ATOM     57  N   VAL A   8     -30.442  -8.746   4.256  1.00  0.00      PA   N  
ATOM     58  CA  VAL A   8     -31.121  -7.646   4.932  1.00  0.00      PA   C  
ATOM     59  C   VAL A   8     -32.500  -7.470   4.311  1.00  0.00      PA   C  
ATOM     60  O   VAL A   8     -32.736  -7.840   3.153  1.00  0.00      PA   O  
ATOM     61  CB  VAL A   8     -30.275  -6.355   4.844  1.00  0.00      PA   C  
ATOM     62  CG1 VAL A   8     -30.949  -5.183   5.555  1.00  0.00      PA   C  
ATOM     63  CG2 VAL A   8     -28.881  -6.592   5.410  1.00  0.00      PA   C  
ATOM     64  N   ASP A   9     -33.512  -7.150   5.269  1.00  0.00      PA   N  
ATOM     65  CA  ASP A   9     -34.868  -6.899   4.799  1.00  0.00      PA   C  
ATOM     66  C   ASP A   9     -34.861  -5.998   3.566  1.00  0.00      PA   C  
ATOM     67  O   ASP A   9     -33.875  -5.326   3.254  1.00  0.00      PA   O  
ATOM     68  CB  ASP A   9     -35.705  -6.256   5.905  1.00  0.00      PA   C  
ATOM     69  CG  ASP A   9     -35.968  -7.199   7.063  1.00  0.00      PA   C  
ATOM     70  OD1 ASP A   9     -36.024  -8.426   6.834  1.00  0.00      PA   O  
ATOM     71  OD2 ASP A   9     -36.121  -6.712   8.203  1.00  0.00      PA   O1-
ATOM     72  N   PHE A  10     -36.339  -6.058   3.045  1.00  0.00      PA   N  
ATOM     73  CA  PHE A  10     -36.470  -5.308   1.803  1.00  0.00      PA   C  
ATOM     74  C   PHE A  10     -37.222  -3.992   1.967  1.00  0.00      PA   C  
ATOM     75  O   PHE A  10     -37.231  -3.186   1.031  1.00  0.00      PA   O  
ATOM     76  CB  PHE A  10     -37.163  -6.169   0.736  1.00  0.00      PA   C  
ATOM     77  CG  PHE A  10     -38.579  -6.545   1.076  1.00  0.00      PA   C  
ATOM     78  CD1 PHE A  10     -38.848  -7.670   1.838  1.00  0.00      PA   C  
ATOM     79  CD2 PHE A  10     -39.643  -5.790   0.609  1.00  0.00      PA   C  
ATOM     80  CE1 PHE A  10     -40.148  -8.023   2.146  1.00  0.00      PA   C  
ATOM     81  CE2 PHE A  10     -40.944  -6.140   0.911  1.00  0.00      PA   C  
ATOM     82  CZ  PHE A  10     -41.198  -7.257   1.681  1.00  0.00      PA   C  
ATOM     83  N   ASP A  11     -37.990  -3.932   3.210  1.00  0.00      PA   N  
ATOM     84  CA  ASP A  11     -38.657  -2.666   3.487  1.00  0.00      PA   C  
ATOM     85  C   ASP A  11     -37.996  -1.857   4.590  1.00  0.00      PA   C  
ATOM     86  O   ASP A  11     -38.132  -0.631   4.601  1.00  0.00      PA   O  
ATOM     87  CB  ASP A  11     -40.126  -2.900   3.863  1.00  0.00      PA   C  
ATOM     88  CG  ASP A  11     -40.971  -3.326   2.680  1.00  0.00      PA   C  
ATOM     89  OD1 ASP A  11     -40.633  -2.950   1.538  1.00  0.00      PA   O  
ATOM     90  OD2 ASP A  11     -41.984  -4.026   2.895  1.00  0.00      PA   O1-
ATOM     91  N   GLU A  12     -37.229  -2.407   5.443  1.00  0.00      PA   N  
ATOM     92  CA  GLU A  12     -36.547  -1.695   6.520  1.00  0.00      PA   C  
ATOM     93  C   GLU A  12     -35.588  -0.651   5.964  1.00  0.00      PA   C  
ATOM     94  O   GLU A  12     -35.688   0.540   6.280  1.00  0.00      PA   O  
ATOM     95  CB  GLU A  12     -35.801  -2.690   7.412  1.00  0.00      PA   C  
ATOM     96  CG  GLU A  12     -35.083  -2.047   8.586  1.00  0.00      PA   C  
ATOM     97  CD  GLU A  12     -34.367  -3.060   9.456  1.00  0.00      PA   C  
ATOM     98  OE1 GLU A  12     -34.418  -4.266   9.132  1.00  0.00      PA   O  
ATOM     99  OE2 GLU A  12     -33.749  -2.652  10.463  1.00  0.00      PA   O1-
ATOM    100  N   THR A  13     -34.955  -0.871   5.024  1.00  0.00      PA   N  
ATOM    101  CA  THR A  13     -34.025   0.064   4.404  1.00  0.00      PA   C  
ATOM    102  C   THR A  13     -34.690   0.908   3.326  1.00  0.00      PA   C  
ATOM    103  O   THR A  13     -34.183   1.987   3.002  1.00  0.00      PA   O  
ATOM    104  CB  THR A  13     -32.837  -0.692   3.808  1.00  0.00      PA   C  
ATOM    105  CG2 THR A  13     -32.119  -1.492   4.886  1.00  0.00      PA   C  
ATOM    106  OG1 THR A  13     -33.300  -1.586   2.788  1.00  0.00      PA   O  
ATOM    107  N   TRP A  14     -35.998   0.367   2.926  1.00  0.00      PA   N  
ATOM    108  CA  TRP A  14     -36.609   1.063   1.802  1.00  0.00      PA   C  
ATOM    109  C   TRP A  14     -37.461   2.248   2.241  1.00  0.00      PA   C  
ATOM    110  O   TRP A  14     -37.652   3.186   1.460  1.00  0.00      PA   O  
ATOM    111  CB  TRP A  14     -37.450   0.089   0.975  1.00  0.00      PA   C  
ATOM    112  CG  TRP A  14     -38.050   0.716  -0.241  1.00  0.00      PA   C  
ATOM    113  CD1 TRP A  14     -39.357   1.056  -0.430  1.00  0.00      PA   C  
ATOM    114  CD2 TRP A  14     -37.357   1.108  -1.431  1.00  0.00      PA   C  
ATOM    115  CE2 TRP A  14     -38.311   1.666  -2.305  1.00  0.00      PA   C  
ATOM    116  CE3 TRP A  14     -36.024   1.036  -1.845  1.00  0.00      PA   C  
ATOM    117  NE1 TRP A  14     -39.524   1.620  -1.671  1.00  0.00      PA   N  
ATOM    118  CZ2 TRP A  14     -37.974   2.148  -3.567  1.00  0.00      PA   C  
ATOM    119  CZ3 TRP A  14     -35.692   1.514  -3.099  1.00  0.00      PA   C  
ATOM    120  CH2 TRP A  14     -36.662   2.064  -3.945  1.00  0.00      PA   C  
ATOM    121  N   ASN A  15     -38.082   2.047   3.546  1.00  0.00      PA   N  
ATOM    122  CA  ASN A  15     -38.846   3.192   4.029  1.00  0.00      PA   C  
ATOM    123  C   ASN A  15     -37.929   4.369   4.335  1.00  0.00      PA   C  
ATOM    124  O   ASN A  15     -38.068   5.452   3.753  1.00  0.00      PA   O  
ATOM    125  CB  ASN A  15     -39.663   2.802   5.262  1.00  0.00      PA   C  
ATOM    126  CG  ASN A  15     -40.841   1.912   4.921  1.00  0.00      PA   C  
ATOM    127  ND2 ASN A  15     -41.083   0.903   5.751  1.00  0.00      PA   N  
ATOM    128  OD1 ASN A  15     -41.529   2.130   3.924  1.00  0.00      PA   O  
ATOM    129  N   LYS A  16     -37.086   4.353   5.178  1.00  0.00      PA   N  
ATOM    130  CA  LYS A  16     -36.151   5.423   5.509  1.00  0.00      PA   C  
ATOM    131  C   LYS A  16     -35.274   5.772   4.313  1.00  0.00      PA   C  
ATOM    132  O   LYS A  16     -34.936   6.944   4.102  1.00  0.00      PA   O  
ATOM    133  CB  LYS A  16     -35.292   5.019   6.708  1.00  0.00      PA   C  
ATOM    134  CG  LYS A  16     -34.365   6.119   7.193  1.00  0.00      PA   C  
ATOM    135  CD  LYS A  16     -35.164   7.247   7.826  1.00  0.00      PA   C  
ATOM    136  CE  LYS A  16     -34.257   8.319   8.398  1.00  0.00      PA   C  
ATOM    137  NZ  LYS A  16     -33.536   9.042   7.318  1.00  0.00      PA   N1+
ATOM    138  N   LEU A  17     -35.105   4.963   3.399  1.00  0.00      PA   N  
ATOM    139  CA  LEU A  17     -34.319   5.224   2.197  1.00  0.00      PA   C  
ATOM    140  C   LEU A  17     -35.115   6.043   1.190  1.00  0.00      PA   C  
ATOM    141  O   LEU A  17     -34.584   6.977   0.581  1.00  0.00      PA   O  
ATOM    142  CB  LEU A  17     -33.852   3.902   1.583  1.00  0.00      PA   C  
ATOM    143  CG  LEU A  17     -32.834   3.907   0.439  1.00  0.00      PA   C  
ATOM    144  CD1 LEU A  17     -31.995   2.642   0.491  1.00  0.00      PA   C  
ATOM    145  CD2 LEU A  17     -33.513   4.023  -0.918  1.00  0.00      PA   C  
ATOM    146  N   LEU A  18     -36.541   5.567   1.166  1.00  0.00      PA   N  
ATOM    147  CA  LEU A  18     -37.376   6.306   0.223  1.00  0.00      PA   C  
ATOM    148  C   LEU A  18     -37.583   7.744   0.681  1.00  0.00      PA   C  
ATOM    149  O   LEU A  18     -37.422   8.686  -0.104  1.00  0.00      PA   O  
ATOM    150  CB  LEU A  18     -38.718   5.590   0.041  1.00  0.00      PA   C  
ATOM    151  CG  LEU A  18     -39.678   6.099  -1.042  1.00  0.00      PA   C  
ATOM    152  CD1 LEU A  18     -40.493   4.948  -1.599  1.00  0.00      PA   C  
ATOM    153  CD2 LEU A  18     -40.610   7.176  -0.501  1.00  0.00      PA   C  
ATOM    154  N   THR A  19     -38.070   7.841   2.043  1.00  0.00      PA   N  
ATOM    155  CA  THR A  19     -38.223   9.196   2.564  1.00  0.00      PA   C  
ATOM    156  C   THR A  19     -36.912   9.969   2.498  1.00  0.00      PA   C  
ATOM    157  O   THR A  19     -36.922  11.199   2.368  1.00  0.00      PA   O  
ATOM    158  CB  THR A  19     -38.748   9.158   4.000  1.00  0.00      PA   C  
ATOM    159  CG2 THR A  19     -40.115   8.489   4.050  1.00  0.00      PA   C  
ATOM    160  OG1 THR A  19     -37.830   8.436   4.831  1.00  0.00      PA   O  
ATOM    161  N   THR A  20     -35.905   9.535   2.400  1.00  0.00      PA   N  
ATOM    162  CA  THR A  20     -34.621  10.203   2.220  1.00  0.00      PA   C  
ATOM    163  C   THR A  20     -34.417  10.618   0.767  1.00  0.00      PA   C  
ATOM    164  O   THR A  20     -33.860  11.688   0.496  1.00  0.00      PA   O  
ATOM    165  CB  THR A  20     -33.484   9.294   2.691  1.00  0.00      PA   C  
ATOM    166  CG2 THR A  20     -32.142   9.997   2.542  1.00  0.00      PA   C  
ATOM    167  OG1 THR A  20     -33.682   8.955   4.069  1.00  0.00      PA   O  
ATOM    168  N   ILE A  21     -35.081   9.862  -0.150  1.00  0.00      PA   N  
ATOM    169  CA  ILE A  21     -35.049  10.249  -1.560  1.00  0.00      PA   C  
ATOM    170  C   ILE A  21     -35.869  11.514  -1.777  1.00  0.00      PA   C  
ATOM    171  O   ILE A  21     -35.391  12.498  -2.356  1.00  0.00      PA   O  
ATOM    172  CB  ILE A  21     -35.557   9.098  -2.448  1.00  0.00      PA   C  
ATOM    173  CG1 ILE A  21     -34.669   7.863  -2.309  1.00  0.00      PA   C  
ATOM    174  CG2 ILE A  21     -35.627   9.540  -3.903  1.00  0.00      PA   C  
ATOM    175  CD  ILE A  21     -33.261   8.074  -2.788  1.00  0.00      PA   C  
ATOM    176  N   LYS A  22     -37.247  11.306  -1.180  1.00  0.00      PA   N  
ATOM    177  CA  LYS A  22     -38.111  12.471  -1.338  1.00  0.00      PA   C  
ATOM    178  C   LYS A  22     -37.549  13.686  -0.608  1.00  0.00      PA   C  
ATOM    179  O   LYS A  22     -37.807  14.827  -1.009  1.00  0.00      PA   O  
ATOM    180  CB  LYS A  22     -39.518  12.138  -0.837  1.00  0.00      PA   C  
ATOM    181  CG  LYS A  22     -40.556  13.221  -1.070  1.00  0.00      PA   C  
ATOM    182  CD  LYS A  22     -41.939  12.744  -0.647  1.00  0.00      PA   C  
ATOM    183  CE  LYS A  22     -42.970  13.854  -0.751  1.00  0.00      PA   C  
ATOM    184  NZ  LYS A  22     -43.204  14.262  -2.164  1.00  0.00      PA   N1+
ATOM    185  N   ALA A  23     -36.832  13.553   0.428  1.00  0.00      PA   N  
ATOM    186  CA  ALA A  23     -36.176  14.659   1.115  1.00  0.00      PA   C  
ATOM    187  C   ALA A  23     -34.991  15.200   0.325  1.00  0.00      PA   C  
ATOM    188  O   ALA A  23     -34.694  16.398   0.406  1.00  0.00      PA   O  
ATOM    189  CB  ALA A  23     -35.721  14.217   2.508  1.00  0.00      PA   C  
ATOM    190  N   VAL A  24     -34.511  14.591  -0.580  1.00  0.00      PA   N  
ATOM    191  CA  VAL A  24     -33.423  15.068  -1.427  1.00  0.00      PA   C  
ATOM    192  C   VAL A  24     -33.980  15.828  -2.624  1.00  0.00      PA   C  
ATOM    193  O   VAL A  24     -33.396  16.823  -3.072  1.00  0.00      PA   O  
ATOM    194  CB  VAL A  24     -32.526  13.892  -1.859  1.00  0.00      PA   C  
ATOM    195  CG1 VAL A  24     -31.484  14.354  -2.864  1.00  0.00      PA   C  
ATOM    196  CG2 VAL A  24     -31.845  13.275  -0.648  1.00  0.00      PA   C  
ATOM    197  N   VAL A  25     -35.292  15.329  -3.022  1.00  0.00      PA   N  
ATOM    198  CA  VAL A  25     -35.946  16.056  -4.101  1.00  0.00      PA   C  
ATOM    199  C   VAL A  25     -36.469  17.384  -3.566  1.00  0.00      PA   C  
ATOM    200  O   VAL A  25     -36.904  17.480  -2.410  1.00  0.00      PA   O  
ATOM    201  CB  VAL A  25     -37.073  15.204  -4.712  1.00  0.00      PA   C  
ATOM    202  CG1 VAL A  25     -37.807  15.969  -5.805  1.00  0.00      PA   C  
ATOM    203  CG2 VAL A  25     -36.508  13.901  -5.256  1.00  0.00      PA   C  
ATOM    204  N   MET A  26     -36.655  18.338  -4.301  1.00  0.00      PA   N  
ATOM    205  CA  MET A  26     -37.000  19.722  -3.974  1.00  0.00      PA   C  
ATOM    206  C   MET A  26     -36.052  20.339  -2.955  1.00  0.00      PA   C  
ATOM    207  O   MET A  26     -36.346  21.420  -2.427  1.00  0.00      PA   O  
ATOM    208  CB  MET A  26     -38.442  19.863  -3.470  1.00  0.00      PA   C  
ATOM    209  CG  MET A  26     -39.507  19.608  -4.521  1.00  0.00      PA   C  
ATOM    210  SD  MET A  26     -41.170  19.754  -3.840  1.00  0.00      PA   S  
ATOM    211  CE  MET A  26     -41.259  21.521  -3.551  1.00  0.00      PA   C  
ATOM    212  N   LEU A  27     -34.883  19.830  -2.792  1.00  0.00      PA   N  
ATOM    213  CA  LEU A  27     -33.898  20.317  -1.826  1.00  0.00      PA   C  
ATOM    214  C   LEU A  27     -34.514  20.539  -0.447  1.00  0.00      PA   C  
ATOM    215  O   LEU A  27     -34.095  21.432   0.294  1.00  0.00      PA   O  
ATOM    216  CB  LEU A  27     -33.213  21.594  -2.320  1.00  0.00      PA   C  
ATOM    217  CG  LEU A  27     -32.324  21.434  -3.554  1.00  0.00      PA   C  
ATOM    218  CD1 LEU A  27     -31.805  22.785  -4.025  1.00  0.00      PA   C  
ATOM    219  CD2 LEU A  27     -31.173  20.483  -3.263  1.00  0.00      PA   C  
ATOM    220  N   GLU A  28     -35.295  19.543  -0.022  1.00  0.00      PA   N  
ATOM    221  CA  GLU A  28     -35.868  19.605   1.312  1.00  0.00      PA   C  
ATOM    222  C   GLU A  28     -34.828  19.191   2.350  1.00  0.00      PA   C  
ATOM    223  O   GLU A  28     -33.808  18.571   2.035  1.00  0.00      PA   O  
ATOM    224  CB  GLU A  28     -37.101  18.705   1.412  1.00  0.00      PA   C  
ATOM    225  CG  GLU A  28     -38.281  19.149   0.556  1.00  0.00      PA   C  
ATOM    226  CD  GLU A  28     -38.908  20.441   1.046  1.00  0.00      PA   C  
ATOM    227  OE1 GLU A  28     -38.887  20.686   2.271  1.00  0.00      PA   O  
ATOM    228  OE2 GLU A  28     -39.426  21.208   0.208  1.00  0.00      PA   O1-
ATOM    229  N   TYR A  29     -34.891  19.585   3.497  1.00  0.00      PA   N  
ATOM    230  CA  TYR A  29     -33.938  19.308   4.562  1.00  0.00      PA   C  
ATOM    231  C   TYR A  29     -33.805  17.809   4.802  1.00  0.00      PA   C  
ATOM    232  O   TYR A  29     -34.799  17.113   5.035  1.00  0.00      PA   O  
ATOM    233  CB  TYR A  29     -34.351  20.012   5.852  1.00  0.00      PA   C  
ATOM    234  CG  TYR A  29     -33.434  19.698   7.011  1.00  0.00      PA   C  
ATOM    235  CD1 TYR A  29     -32.144  20.209   7.058  1.00  0.00      PA   C  
ATOM    236  CD2 TYR A  29     -33.856  18.887   8.056  1.00  0.00      PA   C  
ATOM    237  CE1 TYR A  29     -31.299  19.917   8.111  1.00  0.00      PA   C  
ATOM    238  CE2 TYR A  29     -33.019  18.594   9.117  1.00  0.00      PA   C  
ATOM    239  CZ  TYR A  29     -31.741  19.113   9.139  1.00  0.00      PA   C  
ATOM    240  OH  TYR A  29     -30.904  18.825  10.193  1.00  0.00      PA   O  
ATOM    241  N   VAL A  30     -32.313  17.450   4.654  1.00  0.00      PA   N  
ATOM    242  CA  VAL A  30     -31.992  16.069   4.982  1.00  0.00      PA   C  
ATOM    243  C   VAL A  30     -31.019  16.077   6.153  1.00  0.00      PA   C  
ATOM    244  O   VAL A  30     -30.179  16.973   6.285  1.00  0.00      PA   O  
ATOM    245  CB  VAL A  30     -31.409  15.305   3.769  1.00  0.00      PA   C  
ATOM    246  CG1 VAL A  30     -30.054  15.871   3.373  1.00  0.00      PA   C  
ATOM    247  CG2 VAL A  30     -31.318  13.813   4.059  1.00  0.00      PA   C  
ATOM    248  N   GLU A  31     -30.873  15.190   6.859  1.00  0.00      PA   N  
ATOM    249  CA  GLU A  31     -30.081  15.136   8.078  1.00  0.00      PA   C  
ATOM    250  C   GLU A  31     -28.655  14.690   7.780  1.00  0.00      PA   C  
ATOM    251  O   GLU A  31     -28.395  13.963   6.817  1.00  0.00      PA   O  
ATOM    252  CB  GLU A  31     -30.735  14.194   9.090  1.00  0.00      PA   C  
ATOM    253  CG  GLU A  31     -32.094  14.679   9.571  1.00  0.00      PA   C  
ATOM    254  CD  GLU A  31     -32.752  13.723  10.545  1.00  0.00      PA   C  
ATOM    255  OE1 GLU A  31     -32.201  12.625  10.769  1.00  0.00      PA   O  
ATOM    256  OE2 GLU A  31     -33.827  14.066  11.079  1.00  0.00      PA   O1-
ATOM    257  N   ARG A  32     -27.692  15.354   8.459  1.00  0.00      PA   N  
ATOM    258  CA  ARG A  32     -26.280  15.055   8.244  1.00  0.00      PA   C  
ATOM    259  C   ARG A  32     -25.939  13.591   8.495  1.00  0.00      PA   C  
ATOM    260  O   ARG A  32     -24.864  13.143   8.084  1.00  0.00      PA   O  
ATOM    261  CB  ARG A  32     -25.406  15.940   9.137  1.00  0.00      PA   C  
ATOM    262  CG  ARG A  32     -25.384  17.413   8.755  1.00  0.00      PA   C  
ATOM    263  CD  ARG A  32     -24.456  18.193   9.678  1.00  0.00      PA   C  
ATOM    264  NE  ARG A  32     -24.380  19.609   9.331  1.00  0.00      PA   N  
ATOM    265  CZ  ARG A  32     -23.668  20.506  10.005  1.00  0.00      PA   C  
ATOM    266  NH1 ARG A  32     -22.967  20.135  11.069  1.00  0.00      PA   N1+
ATOM    267  NH2 ARG A  32     -23.654  21.774   9.618  1.00  0.00      PA   N  
ATOM    268  N   ALA A  33     -26.427  12.868   9.111  1.00  0.00      PA   N  
ATOM    269  CA  ALA A  33     -26.158  11.475   9.455  1.00  0.00      PA   C  
ATOM    270  C   ALA A  33     -26.904  10.482   8.574  1.00  0.00      PA   C  
ATOM    271  O   ALA A  33     -26.346   9.439   8.215  1.00  0.00      PA   O  
ATOM    272  CB  ALA A  33     -26.513  11.218  10.924  1.00  0.00      PA   C  
ATOM    273  N   THR A  34     -28.143  10.647   8.291  1.00  0.00      PA   N  
ATOM    274  CA  THR A  34     -28.893   9.749   7.419  1.00  0.00      PA   C  
ATOM    275  C   THR A  34     -28.212   9.609   6.063  1.00  0.00      PA   C  
ATOM    276  O   THR A  34     -28.164   8.510   5.493  1.00  0.00      PA   O  
ATOM    277  CB  THR A  34     -30.326  10.255   7.257  1.00  0.00      PA   C  
ATOM    278  CG2 THR A  34     -31.004  10.348   8.615  1.00  0.00      PA   C  
ATOM    279  OG1 THR A  34     -30.312  11.552   6.649  1.00  0.00      PA   O  
ATOM    280  N   TRP A  35     -27.839  10.833   5.478  1.00  0.00      PA   N  
ATOM    281  CA  TRP A  35     -27.008  10.754   4.281  1.00  0.00      PA   C  
ATOM    282  C   TRP A  35     -25.829   9.815   4.496  1.00  0.00      PA   C  
ATOM    283  O   TRP A  35     -25.426   9.090   3.579  1.00  0.00      PA   O  
ATOM    284  CB  TRP A  35     -26.516  12.147   3.889  1.00  0.00      PA   C  
ATOM    285  CG  TRP A  35     -25.679  12.156   2.649  1.00  0.00      PA   C  
ATOM    286  CD1 TRP A  35     -24.318  12.215   2.579  1.00  0.00      PA   C  
ATOM    287  CD2 TRP A  35     -26.149  12.108   1.296  1.00  0.00      PA   C  
ATOM    288  CE2 TRP A  35     -25.015  12.138   0.459  1.00  0.00      PA   C  
ATOM    289  CE3 TRP A  35     -27.416  12.042   0.709  1.00  0.00      PA   C  
ATOM    290  NE1 TRP A  35     -23.911  12.202   1.268  1.00  0.00      PA   N  
ATOM    291  CZ2 TRP A  35     -25.111  12.105  -0.930  1.00  0.00      PA   C  
ATOM    292  CZ3 TRP A  35     -27.510  12.009  -0.670  1.00  0.00      PA   C  
ATOM    293  CH2 TRP A  35     -26.363  12.040  -1.475  1.00  0.00      PA   C  
ATOM    294  N   ASN A  36     -25.080   9.999   5.523  1.00  0.00      PA   N  
ATOM    295  CA  ASN A  36     -24.018   9.059   5.855  1.00  0.00      PA   C  
ATOM    296  C   ASN A  36     -24.537   7.638   6.040  1.00  0.00      PA   C  
ATOM    297  O   ASN A  36     -23.729   6.708   6.112  1.00  0.00      PA   O  
ATOM    298  CB  ASN A  36     -23.290   9.515   7.122  1.00  0.00      PA   C  
ATOM    299  CG  ASN A  36     -22.528  10.813   6.923  1.00  0.00      PA   C  
ATOM    300  ND2 ASN A  36     -22.586  11.689   7.919  1.00  0.00      PA   N  
ATOM    301  OD1 ASN A  36     -21.895  11.025   5.889  1.00  0.00      PA   O  
ATOM    302  N   ASP A  37     -25.585   7.302   6.206  1.00  0.00      PA   N  
ATOM    303  CA  ASP A  37     -26.175   5.976   6.345  1.00  0.00      PA   C  
ATOM    304  C   ASP A  37     -26.660   5.383   5.028  1.00  0.00      PA   C  
ATOM    305  O   ASP A  37     -26.766   4.154   4.924  1.00  0.00      PA   O  
ATOM    306  CB  ASP A  37     -27.356   6.020   7.324  1.00  0.00      PA   C  
ATOM    307  CG  ASP A  37     -26.924   6.287   8.750  1.00  0.00      PA   C  
ATOM    308  OD1 ASP A  37     -25.792   5.904   9.113  1.00  0.00      PA   O  
ATOM    309  OD2 ASP A  37     -27.719   6.880   9.511  1.00  0.00      PA   O1-
ATOM    310  N   ARG A  38     -27.052   6.184   4.046  1.00  0.00      PA   N  
ATOM    311  CA  ARG A  38     -27.699   5.680   2.837  1.00  0.00      PA   C  
ATOM    312  C   ARG A  38     -26.788   4.744   2.048  1.00  0.00      PA   C  
ATOM    313  O   ARG A  38     -27.262   3.765   1.462  1.00  0.00      PA   O  
ATOM    314  CB  ARG A  38     -28.160   6.842   1.960  1.00  0.00      PA   C  
ATOM    315  CG  ARG A  38     -29.216   7.733   2.601  1.00  0.00      PA   C  
ATOM    316  CD  ARG A  38     -30.590   7.067   2.641  1.00  0.00      PA   C  
ATOM    317  NE  ARG A  38     -30.716   6.091   3.720  1.00  0.00      PA   N  
ATOM    318  CZ  ARG A  38     -30.924   6.406   4.994  1.00  0.00      PA   C  
ATOM    319  NH1 ARG A  38     -31.032   7.677   5.356  1.00  0.00      PA   N1+
ATOM    320  NH2 ARG A  38     -31.027   5.451   5.909  1.00  0.00      PA   N  
ATOM    321  N   PHE A  39     -25.480   5.227   1.872  1.00  0.00      PA   N  
ATOM    322  CA  PHE A  39     -24.560   4.353   1.147  1.00  0.00      PA   C  
ATOM    323  C   PHE A  39     -24.558   2.946   1.728  1.00  0.00      PA   C  
ATOM    324  O   PHE A  39     -24.524   1.958   0.984  1.00  0.00      PA   O  
ATOM    325  CB  PHE A  39     -23.153   4.946   1.152  1.00  0.00      PA   C  
ATOM    326  CG  PHE A  39     -22.989   6.109   0.222  1.00  0.00      PA   C  
ATOM    327  CD1 PHE A  39     -23.925   6.348  -0.767  1.00  0.00      PA   C  
ATOM    328  CD2 PHE A  39     -21.905   6.956   0.327  1.00  0.00      PA   C  
ATOM    329  CE1 PHE A  39     -23.779   7.409  -1.630  1.00  0.00      PA   C  
ATOM    330  CE2 PHE A  39     -21.759   8.023  -0.538  1.00  0.00      PA   C  
ATOM    331  CZ  PHE A  39     -22.698   8.250  -1.514  1.00  0.00      PA   C  
ATOM    332  N   SER A  40     -24.255   2.814   2.975  1.00  0.00      PA   N  
ATOM    333  CA  SER A  40     -24.426   1.506   3.593  1.00  0.00      PA   C  
ATOM    334  C   SER A  40     -25.793   0.923   3.259  1.00  0.00      PA   C  
ATOM    335  O   SER A  40     -25.915  -0.273   2.962  1.00  0.00      PA   O  
ATOM    336  CB  SER A  40     -24.243   1.616   5.105  1.00  0.00      PA   C  
ATOM    337  OG  SER A  40     -22.924   2.018   5.431  1.00  0.00      PA   O  
ATOM    338  N   ASP A  41     -26.795   1.491   3.474  1.00  0.00      PA   N  
ATOM    339  CA  ASP A  41     -28.150   1.053   3.158  1.00  0.00      PA   C  
ATOM    340  C   ASP A  41     -28.349   0.735   1.680  1.00  0.00      PA   C  
ATOM    341  O   ASP A  41     -29.469   0.387   1.291  1.00  0.00      PA   O  
ATOM    342  CB  ASP A  41     -29.158   2.115   3.602  1.00  0.00      PA   C  
ATOM    343  CG  ASP A  41     -29.260   2.221   5.112  1.00  0.00      PA   C  
ATOM    344  OD1 ASP A  41     -29.037   1.201   5.797  1.00  0.00      PA   O  
ATOM    345  OD2 ASP A  41     -29.563   3.325   5.614  1.00  0.00      PA   O1-
ATOM    346  N   ILE A  42     -27.415   1.010   0.810  1.00  0.00      PA   N  
ATOM    347  CA  ILE A  42     -27.458   0.567  -0.576  1.00  0.00      PA   C  
ATOM    348  C   ILE A  42     -26.525  -0.616  -0.811  1.00  0.00      PA   C  
ATOM    349  O   ILE A  42     -26.898  -1.581  -1.484  1.00  0.00      PA   O  
ATOM    350  CB  ILE A  42     -27.128   1.730  -1.537  1.00  0.00      PA   C  
ATOM    351  CG1 ILE A  42     -28.186   2.829  -1.429  1.00  0.00      PA   C  
ATOM    352  CG2 ILE A  42     -27.027   1.232  -2.970  1.00  0.00      PA   C  
ATOM    353  CD  ILE A  42     -27.811   4.111  -2.138  1.00  0.00      PA   C  
ATOM    354  N   TYR A  43     -25.183  -0.387  -0.432  1.00  0.00      PA   N  
ATOM    355  CA  TYR A  43     -24.280  -1.532  -0.501  1.00  0.00      PA   C  
ATOM    356  C   TYR A  43     -24.911  -2.768   0.126  1.00  0.00      PA   C  
ATOM    357  O   TYR A  43     -24.744  -3.882  -0.382  1.00  0.00      PA   O  
ATOM    358  CB  TYR A  43     -22.958  -1.203   0.189  1.00  0.00      PA   C  
ATOM    359  CG  TYR A  43     -21.961  -2.342   0.184  1.00  0.00      PA   C  
ATOM    360  CD1 TYR A  43     -21.235  -2.652  -0.958  1.00  0.00      PA   C  
ATOM    361  CD2 TYR A  43     -21.744  -3.107   1.323  1.00  0.00      PA   C  
ATOM    362  CE1 TYR A  43     -20.323  -3.692  -0.966  1.00  0.00      PA   C  
ATOM    363  CE2 TYR A  43     -20.835  -4.148   1.326  1.00  0.00      PA   C  
ATOM    364  CZ  TYR A  43     -20.127  -4.436   0.178  1.00  0.00      PA   C  
ATOM    365  OH  TYR A  43     -19.221  -5.471   0.174  1.00  0.00      PA   O  
ATOM    366  N   ALA A  44     -25.312  -2.770   1.240  1.00  0.00      PA   N  
ATOM    367  CA  ALA A  44     -26.003  -3.903   1.848  1.00  0.00      PA   C  
ATOM    368  C   ALA A  44     -27.069  -4.471   0.920  1.00  0.00      PA   C  
ATOM    369  O   ALA A  44     -27.352  -5.673   0.962  1.00  0.00      PA   O  
ATOM    370  CB  ALA A  44     -26.622  -3.487   3.182  1.00  0.00      PA   C  
ATOM    371  N   LEU A  45     -27.770  -3.799   0.226  1.00  0.00      PA   N  
ATOM    372  CA  LEU A  45     -28.797  -4.270  -0.697  1.00  0.00      PA   C  
ATOM    373  C   LEU A  45     -28.193  -4.993  -1.895  1.00  0.00      PA   C  
ATOM    374  O   LEU A  45     -28.744  -5.996  -2.358  1.00  0.00      PA   O  
ATOM    375  CB  LEU A  45     -29.655  -3.098  -1.176  1.00  0.00      PA   C  
ATOM    376  CG  LEU A  45     -30.526  -2.386  -0.142  1.00  0.00      PA   C  
ATOM    377  CD1 LEU A  45     -31.214  -1.185  -0.772  1.00  0.00      PA   C  
ATOM    378  CD2 LEU A  45     -31.546  -3.342   0.453  1.00  0.00      PA   C  
ATOM    379  N   CYS A  46     -27.154  -4.338  -2.500  1.00  0.00      PA   N  
ATOM    380  CA  CYS A  46     -26.590  -4.839  -3.747  1.00  0.00      PA   C  
ATOM    381  C   CYS A  46     -25.750  -6.103  -3.578  1.00  0.00      PA   C  
ATOM    382  O   CYS A  46     -24.984  -6.433  -4.493  1.00  0.00      PA   O  
ATOM    383  CB  CYS A  46     -25.746  -3.749  -4.415  1.00  0.00      PA   C  
ATOM    384  SG  CYS A  46     -26.682  -2.310  -4.977  1.00  0.00      PA   S  
ATOM    385  N   VAL A  47     -25.527  -6.643  -2.604  1.00  0.00      PA   N  
ATOM    386  CA  VAL A  47     -24.663  -7.804  -2.416  1.00  0.00      PA   C  
ATOM    387  C   VAL A  47     -25.446  -9.090  -2.175  1.00  0.00      PA   C  
ATOM    388  O   VAL A  47     -25.420 -10.003  -3.006  1.00  0.00      PA   O  
ATOM    389  CB  VAL A  47     -23.668  -7.562  -1.263  1.00  0.00      PA   C  
ATOM    390  CG1 VAL A  47     -22.878  -8.829  -0.970  1.00  0.00      PA   C  
ATOM    391  CG2 VAL A  47     -22.723  -6.424  -1.610  1.00  0.00      PA   C  
ATOM    392  N   ALA A  48     -25.838  -9.320  -1.077  1.00  0.00      PA   N  
ATOM    393  CA  ALA A  48     -26.200 -10.607  -0.481  1.00  0.00      PA   C  
ATOM    394  C   ALA A  48     -27.701 -10.878  -0.552  1.00  0.00      PA   C  
ATOM    395  O   ALA A  48     -28.462 -10.464   0.324  1.00  0.00      PA   O  
ATOM    396  CB  ALA A  48     -25.716 -10.664   0.966  1.00  0.00      PA   C  
ATOM    397  N   TYR A  49     -27.986 -11.813  -1.421  1.00  0.00      PA   N  
ATOM    398  CA  TYR A  49     -29.245 -12.546  -1.334  1.00  0.00      PA   C  
ATOM    399  C   TYR A  49     -29.193 -13.934  -1.990  1.00  0.00      PA   C  
ATOM    400  O   TYR A  49     -30.169 -14.349  -2.623  1.00  0.00      PA   O  
ATOM    401  CB  TYR A  49     -30.350 -11.666  -1.945  1.00  0.00      PA   C  
ATOM    402  CG  TYR A  49     -31.748 -12.254  -1.994  1.00  0.00      PA   C  
ATOM    403  CD1 TYR A  49     -32.474 -12.485  -0.834  1.00  0.00      PA   C  
ATOM    404  CD2 TYR A  49     -32.354 -12.539  -3.215  1.00  0.00      PA   C  
ATOM    405  CE1 TYR A  49     -33.749 -13.017  -0.886  1.00  0.00      PA   C  
ATOM    406  CE2 TYR A  49     -33.624 -13.070  -3.277  1.00  0.00      PA   C  
ATOM    407  CZ  TYR A  49     -34.319 -13.305  -2.111  1.00  0.00      PA   C  
ATOM    408  OH  TYR A  49     -35.589 -13.829  -2.173  1.00  0.00      PA   O  
ATOM    409  N   PRO A  50     -28.022 -14.534  -2.093  1.00  0.00      PA   N  
ATOM    410  CA  PRO A  50     -26.596 -14.274  -1.878  1.00  0.00      PA   C  
ATOM    411  C   PRO A  50     -26.018 -13.908  -3.241  1.00  0.00      PA   C  
ATOM    412  O   PRO A  50     -24.994 -14.429  -3.676  1.00  0.00      PA   O  
ATOM    413  CB  PRO A  50     -26.057 -15.607  -1.363  1.00  0.00      PA   C  
ATOM    414  CG  PRO A  50     -26.943 -16.610  -1.983  1.00  0.00      PA   C  
ATOM    415  CD  PRO A  50     -28.309 -15.979  -2.047  1.00  0.00      PA   C  
ATOM    416  N   GLU A  51     -27.050 -12.971  -3.872  1.00  0.00      PA   N  
ATOM    417  CA  GLU A  51     -26.827 -12.545  -5.242  1.00  0.00      PA   C  
ATOM    418  C   GLU A  51     -26.948 -11.030  -5.324  1.00  0.00      PA   C  
ATOM    419  O   GLU A  51     -27.635 -10.416  -4.501  1.00  0.00      PA   O  
ATOM    420  CB  GLU A  51     -27.856 -13.202  -6.175  1.00  0.00      PA   C  
ATOM    421  CG  GLU A  51     -27.753 -14.719  -6.236  1.00  0.00      PA   C  
ATOM    422  CD  GLU A  51     -28.861 -15.347  -7.058  1.00  0.00      PA   C  
ATOM    423  OE1 GLU A  51     -29.783 -14.614  -7.474  1.00  0.00      PA   O  
ATOM    424  OE2 GLU A  51     -28.815 -16.575  -7.283  1.00  0.00      PA   O1-
ATOM    425  N   PRO A  52     -26.719 -10.405  -6.242  1.00  0.00      PA   N  
ATOM    426  CA  PRO A  52     -26.828  -8.947  -6.373  1.00  0.00      PA   C  
ATOM    427  C   PRO A  52     -28.241  -8.515  -6.735  1.00  0.00      PA   C  
ATOM    428  O   PRO A  52     -29.019  -9.273  -7.320  1.00  0.00      PA   O  
ATOM    429  CB  PRO A  52     -25.835  -8.614  -7.493  1.00  0.00      PA   C  
ATOM    430  CG  PRO A  52     -25.712  -9.876  -8.277  1.00  0.00      PA   C  
ATOM    431  CD  PRO A  52     -25.846 -10.988  -7.277  1.00  0.00      PA   C  
ATOM    432  N   LEU A  53     -28.718  -7.453  -6.168  1.00  0.00      PA   N  
ATOM    433  CA  LEU A  53     -30.086  -6.968  -6.313  1.00  0.00      PA   C  
ATOM    434  C   LEU A  53     -30.188  -5.538  -6.837  1.00  0.00      PA   C  
ATOM    435  O   LEU A  53     -31.289  -4.972  -6.815  1.00  0.00      PA   O  
ATOM    436  CB  LEU A  53     -30.829  -7.057  -4.974  1.00  0.00      PA   C  
ATOM    437  CG  LEU A  53     -31.086  -8.438  -4.370  1.00  0.00      PA   C  
ATOM    438  CD1 LEU A  53     -31.715  -8.286  -2.996  1.00  0.00      PA   C  
ATOM    439  CD2 LEU A  53     -31.966  -9.278  -5.281  1.00  0.00      PA   C  
ATOM    440  N   GLY A  54     -29.528  -4.917  -7.305  1.00  0.00      PA   N  
ATOM    441  CA  GLY A  54     -29.585  -3.544  -7.790  1.00  0.00      PA   C  
ATOM    442  C   GLY A  54     -30.533  -3.338  -8.954  1.00  0.00      PA   C  
ATOM    443  O   GLY A  54     -30.992  -2.207  -9.183  1.00  0.00      PA   O  
ATOM    444  N   GLU A  55     -30.998  -4.456  -9.509  1.00  0.00      PA   N  
ATOM    445  CA  GLU A  55     -31.950  -4.371 -10.611  1.00  0.00      PA   C  
ATOM    446  C   GLU A  55     -33.293  -3.816 -10.152  1.00  0.00      PA   C  
ATOM    447  O   GLU A  55     -33.986  -3.146 -10.926  1.00  0.00      PA   O  
ATOM    448  CB  GLU A  55     -32.123  -5.754 -11.243  1.00  0.00      PA   C  
ATOM    449  CG  GLU A  55     -33.013  -5.796 -12.473  1.00  0.00      PA   C  
ATOM    450  CD  GLU A  55     -33.094  -7.186 -13.081  1.00  0.00      PA   C  
ATOM    451  OE1 GLU A  55     -32.467  -8.115 -12.529  1.00  0.00      PA   O  
ATOM    452  OE2 GLU A  55     -33.784  -7.349 -14.109  1.00  0.00      PA   O1-
ATOM    453  N   ARG A  56     -33.626  -4.316  -8.800  1.00  0.00      PA   N  
ATOM    454  CA  ARG A  56     -34.848  -3.735  -8.255  1.00  0.00      PA   C  
ATOM    455  C   ARG A  56     -34.685  -2.239  -8.012  1.00  0.00      PA   C  
ATOM    456  O   ARG A  56     -35.567  -1.442  -8.359  1.00  0.00      PA   O  
ATOM    457  CB  ARG A  56     -35.229  -4.451  -6.958  1.00  0.00      PA   C  
ATOM    458  CG  ARG A  56     -36.506  -3.942  -6.315  1.00  0.00      PA   C  
ATOM    459  CD  ARG A  56     -36.837  -4.739  -5.065  1.00  0.00      PA   C  
ATOM    460  NE  ARG A  56     -38.024  -4.229  -4.387  1.00  0.00      PA   N  
ATOM    461  CZ  ARG A  56     -38.531  -4.757  -3.278  1.00  0.00      PA   C  
ATOM    462  NH1 ARG A  56     -37.954  -5.813  -2.723  1.00  0.00      PA   N1+
ATOM    463  NH2 ARG A  56     -39.615  -4.229  -2.724  1.00  0.00      PA   N  
ATOM    464  N   LEU A  57     -33.743  -1.770  -7.405  1.00  0.00      PA   N  
ATOM    465  CA  LEU A  57     -33.529  -0.366  -7.071  1.00  0.00      PA   C  
ATOM    466  C   LEU A  57     -33.506   0.507  -8.320  1.00  0.00      PA   C  
ATOM    467  O   LEU A  57     -34.027   1.631  -8.309  1.00  0.00      PA   O  
ATOM    468  CB  LEU A  57     -32.231  -0.209  -6.277  1.00  0.00      PA   C  
ATOM    469  CG  LEU A  57     -31.875   1.201  -5.800  1.00  0.00      PA   C  
ATOM    470  CD1 LEU A  57     -32.947   1.740  -4.873  1.00  0.00      PA   C  
ATOM    471  CD2 LEU A  57     -30.524   1.203  -5.103  1.00  0.00      PA   C  
ATOM    472  N   TYR A  58     -33.244   0.059  -9.395  1.00  0.00      PA   N  
ATOM    473  CA  TYR A  58     -33.223   0.829 -10.637  1.00  0.00      PA   C  
ATOM    474  C   TYR A  58     -34.638   1.095 -11.143  1.00  0.00      PA   C  
ATOM    475  O   TYR A  58     -35.003   2.242 -11.438  1.00  0.00      PA   O  
ATOM    476  CB  TYR A  58     -32.399   0.094 -11.695  1.00  0.00      PA   C  
ATOM    477  CG  TYR A  58     -32.334   0.835 -13.010  0.00  0.00      PA   C  
ATOM    478  CD1 TYR A  58     -31.306   1.763 -13.256  0.00  0.00      PA   C  
ATOM    479  CD2 TYR A  58     -33.341   0.662 -13.977  0.00  0.00      PA   C  
ATOM    480  CE1 TYR A  58     -31.299   2.519 -14.438  0.00  0.00      PA   C  
ATOM    481  CE2 TYR A  58     -33.335   1.421 -15.156  0.00  0.00      PA   C  
ATOM    482  CZ  TYR A  58     -32.316   2.350 -15.383  0.00  0.00      PA   C  
ATOM    483  OH  TYR A  58     -32.319   3.135 -16.550  0.00  0.00      PA   O  
ATOM    484  N   THR A  59     -35.453  -0.140 -11.049  1.00  0.00      PA   N  
ATOM    485  CA  THR A  59     -36.805   0.006 -11.584  1.00  0.00      PA   C  
ATOM    486  C   THR A  59     -37.659   0.903 -10.696  1.00  0.00      PA   C  
ATOM    487  O   THR A  59     -38.330   1.818 -11.185  1.00  0.00      PA   O  
ATOM    488  CB  THR A  59     -37.457  -1.368 -11.745  1.00  0.00      PA   C  
ATOM    489  CG2 THR A  59     -36.651  -2.233 -12.702  1.00  0.00      PA   C  
ATOM    490  OG1 THR A  59     -37.536  -2.016 -10.469  1.00  0.00      PA   O  
ATOM    491  N   GLU A  60     -37.633   0.505  -9.304  1.00  0.00      PA   N  
ATOM    492  CA  GLU A  60     -38.404   1.341  -8.386  1.00  0.00      PA   C  
ATOM    493  C   GLU A  60     -37.981   2.803  -8.486  1.00  0.00      PA   C  
ATOM    494  O   GLU A  60     -38.831   3.706  -8.535  1.00  0.00      PA   O  
ATOM    495  CB  GLU A  60     -38.240   0.832  -6.954  1.00  0.00      PA   C  
ATOM    496  CG  GLU A  60     -38.827  -0.549  -6.703  1.00  0.00      PA   C  
ATOM    497  CD  GLU A  60     -40.341  -0.566  -6.785  1.00  0.00      PA   C  
ATOM    498  OE1 GLU A  60     -40.968   0.457  -6.441  1.00  0.00      PA   O  
ATOM    499  OE2 GLU A  60     -40.904  -1.606  -7.187  1.00  0.00      PA   O1-
ATOM    500  N   THR A  61     -36.897   3.154  -8.595  1.00  0.00      PA   N  
ATOM    501  CA  THR A  61     -36.400   4.517  -8.747  1.00  0.00      PA   C  
ATOM    502  C   THR A  61     -36.941   5.159 -10.019  1.00  0.00      PA   C  
ATOM    503  O   THR A  61     -37.396   6.309 -10.002  1.00  0.00      PA   O  
ATOM    504  CB  THR A  61     -34.870   4.518  -8.749  1.00  0.00      PA   C  
ATOM    505  CG2 THR A  61     -34.336   5.935  -8.902  1.00  0.00      PA   C  
ATOM    506  OG1 THR A  61     -34.388   3.963  -7.519  1.00  0.00      PA   O  
ATOM    507  N   LYS A  62     -37.156   4.373 -11.038  1.00  0.00      PA   N  
ATOM    508  CA  LYS A  62     -37.683   4.914 -12.289  1.00  0.00      PA   C  
ATOM    509  C   LYS A  62     -39.175   5.212 -12.178  1.00  0.00      PA   C  
ATOM    510  O   LYS A  62     -39.667   6.189 -12.758  1.00  0.00      PA   O  
ATOM    511  CB  LYS A  62     -37.405   3.943 -13.438  1.00  0.00      PA   C  
ATOM    512  CG  LYS A  62     -37.778   4.477 -14.812  1.00  0.00      PA   C  
ATOM    513  CD  LYS A  62     -37.324   3.530 -15.913  1.00  0.00      PA   C  
ATOM    514  CE  LYS A  62     -37.663   4.076 -17.291  1.00  0.00      PA   C  
ATOM    515  NZ  LYS A  62     -37.205   3.170 -18.381  1.00  0.00      PA   N1+
ATOM    516  N   ILE A  63     -39.855   4.235 -11.315  1.00  0.00      PA   N  
ATOM    517  CA  ILE A  63     -41.281   4.482 -11.109  1.00  0.00      PA   C  
ATOM    518  C   ILE A  63     -41.492   5.804 -10.381  1.00  0.00      PA   C  
ATOM    519  O   ILE A  63     -42.298   6.647 -10.802  1.00  0.00      PA   O  
ATOM    520  CB  ILE A  63     -41.925   3.311 -10.345  1.00  0.00      PA   C  
ATOM    521  CG1 ILE A  63     -41.854   2.026 -11.173  1.00  0.00      PA   C  
ATOM    522  CG2 ILE A  63     -43.367   3.637  -9.986  1.00  0.00      PA   C  
ATOM    523  CD  ILE A  63     -42.211   0.780 -10.393  1.00  0.00      PA   C  
ATOM    524  N   PHE A  64     -40.831   5.995  -9.240  1.00  0.00      PA   N  
ATOM    525  CA  PHE A  64     -40.941   7.261  -8.516  1.00  0.00      PA   C  
ATOM    526  C   PHE A  64     -40.574   8.440  -9.409  1.00  0.00      PA   C  
ATOM    527  O   PHE A  64     -41.214   9.498  -9.350  1.00  0.00      PA   O  
ATOM    528  CB  PHE A  64     -40.058   7.235  -7.269  1.00  0.00      PA   C  
ATOM    529  CG  PHE A  64     -40.130   8.494  -6.452  1.00  0.00      PA   C  
ATOM    530  CD1 PHE A  64     -41.237   8.762  -5.663  1.00  0.00      PA   C  
ATOM    531  CD2 PHE A  64     -39.091   9.410  -6.471  1.00  0.00      PA   C  
ATOM    532  CE1 PHE A  64     -41.307   9.919  -4.910  1.00  0.00      PA   C  
ATOM    533  CE2 PHE A  64     -39.156  10.570  -5.721  1.00  0.00      PA   C  
ATOM    534  CZ  PHE A  64     -40.266  10.823  -4.939  1.00  0.00      PA   C  
ATOM    535  N   LEU A  65     -39.842   8.376 -10.285  1.00  0.00      PA   N  
ATOM    536  CA  LEU A  65     -39.478   9.419 -11.238  1.00  0.00      PA   C  
ATOM    537  C   LEU A  65     -40.653   9.767 -12.145  1.00  0.00      PA   C  
ATOM    538  O   LEU A  65     -40.994  10.944 -12.315  1.00  0.00      PA   O  
ATOM    539  CB  LEU A  65     -38.271   8.975 -12.067  1.00  0.00      PA   C  
ATOM    540  CG  LEU A  65     -36.940   8.813 -11.327  1.00  0.00      PA   C  
ATOM    541  CD1 LEU A  65     -35.889   8.201 -12.239  1.00  0.00      PA   C  
ATOM    542  CD2 LEU A  65     -36.462  10.147 -10.775  1.00  0.00      PA   C  
ATOM    543  N   GLU A  66     -41.365   8.651 -12.596  1.00  0.00      PA   N  
ATOM    544  CA  GLU A  66     -42.499   8.899 -13.483  1.00  0.00      PA   C  
ATOM    545  C   GLU A  66     -43.619   9.635 -12.759  1.00  0.00      PA   C  
ATOM    546  O   GLU A  66     -44.151  10.635 -13.263  1.00  0.00      PA   O  
ATOM    547  CB  GLU A  66     -43.015   7.579 -14.060  1.00  0.00      PA   C  
ATOM    548  CG  GLU A  66     -44.164   7.752 -15.042  1.00  0.00      PA   C  
ATOM    549  CD  GLU A  66     -44.640   6.437 -15.625  1.00  0.00      PA   C  
ATOM    550  OE1 GLU A  66     -44.085   5.383 -15.250  1.00  0.00      PA   O  
ATOM    551  OE2 GLU A  66     -45.572   6.458 -16.458  1.00  0.00      PA   O1-
ATOM    552  N   ASN A  67     -43.951   8.990 -11.492  1.00  0.00      PA   N  
ATOM    553  CA  ASN A  67     -45.043   9.617 -10.754  1.00  0.00      PA   C  
ATOM    554  C   ASN A  67     -44.737  11.077 -10.439  1.00  0.00      PA   C  
ATOM    555  O   ASN A  67     -45.607  11.947 -10.581  1.00  0.00      PA   O  
ATOM    556  CB  ASN A  67     -45.324   8.834  -9.472  1.00  0.00      PA   C  
ATOM    557  CG  ASN A  67     -45.931   7.472  -9.744  1.00  0.00      PA   C  
ATOM    558  ND2 ASN A  67     -45.472   6.462  -9.014  1.00  0.00      PA   N  
ATOM    559  OD1 ASN A  67     -46.802   7.327 -10.603  1.00  0.00      PA   O  
ATOM    560  N   HSE A  68     -43.634  11.443 -10.053  1.00  0.00      PA   N  
ATOM    561  CA  HSE A  68     -43.264  12.824  -9.754  1.00  0.00      PA   C  
ATOM    562  C   HSE A  68     -43.318  13.689 -11.009  1.00  0.00      PA   C  
ATOM    563  O   HSE A  68     -43.827  14.821 -10.976  1.00  0.00      PA   O  
ATOM    564  CB  HSE A  68     -41.869  12.857  -9.126  1.00  0.00      PA   C  
ATOM    565  CG  HSE A  68     -41.468  14.201  -8.604  1.00  0.00      PA   C  
ATOM    566  CD2 HSE A  68     -40.600  15.123  -9.084  1.00  0.00      PA   C  
ATOM    567  ND1 HSE A  68     -41.975  14.725  -7.434  1.00  0.00      PA   N  
ATOM    568  CE1 HSE A  68     -41.439  15.913  -7.217  1.00  0.00      PA   C  
ATOM    569  NE2 HSE A  68     -40.603  16.179  -8.206  1.00  0.00      PA   N  
ATOM    570  N   VAL A  69     -43.065  13.218 -12.120  1.00  0.00      PA   N  
ATOM    571  CA  VAL A  69     -43.096  13.955 -13.382  1.00  0.00      PA   C  
ATOM    572  C   VAL A  69     -44.527  14.293 -13.779  1.00  0.00      PA   C  
ATOM    573  O   VAL A  69     -44.811  15.403 -14.246  1.00  0.00      PA   O  
ATOM    574  CB  VAL A  69     -42.373  13.159 -14.485  1.00  0.00      PA   C  
ATOM    575  CG1 VAL A  69     -42.608  13.794 -15.842  1.00  0.00      PA   C  
ATOM    576  CG2 VAL A  69     -40.883  13.094 -14.199  1.00  0.00      PA   C  
ATOM    577  N   ARG A  70     -45.442  13.206 -13.482  1.00  0.00      PA   N  
ATOM    578  CA  ARG A  70     -46.827  13.481 -13.859  1.00  0.00      PA   C  
ATOM    579  C   ARG A  70     -47.491  14.457 -12.894  1.00  0.00      PA   C  
ATOM    580  O   ARG A  70     -48.311  15.286 -13.311  1.00  0.00      PA   O  
ATOM    581  CB  ARG A  70     -47.624  12.182 -13.956  1.00  0.00      PA   C  
ATOM    582  CG  ARG A  70     -47.264  11.346 -15.171  1.00  0.00      PA   C  
ATOM    583  CD  ARG A  70     -48.162  10.131 -15.301  1.00  0.00      PA   C  
ATOM    584  NE  ARG A  70     -47.806   9.324 -16.465  1.00  0.00      PA   N  
ATOM    585  CZ  ARG A  70     -48.287   9.530 -17.687  1.00  0.00      PA   C  
ATOM    586  NH1 ARG A  70     -49.144  10.518 -17.906  1.00  0.00      PA   N1+
ATOM    587  NH2 ARG A  70     -47.911   8.750 -18.690  1.00  0.00      PA   N  
ATOM    588  N   HSE A  71     -47.179  14.281 -11.546  1.00  0.00      PA   N  
ATOM    589  CA  HSE A  71     -47.693  15.267 -10.598  1.00  0.00      PA   C  
ATOM    590  C   HSE A  71     -47.274  16.676 -10.997  1.00  0.00      PA   C  
ATOM    591  O   HSE A  71     -48.110  17.585 -11.090  1.00  0.00      PA   O  
ATOM    592  CB  HSE A  71     -47.214  14.949  -9.182  1.00  0.00      PA   C  
ATOM    593  CG  HSE A  71     -47.755  15.882  -8.143  1.00  0.00      PA   C  
ATOM    594  CD2 HSE A  71     -48.854  15.804  -7.356  1.00  0.00      PA   C  
ATOM    595  ND1 HSE A  71     -47.143  17.077  -7.828  1.00  0.00      PA   N  
ATOM    596  CE1 HSE A  71     -47.840  17.691  -6.887  1.00  0.00      PA   C  
ATOM    597  NE2 HSE A  71     -48.882  16.940  -6.583  1.00  0.00      PA   N  
ATOM    598  N   LEU A  72     -46.164  16.950 -11.299  1.00  0.00      PA   N  
ATOM    599  CA  LEU A  72     -45.713  18.262 -11.743  1.00  0.00      PA   C  
ATOM    600  C   LEU A  72     -46.166  18.590 -13.159  1.00  0.00      PA   C  
ATOM    601  O   LEU A  72     -46.074  19.753 -13.565  1.00  0.00      PA   O  
ATOM    602  CB  LEU A  72     -44.190  18.368 -11.633  1.00  0.00      PA   C  
ATOM    603  CG  LEU A  72     -43.654  18.734 -10.244  1.00  0.00      PA   C  
ATOM    604  CD1 LEU A  72     -43.826  17.597  -9.250  1.00  0.00      PA   C  
ATOM    605  CD2 LEU A  72     -42.195  19.150 -10.324  1.00  0.00      PA   C  
ATOM    606  N   HSE A  73     -46.757  17.633 -13.865  1.00  0.00      PA   N  
ATOM    607  CA  HSE A  73     -47.403  17.927 -15.138  1.00  0.00      PA   C  
ATOM    608  C   HSE A  73     -48.814  18.459 -14.945  1.00  0.00      PA   C  
ATOM    609  O   HSE A  73     -49.275  19.281 -15.744  1.00  0.00      PA   O  
ATOM    610  CB  HSE A  73     -47.437  16.684 -16.029  1.00  0.00      PA   C  
ATOM    611  CG  HSE A  73     -48.131  16.904 -17.337  1.00  0.00      PA   C  
ATOM    612  CD2 HSE A  73     -49.346  16.501 -17.780  1.00  0.00      PA   C  
ATOM    613  ND1 HSE A  73     -47.572  17.632 -18.365  1.00  0.00      PA   N  
ATOM    614  CE1 HSE A  73     -48.408  17.665 -19.387  1.00  0.00      PA   C  
ATOM    615  NE2 HSE A  73     -49.492  16.985 -19.058  1.00  0.00      PA   N  
ATOM    616  N   LYS A  74     -49.491  17.831 -13.823  1.00  0.00      PA   N  
ATOM    617  CA  LYS A  74     -50.804  18.399 -13.540  1.00  0.00      PA   C  
ATOM    618  C   LYS A  74     -50.692  19.758 -12.860  1.00  0.00      PA   C  
ATOM    619  O   LYS A  74     -51.519  20.641 -13.114  1.00  0.00      PA   O  
ATOM    620  CB  LYS A  74     -51.628  17.438 -12.682  1.00  0.00      PA   C  
ATOM    621  CG  LYS A  74     -53.060  17.900 -12.453  1.00  0.00      PA   C  
ATOM    622  CD  LYS A  74     -53.839  17.913 -13.762  1.00  0.00      PA   C  
ATOM    623  CE  LYS A  74     -55.266  18.399 -13.564  1.00  0.00      PA   C  
ATOM    624  NZ  LYS A  74     -56.073  17.452 -12.749  1.00  0.00      PA   N1+
ATOM    625  N   ARG A  75     -49.771  19.984 -12.004  1.00  0.00      PA   N  
ATOM    626  CA  ARG A  75     -49.523  21.313 -11.450  1.00  0.00      PA   C  
ATOM    627  C   ARG A  75     -49.063  22.280 -12.533  1.00  0.00      PA   C  
ATOM    628  O   ARG A  75     -49.532  23.422 -12.600  1.00  0.00      PA   O  
ATOM    629  CB  ARG A  75     -48.490  21.238 -10.327  1.00  0.00      PA   C  
ATOM    630  CG  ARG A  75     -48.093  22.604  -9.778  1.00  0.00      PA   C  
ATOM    631  CD  ARG A  75     -49.263  23.314  -9.113  1.00  0.00      PA   C  
ATOM    632  NE  ARG A  75     -49.746  22.596  -7.937  1.00  0.00      PA   N  
ATOM    633  CZ  ARG A  75     -49.228  22.730  -6.721  1.00  0.00      PA   C  
ATOM    634  NH1 ARG A  75     -48.211  23.557  -6.518  1.00  0.00      PA   N1+
ATOM    635  NH2 ARG A  75     -49.727  22.038  -5.706  1.00  0.00      PA   N  
ATOM    636  N   VAL A  76     -48.324  21.942 -13.431  1.00  0.00      PA   N  
ATOM    637  CA  VAL A  76     -47.840  22.799 -14.508  1.00  0.00      PA   C  
ATOM    638  C   VAL A  76     -48.964  23.107 -15.489  1.00  0.00      PA   C  
ATOM    639  O   VAL A  76     -49.079  24.230 -15.991  1.00  0.00      PA   O  
ATOM    640  CB  VAL A  76     -46.636  22.146 -15.208  1.00  0.00      PA   C  
ATOM    641  CG1 VAL A  76     -46.054  22.984 -16.367  0.00  0.00      PA   C  
ATOM    642  CG2 VAL A  76     -45.500  21.813 -14.221  0.00  0.00      PA   C  
ATOM    643  N   LEU A  77     -49.855  22.038 -15.675  1.00  0.00      PA   N  
ATOM    644  CA  LEU A  77     -50.995  22.271 -16.555  1.00  0.00      PA   C  
ATOM    645  C   LEU A  77     -52.021  23.191 -15.906  1.00  0.00      PA   C  
ATOM    646  O   LEU A  77     -52.714  23.937 -16.608  1.00  0.00      PA   O  
ATOM    647  CB  LEU A  77     -51.637  20.936 -16.939  1.00  0.00      PA   C  
ATOM    648  CG  LEU A  77     -52.792  20.973 -17.942  1.00  0.00      PA   C  
ATOM    649  CD1 LEU A  77     -52.323  21.512 -19.285  1.00  0.00      PA   C  
ATOM    650  CD2 LEU A  77     -53.411  19.592 -18.100  1.00  0.00      PA   C  
ATOM    651  N   GLU A  78     -52.154  23.023 -14.510  1.00  0.00      PA   N  
ATOM    652  CA  GLU A  78     -53.053  23.937 -13.811  1.00  0.00      PA   C  
ATOM    653  C   GLU A  78     -52.630  25.387 -14.010  1.00  0.00      PA   C  
ATOM    654  O   GLU A  78     -53.479  26.274 -14.157  1.00  0.00      PA   O  
ATOM    655  CB  GLU A  78     -53.094  23.597 -12.321  1.00  0.00      PA   C  
ATOM    656  CG  GLU A  78     -54.023  24.485 -11.511  1.00  0.00      PA   C  
ATOM    657  CD  GLU A  78     -54.034  24.127 -10.038  1.00  0.00      PA   C  
ATOM    658  OE1 GLU A  78     -53.305  23.191  -9.647  1.00  0.00      PA   O  
ATOM    659  OE2 GLU A  78     -54.767  24.785  -9.271  1.00  0.00      PA   O1-
ATOM    660  N   SER A  79     -51.489  25.738 -14.036  1.00  0.00      PA   N  
ATOM    661  CA  SER A  79     -50.973  27.086 -14.225  1.00  0.00      PA   C  
ATOM    662  C   SER A  79     -51.358  27.619 -15.599  1.00  0.00      PA   C  
ATOM    663  O   SER A  79     -50.893  27.108 -16.623  1.00  0.00      PA   O  
ATOM    664  CB  SER A  79     -49.452  27.106 -14.050  1.00  0.00      PA   C  
ATOM    665  OG  SER A  79     -49.086  26.746 -12.729  1.00  0.00      PA   O  
ATOM    666  N   GLU A  80     -52.344  28.627 -15.569  1.00  0.00      PA   N  
ATOM    667  CA  GLU A  80     -52.821  29.200 -16.826  1.00  0.00      PA   C  
ATOM    668  C   GLU A  80     -51.712  30.069 -17.406  1.00  0.00      PA   C  
ATOM    669  O   GLU A  80     -51.491  31.198 -16.960  1.00  0.00      PA   O  
ATOM    670  CB  GLU A  80     -54.101  29.996 -16.600  1.00  0.00      PA   C  
ATOM    671  CG  GLU A  80     -54.847  30.365 -17.878  1.00  0.00      PA   C  
ATOM    672  CD  GLU A  80     -54.329  31.636 -18.523  1.00  0.00      PA   C  
ATOM    673  OE1 GLU A  80     -53.825  32.516 -17.794  1.00  0.00      PA   O  
ATOM    674  OE2 GLU A  80     -54.428  31.755 -19.763  1.00  0.00      PA   O1-
ATOM    675  N   GLU A  81     -51.146  29.734 -18.455  1.00  0.00      PA   N  
ATOM    676  CA  GLU A  81     -50.072  30.383 -19.203  1.00  0.00      PA   C  
ATOM    677  C   GLU A  81     -48.839  30.666 -18.354  1.00  0.00      PA   C  
ATOM    678  O   GLU A  81     -47.841  31.165 -18.888  1.00  0.00      PA   O  
ATOM    679  CB  GLU A  81     -50.531  31.688 -19.870  1.00  0.00      PA   C  
ATOM    680  CG  GLU A  81     -51.543  31.478 -20.983  1.00  0.00      PA   C  
ATOM    681  CD  GLU A  81     -51.997  32.777 -21.612  1.00  0.00      PA   C  
ATOM    682  OE1 GLU A  81     -51.617  33.851 -21.100  1.00  0.00      PA   O  
ATOM    683  OE2 GLU A  81     -52.734  32.725 -22.619  1.00  0.00      PA   O1-
ATOM    684  N   GLN A  82     -48.780  30.438 -17.136  1.00  0.00      PA   N  
ATOM    685  CA  GLN A  82     -47.601  30.524 -16.278  1.00  0.00      PA   C  
ATOM    686  C   GLN A  82     -47.026  29.147 -15.989  1.00  0.00      PA   C  
ATOM    687  O   GLN A  82     -46.553  28.872 -14.882  1.00  0.00      PA   O  
ATOM    688  CB  GLN A  82     -47.931  31.252 -14.979  1.00  0.00      PA   C  
ATOM    689  CG  GLN A  82     -48.218  32.733 -15.152  1.00  0.00      PA   C  
ATOM    690  CD  GLN A  82     -48.502  33.429 -13.836  1.00  0.00      PA   C  
ATOM    691  NE2 GLN A  82     -48.681  34.743 -13.887  1.00  0.00      PA   N  
ATOM    692  OE1 GLN A  82     -48.554  32.792 -12.783  1.00  0.00      PA   O  
ATOM    693  N   VAL A  83     -46.929  28.337 -17.062  1.00  0.00      PA   N  
ATOM    694  CA  VAL A  83     -46.388  26.993 -16.894  1.00  0.00      PA   C  
ATOM    695  C   VAL A  83     -44.881  27.052 -16.688  1.00  0.00      PA   C  
ATOM    696  O   VAL A  83     -44.291  26.157 -16.070  1.00  0.00      PA   O  
ATOM    697  CB  VAL A  83     -46.765  26.125 -18.112  1.00  0.00      PA   C  
ATOM    698  CG1 VAL A  83     -46.297  24.685 -17.926  1.00  0.00      PA   C  
ATOM    699  CG2 VAL A  83     -48.260  26.196 -18.384  1.00  0.00      PA   C  
ATOM    700  N   LEU A  84     -44.298  28.242 -17.275  1.00  0.00      PA   N  
ATOM    701  CA  LEU A  84     -42.855  28.391 -17.154  1.00  0.00      PA   C  
ATOM    702  C   LEU A  84     -42.418  28.903 -15.786  1.00  0.00      PA   C  
ATOM    703  O   LEU A  84     -41.238  28.776 -15.444  1.00  0.00      PA   O  
ATOM    704  CB  LEU A  84     -42.342  29.318 -18.262  1.00  0.00      PA   C  
ATOM    705  CG  LEU A  84     -42.956  30.718 -18.393  1.00  0.00      PA   C  
ATOM    706  CD1 LEU A  84     -42.267  31.746 -17.506  1.00  0.00      PA   C  
ATOM    707  CD2 LEU A  84     -42.945  31.168 -19.848  1.00  0.00      PA   C  
ATOM    708  N   VAL A  85     -43.296  29.452 -14.988  1.00  0.00      PA   N  
ATOM    709  CA  VAL A  85     -42.942  29.913 -13.647  1.00  0.00      PA   C  
ATOM    710  C   VAL A  85     -42.925  28.745 -12.668  1.00  0.00      PA   C  
ATOM    711  O   VAL A  85     -41.898  28.445 -12.046  1.00  0.00      PA   O  
ATOM    712  CB  VAL A  85     -43.904  31.022 -13.185  1.00  0.00      PA   C  
ATOM    713  CG1 VAL A  85     -43.596  31.427 -11.752  1.00  0.00      PA   C  
ATOM    714  CG2 VAL A  85     -43.812  32.221 -14.114  1.00  0.00      PA   C  
ATOM    715  N   MET A  86     -43.865  27.991 -12.560  1.00  0.00      PA   N  
ATOM    716  CA  MET A  86     -43.897  26.752 -11.792  1.00  0.00      PA   C  
ATOM    717  C   MET A  86     -43.006  25.682 -12.405  1.00  0.00      PA   C  
ATOM    718  O   MET A  86     -42.598  24.751 -11.702  1.00  0.00      PA   O  
ATOM    719  CB  MET A  86     -45.333  26.234 -11.675  1.00  0.00      PA   C  
ATOM    720  CG  MET A  86     -46.233  27.082 -10.793  1.00  0.00      PA   C  
ATOM    721  SD  MET A  86     -45.657  27.137  -9.084  1.00  0.00      PA   S  
ATOM    722  CE  MET A  86     -45.963  25.448  -8.570  1.00  0.00      PA   C  
ATOM    723  N   TYR A  87     -42.660  25.916 -13.736  1.00  0.00      PA   N  
ATOM    724  CA  TYR A  87     -41.682  25.034 -14.356  1.00  0.00      PA   C  
ATOM    725  C   TYR A  87     -40.260  25.417 -13.970  1.00  0.00      PA   C  
ATOM    726  O   TYR A  87     -39.392  24.542 -13.868  1.00  0.00      PA   O  
ATOM    727  CB  TYR A  87     -41.852  25.059 -15.877  1.00  0.00      PA   C  
ATOM    728  CG  TYR A  87     -40.918  24.138 -16.627  1.00  0.00      PA   C  
ATOM    729  CD1 TYR A  87     -41.121  22.765 -16.631  1.00  0.00      PA   C  
ATOM    730  CD2 TYR A  87     -39.843  24.643 -17.347  1.00  0.00      PA   C  
ATOM    731  CE1 TYR A  87     -40.273  21.920 -17.320  1.00  0.00      PA   C  
ATOM    732  CE2 TYR A  87     -38.991  23.806 -18.040  1.00  0.00      PA   C  
ATOM    733  CZ  TYR A  87     -39.211  22.445 -18.023  1.00  0.00      PA   C  
ATOM    734  OH  TYR A  87     -38.366  21.606 -18.712  1.00  0.00      PA   O  
ATOM    735  N   HSE A  88     -40.070  26.833 -13.829  1.00  0.00      PA   N  
ATOM    736  CA  HSE A  88     -38.761  27.258 -13.344  1.00  0.00      PA   C  
ATOM    737  C   HSE A  88     -38.547  26.823 -11.900  1.00  0.00      PA   C  
ATOM    738  O   HSE A  88     -37.488  26.287 -11.553  1.00  0.00      PA   O  
ATOM    739  CB  HSE A  88     -38.613  28.775 -13.475  1.00  0.00      PA   C  
ATOM    740  CG  HSE A  88     -37.306  29.297 -12.965  1.00  0.00      PA   C  
ATOM    741  CD2 HSE A  88     -36.999  29.989 -11.842  1.00  0.00      PA   C  
ATOM    742  ND1 HSE A  88     -36.118  29.119 -13.641  1.00  0.00      PA   N  
ATOM    743  CE1 HSE A  88     -35.136  29.680 -12.958  1.00  0.00      PA   C  
ATOM    744  NE2 HSE A  88     -35.645  30.214 -11.862  1.00  0.00      PA   N  
ATOM    745  N   ARG A  89     -39.427  26.991 -11.035  1.00  0.00      PA   N  
ATOM    746  CA  ARG A  89     -39.343  26.475  -9.672  1.00  0.00      PA   C  
ATOM    747  C   ARG A  89     -39.311  24.953  -9.665  1.00  0.00      PA   C  
ATOM    748  O   ARG A  89     -38.725  24.346  -8.761  1.00  0.00      PA   O  
ATOM    749  CB  ARG A  89     -40.517  26.990  -8.839  1.00  0.00      PA   C  
ATOM    750  CG  ARG A  89     -40.573  28.506  -8.714  1.00  0.00      PA   C  
ATOM    751  CD  ARG A  89     -39.412  29.043  -7.890  1.00  0.00      PA   C  
ATOM    752  NE  ARG A  89     -39.484  30.494  -7.728  1.00  0.00      PA   N  
ATOM    753  CZ  ARG A  89     -38.552  31.225  -7.125  1.00  0.00      PA   C  
ATOM    754  NH1 ARG A  89     -37.470  30.645  -6.624  1.00  0.00      PA   N1+
ATOM    755  NH2 ARG A  89     -38.700  32.539  -7.025  1.00  0.00      PA   N  
ATOM    756  N   TYR A  90     -39.733  24.334 -10.709  1.00  0.00      PA   N  
ATOM    757  CA  TYR A  90     -39.710  22.879 -10.810  1.00  0.00      PA   C  
ATOM    758  C   TYR A  90     -38.302  22.374 -11.100  1.00  0.00      PA   C  
ATOM    759  O   TYR A  90     -37.766  21.531 -10.370  1.00  0.00      PA   O  
ATOM    760  CB  TYR A  90     -40.684  22.421 -11.898  1.00  0.00      PA   C  
ATOM    761  CG  TYR A  90     -40.718  20.919 -12.064  0.00  0.00      PA   C  
ATOM    762  CD1 TYR A  90     -41.620  20.139 -11.319  0.00  0.00      PA   C  
ATOM    763  CD2 TYR A  90     -39.798  20.275 -12.911  0.00  0.00      PA   C  
ATOM    764  CE1 TYR A  90     -41.586  18.739 -11.404  0.00  0.00      PA   C  
ATOM    765  CE2 TYR A  90     -39.763  18.875 -12.992  0.00  0.00      PA   C  
ATOM    766  CZ  TYR A  90     -40.655  18.110 -12.236  0.00  0.00      PA   C  
ATOM    767  OH  TYR A  90     -40.608  16.706 -12.290  0.00  0.00      PA   O  
ATOM    768  N   TRP A  91     -37.728  23.049 -12.257  1.00  0.00      PA   N  
ATOM    769  CA  TRP A  91     -36.391  22.590 -12.622  1.00  0.00      PA   C  
ATOM    770  C   TRP A  91     -35.361  22.976 -11.568  1.00  0.00      PA   C  
ATOM    771  O   TRP A  91     -34.498  22.165 -11.211  1.00  0.00      PA   O  
ATOM    772  CB  TRP A  91     -35.988  23.152 -13.984  1.00  0.00      PA   C  
ATOM    773  CG  TRP A  91     -34.629  22.703 -14.416  1.00  0.00      PA   C  
ATOM    774  CD1 TRP A  91     -34.248  21.432 -14.735  1.00  0.00      PA   C  
ATOM    775  CD2 TRP A  91     -33.458  23.518 -14.556  1.00  0.00      PA   C  
ATOM    776  CE2 TRP A  91     -32.409  22.676 -14.972  1.00  0.00      PA   C  
ATOM    777  CE3 TRP A  91     -33.198  24.880 -14.373  1.00  0.00      PA   C  
ATOM    778  NE1 TRP A  91     -32.917  21.407 -15.075  1.00  0.00      PA   N  
ATOM    779  CZ2 TRP A  91     -31.119  23.150 -15.209  1.00  0.00      PA   C  
ATOM    780  CZ3 TRP A  91     -31.917  25.350 -14.609  1.00  0.00      PA   C  
ATOM    781  CH2 TRP A  91     -30.895  24.486 -15.023  1.00  0.00      PA   C  
ATOM    782  N   GLU A  92     -35.452  24.274 -11.088  1.00  0.00      PA   N  
ATOM    783  CA  GLU A  92     -34.488  24.701 -10.080  1.00  0.00      PA   C  
ATOM    784  C   GLU A  92     -34.745  24.033  -8.735  1.00  0.00      PA   C  
ATOM    785  O   GLU A  92     -33.851  24.016  -7.882  1.00  0.00      PA   O  
ATOM    786  CB  GLU A  92     -34.506  26.228  -9.957  1.00  0.00      PA   C  
ATOM    787  CG  GLU A  92     -33.386  26.810  -9.105  1.00  0.00      PA   C  
ATOM    788  CD  GLU A  92     -33.339  28.325  -9.154  1.00  0.00      PA   C  
ATOM    789  OE1 GLU A  92     -34.194  28.926  -9.838  1.00  0.00      PA   O  
ATOM    790  OE2 GLU A  92     -32.442  28.914  -8.516  1.00  0.00      PA   O1-
ATOM    791  N   GLU A  93     -35.739  23.348  -8.531  1.00  0.00      PA   N  
ATOM    792  CA  GLU A  93     -36.011  22.464  -7.406  1.00  0.00      PA   C  
ATOM    793  C   GLU A  93     -35.990  20.991  -7.809  1.00  0.00      PA   C  
ATOM    794  O   GLU A  93     -36.555  20.156  -7.097  1.00  0.00      PA   O  
ATOM    795  CB  GLU A  93     -37.356  22.805  -6.761  1.00  0.00      PA   C  
ATOM    796  CG  GLU A  93     -37.386  24.110  -5.980  1.00  0.00      PA   C  
ATOM    797  CD  GLU A  93     -38.750  24.386  -5.372  1.00  0.00      PA   C  
ATOM    798  OE1 GLU A  93     -39.698  23.627  -5.667  1.00  0.00      PA   O  
ATOM    799  OE2 GLU A  93     -38.875  25.359  -4.601  1.00  0.00      PA   O1-
ATOM    800  N   TYR A  94     -35.238  20.740  -9.013  1.00  0.00      PA   N  
ATOM    801  CA  TYR A  94     -35.200  19.353  -9.460  1.00  0.00      PA   C  
ATOM    802  C   TYR A  94     -33.789  18.885  -9.803  1.00  0.00      PA   C  
ATOM    803  O   TYR A  94     -33.471  17.700  -9.653  1.00  0.00      PA   O  
ATOM    804  CB  TYR A  94     -36.119  19.161 -10.669  1.00  0.00      PA   C  
ATOM    805  CG  TYR A  94     -36.156  17.740 -11.185  1.00  0.00      PA   C  
ATOM    806  CD1 TYR A  94     -36.854  16.751 -10.504  1.00  0.00      PA   C  
ATOM    807  CD2 TYR A  94     -35.489  17.386 -12.351  1.00  0.00      PA   C  
ATOM    808  CE1 TYR A  94     -36.888  15.450 -10.971  1.00  0.00      PA   C  
ATOM    809  CE2 TYR A  94     -35.518  16.088 -12.827  1.00  0.00      PA   C  
ATOM    810  CZ  TYR A  94     -36.219  15.124 -12.132  1.00  0.00      PA   C  
ATOM    811  OH  TYR A  94     -36.251  13.830 -12.602  1.00  0.00      PA   O  
ATOM    812  N   SER A  95     -32.998  20.024 -10.379  1.00  0.00      PA   N  
ATOM    813  CA  SER A  95     -31.679  19.633 -10.869  1.00  0.00      PA   C  
ATOM    814  C   SER A  95     -30.782  19.153  -9.733  1.00  0.00      PA   C  
ATOM    815  O   SER A  95     -30.242  18.039  -9.776  1.00  0.00      PA   O  
ATOM    816  CB  SER A  95     -31.033  20.803 -11.616  1.00  0.00      PA   C  
ATOM    817  OG  SER A  95     -30.764  21.883 -10.738  1.00  0.00      PA   O  
ATOM    818  N   LYS A  96     -30.458  20.092  -8.805  1.00  0.00      PA   N  
ATOM    819  CA  LYS A  96     -29.598  19.719  -7.685  1.00  0.00      PA   C  
ATOM    820  C   LYS A  96     -30.094  18.450  -7.006  1.00  0.00      PA   C  
ATOM    821  O   LYS A  96     -29.291  17.606  -6.587  1.00  0.00      PA   O  
ATOM    822  CB  LYS A  96     -29.514  20.868  -6.680  1.00  0.00      PA   C  
ATOM    823  CG  LYS A  96     -28.814  22.113  -7.205  1.00  0.00      PA   C  
ATOM    824  CD  LYS A  96     -28.746  23.196  -6.139  1.00  0.00      PA   C  
ATOM    825  CE  LYS A  96     -27.971  24.410  -6.626  1.00  0.00      PA   C  
ATOM    826  NZ  LYS A  96     -28.683  25.122  -7.723  1.00  0.00      PA   N1+
ATOM    827  N   GLY A  97     -31.204  18.164  -6.885  1.00  0.00      PA   N  
ATOM    828  CA  GLY A  97     -31.746  16.938  -6.326  1.00  0.00      PA   C  
ATOM    829  C   GLY A  97     -31.484  15.733  -7.208  1.00  0.00      PA   C  
ATOM    830  O   GLY A  97     -31.253  14.627  -6.711  1.00  0.00      PA   O  
ATOM    831  N   ALA A  98     -31.464  16.047  -8.602  1.00  0.00      PA   N  
ATOM    832  CA  ALA A  98     -31.161  14.954  -9.519  1.00  0.00      PA   C  
ATOM    833  C   ALA A  98     -29.712  14.509  -9.381  1.00  0.00      PA   C  
ATOM    834  O   ALA A  98     -29.422  13.308  -9.314  1.00  0.00      PA   O  
ATOM    835  CB  ALA A  98     -31.464  15.375 -10.957  1.00  0.00      PA   C  
ATOM    836  N   ASP A  99     -28.790  15.648  -9.487  1.00  0.00      PA   N  
ATOM    837  CA  ASP A  99     -27.385  15.298  -9.308  1.00  0.00      PA   C  
ATOM    838  C   ASP A  99     -27.147  14.641  -7.955  1.00  0.00      PA   C  
ATOM    839  O   ASP A  99     -26.373  13.681  -7.847  1.00  0.00      PA   O  
ATOM    840  CB  ASP A  99     -26.507  16.540  -9.464  1.00  0.00      PA   C  
ATOM    841  CG  ASP A  99     -25.027  16.215  -9.423  1.00  0.00      PA   C  
ATOM    842  OD1 ASP A  99     -24.510  15.660 -10.416  1.00  0.00      PA   O  
ATOM    843  OD2 ASP A  99     -24.379  16.513  -8.397  1.00  0.00      PA   O1-
ATOM    844  N   TYR A 100     -27.587  15.106  -6.916  1.00  0.00      PA   N  
ATOM    845  CA  TYR A 100     -27.458  14.488  -5.599  1.00  0.00      PA   C  
ATOM    846  C   TYR A 100     -28.006  13.067  -5.589  1.00  0.00      PA   C  
ATOM    847  O   TYR A 100     -27.473  12.204  -4.881  1.00  0.00      PA   O  
ATOM    848  CB  TYR A 100     -28.159  15.343  -4.544  1.00  0.00      PA   C  
ATOM    849  CG  TYR A 100     -27.443  16.637  -4.224  1.00  0.00      PA   C  
ATOM    850  CD1 TYR A 100     -26.120  16.834  -4.598  1.00  0.00      PA   C  
ATOM    851  CD2 TYR A 100     -28.090  17.663  -3.545  1.00  0.00      PA   C  
ATOM    852  CE1 TYR A 100     -25.461  18.014  -4.307  1.00  0.00      PA   C  
ATOM    853  CE2 TYR A 100     -27.439  18.847  -3.251  1.00  0.00      PA   C  
ATOM    854  CZ  TYR A 100     -26.125  19.017  -3.633  1.00  0.00      PA   C  
ATOM    855  OH  TYR A 100     -25.474  20.194  -3.341  1.00  0.00      PA   O  
ATOM    856  N   MET A 101     -28.851  12.687  -6.362  1.00  0.00      PA   N  
ATOM    857  CA  MET A 101     -29.339  11.317  -6.477  1.00  0.00      PA   C  
ATOM    858  C   MET A 101     -28.364  10.447  -7.259  1.00  0.00      PA   C  
ATOM    859  O   MET A 101     -28.212   9.256  -6.962  1.00  0.00      PA   O  
ATOM    860  CB  MET A 101     -30.721  11.288  -7.131  1.00  0.00      PA   C  
ATOM    861  CG  MET A 101     -31.834  11.859  -6.272  1.00  0.00      PA   C  
ATOM    862  SD  MET A 101     -33.457  11.655  -7.030  1.00  0.00      PA   S  
ATOM    863  CE  MET A 101     -33.387  12.880  -8.332  1.00  0.00      PA   C  
ATOM    864  N   ASP A 102     -27.725  11.199  -8.348  1.00  0.00      PA   N  
ATOM    865  CA  ASP A 102     -26.724  10.434  -9.086  1.00  0.00      PA   C  
ATOM    866  C   ASP A 102     -25.551  10.067  -8.186  1.00  0.00      PA   C  
ATOM    867  O   ASP A 102     -25.015   8.956  -8.274  1.00  0.00      PA   O  
ATOM    868  CB  ASP A 102     -26.248  11.228 -10.304  1.00  0.00      PA   C  
ATOM    869  CG  ASP A 102     -25.463  10.377 -11.287  1.00  0.00      PA   C  
ATOM    870  OD1 ASP A 102     -25.286   9.166 -11.031  1.00  0.00      PA   O  
ATOM    871  OD2 ASP A 102     -25.022  10.919 -12.322  1.00  0.00      PA   O1-
ATOM    872  N   CYS A 103     -25.039  11.180  -7.432  1.00  0.00      PA   N  
ATOM    873  CA  CYS A 103     -24.025  10.841  -6.439  1.00  0.00      PA   C  
ATOM    874  C   CYS A 103     -24.570   9.876  -5.394  1.00  0.00      PA   C  
ATOM    875  O   CYS A 103     -23.800   9.131  -4.776  1.00  0.00      PA   O  
ATOM    876  CB  CYS A 103     -23.498  12.106  -5.764  1.00  0.00      PA   C  
ATOM    877  SG  CYS A 103     -22.577  13.214  -6.854  1.00  0.00      PA   S  
ATOM    878  N   LEU A 104     -25.598   9.680  -5.134  1.00  0.00      PA   N  
ATOM    879  CA  LEU A 104     -26.211   8.797  -4.152  1.00  0.00      PA   C  
ATOM    880  C   LEU A 104     -26.336   7.363  -4.654  1.00  0.00      PA   C  
ATOM    881  O   LEU A 104     -26.552   6.452  -3.846  1.00  0.00      PA   O  
ATOM    882  CB  LEU A 104     -27.587   9.344  -3.754  1.00  0.00      PA   C  
ATOM    883  CG  LEU A 104     -28.387   8.668  -2.636  1.00  0.00      PA   C  
ATOM    884  CD1 LEU A 104     -27.649   8.733  -1.312  1.00  0.00      PA   C  
ATOM    885  CD2 LEU A 104     -29.741   9.326  -2.505  1.00  0.00      PA   C  
ATOM    886  N   TYR A 105     -26.061   7.193  -6.002  1.00  0.00      PA   N  
ATOM    887  CA  TYR A 105     -26.182   5.874  -6.609  1.00  0.00      PA   C  
ATOM    888  C   TYR A 105     -24.856   5.425  -7.212  1.00  0.00      PA   C  
ATOM    889  O   TYR A 105     -24.807   4.882  -8.318  1.00  0.00      PA   O  
ATOM    890  CB  TYR A 105     -27.283   5.861  -7.667  1.00  0.00      PA   C  
ATOM    891  CG  TYR A 105     -28.681   5.990  -7.106  1.00  0.00      PA   C  
ATOM    892  CD1 TYR A 105     -28.934   5.772  -5.758  1.00  0.00      PA   C  
ATOM    893  CD2 TYR A 105     -29.749   6.334  -7.925  1.00  0.00      PA   C  
ATOM    894  CE1 TYR A 105     -30.209   5.890  -5.243  1.00  0.00      PA   C  
ATOM    895  CE2 TYR A 105     -31.027   6.454  -7.418  1.00  0.00      PA   C  
ATOM    896  CZ  TYR A 105     -31.252   6.231  -6.077  1.00  0.00      PA   C  
ATOM    897  OH  TYR A 105     -32.525   6.349  -5.568  1.00  0.00      PA   O  
ATOM    898  N   ARG A 106     -23.765   5.920  -6.692  1.00  0.00      PA   N  
ATOM    899  CA  ARG A 106     -22.453   5.536  -7.202  1.00  0.00      PA   C  
ATOM    900  C   ARG A 106     -22.297   4.019  -7.235  1.00  0.00      PA   C  
ATOM    901  O   ARG A 106     -21.966   3.441  -8.276  1.00  0.00      PA   O  
ATOM    902  CB  ARG A 106     -21.352   6.176  -6.355  1.00  0.00      PA   C  
ATOM    903  CG  ARG A 106     -19.947   5.892  -6.854  1.00  0.00      PA   C  
ATOM    904  CD  ARG A 106     -19.724   6.498  -8.230  1.00  0.00      PA   C  
ATOM    905  NE  ARG A 106     -19.914   7.946  -8.227  1.00  0.00      PA   N  
ATOM    906  CZ  ARG A 106     -18.971   8.822  -7.899  1.00  0.00      PA   C  
ATOM    907  NH1 ARG A 106     -17.764   8.401  -7.548  1.00  0.00      PA   N1+
ATOM    908  NH2 ARG A 106     -19.234  10.122  -7.924  1.00  0.00      PA   N  
ATOM    909  N   TYR A 107     -22.212   3.375  -6.190  1.00  0.00      PA   N  
ATOM    910  CA  TYR A 107     -22.131   1.920  -6.163  1.00  0.00      PA   C  
ATOM    911  C   TYR A 107     -23.232   1.270  -6.989  1.00  0.00      PA   C  
ATOM    912  O   TYR A 107     -23.062   0.133  -7.442  1.00  0.00      PA   O  
ATOM    913  CB  TYR A 107     -22.189   1.403  -4.724  1.00  0.00      PA   C  
ATOM    914  CG  TYR A 107     -22.010  -0.097  -4.621  1.00  0.00      PA   C  
ATOM    915  CD1 TYR A 107     -20.753  -0.673  -4.747  1.00  0.00      PA   C  
ATOM    916  CD2 TYR A 107     -23.098  -0.935  -4.413  1.00  0.00      PA   C  
ATOM    917  CE1 TYR A 107     -20.582  -2.042  -4.662  1.00  0.00      PA   C  
ATOM    918  CE2 TYR A 107     -22.937  -2.306  -4.328  1.00  0.00      PA   C  
ATOM    919  CZ  TYR A 107     -21.676  -2.853  -4.452  1.00  0.00      PA   C  
ATOM    920  OH  TYR A 107     -21.510  -4.216  -4.365  1.00  0.00      PA   O  
ATOM    921  N   LEU A 108     -24.352   1.728  -7.085  1.00  0.00      PA   N  
ATOM    922  CA  LEU A 108     -25.403   1.204  -7.950  1.00  0.00      PA   C  
ATOM    923  C   LEU A 108     -24.912   1.018  -9.377  1.00  0.00      PA   C  
ATOM    924  O   LEU A 108     -25.445   0.180 -10.115  1.00  0.00      PA   O  
ATOM    925  CB  LEU A 108     -26.617   2.136  -7.922  1.00  0.00      PA   C  
ATOM    926  CG  LEU A 108     -27.838   1.723  -8.748  1.00  0.00      PA   C  
ATOM    927  CD1 LEU A 108     -28.422   0.415  -8.234  1.00  0.00      PA   C  
ATOM    928  CD2 LEU A 108     -28.888   2.824  -8.754  1.00  0.00      PA   C  
ATOM    929  N   ASN A 109     -24.095   1.999  -9.833  1.00  0.00      PA   N  
ATOM    930  CA  ASN A 109     -23.609   1.955 -11.203  1.00  0.00      PA   C  
ATOM    931  C   ASN A 109     -22.198   1.403 -11.349  1.00  0.00      PA   C  
ATOM    932  O   ASN A 109     -21.812   1.049 -12.468  1.00  0.00      PA   O  
ATOM    933  CB  ASN A 109     -23.663   3.357 -11.829  1.00  0.00      PA   C  
ATOM    934  CG  ASN A 109     -25.080   3.886 -11.950  1.00  0.00      PA   C  
ATOM    935  ND2 ASN A 109     -25.889   3.226 -12.769  1.00  0.00      PA   N  
ATOM    936  OD1 ASN A 109     -25.443   4.873 -11.311  1.00  0.00      PA   O  
ATOM    937  N   THR A 110     -21.321   1.578 -10.488  1.00  0.00      PA   N  
ATOM    938  CA  THR A 110     -19.987   0.996 -10.617  1.00  0.00      PA   C  
ATOM    939  C   THR A 110     -20.055  -0.516 -10.812  1.00  0.00      PA   C  
ATOM    940  O   THR A 110     -19.148  -1.102 -11.415  1.00  0.00      PA   O  
ATOM    941  CB  THR A 110     -19.122   1.343  -9.403  1.00  0.00      PA   C  
ATOM    942  CG2 THR A 110     -19.608   0.619  -8.160  1.00  0.00      PA   C  
ATOM    943  OG1 THR A 110     -17.765   0.958  -9.660  1.00  0.00      PA   O  
ATOM    944  N   GLN A 111     -20.840  -1.219 -10.282  1.00  0.00      PA   N  
ATOM    945  CA  GLN A 111     -21.125  -2.618 -10.568  1.00  0.00      PA   C  
ATOM    946  C   GLN A 111     -22.151  -2.769 -11.684  1.00  0.00      PA   C  
ATOM    947  O   GLN A 111     -22.715  -3.855 -11.864  1.00  0.00      PA   O  
ATOM    948  CB  GLN A 111     -21.602  -3.333  -9.303  1.00  0.00      PA   C  
ATOM    949  CG  GLN A 111     -20.539  -3.461  -8.225  1.00  0.00      PA   C  
ATOM    950  CD  GLN A 111     -19.357  -4.302  -8.669  1.00  0.00      PA   C  
ATOM    951  NE2 GLN A 111     -19.573  -5.606  -8.797  1.00  0.00      PA   N  
ATOM    952  OE1 GLN A 111     -18.262  -3.785  -8.893  1.00  0.00      PA   O  
ATOM    953  N   PHE A 112     -22.581  -1.871 -12.308  1.00  0.00      PA   N  
ATOM    954  CA  PHE A 112     -23.533  -1.871 -13.404  1.00  0.00      PA   C  
ATOM    955  C   PHE A 112     -22.906  -1.463 -14.729  1.00  0.00      PA   C  
ATOM    956  O   PHE A 112     -23.529  -1.663 -15.778  1.00  0.00      PA   O  
ATOM    957  CB  PHE A 112     -24.708  -0.932 -13.076  1.00  0.00      PA   C  
ATOM    958  CG  PHE A 112     -25.821  -0.962 -14.084  1.00  0.00      PA   C  
ATOM    959  CD1 PHE A 112     -26.697  -2.033 -14.136  1.00  0.00      PA   C  
ATOM    960  CD2 PHE A 112     -26.005   0.092 -14.965  1.00  0.00      PA   C  
ATOM    961  CE1 PHE A 112     -27.726  -2.061 -15.056  1.00  0.00      PA   C  
ATOM    962  CE2 PHE A 112     -27.033   0.070 -15.888  1.00  0.00      PA   C  
ATOM    963  CZ  PHE A 112     -27.894  -1.007 -15.933  1.00  0.00      PA   C  
ATOM    964  N   ILE A 113     -21.964  -0.724 -14.828  1.00  0.00      PA   N  
ATOM    965  CA  ILE A 113     -21.294  -0.344 -16.066  1.00  0.00      PA   C  
ATOM    966  C   ILE A 113     -20.952  -1.574 -16.899  1.00  0.00      PA   C  
ATOM    967  O   ILE A 113     -20.890  -1.501 -18.132  1.00  0.00      PA   O  
ATOM    968  CB  ILE A 113     -20.040   0.496 -15.751  1.00  0.00      PA   C  
ATOM    969  CG1 ILE A 113     -19.440   1.083 -17.030  1.00  0.00      PA   C  
ATOM    970  CG2 ILE A 113     -19.004  -0.322 -14.987  1.00  0.00      PA   C  
ATOM    971  CD  ILE A 113     -18.399   2.154 -16.782  1.00  0.00      PA   C  
ATOM    972  N   LYS A 114     -20.608  -2.608 -16.426  1.00  0.00      PA   N  
ATOM    973  CA  LYS A 114     -20.265  -3.832 -17.137  1.00  0.00      PA   C  
ATOM    974  C   LYS A 114     -21.464  -4.501 -17.813  1.00  0.00      PA   C  
ATOM    975  O   LYS A 114     -21.281  -5.528 -18.471  1.00  0.00      PA   O  
ATOM    976  CB  LYS A 114     -19.599  -4.825 -16.179  1.00  0.00      PA   C  
ATOM    977  CG  LYS A 114     -20.517  -5.346 -15.088  1.00  0.00      PA   C  
ATOM    978  CD  LYS A 114     -19.806  -6.306 -14.155  1.00  0.00      PA   C  
ATOM    979  CE  LYS A 114     -20.751  -6.842 -13.092  1.00  0.00      PA   C  
ATOM    980  NZ  LYS A 114     -20.071  -7.785 -12.164  1.00  0.00      PA   N1+
ATOM    981  N   LYS A 115     -22.709  -4.156 -17.485  1.00  0.00      PA   N  
ATOM    982  CA  LYS A 115     -23.924  -4.766 -17.998  1.00  0.00      PA   C  
ATOM    983  C   LYS A 115     -24.541  -3.987 -19.149  1.00  0.00      PA   C  
ATOM    984  O   LYS A 115     -25.298  -4.581 -19.915  1.00  0.00      PA   O  
ATOM    985  CB  LYS A 115     -24.959  -4.908 -16.864  1.00  0.00      PA   C  
ATOM    986  CG  LYS A 115     -24.603  -5.894 -15.779  1.00  0.00      PA   C  
ATOM    987  CD  LYS A 115     -25.646  -5.890 -14.674  1.00  0.00      PA   C  
ATOM    988  CE  LYS A 115     -26.951  -6.522 -15.146  1.00  0.00      PA   C  
ATOM    989  NZ  LYS A 115     -27.939  -6.658 -14.039  1.00  0.00      PA   N1+
ATOM    990  N   ASN A 116     -24.941  -2.899 -19.082  1.00  0.00      PA   N  
ATOM    991  CA  ASN A 116     -25.266  -2.143 -20.302  1.00  0.00      PA   C  
ATOM    992  C   ASN A 116     -24.047  -2.273 -21.244  1.00  0.00      PA   C  
ATOM    993  O   ASN A 116     -23.335  -1.303 -21.500  1.00  0.00      PA   O  
ATOM    994  CB  ASN A 116     -25.558  -0.624 -20.072  1.00  0.00      PA   C  
ATOM    995  CG  ASN A 116     -26.762  -0.172 -20.917  1.00  0.00      PA   C  
ATOM    996  ND2 ASN A 116     -27.673  -1.131 -21.161  1.00  0.00      PA   N  
ATOM    997  OD1 ASN A 116     -26.937   1.023 -21.204  1.00  0.00      PA   O  
ATOM    998  N   PRO A 135     -29.597  -0.722 -22.515  1.00  0.00      PA   N  
ATOM    999  CA  PRO A 135     -30.353   0.501 -22.800  1.00  0.00      PA   C  
ATOM   1000  C   PRO A 135     -30.640   1.336 -21.552  1.00  0.00      PA   C  
ATOM   1001  O   PRO A 135     -31.204   0.825 -20.583  1.00  0.00      PA   O  
ATOM   1002  CB  PRO A 135     -31.654  -0.029 -23.411  1.00  0.00      PA   C  
ATOM   1003  CG  PRO A 135     -31.802  -1.400 -22.848  1.00  0.00      PA   C  
ATOM   1004  CD  PRO A 135     -30.407  -1.937 -22.714  1.00  0.00      PA   C  
ATOM   1005  N   LEU A 136     -30.590   2.568 -21.620  1.00  0.00      PA   N  
ATOM   1006  CA  LEU A 136     -30.939   3.562 -20.605  1.00  0.00      PA   C  
ATOM   1007  C   LEU A 136     -30.441   3.162 -19.211  1.00  0.00      PA   C  
ATOM   1008  O   LEU A 136     -31.218   2.922 -18.284  1.00  0.00      PA   O  
ATOM   1009  CB  LEU A 136     -32.450   3.819 -20.597  1.00  0.00      PA   C  
ATOM   1010  CG  LEU A 136     -32.993   4.849 -19.578  0.00  0.00      PA   C  
ATOM   1011  CD1 LEU A 136     -34.518   4.981 -19.708  0.00  0.00      PA   C  
ATOM   1012  CD2 LEU A 136     -32.690   4.456 -18.124  0.00  0.00      PA   C  
ATOM   1013  N   MET A 137     -29.029   3.286 -19.163  1.00  0.00      PA   N  
ATOM   1014  CA  MET A 137     -28.375   3.196 -17.866  1.00  0.00      PA   C  
ATOM   1015  C   MET A 137     -28.070   4.615 -17.383  1.00  0.00      PA   C  
ATOM   1016  O   MET A 137     -28.598   5.592 -17.920  1.00  0.00      PA   O  
ATOM   1017  CB  MET A 137     -27.128   2.320 -17.959  1.00  0.00      PA   C  
ATOM   1018  CG  MET A 137     -26.331   2.137 -16.647  0.00  0.00      PA   C  
ATOM   1019  SD  MET A 137     -24.882   1.070 -16.931  0.00  0.00      PA   S  
ATOM   1020  CE  MET A 137     -24.198   1.067 -15.244  0.00  0.00      PA   C  
ATOM   1021  N   GLU A 138     -27.260   4.787 -16.376  1.00  0.00      PA   N  
ATOM   1022  CA  GLU A 138     -26.840   6.100 -15.876  1.00  0.00      PA   C  
ATOM   1023  C   GLU A 138     -28.043   6.925 -15.405  1.00  0.00      PA   C  
ATOM   1024  O   GLU A 138     -28.497   7.852 -16.073  1.00  0.00      PA   O  
ATOM   1025  CB  GLU A 138     -26.017   6.873 -16.919  1.00  0.00      PA   C  
ATOM   1026  CG  GLU A 138     -24.575   6.399 -17.073  1.00  0.00      PA   C  
ATOM   1027  CD  GLU A 138     -24.413   5.267 -18.066  1.00  0.00      PA   C  
ATOM   1028  OE1 GLU A 138     -25.409   4.897 -18.720  1.00  0.00      PA   O  
ATOM   1029  OE2 GLU A 138     -23.283   4.751 -18.195  1.00  0.00      PA   O1-
ATOM   1030  N   ILE A 139     -28.524   6.342 -14.116  1.00  0.00      PA   N  
ATOM   1031  CA  ILE A 139     -29.727   6.905 -13.498  1.00  0.00      PA   C  
ATOM   1032  C   ILE A 139     -29.831   8.413 -13.710  1.00  0.00      PA   C  
ATOM   1033  O   ILE A 139     -30.915   8.933 -14.002  1.00  0.00      PA   O  
ATOM   1034  CB  ILE A 139     -29.754   6.580 -11.993  1.00  0.00      PA   C  
ATOM   1035  CG1 ILE A 139     -29.723   5.067 -11.768  1.00  0.00      PA   C  
ATOM   1036  CG2 ILE A 139     -30.975   7.198 -11.326  1.00  0.00      PA   C  
ATOM   1037  CD  ILE A 139     -30.913   4.340 -12.348  1.00  0.00      PA   C  
ATOM   1038  N   GLY A 140     -28.993   9.167 -13.508  1.00  0.00      PA   N  
ATOM   1039  CA  GLY A 140     -28.987  10.588 -13.825  1.00  0.00      PA   C  
ATOM   1040  C   GLY A 140     -29.399  10.863 -15.259  1.00  0.00      PA   C  
ATOM   1041  O   GLY A 140     -30.282  11.686 -15.521  1.00  0.00      PA   O  
ATOM   1042  N   GLU A 141     -28.945  10.140 -16.193  1.00  0.00      PA   N  
ATOM   1043  CA  GLU A 141     -29.350  10.240 -17.592  1.00  0.00      PA   C  
ATOM   1044  C   GLU A 141     -30.797   9.800 -17.789  1.00  0.00      PA   C  
ATOM   1045  O   GLU A 141     -31.470  10.276 -18.710  1.00  0.00      PA   O  
ATOM   1046  CB  GLU A 141     -28.411   9.401 -18.465  1.00  0.00      PA   C  
ATOM   1047  CG  GLU A 141     -28.737   9.396 -19.952  1.00  0.00      PA   C  
ATOM   1048  CD  GLU A 141     -28.551  10.751 -20.603  1.00  0.00      PA   C  
ATOM   1049  OE1 GLU A 141     -27.739  11.551 -20.094  1.00  0.00      PA   O  
ATOM   1050  OE2 GLU A 141     -29.217  11.014 -21.626  1.00  0.00      PA   O1-
ATOM   1051  N   LEU A 142     -31.161   8.747 -16.822  1.00  0.00      PA   N  
ATOM   1052  CA  LEU A 142     -32.544   8.298 -16.937  1.00  0.00      PA   C  
ATOM   1053  C   LEU A 142     -33.512   9.322 -16.353  1.00  0.00      PA   C  
ATOM   1054  O   LEU A 142     -34.607   9.521 -16.892  1.00  0.00      PA   O  
ATOM   1055  CB  LEU A 142     -32.705   6.935 -16.259  1.00  0.00      PA   C  
ATOM   1056  CG  LEU A 142     -34.012   6.162 -16.448  1.00  0.00      PA   C  
ATOM   1057  CD1 LEU A 142     -33.744   4.667 -16.403  1.00  0.00      PA   C  
ATOM   1058  CD2 LEU A 142     -35.028   6.539 -15.383  1.00  0.00      PA   C  
ATOM   1059  N   ALA A 143     -33.199   9.831 -15.141  1.00  0.00      PA   N  
ATOM   1060  CA  ALA A 143     -34.038  10.891 -14.587  1.00  0.00      PA   C  
ATOM   1061  C   ALA A 143     -34.113  12.076 -15.540  1.00  0.00      PA   C  
ATOM   1062  O   ALA A 143     -35.197  12.618 -15.794  1.00  0.00      PA   O  
ATOM   1063  CB  ALA A 143     -33.503  11.324 -13.222  1.00  0.00      PA   C  
ATOM   1064  N   LEU A 144     -33.221  12.555 -16.073  1.00  0.00      PA   N  
ATOM   1065  CA  LEU A 144     -33.227  13.594 -17.096  1.00  0.00      PA   C  
ATOM   1066  C   LEU A 144     -33.948  13.125 -18.353  1.00  0.00      PA   C  
ATOM   1067  O   LEU A 144     -34.508  13.944 -19.090  1.00  0.00      PA   O  
ATOM   1068  CB  LEU A 144     -31.796  14.020 -17.416  1.00  0.00      PA   C  
ATOM   1069  CG  LEU A 144     -31.054  14.725 -16.279  1.00  0.00      PA   C  
ATOM   1070  CD1 LEU A 144     -29.606  14.988 -16.658  1.00  0.00      PA   C  
ATOM   1071  CD2 LEU A 144     -31.759  16.019 -15.903  1.00  0.00      PA   C  
ATOM   1072  N   ASP A 145     -33.956  11.755 -18.574  1.00  0.00      PA   N  
ATOM   1073  CA  ASP A 145     -34.795  11.205 -19.632  1.00  0.00      PA   C  
ATOM   1074  C   ASP A 145     -36.269  11.425 -19.317  1.00  0.00      PA   C  
ATOM   1075  O   ASP A 145     -37.080  11.660 -20.222  1.00  0.00      PA   O  
ATOM   1076  CB  ASP A 145     -34.493   9.715 -19.814  1.00  0.00      PA   C  
ATOM   1077  CG  ASP A 145     -35.128   9.129 -21.066  1.00  0.00      PA   C  
ATOM   1078  OD1 ASP A 145     -35.795   9.870 -21.816  1.00  0.00      PA   O  
ATOM   1079  OD2 ASP A 145     -34.959   7.913 -21.295  1.00  0.00      PA   O1-
ATOM   1080  N   MET A 146     -36.565  11.176 -17.910  1.00  0.00      PA   N  
ATOM   1081  CA  MET A 146     -37.947  11.449 -17.534  1.00  0.00      PA   C  
ATOM   1082  C   MET A 146     -38.272  12.934 -17.654  1.00  0.00      PA   C  
ATOM   1083  O   MET A 146     -39.413  13.294 -17.966  1.00  0.00      PA   O  
ATOM   1084  CB  MET A 146     -38.216  10.952 -16.114  1.00  0.00      PA   C  
ATOM   1085  CG  MET A 146     -37.986   9.459 -15.937  1.00  0.00      PA   C  
ATOM   1086  SD  MET A 146     -38.929   8.451 -17.098  1.00  0.00      PA   S  
ATOM   1087  CE  MET A 146     -40.596   8.733 -16.520  1.00  0.00      PA   C  
ATOM   1088  N   TRP A 147     -37.488  13.817 -17.351  1.00  0.00      PA   N  
ATOM   1089  CA  TRP A 147     -37.678  15.232 -17.658  1.00  0.00      PA   C  
ATOM   1090  C   TRP A 147     -37.885  15.437 -19.154  1.00  0.00      PA   C  
ATOM   1091  O   TRP A 147     -38.703  16.268 -19.573  1.00  0.00      PA   O  
ATOM   1092  CB  TRP A 147     -36.483  16.045 -17.161  1.00  0.00      PA   C  
ATOM   1093  CG  TRP A 147     -36.565  17.543 -17.424  0.00  0.00      PA   C  
ATOM   1094  CD1 TRP A 147     -36.251  18.239 -18.559  0.00  0.00      PA   C  
ATOM   1095  CD2 TRP A 147     -37.152  18.490 -16.511  0.00  0.00      PA   C  
ATOM   1096  CE2 TRP A 147     -37.155  19.740 -17.169  0.00  0.00      PA   C  
ATOM   1097  CE3 TRP A 147     -37.674  18.359 -15.217  0.00  0.00      PA   C  
ATOM   1098  NE1 TRP A 147     -36.603  19.561 -18.416  0.00  0.00      PA   N  
ATOM   1099  CZ2 TRP A 147     -37.674  20.873 -16.546  0.00  0.00      PA   C  
ATOM   1100  CZ3 TRP A 147     -38.195  19.502 -14.595  0.00  0.00      PA   C  
ATOM   1101  CH2 TRP A 147     -38.195  20.742 -15.249  0.00  0.00      PA   C  
ATOM   1102  N   ARG A 148     -37.274  14.723 -19.989  1.00  0.00      PA   N  
ATOM   1103  CA  ARG A 148     -37.550  14.716 -21.421  1.00  0.00      PA   C  
ATOM   1104  C   ARG A 148     -38.978  14.261 -21.690  1.00  0.00      PA   C  
ATOM   1105  O   ARG A 148     -39.646  14.789 -22.582  1.00  0.00      PA   O  
ATOM   1106  CB  ARG A 148     -36.555  13.814 -22.151  1.00  0.00      PA   C  
ATOM   1107  CG  ARG A 148     -36.689  13.845 -23.666  1.00  0.00      PA   C  
ATOM   1108  CD  ARG A 148     -35.647  12.958 -24.332  1.00  0.00      PA   C  
ATOM   1109  NE  ARG A 148     -35.787  12.945 -25.785  1.00  0.00      PA   N  
ATOM   1110  CZ  ARG A 148     -35.190  13.810 -26.599  1.00  0.00      PA   C  
ATOM   1111  NH1 ARG A 148     -34.405  14.755 -26.101  1.00  0.00      PA   N1+
ATOM   1112  NH2 ARG A 148     -35.373  13.727 -27.909  1.00  0.00      PA   N  
ATOM   1113  N   LYS A 149     -39.385  13.162 -20.851  1.00  0.00      PA   N  
ATOM   1114  CA  LYS A 149     -40.783  12.764 -20.959  1.00  0.00      PA   C  
ATOM   1115  C   LYS A 149     -41.722  13.875 -20.500  1.00  0.00      PA   C  
ATOM   1116  O   LYS A 149     -42.901  13.868 -20.870  1.00  0.00      PA   O  
ATOM   1117  CB  LYS A 149     -41.022  11.483 -20.156  1.00  0.00      PA   C  
ATOM   1118  CG  LYS A 149     -42.389  10.848 -20.351  1.00  0.00      PA   C  
ATOM   1119  CD  LYS A 149     -42.479   9.516 -19.626  1.00  0.00      PA   C  
ATOM   1120  CE  LYS A 149     -43.834   8.860 -19.832  1.00  0.00      PA   C  
ATOM   1121  NZ  LYS A 149     -43.925   7.546 -19.136  1.00  0.00      PA   N1+
ATOM   1122  N   LEU A 150     -41.331  14.721 -19.605  1.00  0.00      PA   N  
ATOM   1123  CA  LEU A 150     -42.118  15.906 -19.288  1.00  0.00      PA   C  
ATOM   1124  C   LEU A 150     -42.110  16.911 -20.432  1.00  0.00      PA   C  
ATOM   1125  O   LEU A 150     -43.091  17.642 -20.613  1.00  0.00      PA   O  
ATOM   1126  CB  LEU A 150     -41.598  16.563 -18.004  1.00  0.00      PA   C  
ATOM   1127  CG  LEU A 150     -42.398  17.701 -17.355  1.00  0.00      PA   C  
ATOM   1128  CD1 LEU A 150     -42.184  17.696 -15.852  1.00  0.00      PA   C  
ATOM   1129  CD2 LEU A 150     -42.018  19.062 -17.924  1.00  0.00      PA   C  
ATOM   1130  N   MET A 151     -41.220  17.036 -21.223  1.00  0.00      PA   N  
ATOM   1131  CA  MET A 151     -41.134  18.039 -22.279  1.00  0.00      PA   C  
ATOM   1132  C   MET A 151     -41.684  17.570 -23.622  1.00  0.00      PA   C  
ATOM   1133  O   MET A 151     -42.114  18.408 -24.423  1.00  0.00      PA   O  
ATOM   1134  CB  MET A 151     -39.687  18.503 -22.457  1.00  0.00      PA   C  
ATOM   1135  CG  MET A 151     -39.162  19.298 -21.277  1.00  0.00      PA   C  
ATOM   1136  SD  MET A 151     -40.235  20.703 -20.918  1.00  0.00      PA   S  
ATOM   1137  CE  MET A 151     -40.038  21.674 -22.407  1.00  0.00      PA   C  
ATOM   1138  N   VAL A 152     -41.718  16.264 -23.878  1.00  0.00      PA   N  
ATOM   1139  CA  VAL A 152     -42.278  15.753 -25.128  1.00  0.00      PA   C  
ATOM   1140  C   VAL A 152     -43.774  16.032 -25.214  1.00  0.00      PA   C  
ATOM   1141  O   VAL A 152     -44.346  16.039 -26.312  1.00  0.00      PA   O  
ATOM   1142  CB  VAL A 152     -41.956  14.243 -25.266  1.00  0.00      PA   C  
ATOM   1143  CG1 VAL A 152     -42.634  13.633 -26.484  1.00  0.00      PA   C  
ATOM   1144  CG2 VAL A 152     -40.456  14.033 -25.366  1.00  0.00      PA   C  
ATOM   1145  N   GLU A 153     -44.406  16.167 -23.959  1.00  0.00      PA   N  
ATOM   1146  CA  GLU A 153     -45.818  16.518 -23.851  1.00  0.00      PA   C  
ATOM   1147  C   GLU A 153     -46.142  17.684 -24.780  1.00  0.00      PA   C  
ATOM   1148  O   GLU A 153     -45.219  18.372 -25.237  1.00  0.00      PA   O  
ATOM   1149  CB  GLU A 153     -46.142  16.876 -22.398  1.00  0.00      PA   C  
ATOM   1150  CG  GLU A 153     -45.864  15.757 -21.414  1.00  0.00      PA   C  
ATOM   1151  CD  GLU A 153     -46.731  14.540 -21.652  1.00  0.00      PA   C  
ATOM   1152  OE1 GLU A 153     -47.886  14.704 -22.098  1.00  0.00      PA   O  
ATOM   1153  OE2 GLU A 153     -46.251  13.415 -21.399  1.00  0.00      PA   O1-
ATOM   1154  N   PRO A 154     -47.578  17.912 -24.999  1.00  0.00      PA   N  
ATOM   1155  CA  PRO A 154     -47.895  19.084 -25.838  1.00  0.00      PA   C  
ATOM   1156  C   PRO A 154     -47.337  20.391 -25.296  1.00  0.00      PA   C  
ATOM   1157  O   PRO A 154     -47.430  21.416 -25.984  1.00  0.00      PA   O  
ATOM   1158  CB  PRO A 154     -49.430  19.095 -25.871  1.00  0.00      PA   C  
ATOM   1159  CG  PRO A 154     -49.849  18.305 -24.677  1.00  0.00      PA   C  
ATOM   1160  CD  PRO A 154     -48.801  17.243 -24.521  1.00  0.00      PA   C  
ATOM   1161  N   LEU A 155     -46.827  20.431 -24.101  1.00  0.00      PA   N  
ATOM   1162  CA  LEU A 155     -46.058  21.566 -23.609  1.00  0.00      PA   C  
ATOM   1163  C   LEU A 155     -45.001  21.999 -24.618  1.00  0.00      PA   C  
ATOM   1164  O   LEU A 155     -44.817  23.197 -24.858  1.00  0.00      PA   O  
ATOM   1165  CB  LEU A 155     -45.404  21.202 -22.276  1.00  0.00      PA   C  
ATOM   1166  CG  LEU A 155     -46.333  20.889 -21.102  1.00  0.00      PA   C  
ATOM   1167  CD1 LEU A 155     -45.532  20.390 -19.909  1.00  0.00      PA   C  
ATOM   1168  CD2 LEU A 155     -47.159  22.107 -20.723  1.00  0.00      PA   C  
ATOM   1169  N   GLN A 156     -44.410  21.203 -25.330  1.00  0.00      PA   N  
ATOM   1170  CA  GLN A 156     -43.387  21.547 -26.314  1.00  0.00      PA   C  
ATOM   1171  C   GLN A 156     -43.969  22.277 -27.514  1.00  0.00      PA   C  
ATOM   1172  O   GLN A 156     -43.233  22.974 -28.218  1.00  0.00      PA   O  
ATOM   1173  CB  GLN A 156     -42.645  20.296 -26.786  1.00  0.00      PA   C  
ATOM   1174  CG  GLN A 156     -43.493  19.318 -27.578  1.00  0.00      PA   C  
ATOM   1175  CD  GLN A 156     -42.722  18.075 -27.975  1.00  0.00      PA   C  
ATOM   1176  NE2 GLN A 156     -43.407  17.134 -28.615  1.00  0.00      PA   N  
ATOM   1177  OE1 GLN A 156     -41.526  17.961 -27.709  1.00  0.00      PA   O  
ATOM   1178  N   ALA A 157     -45.364  22.077 -27.681  1.00  0.00      PA   N  
ATOM   1179  CA  ALA A 157     -46.038  22.926 -28.652  1.00  0.00      PA   C  
ATOM   1180  C   ALA A 157     -46.546  24.206 -28.005  1.00  0.00      PA   C  
ATOM   1181  O   ALA A 157     -46.475  25.277 -28.611  1.00  0.00      PA   O  
ATOM   1182  CB  ALA A 157     -47.196  22.170 -29.308  1.00  0.00      PA   C  
ATOM   1183  N   ILE A 158     -47.071  24.005 -26.702  1.00  0.00      PA   N  
ATOM   1184  CA  ILE A 158     -47.583  25.178 -26.001  1.00  0.00      PA   C  
ATOM   1185  C   ILE A 158     -46.441  26.054 -25.501  1.00  0.00      PA   C  
ATOM   1186  O   ILE A 158     -46.341  27.232 -25.862  1.00  0.00      PA   O  
ATOM   1187  CB  ILE A 158     -48.507  24.749 -24.846  1.00  0.00      PA   C  
ATOM   1188  CG1 ILE A 158     -49.737  24.016 -25.384  1.00  0.00      PA   C  
ATOM   1189  CG2 ILE A 158     -48.920  25.955 -24.015  1.00  0.00      PA   C  
ATOM   1190  CD  ILE A 158     -50.561  23.339 -24.310  1.00  0.00      PA   C  
ATOM   1191  N   LEU A 159     -45.545  25.577 -24.765  1.00  0.00      PA   N  
ATOM   1192  CA  LEU A 159     -44.570  26.372 -24.020  1.00  0.00      PA   C  
ATOM   1193  C   LEU A 159     -43.745  27.271 -24.928  1.00  0.00      PA   C  
ATOM   1194  O   LEU A 159     -43.637  28.478 -24.685  1.00  0.00      PA   O  
ATOM   1195  CB  LEU A 159     -43.647  25.463 -23.206  1.00  0.00      PA   C  
ATOM   1196  CG  LEU A 159     -44.289  24.753 -22.017  1.00  0.00      PA   C  
ATOM   1197  CD1 LEU A 159     -43.290  23.833 -21.337  1.00  0.00      PA   C  
ATOM   1198  CD2 LEU A 159     -44.815  25.788 -21.050  1.00  0.00      PA   C  
ATOM   1199  N   ILE A 160     -43.313  26.834 -26.020  1.00  0.00      PA   N  
ATOM   1200  CA  ILE A 160     -42.480  27.647 -26.902  1.00  0.00      PA   C  
ATOM   1201  C   ILE A 160     -43.303  28.776 -27.509  1.00  0.00      PA   C  
ATOM   1202  O   ILE A 160     -42.851  29.925 -27.564  1.00  0.00      PA   O  
ATOM   1203  CB  ILE A 160     -41.790  26.772 -27.971  1.00  0.00      PA   C  
ATOM   1204  CG1 ILE A 160     -42.793  25.997 -28.833  1.00  0.00      PA   C  
ATOM   1205  CG2 ILE A 160     -40.800  25.817 -27.317  1.00  0.00      PA   C  
ATOM   1206  CD  ILE A 160     -43.185  26.687 -30.130  1.00  0.00      PA   C  
ATOM   1207  N   ARG A 161     -44.618  28.431 -27.810  1.00  0.00      PA   N  
ATOM   1208  CA  ARG A 161     -45.499  29.485 -28.303  1.00  0.00      PA   C  
ATOM   1209  C   ARG A 161     -45.750  30.528 -27.225  1.00  0.00      PA   C  
ATOM   1210  O   ARG A 161     -45.775  31.733 -27.504  1.00  0.00      PA   O  
ATOM   1211  CB  ARG A 161     -46.824  28.892 -28.783  1.00  0.00      PA   C  
ATOM   1212  CG  ARG A 161     -46.735  28.062 -30.051  1.00  0.00      PA   C  
ATOM   1213  CD  ARG A 161     -48.100  27.488 -30.402  1.00  0.00      PA   C  
ATOM   1214  NE  ARG A 161     -48.059  26.619 -31.575  1.00  0.00      PA   N  
ATOM   1215  CZ  ARG A 161     -49.102  25.927 -32.023  1.00  0.00      PA   C  
ATOM   1216  NH1 ARG A 161     -50.267  25.995 -31.393  1.00  0.00      PA   N1+
ATOM   1217  NH2 ARG A 161     -48.979  25.160 -33.097  1.00  0.00      PA   N  
ATOM   1218  N   MET A 162     -45.917  30.013 -25.952  1.00  0.00      PA   N  
ATOM   1219  CA  MET A 162     -46.054  30.935 -24.836  1.00  0.00      PA   C  
ATOM   1220  C   MET A 162     -44.719  31.545 -24.434  1.00  0.00      PA   C  
ATOM   1221  O   MET A 162     -44.701  32.597 -23.786  1.00  0.00      PA   O  
ATOM   1222  CB  MET A 162     -46.675  30.215 -23.635  1.00  0.00      PA   C  
ATOM   1223  CG  MET A 162     -48.029  29.570 -23.912  1.00  0.00      PA   C  
ATOM   1224  SD  MET A 162     -49.302  30.701 -24.502  1.00  0.00      PA   S  
ATOM   1225  CE  MET A 162     -49.367  30.259 -26.239  1.00  0.00      PA   C  
ATOM   1226  N   LEU A 163     -43.631  31.075 -24.925  1.00  0.00      PA   N  
ATOM   1227  CA  LEU A 163     -42.314  31.574 -24.546  1.00  0.00      PA   C  
ATOM   1228  C   LEU A 163     -41.823  32.634 -25.523  1.00  0.00      PA   C  
ATOM   1229  O   LEU A 163     -41.398  33.719 -25.112  1.00  0.00      PA   O  
ATOM   1230  CB  LEU A 163     -41.322  30.413 -24.464  1.00  0.00      PA   C  
ATOM   1231  CG  LEU A 163     -39.895  30.722 -24.015  1.00  0.00      PA   C  
ATOM   1232  CD1 LEU A 163     -39.885  31.274 -22.600  1.00  0.00      PA   C  
ATOM   1233  CD2 LEU A 163     -39.048  29.466 -24.110  1.00  0.00      PA   C  
ATOM   1234  N   LEU A 164     -42.024  32.380 -26.826  1.00  0.00      PA   N  
ATOM   1235  CA  LEU A 164     -41.645  33.364 -27.834  1.00  0.00      PA   C  
ATOM   1236  C   LEU A 164     -42.507  34.615 -27.746  1.00  0.00      PA   C  
ATOM   1237  O   LEU A 164     -42.067  35.700 -28.142  1.00  0.00      PA   O  
ATOM   1238  CB  LEU A 164     -41.731  32.742 -29.231  1.00  0.00      PA   C  
ATOM   1239  CG  LEU A 164     -43.084  32.186 -29.698  1.00  0.00      PA   C  
ATOM   1240  CD1 LEU A 164     -43.970  33.236 -30.363  1.00  0.00      PA   C  
ATOM   1241  CD2 LEU A 164     -42.890  30.977 -30.609  1.00  0.00      PA   C  
ATOM   1242  N   ARG A 165     -43.778  34.389 -27.160  1.00  0.00      PA   N  
ATOM   1243  CA  ARG A 165     -44.637  35.555 -26.986  1.00  0.00      PA   C  
ATOM   1244  C   ARG A 165     -44.019  36.561 -26.023  1.00  0.00      PA   C  
ATOM   1245  O   ARG A 165     -44.262  37.767 -26.144  1.00  0.00      PA   O  
ATOM   1246  CB  ARG A 165     -46.017  35.119 -26.490  1.00  0.00      PA   C  
ATOM   1247  CG  ARG A 165     -47.040  36.242 -26.419  1.00  0.00      PA   C  
ATOM   1248  CD  ARG A 165     -48.377  35.745 -25.894  1.00  0.00      PA   C  
ATOM   1249  NE  ARG A 165     -48.283  35.294 -24.508  1.00  0.00      PA   N  
ATOM   1250  CZ  ARG A 165     -48.345  36.105 -23.457  1.00  0.00      PA   C  
ATOM   1251  NH1 ARG A 165     -48.503  37.410 -23.631  1.00  0.00      PA   N1+
ATOM   1252  NH2 ARG A 165     -48.250  35.611 -22.230  1.00  0.00      PA   N  
ATOM   1253  N   GLU A 166     -43.199  36.132 -25.104  1.00  0.00      PA   N  
ATOM   1254  CA  GLU A 166     -42.483  37.033 -24.213  1.00  0.00      PA   C  
ATOM   1255  C   GLU A 166     -41.180  37.532 -24.822  1.00  0.00      PA   C  
ATOM   1256  O   GLU A 166     -40.614  38.512 -24.326  1.00  0.00      PA   O  
ATOM   1257  CB  GLU A 166     -42.214  36.340 -22.875  1.00  0.00      PA   C  
ATOM   1258  CG  GLU A 166     -43.481  36.068 -22.074  1.00  0.00      PA   C  
ATOM   1259  CD  GLU A 166     -43.211  35.352 -20.765  1.00  0.00      PA   C  
ATOM   1260  OE1 GLU A 166     -42.055  34.945 -20.534  1.00  0.00      PA   O  
ATOM   1261  OE2 GLU A 166     -44.160  35.194 -19.967  1.00  0.00      PA   O1-
ATOM   1262  N   ILE A 167     -40.776  37.013 -25.947  1.00  0.00      PA   N  
ATOM   1263  CA  ILE A 167     -39.660  37.550 -26.716  1.00  0.00      PA   C  
ATOM   1264  C   ILE A 167     -40.159  38.392 -27.888  1.00  0.00      PA   C  
ATOM   1265  O   ILE A 167     -39.504  39.368 -28.271  1.00  0.00      PA   O  
ATOM   1266  CB  ILE A 167     -38.740  36.411 -27.195  1.00  0.00      PA   C  
ATOM   1267  CG1 ILE A 167     -38.119  35.690 -25.999  1.00  0.00      PA   C  
ATOM   1268  CG2 ILE A 167     -37.639  36.938 -28.103  1.00  0.00      PA   C  
ATOM   1269  CD  ILE A 167     -37.383  34.422 -26.368  1.00  0.00      PA   C  
ATOM   1270  N   LYS A 168     -41.357  38.022 -28.449  1.00  0.00      PA   N  
ATOM   1271  CA  LYS A 168     -41.973  38.841 -29.489  1.00  0.00      PA   C  
ATOM   1272  C   LYS A 168     -42.097  40.295 -29.058  1.00  0.00      PA   C  
ATOM   1273  O   LYS A 168     -41.992  41.204 -29.889  1.00  0.00      PA   O  
ATOM   1274  CB  LYS A 168     -43.351  38.280 -29.850  1.00  0.00      PA   C  
ATOM   1275  CG  LYS A 168     -44.070  39.038 -30.956  1.00  0.00      PA   C  
ATOM   1276  CD  LYS A 168     -45.392  38.374 -31.308  1.00  0.00      PA   C  
ATOM   1277  CE  LYS A 168     -46.427  38.604 -30.216  1.00  0.00      PA   C  
ATOM   1278  NZ  LYS A 168     -47.763  38.062 -30.588  1.00  0.00      PA   N1+
ATOM   1279  N   ASN A 169     -42.357  40.520 -27.759  1.00  0.00      PA   N  
ATOM   1280  CA  ASN A 169     -42.319  41.874 -27.226  1.00  0.00      PA   C  
ATOM   1281  C   ASN A 169     -40.871  42.340 -27.157  1.00  0.00      PA   C  
ATOM   1282  O   ASN A 169     -40.329  42.563 -26.071  1.00  0.00      PA   O  
ATOM   1283  CB  ASN A 169     -42.977  41.930 -25.846  1.00  0.00      PA   C  
ATOM   1284  CG  ASN A 169     -44.472  41.683 -25.902  1.00  0.00      PA   C  
ATOM   1285  ND2 ASN A 169     -44.980  40.909 -24.950  1.00  0.00      PA   N  
ATOM   1286  OD1 ASN A 169     -45.162  42.181 -26.791  1.00  0.00      PA   O  
ATOM   1287  N   ASP A 170     -40.279  42.599 -28.344  1.00  0.00      PA   N  
ATOM   1288  CA  ASP A 170     -38.870  42.966 -28.432  1.00  0.00      PA   C  
ATOM   1289  C   ASP A 170     -38.699  44.481 -28.381  1.00  0.00      PA   C  
ATOM   1290  O   ASP A 170     -37.995  45.006 -27.511  1.00  0.00      PA   O  
ATOM   1291  CB  ASP A 170     -38.266  42.382 -29.716  1.00  0.00      PA   C  
ATOM   1292  CG  ASP A 170     -36.753  42.502 -29.767  1.00  0.00      PA   C  
ATOM   1293  OD1 ASP A 170     -36.158  43.079 -28.835  1.00  0.00      PA   O  
ATOM   1294  OD2 ASP A 170     -36.155  42.009 -30.747  1.00  0.00      PA   O1-
ATOM   1295  N   ARG A 171     -39.390  45.191 -29.310  1.00  0.00      PA   N  
ATOM   1296  CA  ARG A 171     -39.329  46.648 -29.342  1.00  0.00      PA   C  
ATOM   1297  C   ARG A 171     -40.255  47.213 -28.269  1.00  0.00      PA   C  
ATOM   1298  O   ARG A 171     -41.481  47.090 -28.357  1.00  0.00      PA   O  
ATOM   1299  CB  ARG A 171     -39.676  47.160 -30.739  1.00  0.00      PA   C  
ATOM   1300  CG  ARG A 171     -41.025  46.699 -31.286  1.00  0.00      PA   C  
ATOM   1301  CD  ARG A 171     -41.272  47.218 -32.694  1.00  0.00      PA   C  
ATOM   1302  NE  ARG A 171     -41.459  48.666 -32.729  1.00  0.00      PA   N  
ATOM   1303  CZ  ARG A 171     -41.426  49.396 -33.839  1.00  0.00      PA   C  
ATOM   1304  NH1 ARG A 171     -41.213  48.816 -35.011  1.00  0.00      PA   N1+
ATOM   1305  NH2 ARG A 171     -41.607  50.708 -33.776  1.00  0.00      PA   N  
ATOM   1306  N   GLY A 172     -39.674  47.708 -27.181  1.00  0.00      PA   N  
ATOM   1307  CA  GLY A 172     -40.451  48.316 -26.117  1.00  0.00      PA   C  
ATOM   1308  C   GLY A 172     -41.302  47.359 -25.317  1.00  0.00      PA   C  
ATOM   1309  O   GLY A 172     -42.283  47.785 -24.701  1.00  0.00      PA   O  
ATOM   1310  N   GLY A 173     -40.898  46.055 -25.300  1.00  0.00      PA   N  
ATOM   1311  CA  GLY A 173     -41.663  45.075 -24.553  1.00  0.00      PA   C  
ATOM   1312  C   GLY A 173     -40.856  44.421 -23.451  1.00  0.00      PA   C  
ATOM   1313  O   GLY A 173     -40.938  43.205 -23.245  1.00  0.00      PA   O  
ATOM   1314  N   GLU A 174     -40.028  45.222 -22.785  1.00  0.00      PA   N  
ATOM   1315  CA  GLU A 174     -39.073  44.728 -21.808  1.00  0.00      PA   C  
ATOM   1316  C   GLU A 174     -39.385  45.319 -20.437  1.00  0.00      PA   C  
ATOM   1317  O   GLU A 174     -39.893  46.440 -20.336  1.00  0.00      PA   O  
ATOM   1318  CB  GLU A 174     -37.644  45.088 -22.240  1.00  0.00      PA   C  
ATOM   1319  CG  GLU A 174     -37.274  44.540 -23.608  1.00  0.00      PA   C  
ATOM   1320  CD  GLU A 174     -37.299  43.026 -23.664  1.00  0.00      PA   C  
ATOM   1321  OE1 GLU A 174     -36.981  42.380 -22.644  1.00  0.00      PA   O  
ATOM   1322  OE2 GLU A 174     -37.643  42.480 -24.735  1.00  0.00      PA   O1-
ATOM   1323  N   ASP A 175     -38.997  44.560 -19.368  1.00  0.00      PA   N  
ATOM   1324  CA  ASP A 175     -38.391  43.232 -19.447  1.00  0.00      PA   C  
ATOM   1325  C   ASP A 175     -38.966  42.252 -18.424  1.00  0.00      PA   C  
ATOM   1326  O   ASP A 175     -39.190  42.606 -17.267  1.00  0.00      PA   O  
ATOM   1327  CB  ASP A 175     -36.868  43.328 -19.271  1.00  0.00      PA   C  
ATOM   1328  CG  ASP A 175     -36.462  44.020 -17.979  1.00  0.00      PA   C  
ATOM   1329  OD1 ASP A 175     -37.344  44.532 -17.258  1.00  0.00      PA   O  
ATOM   1330  OD2 ASP A 175     -35.250  44.048 -17.680  1.00  0.00      PA   O1-
ATOM   1331  N   PRO A 176     -39.117  40.982 -18.872  1.00  0.00      PA   N  
ATOM   1332  CA  PRO A 176     -39.479  39.912 -17.939  1.00  0.00      PA   C  
ATOM   1333  C   PRO A 176     -38.234  39.400 -17.221  1.00  0.00      PA   C  
ATOM   1334  O   PRO A 176     -37.115  39.851 -17.460  1.00  0.00      PA   O  
ATOM   1335  CB  PRO A 176     -40.088  38.846 -18.851  1.00  0.00      PA   C  
ATOM   1336  CG  PRO A 176     -39.435  39.075 -20.170  1.00  0.00      PA   C  
ATOM   1337  CD  PRO A 176     -39.214  40.552 -20.278  1.00  0.00      PA   C  
ATOM   1338  N   ASN A 177     -38.341  38.495 -16.384  1.00  0.00      PA   N  
ATOM   1339  CA  ASN A 177     -37.240  37.910 -15.627  1.00  0.00      PA   C  
ATOM   1340  C   ASN A 177     -36.342  37.109 -16.561  1.00  0.00      PA   C  
ATOM   1341  O   ASN A 177     -36.750  36.066 -17.082  1.00  0.00      PA   O  
ATOM   1342  CB  ASN A 177     -37.774  37.025 -14.504  1.00  0.00      PA   C  
ATOM   1343  CG  ASN A 177     -38.504  37.812 -13.437  1.00  0.00      PA   C  
ATOM   1344  ND2 ASN A 177     -37.771  38.654 -12.718  1.00  0.00      PA   N  
ATOM   1345  OD1 ASN A 177     -39.711  37.660 -13.256  1.00  0.00      PA   O  
ATOM   1346  N   GLN A 178     -35.093  37.708 -16.835  1.00  0.00      PA   N  
ATOM   1347  CA  GLN A 178     -34.095  36.895 -17.517  1.00  0.00      PA   C  
ATOM   1348  C   GLN A 178     -33.780  35.630 -16.735  1.00  0.00      PA   C  
ATOM   1349  O   GLN A 178     -33.274  34.662 -17.311  1.00  0.00      PA   O  
ATOM   1350  CB  GLN A 178     -32.810  37.697 -17.738  1.00  0.00      PA   C  
ATOM   1351  CG  GLN A 178     -32.080  38.056 -16.453  1.00  0.00      PA   C  
ATOM   1352  CD  GLN A 178     -30.816  38.853 -16.701  1.00  0.00      PA   C  
ATOM   1353  NE2 GLN A 178     -30.145  39.249 -15.624  1.00  0.00      PA   N  
ATOM   1354  OE1 GLN A 178     -30.442  39.106 -17.847  1.00  0.00      PA   O  
ATOM   1355  N   LYS A 179     -33.866  35.619 -15.476  1.00  0.00      PA   N  
ATOM   1356  CA  LYS A 179     -33.684  34.425 -14.660  1.00  0.00      PA   C  
ATOM   1357  C   LYS A 179     -34.702  33.352 -15.027  1.00  0.00      PA   C  
ATOM   1358  O   LYS A 179     -34.352  32.177 -15.195  1.00  0.00      PA   O  
ATOM   1359  CB  LYS A 179     -33.791  34.811 -13.185  1.00  0.00      PA   C  
ATOM   1360  CG  LYS A 179     -33.658  33.684 -12.185  1.00  0.00      PA   C  
ATOM   1361  CD  LYS A 179     -33.621  34.271 -10.785  1.00  0.00      PA   C  
ATOM   1362  CE  LYS A 179     -34.970  34.867 -10.412  1.00  0.00      PA   C  
ATOM   1363  NZ  LYS A 179     -34.976  35.432  -9.037  1.00  0.00      PA   N1+
ATOM   1364  N   VAL A 180     -35.931  33.643 -15.106  1.00  0.00      PA   N  
ATOM   1365  CA  VAL A 180     -36.981  32.673 -15.401  1.00  0.00      PA   C  
ATOM   1366  C   VAL A 180     -36.846  32.152 -16.827  1.00  0.00      PA   C  
ATOM   1367  O   VAL A 180     -36.797  30.938 -17.057  1.00  0.00      PA   O  
ATOM   1368  CB  VAL A 180     -38.368  33.295 -15.157  1.00  0.00      PA   C  
ATOM   1369  CG1 VAL A 180     -39.459  32.332 -15.587  1.00  0.00      PA   C  
ATOM   1370  CG2 VAL A 180     -38.530  33.662 -13.691  1.00  0.00      PA   C  
ATOM   1371  N   ILE A 181     -36.851  33.093 -17.822  1.00  0.00      PA   N  
ATOM   1372  CA  ILE A 181     -36.745  32.669 -19.216  1.00  0.00      PA   C  
ATOM   1373  C   ILE A 181     -35.410  31.981 -19.466  1.00  0.00      PA   C  
ATOM   1374  O   ILE A 181     -35.334  30.998 -20.214  1.00  0.00      PA   O  
ATOM   1375  CB  ILE A 181     -36.953  33.865 -20.162  1.00  0.00      PA   C  
ATOM   1376  CG1 ILE A 181     -38.365  34.428 -20.006  1.00  0.00      PA   C  
ATOM   1377  CG2 ILE A 181     -36.717  33.457 -21.606  1.00  0.00      PA   C  
ATOM   1378  CD  ILE A 181     -38.574  35.721 -20.748  1.00  0.00      PA   C  
ATOM   1379  N   HSE A 182     -34.308  32.598 -18.965  1.00  0.00      PA   N  
ATOM   1380  CA  HSE A 182     -33.014  31.936 -19.100  1.00  0.00      PA   C  
ATOM   1381  C   HSE A 182     -33.036  30.546 -18.482  1.00  0.00      PA   C  
ATOM   1382  O   HSE A 182     -32.327  29.648 -18.949  1.00  0.00      PA   O  
ATOM   1383  CB  HSE A 182     -31.916  32.787 -18.461  1.00  0.00      PA   C  
ATOM   1384  CG  HSE A 182     -30.544  32.206 -18.600  1.00  0.00      PA   C  
ATOM   1385  CD2 HSE A 182     -29.736  31.602 -17.697  1.00  0.00      PA   C  
ATOM   1386  ND1 HSE A 182     -29.852  32.209 -19.791  1.00  0.00      PA   N  
ATOM   1387  CE1 HSE A 182     -28.676  31.633 -19.616  1.00  0.00      PA   C  
ATOM   1388  NE2 HSE A 182     -28.581  31.256 -18.354  1.00  0.00      PA   N  
ATOM   1389  N   GLY A 183     -33.668  30.311 -17.426  1.00  0.00      PA   N  
ATOM   1390  CA  GLY A 183     -33.835  28.975 -16.884  1.00  0.00      PA   C  
ATOM   1391  C   GLY A 183     -34.666  28.074 -17.775  1.00  0.00      PA   C  
ATOM   1392  O   GLY A 183     -34.409  26.869 -17.855  1.00  0.00      PA   O  
ATOM   1393  N   VAL A 184     -35.680  28.575 -18.428  1.00  0.00      PA   N  
ATOM   1394  CA  VAL A 184     -36.529  27.773 -19.305  1.00  0.00      PA   C  
ATOM   1395  C   VAL A 184     -35.753  27.334 -20.542  1.00  0.00      PA   C  
ATOM   1396  O   VAL A 184     -35.758  26.153 -20.909  1.00  0.00      PA   O  
ATOM   1397  CB  VAL A 184     -37.802  28.551 -19.684  1.00  0.00      PA   C  
ATOM   1398  CG1 VAL A 184     -38.606  27.776 -20.717  1.00  0.00      PA   C  
ATOM   1399  CG2 VAL A 184     -38.646  28.822 -18.450  1.00  0.00      PA   C  
ATOM   1400  N   ILE A 185     -35.156  28.370 -21.258  1.00  0.00      PA   N  
ATOM   1401  CA  ILE A 185     -34.394  28.030 -22.455  1.00  0.00      PA   C  
ATOM   1402  C   ILE A 185     -33.157  27.221 -22.089  1.00  0.00      PA   C  
ATOM   1403  O   ILE A 185     -32.835  26.223 -22.746  1.00  0.00      PA   O  
ATOM   1404  CB  ILE A 185     -34.026  29.305 -23.235  1.00  0.00      PA   C  
ATOM   1405  CG1 ILE A 185     -35.289  30.022 -23.715  1.00  0.00      PA   C  
ATOM   1406  CG2 ILE A 185     -33.133  28.970 -24.419  1.00  0.00      PA   C  
ATOM   1407  CD  ILE A 185     -35.031  31.401 -24.278  1.00  0.00      PA   C  
ATOM   1408  N   ASN A 186     -32.348  27.724 -21.156  1.00  0.00      PA   N  
ATOM   1409  CA  ASN A 186     -31.174  26.982 -20.713  1.00  0.00      PA   C  
ATOM   1410  C   ASN A 186     -31.541  25.593 -20.205  1.00  0.00      PA   C  
ATOM   1411  O   ASN A 186     -30.687  24.702 -20.193  1.00  0.00      PA   O  
ATOM   1412  CB  ASN A 186     -30.443  27.769 -19.621  1.00  0.00      PA   C  
ATOM   1413  CG  ASN A 186     -29.032  27.258 -19.370  1.00  0.00      PA   C  
ATOM   1414  ND2 ASN A 186     -28.347  27.872 -18.411  1.00  0.00      PA   N  
ATOM   1415  OD1 ASN A 186     -28.566  26.328 -20.025  1.00  0.00      PA   O  
ATOM   1416  N   SER A 187     -32.648  25.304 -19.790  1.00  0.00      PA   N  
ATOM   1417  CA  SER A 187     -33.095  23.994 -19.338  1.00  0.00      PA   C  
ATOM   1418  C   SER A 187     -33.104  22.956 -20.452  1.00  0.00      PA   C  
ATOM   1419  O   SER A 187     -33.199  21.760 -20.157  1.00  0.00      PA   O  
ATOM   1420  CB  SER A 187     -34.492  24.100 -18.723  1.00  0.00      PA   C  
ATOM   1421  OG  SER A 187     -34.968  22.831 -18.310  1.00  0.00      PA   O  
ATOM   1422  N   PHE A 188     -33.001  23.445 -21.756  1.00  0.00      PA   N  
ATOM   1423  CA  PHE A 188     -33.054  22.485 -22.851  1.00  0.00      PA   C  
ATOM   1424  C   PHE A 188     -31.711  21.798 -23.062  1.00  0.00      PA   C  
ATOM   1425  O   PHE A 188     -31.668  20.586 -23.300  1.00  0.00      PA   O  
ATOM   1426  CB  PHE A 188     -33.519  23.171 -24.136  1.00  0.00      PA   C  
ATOM   1427  CG  PHE A 188     -34.959  23.598 -24.106  1.00  0.00      PA   C  
ATOM   1428  CD1 PHE A 188     -35.811  23.140 -23.114  1.00  0.00      PA   C  
ATOM   1429  CD2 PHE A 188     -35.467  24.450 -25.074  1.00  0.00      PA   C  
ATOM   1430  CE1 PHE A 188     -37.131  23.531 -23.080  1.00  0.00      PA   C  
ATOM   1431  CE2 PHE A 188     -36.792  24.842 -25.046  1.00  0.00      PA   C  
ATOM   1432  CZ  PHE A 188     -37.624  24.381 -24.049  1.00  0.00      PA   C  
ATOM   1433  N   VAL A 189     -30.611  22.700 -23.113  1.00  0.00      PA   N  
ATOM   1434  CA  VAL A 189     -29.274  22.088 -23.218  1.00  0.00      PA   C  
ATOM   1435  C   VAL A 189     -28.866  21.732 -21.792  1.00  0.00      PA   C  
ATOM   1436  O   VAL A 189     -28.077  22.415 -21.135  1.00  0.00      PA   O  
ATOM   1437  CB  VAL A 189     -28.265  23.012 -23.908  1.00  0.00      PA   C  
ATOM   1438  CG1 VAL A 189     -26.895  22.341 -24.003  1.00  0.00      PA   C  
ATOM   1439  CG2 VAL A 189     -28.762  23.419 -25.275  1.00  0.00      PA   C  
ATOM   1440  N   HSE A 190     -29.185  20.662 -21.353  1.00  0.00      PA   N  
ATOM   1441  CA  HSE A 190     -28.659  19.995 -20.167  1.00  0.00      PA   C  
ATOM   1442  C   HSE A 190     -28.716  18.479 -20.247  1.00  0.00      PA   C  
ATOM   1443  O   HSE A 190     -27.955  17.815 -19.534  1.00  0.00      PA   O  
ATOM   1444  CB  HSE A 190     -29.402  20.457 -18.908  1.00  0.00      PA   C  
ATOM   1445  CG  HSE A 190     -28.717  20.078 -17.633  1.00  0.00      PA   C  
ATOM   1446  CD2 HSE A 190     -27.826  20.751 -16.867  1.00  0.00      PA   C  
ATOM   1447  ND1 HSE A 190     -28.915  18.863 -17.012  1.00  0.00      PA   N  
ATOM   1448  CE1 HSE A 190     -28.179  18.807 -15.914  1.00  0.00      PA   C  
ATOM   1449  NE2 HSE A 190     -27.509  19.940 -15.804  1.00  0.00      PA   N  
ATOM   1450  N   VAL A 191     -29.425  17.886 -21.147  1.00  0.00      PA   N  
ATOM   1451  CA  VAL A 191     -29.758  16.468 -21.120  1.00  0.00      PA   C  
ATOM   1452  C   VAL A 191     -29.128  15.801 -22.333  1.00  0.00      PA   C  
ATOM   1453  O   VAL A 191     -29.494  16.103 -23.476  1.00  0.00      PA   O  
ATOM   1454  CB  VAL A 191     -31.279  16.253 -21.112  1.00  0.00      PA   C  
ATOM   1455  CG1 VAL A 191     -31.610  14.768 -21.131  1.00  0.00      PA   C  
ATOM   1456  CG2 VAL A 191     -31.910  16.951 -19.915  1.00  0.00      PA   C  
ATOM   1457  N   GLU A 192     -28.119  15.051 -22.196  1.00  0.00      PA   N  
ATOM   1458  CA  GLU A 192     -27.532  14.241 -23.254  1.00  0.00      PA   C  
ATOM   1459  C   GLU A 192     -26.775  13.079 -22.630  1.00  0.00      PA   C  
ATOM   1460  O   GLU A 192     -26.186  13.222 -21.556  1.00  0.00      PA   O  
ATOM   1461  CB  GLU A 192     -26.596  15.068 -24.149  1.00  0.00      PA   C  
ATOM   1462  CG  GLU A 192     -25.947  14.268 -25.273  1.00  0.00      PA   C  
ATOM   1463  CD  GLU A 192     -26.959  13.687 -26.247  1.00  0.00      PA   C  
ATOM   1464  OE1 GLU A 192     -28.053  14.271 -26.400  1.00  0.00      PA   O  
ATOM   1465  OE2 GLU A 192     -26.661  12.637 -26.855  1.00  0.00      PA   O1-
ATOM   1466  N   GLN A 193     -26.630  12.200 -23.837  1.00  0.00      PA   N  
ATOM   1467  CA  GLN A 193     -25.909  11.000 -23.426  1.00  0.00      PA   C  
ATOM   1468  C   GLN A 193     -24.435  11.281 -23.153  1.00  0.00      PA   C  
ATOM   1469  O   GLN A 193     -23.753  11.907 -23.963  1.00  0.00      PA   O  
ATOM   1470  CB  GLN A 193     -26.040   9.921 -24.503  1.00  0.00      PA   C  
ATOM   1471  CG  GLN A 193     -25.377   8.600 -24.161  1.00  0.00      PA   C  
ATOM   1472  CD  GLN A 193     -25.554   7.565 -25.255  1.00  0.00      PA   C  
ATOM   1473  NE2 GLN A 193     -25.034   6.366 -25.027  1.00  0.00      PA   N  
ATOM   1474  OE1 GLN A 193     -26.149   7.843 -26.297  1.00  0.00      PA   O  
ATOM   1475  N   PHE A 198     -23.946  14.468 -29.984  1.00  0.00      PA   N  
ATOM   1476  CA  PHE A 198     -25.078  15.287 -30.411  1.00  0.00      PA   C  
ATOM   1477  C   PHE A 198     -25.919  15.840 -29.250  1.00  0.00      PA   C  
ATOM   1478  O   PHE A 198     -27.125  15.612 -29.188  1.00  0.00      PA   O  
ATOM   1479  CB  PHE A 198     -25.955  14.478 -31.381  1.00  0.00      PA   C  
ATOM   1480  CG  PHE A 198     -26.366  13.120 -30.860  1.00  0.00      PA   C  
ATOM   1481  CD1 PHE A 198     -25.545  12.018 -31.053  1.00  0.00      PA   C  
ATOM   1482  CD2 PHE A 198     -27.579  12.933 -30.214  1.00  0.00      PA   C  
ATOM   1483  CE1 PHE A 198     -25.911  10.769 -30.590  1.00  0.00      PA   C  
ATOM   1484  CE2 PHE A 198     -27.950  11.684 -29.748  1.00  0.00      PA   C  
ATOM   1485  CZ  PHE A 198     -27.116  10.601 -29.937  1.00  0.00      PA   C  
ATOM   1486  N   PRO A 199     -25.316  16.857 -28.636  1.00  0.00      PA   N  
ATOM   1487  CA  PRO A 199     -26.079  17.383 -27.493  1.00  0.00      PA   C  
ATOM   1488  C   PRO A 199     -27.013  18.522 -27.866  1.00  0.00      PA   C  
ATOM   1489  O   PRO A 199     -28.077  18.660 -27.251  1.00  0.00      PA   O  
ATOM   1490  CB  PRO A 199     -24.981  17.849 -26.529  1.00  0.00      PA   C  
ATOM   1491  CG  PRO A 199     -23.856  18.230 -27.424  1.00  0.00      PA   C  
ATOM   1492  CD  PRO A 199     -23.904  17.280 -28.592  1.00  0.00      PA   C  
ATOM   1493  N   LEU A 200     -26.870  19.217 -28.786  1.00  0.00      PA   N  
ATOM   1494  CA  LEU A 200     -27.662  20.370 -29.193  1.00  0.00      PA   C  
ATOM   1495  C   LEU A 200     -28.823  20.005 -30.112  1.00  0.00      PA   C  
ATOM   1496  O   LEU A 200     -29.395  20.900 -30.741  1.00  0.00      PA   O  
ATOM   1497  CB  LEU A 200     -26.765  21.402 -29.886  1.00  0.00      PA   C  
ATOM   1498  CG  LEU A 200     -25.669  22.057 -29.042  1.00  0.00      PA   C  
ATOM   1499  CD1 LEU A 200     -24.778  22.927 -29.913  1.00  0.00      PA   C  
ATOM   1500  CD2 LEU A 200     -26.268  22.871 -27.908  1.00  0.00      PA   C  
ATOM   1501  N   LYS A 201     -29.192  18.694 -30.121  1.00  0.00      PA   N  
ATOM   1502  CA  LYS A 201     -30.217  18.265 -31.069  1.00  0.00      PA   C  
ATOM   1503  C   LYS A 201     -31.594  18.797 -30.681  1.00  0.00      PA   C  
ATOM   1504  O   LYS A 201     -32.282  19.423 -31.498  1.00  0.00      PA   O  
ATOM   1505  CB  LYS A 201     -30.229  16.739 -31.158  1.00  0.00      PA   C  
ATOM   1506  CG  LYS A 201     -31.200  16.171 -32.176  1.00  0.00      PA   C  
ATOM   1507  CD  LYS A 201     -31.064  14.659 -32.268  1.00  0.00      PA   C  
ATOM   1508  CE  LYS A 201     -32.127  14.056 -33.172  1.00  0.00      PA   C  
ATOM   1509  NZ  LYS A 201     -31.949  14.472 -34.590  1.00  0.00      PA   N1+
ATOM   1510  N   PHE A 202     -31.968  18.413 -29.343  1.00  0.00      PA   N  
ATOM   1511  CA  PHE A 202     -33.278  18.873 -28.886  1.00  0.00      PA   C  
ATOM   1512  C   PHE A 202     -33.375  20.393 -28.955  1.00  0.00      PA   C  
ATOM   1513  O   PHE A 202     -34.381  20.946 -29.417  1.00  0.00      PA   O  
ATOM   1514  CB  PHE A 202     -33.529  18.376 -27.461  1.00  0.00      PA   C  
ATOM   1515  CG  PHE A 202     -34.899  18.693 -26.933  1.00  0.00      PA   C  
ATOM   1516  CD1 PHE A 202     -35.995  17.933 -27.310  1.00  0.00      PA   C  
ATOM   1517  CD2 PHE A 202     -35.093  19.751 -26.059  1.00  0.00      PA   C  
ATOM   1518  CE1 PHE A 202     -37.256  18.217 -26.820  1.00  0.00      PA   C  
ATOM   1519  CE2 PHE A 202     -36.354  20.043 -25.570  1.00  0.00      PA   C  
ATOM   1520  CZ  PHE A 202     -37.436  19.275 -25.953  1.00  0.00      PA   C  
ATOM   1521  N   TYR A 203     -32.470  21.106 -28.435  1.00  0.00      PA   N  
ATOM   1522  CA  TYR A 203     -32.428  22.563 -28.510  1.00  0.00      PA   C  
ATOM   1523  C   TYR A 203     -32.550  23.056 -29.944  1.00  0.00      PA   C  
ATOM   1524  O   TYR A 203     -33.277  24.019 -30.219  1.00  0.00      PA   O  
ATOM   1525  CB  TYR A 203     -31.129  23.066 -27.882  1.00  0.00      PA   C  
ATOM   1526  CG  TYR A 203     -30.899  24.556 -27.988  1.00  0.00      PA   C  
ATOM   1527  CD1 TYR A 203     -31.581  25.448 -27.170  1.00  0.00      PA   C  
ATOM   1528  CD2 TYR A 203     -29.985  25.069 -28.899  1.00  0.00      PA   C  
ATOM   1529  CE1 TYR A 203     -31.362  26.811 -27.265  1.00  0.00      PA   C  
ATOM   1530  CE2 TYR A 203     -29.761  26.426 -29.001  1.00  0.00      PA   C  
ATOM   1531  CZ  TYR A 203     -30.451  27.293 -28.183  1.00  0.00      PA   C  
ATOM   1532  OH  TYR A 203     -30.225  28.647 -28.286  1.00  0.00      PA   O  
ATOM   1533  N   GLN A 204     -31.984  22.444 -30.888  1.00  0.00      PA   N  
ATOM   1534  CA  GLN A 204     -31.982  22.906 -32.273  1.00  0.00      PA   C  
ATOM   1535  C   GLN A 204     -33.337  22.679 -32.933  1.00  0.00      PA   C  
ATOM   1536  O   GLN A 204     -33.881  23.581 -33.581  1.00  0.00      PA   O  
ATOM   1537  CB  GLN A 204     -30.872  22.200 -33.052  1.00  0.00      PA   C  
ATOM   1538  CG  GLN A 204     -30.704  22.671 -34.483  1.00  0.00      PA   C  
ATOM   1539  CD  GLN A 204     -29.535  21.999 -35.174  1.00  0.00      PA   C  
ATOM   1540  NE2 GLN A 204     -29.293  22.370 -36.426  1.00  0.00      PA   N  
ATOM   1541  OE1 GLN A 204     -28.857  21.153 -34.590  1.00  0.00      PA   O  
ATOM   1542  N   GLU A 205     -33.878  21.404 -32.699  1.00  0.00      PA   N  
ATOM   1543  CA  GLU A 205     -35.136  21.086 -33.369  1.00  0.00      PA   C  
ATOM   1544  C   GLU A 205     -36.301  21.855 -32.756  1.00  0.00      PA   C  
ATOM   1545  O   GLU A 205     -37.108  22.457 -33.474  1.00  0.00      PA   O  
ATOM   1546  CB  GLU A 205     -35.398  19.582 -33.307  1.00  0.00      PA   C  
ATOM   1547  CG  GLU A 205     -34.423  18.744 -34.116  1.00  0.00      PA   C  
ATOM   1548  CD  GLU A 205     -34.720  17.261 -34.019  1.00  0.00      PA   C  
ATOM   1549  OE1 GLU A 205     -35.605  16.882 -33.223  1.00  0.00      PA   O  
ATOM   1550  OE2 GLU A 205     -34.068  16.476 -34.738  1.00  0.00      PA   O1-
ATOM   1551  N   ILE A 206     -36.376  21.746 -31.353  1.00  0.00      PA   N  
ATOM   1552  CA  ILE A 206     -37.554  22.311 -30.704  1.00  0.00      PA   C  
ATOM   1553  C   ILE A 206     -37.539  23.833 -30.743  1.00  0.00      PA   C  
ATOM   1554  O   ILE A 206     -38.595  24.467 -30.879  1.00  0.00      PA   O  
ATOM   1555  CB  ILE A 206     -37.655  21.786 -29.259  1.00  0.00      PA   C  
ATOM   1556  CG1 ILE A 206     -37.781  20.263 -29.262  1.00  0.00      PA   C  
ATOM   1557  CG2 ILE A 206     -38.833  22.418 -28.530  1.00  0.00      PA   C  
ATOM   1558  CD  ILE A 206     -39.017  19.754 -29.971  1.00  0.00      PA   C  
ATOM   1559  N   PHE A 207     -36.482  24.470 -30.594  1.00  0.00      PA   N  
ATOM   1560  CA  PHE A 207     -36.457  25.902 -30.314  1.00  0.00      PA   C  
ATOM   1561  C   PHE A 207     -35.669  26.722 -31.325  1.00  0.00      PA   C  
ATOM   1562  O   PHE A 207     -36.060  27.854 -31.619  1.00  0.00      PA   O  
ATOM   1563  CB  PHE A 207     -35.885  26.120 -28.904  1.00  0.00      PA   C  
ATOM   1564  CG  PHE A 207     -35.908  27.550 -28.452  1.00  0.00      PA   C  
ATOM   1565  CD1 PHE A 207     -37.085  28.130 -28.014  1.00  0.00      PA   C  
ATOM   1566  CD2 PHE A 207     -34.754  28.311 -28.462  1.00  0.00      PA   C  
ATOM   1567  CE1 PHE A 207     -37.110  29.446 -27.593  1.00  0.00      PA   C  
ATOM   1568  CE2 PHE A 207     -34.774  29.625 -28.045  1.00  0.00      PA   C  
ATOM   1569  CZ  PHE A 207     -35.952  30.195 -27.610  1.00  0.00      PA   C  
ATOM   1570  N   GLU A 208     -34.690  26.276 -31.923  1.00  0.00      PA   N  
ATOM   1571  CA  GLU A 208     -33.782  27.114 -32.699  1.00  0.00      PA   C  
ATOM   1572  C   GLU A 208     -34.321  27.404 -34.097  1.00  0.00      PA   C  
ATOM   1573  O   GLU A 208     -34.119  28.505 -34.623  1.00  0.00      PA   O  
ATOM   1574  CB  GLU A 208     -32.401  26.459 -32.774  1.00  0.00      PA   C  
ATOM   1575  CG  GLU A 208     -31.334  27.328 -33.421  1.00  0.00      PA   C  
ATOM   1576  CD  GLU A 208     -29.950  26.713 -33.340  1.00  0.00      PA   C  
ATOM   1577  OE1 GLU A 208     -29.824  25.593 -32.801  1.00  0.00      PA   O  
ATOM   1578  OE2 GLU A 208     -28.984  27.354 -33.804  1.00  0.00      PA   O1-
ATOM   1579  N   SER A 209     -35.119  26.437 -34.643  1.00  0.00      PA   N  
ATOM   1580  CA  SER A 209     -35.703  26.701 -35.957  1.00  0.00      PA   C  
ATOM   1581  C   SER A 209     -36.879  27.669 -35.881  1.00  0.00      PA   C  
ATOM   1582  O   SER A 209     -36.906  28.634 -36.665  1.00  0.00      PA   O  
ATOM   1583  CB  SER A 209     -36.089  25.383 -36.636  1.00  0.00      PA   C  
ATOM   1584  OG  SER A 209     -34.945  24.595 -36.910  1.00  0.00      PA   O  
ATOM   1585  N   PRO A 210     -37.883  27.421 -34.918  1.00  0.00      PA   N  
ATOM   1586  CA  PRO A 210     -38.987  28.402 -34.874  1.00  0.00      PA   C  
ATOM   1587  C   PRO A 210     -38.529  29.800 -34.500  1.00  0.00      PA   C  
ATOM   1588  O   PRO A 210     -38.954  30.778 -35.129  1.00  0.00      PA   O  
ATOM   1589  CB  PRO A 210     -39.937  27.808 -33.824  1.00  0.00      PA   C  
ATOM   1590  CG  PRO A 210     -39.612  26.359 -33.786  1.00  0.00      PA   C  
ATOM   1591  CD  PRO A 210     -38.136  26.290 -34.007  1.00  0.00      PA   C  
ATOM   1592  N   PHE A 211     -37.702  29.938 -33.475  1.00  0.00      PA   N  
ATOM   1593  CA  PHE A 211     -37.162  31.245 -33.116  1.00  0.00      PA   C  
ATOM   1594  C   PHE A 211     -36.350  31.833 -34.263  1.00  0.00      PA   C  
ATOM   1595  O   PHE A 211     -36.413  33.041 -34.527  1.00  0.00      PA   O  
ATOM   1596  CB  PHE A 211     -36.301  31.128 -31.859  1.00  0.00      PA   C  
ATOM   1597  CG  PHE A 211     -35.753  32.437 -31.376  1.00  0.00      PA   C  
ATOM   1598  CD1 PHE A 211     -36.549  33.313 -30.658  1.00  0.00      PA   C  
ATOM   1599  CD2 PHE A 211     -34.446  32.799 -31.649  1.00  0.00      PA   C  
ATOM   1600  CE1 PHE A 211     -36.048  34.521 -30.213  1.00  0.00      PA   C  
ATOM   1601  CE2 PHE A 211     -33.942  34.007 -31.210  1.00  0.00      PA   C  
ATOM   1602  CZ  PHE A 211     -34.743  34.867 -30.490  1.00  0.00      PA   C  
ATOM   1603  N   LEU A 212     -35.672  31.095 -35.014  1.00  0.00      PA   N  
ATOM   1604  CA  LEU A 212     -34.837  31.560 -36.115  1.00  0.00      PA   C  
ATOM   1605  C   LEU A 212     -35.686  32.150 -37.236  1.00  0.00      PA   C  
ATOM   1606  O   LEU A 212     -35.508  33.309 -37.629  1.00  0.00      PA   O  
ATOM   1607  CB  LEU A 212     -33.978  30.402 -36.631  1.00  0.00      PA   C  
ATOM   1608  CG  LEU A 212     -32.945  30.700 -37.717  1.00  0.00      PA   C  
ATOM   1609  CD1 LEU A 212     -31.876  31.644 -37.193  1.00  0.00      PA   C  
ATOM   1610  CD2 LEU A 212     -32.323  29.409 -38.229  1.00  0.00      PA   C  
ATOM   1611  N   THR A 213     -36.694  31.349 -37.691  1.00  0.00      PA   N  
ATOM   1612  CA  THR A 213     -37.514  31.825 -38.802  1.00  0.00      PA   C  
ATOM   1613  C   THR A 213     -38.452  32.947 -38.376  1.00  0.00      PA   C  
ATOM   1614  O   THR A 213     -38.799  33.807 -39.196  1.00  0.00      PA   O  
ATOM   1615  CB  THR A 213     -38.314  30.670 -39.403  1.00  0.00      PA   C  
ATOM   1616  CG2 THR A 213     -37.379  29.582 -39.914  1.00  0.00      PA   C  
ATOM   1617  OG1 THR A 213     -39.184  30.118 -38.406  1.00  0.00      PA   O  
ATOM   1618  N   GLU A 214     -38.878  32.910 -37.064  1.00  0.00      PA   N  
ATOM   1619  CA  GLU A 214     -39.811  33.937 -36.621  1.00  0.00      PA   C  
ATOM   1620  C   GLU A 214     -39.116  35.278 -36.419  1.00  0.00      PA   C  
ATOM   1621  O   GLU A 214     -39.685  36.326 -36.745  1.00  0.00      PA   O  
ATOM   1622  CB  GLU A 214     -40.515  33.501 -35.338  1.00  0.00      PA   C  
ATOM   1623  CG  GLU A 214     -41.607  34.461 -34.902  1.00  0.00      PA   C  
ATOM   1624  CD  GLU A 214     -42.357  33.972 -33.688  1.00  0.00      PA   C  
ATOM   1625  OE1 GLU A 214     -41.993  32.903 -33.159  1.00  0.00      PA   O  
ATOM   1626  OE2 GLU A 214     -43.315  34.654 -33.272  1.00  0.00      PA   O1-
ATOM   1627  N   THR A 215     -37.907  35.305 -35.919  1.00  0.00      PA   N  
ATOM   1628  CA  THR A 215     -37.127  36.538 -35.914  1.00  0.00      PA   C  
ATOM   1629  C   THR A 215     -36.714  36.931 -37.327  1.00  0.00      PA   C  
ATOM   1630  O   THR A 215     -36.531  38.121 -37.611  1.00  0.00      PA   O  
ATOM   1631  CB  THR A 215     -35.898  36.399 -35.016  1.00  0.00      PA   C  
ATOM   1632  CG2 THR A 215     -36.312  36.167 -33.568  1.00  0.00      PA   C  
ATOM   1633  OG1 THR A 215     -35.088  35.308 -35.471  1.00  0.00      PA   O  
ATOM   1634  N   GLY A 216     -36.618  36.000 -38.244  1.00  0.00      PA   N  
ATOM   1635  CA  GLY A 216     -36.397  36.324 -39.645  1.00  0.00      PA   C  
ATOM   1636  C   GLY A 216     -37.549  37.109 -40.243  1.00  0.00      PA   C  
ATOM   1637  O   GLY A 216     -37.347  38.142 -40.888  1.00  0.00      PA   O  
ATOM   1638  N   GLU A 217     -38.793  36.626 -39.980  1.00  0.00      PA   N  
ATOM   1639  CA  GLU A 217     -39.967  37.387 -40.400  1.00  0.00      PA   C  
ATOM   1640  C   GLU A 217     -40.023  38.741 -39.705  1.00  0.00      PA   C  
ATOM   1641  O   GLU A 217     -40.365  39.755 -40.328  1.00  0.00      PA   O  
ATOM   1642  CB  GLU A 217     -41.241  36.590 -40.115  1.00  0.00      PA   C  
ATOM   1643  CG  GLU A 217     -41.450  35.393 -41.026  1.00  0.00      PA   C  
ATOM   1644  CD  GLU A 217     -41.785  35.801 -42.447  1.00  0.00      PA   C  
ATOM   1645  OE1 GLU A 217     -42.437  36.851 -42.627  1.00  0.00      PA   O  
ATOM   1646  OE2 GLU A 217     -41.398  35.074 -43.386  1.00  0.00      PA   O1-
ATOM   1647  N   TYR A 218     -39.680  38.764 -38.409  1.00  0.00      PA   N  
ATOM   1648  CA  TYR A 218     -39.717  40.011 -37.651  1.00  0.00      PA   C  
ATOM   1649  C   TYR A 218     -38.814  41.068 -38.277  1.00  0.00      PA   C  
ATOM   1650  O   TYR A 218     -39.222  42.221 -38.459  1.00  0.00      PA   O  
ATOM   1651  CB  TYR A 218     -39.315  39.745 -36.200  1.00  0.00      PA   C  
ATOM   1652  CG  TYR A 218     -39.298  40.977 -35.324  1.00  0.00      PA   C  
ATOM   1653  CD1 TYR A 218     -40.480  41.548 -34.871  1.00  0.00      PA   C  
ATOM   1654  CD2 TYR A 218     -38.100  41.564 -34.943  1.00  0.00      PA   C  
ATOM   1655  CE1 TYR A 218     -40.467  42.673 -34.067  1.00  0.00      PA   C  
ATOM   1656  CE2 TYR A 218     -38.076  42.688 -34.140  1.00  0.00      PA   C  
ATOM   1657  CZ  TYR A 218     -39.262  43.238 -33.705  1.00  0.00      PA   C  
ATOM   1658  OH  TYR A 218     -39.242  44.358 -32.905  1.00  0.00      PA   O  
ATOM   1659  N   TYR A 219     -37.595  40.708 -38.646  1.00  0.00      PA   N  
ATOM   1660  CA  TYR A 219     -36.660  41.676 -39.204  1.00  0.00      PA   C  
ATOM   1661  C   TYR A 219     -36.812  41.872 -40.707  1.00  0.00      PA   C  
ATOM   1662  O   TYR A 219     -36.253  42.835 -41.243  1.00  0.00      PA   O  
ATOM   1663  CB  TYR A 219     -35.224  41.277 -38.860  1.00  0.00      PA   C  
ATOM   1664  CG  TYR A 219     -34.884  41.542 -37.409  1.00  0.00      PA   C  
ATOM   1665  CD1 TYR A 219     -34.569  42.824 -36.981  1.00  0.00      PA   C  
ATOM   1666  CD2 TYR A 219     -34.889  40.521 -36.469  1.00  0.00      PA   C  
ATOM   1667  CE1 TYR A 219     -34.261  43.084 -35.663  1.00  0.00      PA   C  
ATOM   1668  CE2 TYR A 219     -34.582  40.772 -35.143  1.00  0.00      PA   C  
ATOM   1669  CZ  TYR A 219     -34.269  42.056 -34.747  1.00  0.00      PA   C  
ATOM   1670  OH  TYR A 219     -33.962  42.318 -33.433  1.00  0.00      PA   O  
ATOM   1671  N   LYS A 220     -37.540  41.024 -41.407  1.00  0.00      PA   N  
ATOM   1672  CA  LYS A 220     -37.988  41.370 -42.753  1.00  0.00      PA   C  
ATOM   1673  C   LYS A 220     -39.046  42.464 -42.699  1.00  0.00      PA   C  
ATOM   1674  O   LYS A 220     -38.917  43.509 -43.354  1.00  0.00      PA   O  
ATOM   1675  CB  LYS A 220     -38.537  40.139 -43.472  1.00  0.00      PA   C  
ATOM   1676  CG  LYS A 220     -39.021  40.439 -44.885  1.00  0.00      PA   C  
ATOM   1677  CD  LYS A 220     -39.580  39.206 -45.576  1.00  0.00      PA   C  
ATOM   1678  CE  LYS A 220     -40.111  39.555 -46.961  1.00  0.00      PA   C  
ATOM   1679  NZ  LYS A 220     -40.706  38.380 -47.660  1.00  0.00      PA   N1+
ATOM   1680  N   GLN A 221     -40.070  42.267 -41.881  1.00  0.00      PA   N  
ATOM   1681  CA  GLN A 221     -41.154  43.238 -41.772  1.00  0.00      PA   C  
ATOM   1682  C   GLN A 221     -40.644  44.575 -41.252  1.00  0.00      PA   C  
ATOM   1683  O   GLN A 221     -40.946  45.631 -41.820  1.00  0.00      PA   O  
ATOM   1684  CB  GLN A 221     -42.256  42.689 -40.864  1.00  0.00      PA   C  
ATOM   1685  CG  GLN A 221     -42.946  41.439 -41.396  1.00  0.00      PA   C  
ATOM   1686  CD  GLN A 221     -43.697  41.687 -42.691  1.00  0.00      PA   C  
ATOM   1687  NE2 GLN A 221     -44.817  42.394 -42.598  1.00  0.00      PA   N  
ATOM   1688  OE1 GLN A 221     -43.280  41.240 -43.759  1.00  0.00      PA   O  
ATOM   1689  N   GLU A 222     -39.816  44.539 -40.219  1.00  0.00      PA   N  
ATOM   1690  CA  GLU A 222     -39.272  45.782 -39.689  1.00  0.00      PA   C  
ATOM   1691  C   GLU A 222     -38.113  46.309 -40.527  1.00  0.00      PA   C  
ATOM   1692  O   GLU A 222     -37.790  47.498 -40.435  1.00  0.00      PA   O  
ATOM   1693  CB  GLU A 222     -38.839  45.597 -38.230  1.00  0.00      PA   C  
ATOM   1694  CG  GLU A 222     -38.451  46.895 -37.530  1.00  0.00      PA   C  
ATOM   1695  CD  GLU A 222     -38.154  46.709 -36.058  1.00  0.00      PA   C  
ATOM   1696  OE1 GLU A 222     -38.227  45.559 -35.577  1.00  0.00      PA   O  
ATOM   1697  OE2 GLU A 222     -37.855  47.713 -35.379  1.00  0.00      PA   O1-
ATOM   1698  N   ALA A 223     -37.491  45.469 -41.381  1.00  0.00      PA   N  
ATOM   1699  CA  ALA A 223     -36.536  45.976 -42.361  1.00  0.00      PA   C  
ATOM   1700  C   ALA A 223     -37.235  46.878 -43.372  1.00  0.00      PA   C  
ATOM   1701  O   ALA A 223     -36.815  48.019 -43.605  1.00  0.00      PA   O  
ATOM   1702  CB  ALA A 223     -35.835  44.815 -43.065  1.00  0.00      PA   C  
ATOM   1703  N   SER A 224     -38.286  46.399 -44.008  1.00  0.00      PA   N  
ATOM   1704  CA  SER A 224     -39.048  47.223 -44.942  1.00  0.00      PA   C  
ATOM   1705  C   SER A 224     -39.718  48.399 -44.241  1.00  0.00      PA   C  
ATOM   1706  O   SER A 224     -39.901  49.459 -44.852  1.00  0.00      PA   O  
ATOM   1707  CB  SER A 224     -40.092  46.373 -45.666  1.00  0.00      PA   C  
ATOM   1708  OG  SER A 224     -39.474  45.399 -46.490  1.00  0.00      PA   O  
ATOM   1709  N   ASN A 225     -40.071  48.269 -42.979  1.00  0.00      PA   N  
ATOM   1710  CA  ASN A 225     -40.687  49.372 -42.247  1.00  0.00      PA   C  
ATOM   1711  C   ASN A 225     -39.680  50.483 -41.968  1.00  0.00      PA   C  
ATOM   1712  O   ASN A 225     -40.015  51.669 -42.066  1.00  0.00      PA   O  
ATOM   1713  CB  ASN A 225     -41.299  48.864 -40.941  1.00  0.00      PA   C  
ATOM   1714  CG  ASN A 225     -42.535  48.016 -41.168  1.00  0.00      PA   C  
ATOM   1715  ND2 ASN A 225     -42.658  46.932 -40.409  1.00  0.00      PA   N  
ATOM   1716  OD1 ASN A 225     -43.370  48.330 -42.016  1.00  0.00      PA   O  
ATOM   1717  N   LEU A 226     -38.406  50.088 -41.693  1.00  0.00      PA   N  
ATOM   1718  CA  LEU A 226     -37.381  51.099 -41.451  1.00  0.00      PA   C  
ATOM   1719  C   LEU A 226     -36.937  51.760 -42.748  1.00  0.00      PA   C  
ATOM   1720  O   LEU A 226     -36.721  52.977 -42.786  1.00  0.00      PA   O  
ATOM   1721  CB  LEU A 226     -36.181  50.480 -40.735  1.00  0.00      PA   C  
ATOM   1722  CG  LEU A 226     -36.356  50.048 -39.279  1.00  0.00      PA   C  
ATOM   1723  CD1 LEU A 226     -35.121  49.305 -38.799  1.00  0.00      PA   C  
ATOM   1724  CD2 LEU A 226     -36.630  51.254 -38.397  1.00  0.00      PA   C  
ATOM   1725  N   LEU A 227     -36.767  50.957 -43.819  1.00  0.00      PA   N  
ATOM   1726  CA  LEU A 227     -36.236  51.513 -45.060  1.00  0.00      PA   C  
ATOM   1727  C   LEU A 227     -37.184  52.539 -45.672  1.00  0.00      PA   C  
ATOM   1728  O   LEU A 227     -36.736  53.454 -46.374  1.00  0.00      PA   O  
ATOM   1729  CB  LEU A 227     -35.939  50.388 -46.053  1.00  0.00      PA   C  
ATOM   1730  CG  LEU A 227     -35.253  50.782 -47.363  1.00  0.00      PA   C  
ATOM   1731  CD1 LEU A 227     -33.896  51.411 -47.088  1.00  0.00      PA   C  
ATOM   1732  CD2 LEU A 227     -35.106  49.573 -48.276  1.00  0.00      PA   C  
ATOM   1733  N   GLN A 228     -38.463  52.447 -45.431  1.00  0.00      PA   N  
ATOM   1734  CA  GLN A 228     -39.426  53.430 -45.909  1.00  0.00      PA   C  
ATOM   1735  C   GLN A 228     -39.380  54.727 -45.108  1.00  0.00      PA   C  
ATOM   1736  O   GLN A 228     -39.889  55.753 -45.575  1.00  0.00      PA   O  
ATOM   1737  CB  GLN A 228     -40.839  52.833 -45.862  1.00  0.00      PA   C  
ATOM   1738  CG  GLN A 228     -41.937  53.706 -46.466  1.00  0.00      PA   C  
ATOM   1739  CD  GLN A 228     -43.310  53.058 -46.408  1.00  0.00      PA   C  
ATOM   1740  NE2 GLN A 228     -44.307  53.737 -46.962  1.00  0.00      PA   N  
ATOM   1741  OE1 GLN A 228     -43.471  51.962 -45.871  1.00  0.00      PA   O  
ATOM   1742  N   GLU A 229     -38.712  54.738 -43.960  1.00  0.00      PA   N  
ATOM   1743  CA  GLU A 229     -38.796  55.839 -43.008  1.00  0.00      PA   C  
ATOM   1744  C   GLU A 229     -37.620  56.806 -43.080  1.00  0.00      PA   C  
ATOM   1745  O   GLU A 229     -37.824  58.023 -43.125  1.00  0.00      PA   O  
ATOM   1746  CB  GLU A 229     -38.905  55.280 -41.584  1.00  0.00      PA   C  
ATOM   1747  CG  GLU A 229     -39.014  56.343 -40.504  1.00  0.00      PA   C  
ATOM   1748  CD  GLU A 229     -39.119  55.750 -39.111  1.00  0.00      PA   C  
ATOM   1749  OE1 GLU A 229     -39.090  54.507 -38.990  1.00  0.00      PA   O  
ATOM   1750  OE2 GLU A 229     -39.225  56.526 -38.138  1.00  0.00      PA   O1-
ATOM   1751  N   SER A 230     -36.369  56.252 -43.138  1.00  0.00      PA   N  
ATOM   1752  CA  SER A 230     -35.197  57.047 -42.802  1.00  0.00      PA   C  
ATOM   1753  C   SER A 230     -34.360  57.378 -44.033  1.00  0.00      PA   C  
ATOM   1754  O   SER A 230     -34.526  56.807 -45.115  1.00  0.00      PA   O  
ATOM   1755  CB  SER A 230     -34.336  56.310 -41.770  1.00  0.00      PA   C  
ATOM   1756  OG  SER A 230     -35.045  56.122 -40.557  1.00  0.00      PA   O  
ATOM   1757  N   ASN A 231     -33.391  58.287 -43.813  1.00  0.00      PA   N  
ATOM   1758  CA  ASN A 231     -32.364  58.608 -44.791  1.00  0.00      PA   C  
ATOM   1759  C   ASN A 231     -31.298  57.511 -44.794  1.00  0.00      PA   C  
ATOM   1760  O   ASN A 231     -31.257  56.646 -43.914  1.00  0.00      PA   O  
ATOM   1761  CB  ASN A 231     -31.752  59.975 -44.475  1.00  0.00      PA   C  
ATOM   1762  CG  ASN A 231     -30.903  60.519 -45.608  1.00  0.00      PA   C  
ATOM   1763  ND2 ASN A 231     -30.359  61.716 -45.418  1.00  0.00      PA   N  
ATOM   1764  OD1 ASN A 231     -30.739  59.873 -46.643  1.00  0.00      PA   O  
ATOM   1765  N   CYS A 232     -30.408  57.525 -45.752  1.00  0.00      PA   N  
ATOM   1766  CA  CYS A 232     -29.421  56.462 -45.930  1.00  0.00      PA   C  
ATOM   1767  C   CYS A 232     -28.511  56.338 -44.711  1.00  0.00      PA   C  
ATOM   1768  O   CYS A 232     -28.438  55.277 -44.077  1.00  0.00      PA   O  
ATOM   1769  CB  CYS A 232     -28.600  56.713 -47.196  1.00  0.00      PA   C  
ATOM   1770  SG  CYS A 232     -27.406  55.407 -47.568  1.00  0.00      PA   S  
ATOM   1771  N   SER A 233     -27.851  57.409 -44.323  1.00  0.00      PA   N  
ATOM   1772  CA  SER A 233     -26.977  57.386 -43.154  1.00  0.00      PA   C  
ATOM   1773  C   SER A 233     -27.759  57.112 -41.877  1.00  0.00      PA   C  
ATOM   1774  O   SER A 233     -27.255  56.436 -40.971  1.00  0.00      PA   O  
ATOM   1775  CB  SER A 233     -26.221  58.708 -43.040  1.00  0.00      PA   C  
ATOM   1776  OG  SER A 233     -27.102  59.785 -42.772  1.00  0.00      PA   O  
ATOM   1777  N   GLN A 234     -29.025  57.648 -41.836  1.00  0.00      PA   N  
ATOM   1778  CA  GLN A 234     -29.874  57.366 -40.685  1.00  0.00      PA   C  
ATOM   1779  C   GLN A 234     -30.275  55.896 -40.650  1.00  0.00      PA   C  
ATOM   1780  O   GLN A 234     -30.369  55.296 -39.572  1.00  0.00      PA   O  
ATOM   1781  CB  GLN A 234     -31.105  58.269 -40.725  1.00  0.00      PA   C  
ATOM   1782  CG  GLN A 234     -30.770  59.749 -40.624  1.00  0.00      PA   C  
ATOM   1783  CD  GLN A 234     -31.988  60.639 -40.756  1.00  0.00      PA   C  
ATOM   1784  NE2 GLN A 234     -31.782  61.944 -40.623  1.00  0.00      PA   N  
ATOM   1785  OE1 GLN A 234     -33.100  60.162 -40.982  1.00  0.00      PA   O  
ATOM   1786  N   TYR A 235     -30.591  55.318 -41.802  1.00  0.00      PA   N  
ATOM   1787  CA  TYR A 235     -30.880  53.889 -41.866  1.00  0.00      PA   C  
ATOM   1788  C   TYR A 235     -29.697  53.067 -41.375  1.00  0.00      PA   C  
ATOM   1789  O   TYR A 235     -29.864  52.127 -40.589  1.00  0.00      PA   O  
ATOM   1790  CB  TYR A 235     -31.255  53.487 -43.293  1.00  0.00      PA   C  
ATOM   1791  CG  TYR A 235     -31.483  52.002 -43.463  1.00  0.00      PA   C  
ATOM   1792  CD1 TYR A 235     -32.639  51.397 -42.989  1.00  0.00      PA   C  
ATOM   1793  CD2 TYR A 235     -30.540  51.204 -44.095  1.00  0.00      PA   C  
ATOM   1794  CE1 TYR A 235     -32.848  50.038 -43.139  1.00  0.00      PA   C  
ATOM   1795  CE2 TYR A 235     -30.739  49.846 -44.250  1.00  0.00      PA   C  
ATOM   1796  CZ  TYR A 235     -31.895  49.268 -43.771  1.00  0.00      PA   C  
ATOM   1797  OH  TYR A 235     -32.100  47.916 -43.923  1.00  0.00      PA   O  
ATOM   1798  N   MET A 236     -28.510  53.364 -41.776  1.00  0.00      PA   N  
ATOM   1799  CA  MET A 236     -27.337  52.597 -41.368  1.00  0.00      PA   C  
ATOM   1800  C   MET A 236     -27.068  52.751 -39.877  1.00  0.00      PA   C  
ATOM   1801  O   MET A 236     -26.797  51.764 -39.182  1.00  0.00      PA   O  
ATOM   1802  CB  MET A 236     -26.124  53.026 -42.195  1.00  0.00      PA   C  
ATOM   1803  CG  MET A 236     -26.270  52.709 -43.675  1.00  0.00      PA   C  
ATOM   1804  SD  MET A 236     -24.818  53.132 -44.648  1.00  0.00      PA   S  
ATOM   1805  CE  MET A 236     -24.938  54.916 -44.687  1.00  0.00      PA   C  
ATOM   1806  N   GLU A 237     -27.186  53.985 -39.359  1.00  0.00      PA   N  
ATOM   1807  CA  GLU A 237     -27.059  54.217 -37.924  1.00  0.00      PA   C  
ATOM   1808  C   GLU A 237     -28.062  53.367 -37.152  1.00  0.00      PA   C  
ATOM   1809  O   GLU A 237     -27.709  52.677 -36.183  1.00  0.00      PA   O  
ATOM   1810  CB  GLU A 237     -27.274  55.705 -37.632  1.00  0.00      PA   C  
ATOM   1811  CG  GLU A 237     -26.968  56.141 -36.210  1.00  0.00      PA   C  
ATOM   1812  CD  GLU A 237     -25.479  56.190 -35.926  1.00  0.00      PA   C  
ATOM   1813  OE1 GLU A 237     -24.700  56.397 -36.881  1.00  0.00      PA   O  
ATOM   1814  OE2 GLU A 237     -25.087  56.032 -34.750  1.00  0.00      PA   O1-
ATOM   1815  N   LYS A 238     -29.355  53.441 -37.611  1.00  0.00      PA   N  
ATOM   1816  CA  LYS A 238     -30.418  52.740 -36.899  1.00  0.00      PA   C  
ATOM   1817  C   LYS A 238     -30.193  51.232 -36.903  1.00  0.00      PA   C  
ATOM   1818  O   LYS A 238     -30.312  50.577 -35.864  1.00  0.00      PA   O  
ATOM   1819  CB  LYS A 238     -31.774  53.085 -37.516  1.00  0.00      PA   C  
ATOM   1820  CG  LYS A 238     -32.999  52.412 -36.862  0.00  0.00      PA   C  
ATOM   1821  CD  LYS A 238     -34.333  52.799 -37.527  0.00  0.00      PA   C  
ATOM   1822  CE  LYS A 238     -35.536  52.118 -36.859  0.00  0.00      PA   C  
ATOM   1823  NZ  LYS A 238     -36.777  52.512 -37.521  0.00  0.00      PA   N1+
ATOM   1824  N   VAL A 239     -29.933  50.640 -38.048  1.00  0.00      PA   N  
ATOM   1825  CA  VAL A 239     -29.758  49.192 -38.115  1.00  0.00      PA   C  
ATOM   1826  C   VAL A 239     -28.524  48.763 -37.329  1.00  0.00      PA   C  
ATOM   1827  O   VAL A 239     -28.502  47.673 -36.741  1.00  0.00      PA   O  
ATOM   1828  CB  VAL A 239     -29.693  48.712 -39.579  1.00  0.00      PA   C  
ATOM   1829  CG1 VAL A 239     -30.974  49.072 -40.316  1.00  0.00      PA   C  
ATOM   1830  CG2 VAL A 239     -28.486  49.287 -40.292  1.00  0.00      PA   C  
ATOM   1831  N   LEU A 240     -27.510  49.583 -37.246  1.00  0.00      PA   N  
ATOM   1832  CA  LEU A 240     -26.334  49.261 -36.444  1.00  0.00      PA   C  
ATOM   1833  C   LEU A 240     -26.691  49.213 -34.962  1.00  0.00      PA   C  
ATOM   1834  O   LEU A 240     -26.326  48.268 -34.250  1.00  0.00      PA   O  
ATOM   1835  CB  LEU A 240     -25.224  50.281 -36.708  1.00  0.00      PA   C  
ATOM   1836  CG  LEU A 240     -23.861  50.003 -36.071  1.00  0.00      PA   C  
ATOM   1837  CD1 LEU A 240     -23.255  48.730 -36.647  1.00  0.00      PA   C  
ATOM   1838  CD2 LEU A 240     -22.923  51.183 -36.266  1.00  0.00      PA   C  
ATOM   1839  N   GLY A 241     -27.469  50.263 -34.502  1.00  0.00      PA   N  
ATOM   1840  CA  GLY A 241     -27.944  50.220 -33.128  1.00  0.00      PA   C  
ATOM   1841  C   GLY A 241     -28.825  49.015 -32.851  1.00  0.00      PA   C  
ATOM   1842  O   GLY A 241     -28.735  48.398 -31.783  1.00  0.00      PA   O  
ATOM   1843  N   ARG A 242     -29.688  48.661 -33.795  1.00  0.00      PA   N  
ATOM   1844  CA  ARG A 242     -30.562  47.502 -33.636  1.00  0.00      PA   C  
ATOM   1845  C   ARG A 242     -29.765  46.216 -33.478  1.00  0.00      PA   C  
ATOM   1846  O   ARG A 242     -30.110  45.363 -32.652  1.00  0.00      PA   O  
ATOM   1847  CB  ARG A 242     -31.516  47.392 -34.826  1.00  0.00      PA   C  
ATOM   1848  CG  ARG A 242     -32.582  48.466 -34.873  1.00  0.00      PA   C  
ATOM   1849  CD  ARG A 242     -33.565  48.273 -33.734  1.00  0.00      PA   C  
ATOM   1850  NE  ARG A 242     -34.264  46.997 -33.851  1.00  0.00      PA   N  
ATOM   1851  CZ  ARG A 242     -34.919  46.407 -32.858  1.00  0.00      PA   C  
ATOM   1852  NH1 ARG A 242     -34.969  46.978 -31.662  1.00  0.00      PA   N1+
ATOM   1853  NH2 ARG A 242     -35.524  45.244 -33.059  1.00  0.00      PA   N  
ATOM   1854  N   LEU A 243     -28.697  46.051 -34.288  1.00  0.00      PA   N  
ATOM   1855  CA  LEU A 243     -27.871  44.856 -34.144  1.00  0.00      PA   C  
ATOM   1856  C   LEU A 243     -27.133  44.854 -32.811  1.00  0.00      PA   C  
ATOM   1857  O   LEU A 243     -27.098  43.830 -32.111  1.00  0.00      PA   O  
ATOM   1858  CB  LEU A 243     -26.889  44.757 -35.311  1.00  0.00      PA   C  
ATOM   1859  CG  LEU A 243     -27.541  44.528 -36.675  1.00  0.00      PA   C  
ATOM   1860  CD1 LEU A 243     -26.513  44.586 -37.790  1.00  0.00      PA   C  
ATOM   1861  CD2 LEU A 243     -28.274  43.199 -36.689  1.00  0.00      PA   C  
ATOM   1862  N   LYS A 244     -26.551  46.015 -32.436  1.00  0.00      PA   N  
ATOM   1863  CA  LYS A 244     -25.827  46.097 -31.172  1.00  0.00      PA   C  
ATOM   1864  C   LYS A 244     -26.733  45.763 -29.992  1.00  0.00      PA   C  
ATOM   1865  O   LYS A 244     -26.289  45.151 -29.013  1.00  0.00      PA   O  
ATOM   1866  CB  LYS A 244     -25.212  47.485 -31.003  1.00  0.00      PA   C  
ATOM   1867  CG  LYS A 244     -24.375  47.636 -29.743  1.00  0.00      PA   C  
ATOM   1868  CD  LYS A 244     -23.118  46.778 -29.818  1.00  0.00      PA   C  
ATOM   1869  CE  LYS A 244     -22.196  47.023 -28.631  1.00  0.00      PA   C  
ATOM   1870  NZ  LYS A 244     -22.798  46.558 -27.349  1.00  0.00      PA   N1+
ATOM   1871  N   ASP A 245     -28.000  46.135 -30.052  1.00  0.00      PA   N  
ATOM   1872  CA  ASP A 245     -28.950  45.718 -29.023  1.00  0.00      PA   C  
ATOM   1873  C   ASP A 245     -29.274  44.232 -29.142  1.00  0.00      PA   C  
ATOM   1874  O   ASP A 245     -29.381  43.527 -28.129  1.00  0.00      PA   O  
ATOM   1875  CB  ASP A 245     -30.231  46.549 -29.118  1.00  0.00      PA   C  
ATOM   1876  CG  ASP A 245     -30.019  47.998 -28.725  1.00  0.00      PA   C  
ATOM   1877  OD1 ASP A 245     -29.123  48.265 -27.898  1.00  0.00      PA   O  
ATOM   1878  OD2 ASP A 245     -30.751  48.869 -29.242  1.00  0.00      PA   O1-
ATOM   1879  N   GLU A 246     -29.362  43.729 -30.392  1.00  0.00      PA   N  
ATOM   1880  CA  GLU A 246     -29.801  42.354 -30.612  1.00  0.00      PA   C  
ATOM   1881  C   GLU A 246     -28.815  41.355 -30.025  1.00  0.00      PA   C  
ATOM   1882  O   GLU A 246     -29.221  40.329 -29.464  1.00  0.00      PA   O  
ATOM   1883  CB  GLU A 246     -29.996  42.103 -32.108  1.00  0.00      PA   C  
ATOM   1884  CG  GLU A 246     -30.528  40.718 -32.456  1.00  0.00      PA   C  
ATOM   1885  CD  GLU A 246     -31.952  40.496 -31.976  1.00  0.00      PA   C  
ATOM   1886  OE1 GLU A 246     -32.692  41.490 -31.817  1.00  0.00      PA   O  
ATOM   1887  OE2 GLU A 246     -32.337  39.326 -31.765  1.00  0.00      PA   O1-
ATOM   1888  N   GLU A 247     -27.467  41.686 -30.189  1.00  0.00      PA   N  
ATOM   1889  CA  GLU A 247     -26.491  40.765 -29.616  1.00  0.00      PA   C  
ATOM   1890  C   GLU A 247     -26.626  40.694 -28.098  1.00  0.00      PA   C  
ATOM   1891  O   GLU A 247     -26.617  39.601 -27.517  1.00  0.00      PA   O  
ATOM   1892  CB  GLU A 247     -25.073  41.170 -30.018  1.00  0.00      PA   C  
ATOM   1893  CG  GLU A 247     -24.010  40.180 -29.566  1.00  0.00      PA   C  
ATOM   1894  CD  GLU A 247     -22.627  40.530 -30.077  1.00  0.00      PA   C  
ATOM   1895  OE1 GLU A 247     -22.489  41.559 -30.772  1.00  0.00      PA   O  
ATOM   1896  OE2 GLU A 247     -21.678  39.770 -29.785  1.00  0.00      PA   O1-
ATOM   1897  N   ILE A 248     -26.738  41.841 -27.438  1.00  0.00      PA   N  
ATOM   1898  CA  ILE A 248     -26.915  41.856 -25.988  1.00  0.00      PA   C  
ATOM   1899  C   ILE A 248     -28.175  41.096 -25.598  1.00  0.00      PA   C  
ATOM   1900  O   ILE A 248     -28.202  40.387 -24.583  1.00  0.00      PA   O  
ATOM   1901  CB  ILE A 248     -26.941  43.307 -25.469  1.00  0.00      PA   C  
ATOM   1902  CG1 ILE A 248     -25.603  43.996 -25.740  1.00  0.00      PA   C  
ATOM   1903  CG2 ILE A 248     -27.264  43.342 -23.981  1.00  0.00      PA   C  
ATOM   1904  CD  ILE A 248     -25.621  45.488 -25.486  1.00  0.00      PA   C  
ATOM   1905  N   ARG A 249     -29.202  41.141 -26.378  1.00  0.00      PA   N  
ATOM   1906  CA  ARG A 249     -30.428  40.396 -26.104  1.00  0.00      PA   C  
ATOM   1907  C   ARG A 249     -30.196  38.892 -26.191  1.00  0.00      PA   C  
ATOM   1908  O   ARG A 249     -30.568  38.138 -25.280  1.00  0.00      PA   O  
ATOM   1909  CB  ARG A 249     -31.526  40.827 -27.074  1.00  0.00      PA   C  
ATOM   1910  CG  ARG A 249     -32.846  40.128 -26.847  1.00  0.00      PA   C  
ATOM   1911  CD  ARG A 249     -33.918  40.713 -27.736  1.00  0.00      PA   C  
ATOM   1912  NE  ARG A 249     -34.154  42.109 -27.391  1.00  0.00      PA   N  
ATOM   1913  CZ  ARG A 249     -34.908  42.502 -26.369  1.00  0.00      PA   C  
ATOM   1914  NH1 ARG A 249     -35.495  41.601 -25.595  1.00  0.00      PA   N1+
ATOM   1915  NH2 ARG A 249     -35.071  43.794 -26.121  1.00  0.00      PA   N  
ATOM   1916  N   CYS A 250     -29.507  38.476 -27.322  1.00  0.00      PA   N  
ATOM   1917  CA  CYS A 250     -29.218  37.055 -27.471  1.00  0.00      PA   C  
ATOM   1918  C   CYS A 250     -28.346  36.542 -26.336  1.00  0.00      PA   C  
ATOM   1919  O   CYS A 250     -28.477  35.383 -25.926  1.00  0.00      PA   O  
ATOM   1920  CB  CYS A 250     -28.546  36.794 -28.818  1.00  0.00      PA   C  
ATOM   1921  SG  CYS A 250     -29.597  37.139 -30.243  1.00  0.00      PA   S  
ATOM   1922  N   ARG A 251     -27.411  37.433 -25.845  1.00  0.00      PA   N  
ATOM   1923  CA  ARG A 251     -26.604  37.034 -24.702  1.00  0.00      PA   C  
ATOM   1924  C   ARG A 251     -27.386  37.075 -23.395  1.00  0.00      PA   C  
ATOM   1925  O   ARG A 251     -26.980  36.423 -22.427  1.00  0.00      PA   O  
ATOM   1926  CB  ARG A 251     -25.362  37.921 -24.607  1.00  0.00      PA   C  
ATOM   1927  CG  ARG A 251     -24.440  37.769 -25.806  1.00  0.00      PA   C  
ATOM   1928  CD  ARG A 251     -23.192  38.618 -25.683  1.00  0.00      PA   C  
ATOM   1929  NE  ARG A 251     -22.404  38.595 -26.911  1.00  0.00      PA   N  
ATOM   1930  CZ  ARG A 251     -21.490  37.675 -27.198  1.00  0.00      PA   C  
ATOM   1931  NH1 ARG A 251     -21.247  36.689 -26.345  1.00  0.00      PA   N1+
ATOM   1932  NH2 ARG A 251     -20.823  37.736 -28.343  1.00  0.00      PA   N  
ATOM   1933  N   LYS A 252     -28.476  37.714 -23.302  1.00  0.00      PA   N  
ATOM   1934  CA  LYS A 252     -29.327  37.696 -22.117  1.00  0.00      PA   C  
ATOM   1935  C   LYS A 252     -30.218  36.461 -22.080  1.00  0.00      PA   C  
ATOM   1936  O   LYS A 252     -30.439  35.886 -21.008  1.00  0.00      PA   O  
ATOM   1937  CB  LYS A 252     -30.194  38.954 -22.052  1.00  0.00      PA   C  
ATOM   1938  CG  LYS A 252     -29.461  40.233 -21.701  1.00  0.00      PA   C  
ATOM   1939  CD  LYS A 252     -30.445  41.385 -21.586  1.00  0.00      PA   C  
ATOM   1940  CE  LYS A 252     -29.751  42.688 -21.231  1.00  0.00      PA   C  
ATOM   1941  NZ  LYS A 252     -30.725  43.809 -21.115  1.00  0.00      PA   N1+
ATOM   1942  N   TYR A 253     -30.684  35.985 -23.233  1.00  0.00      PA   N  
ATOM   1943  CA  TYR A 253     -31.681  34.921 -23.266  1.00  0.00      PA   C  
ATOM   1944  C   TYR A 253     -31.138  33.586 -23.750  1.00  0.00      PA   C  
ATOM   1945  O   TYR A 253     -31.295  32.571 -23.064  1.00  0.00      PA   O  
ATOM   1946  CB  TYR A 253     -32.865  35.344 -24.149  1.00  0.00      PA   C  
ATOM   1947  CG  TYR A 253     -33.677  36.484 -23.578  1.00  0.00      PA   C  
ATOM   1948  CD1 TYR A 253     -34.623  36.259 -22.588  1.00  0.00      PA   C  
ATOM   1949  CD2 TYR A 253     -33.499  37.785 -24.029  1.00  0.00      PA   C  
ATOM   1950  CE1 TYR A 253     -35.369  37.296 -22.061  1.00  0.00      PA   C  
ATOM   1951  CE2 TYR A 253     -34.240  38.830 -23.509  1.00  0.00      PA   C  
ATOM   1952  CZ  TYR A 253     -35.173  38.580 -22.525  1.00  0.00      PA   C  
ATOM   1953  OH  TYR A 253     -35.913  39.616 -22.004  1.00  0.00      PA   O  
ATOM   1954  N   LEU A 254     -30.452  33.617 -24.958  1.00  0.00      PA   N  
ATOM   1955  CA  LEU A 254     -30.187  32.362 -25.645  1.00  0.00      PA   C  
ATOM   1956  C   LEU A 254     -28.918  31.694 -25.119  1.00  0.00      PA   C  
ATOM   1957  O   LEU A 254     -28.199  32.228 -24.268  1.00  0.00      PA   O  
ATOM   1958  CB  LEU A 254     -30.071  32.600 -27.146  1.00  0.00      PA   C  
ATOM   1959  CG  LEU A 254     -31.312  33.168 -27.830  1.00  0.00      PA   C  
ATOM   1960  CD1 LEU A 254     -31.022  33.430 -29.297  1.00  0.00      PA   C  
ATOM   1961  CD2 LEU A 254     -32.495  32.238 -27.662  1.00  0.00      PA   C  
ATOM   1962  N   HSE A 255     -28.552  30.618 -25.756  1.00  0.00      PA   N  
ATOM   1963  CA  HSE A 255     -27.307  29.909 -25.514  1.00  0.00      PA   C  
ATOM   1964  C   HSE A 255     -26.245  30.370 -26.511  1.00  0.00      PA   C  
ATOM   1965  O   HSE A 255     -26.571  30.771 -27.632  1.00  0.00      PA   O  
ATOM   1966  CB  HSE A 255     -27.519  28.402 -25.637  1.00  0.00      PA   C  
ATOM   1967  CG  HSE A 255     -26.313  27.520 -25.412  0.00  0.00      PA   C  
ATOM   1968  CD2 HSE A 255     -25.374  27.091 -26.297  0.00  0.00      PA   C  
ATOM   1969  ND1 HSE A 255     -26.017  27.055 -24.141  0.00  0.00      PA   N  
ATOM   1970  CE1 HSE A 255     -24.917  26.344 -24.280  0.00  0.00      PA   C  
ATOM   1971  NE2 HSE A 255     -24.482  26.340 -25.562  0.00  0.00      PA   N  
ATOM   1972  N   PRO A 256     -24.991  30.409 -26.157  1.00  0.00      PA   N  
ATOM   1973  CA  PRO A 256     -23.942  30.904 -27.063  1.00  0.00      PA   C  
ATOM   1974  C   PRO A 256     -23.843  30.135 -28.368  1.00  0.00      PA   C  
ATOM   1975  O   PRO A 256     -23.379  30.702 -29.367  1.00  0.00      PA   O  
ATOM   1976  CB  PRO A 256     -22.662  30.766 -26.227  1.00  0.00      PA   C  
ATOM   1977  CG  PRO A 256     -22.976  29.707 -25.226  1.00  0.00      PA   C  
ATOM   1978  CD  PRO A 256     -24.431  29.871 -24.905  1.00  0.00      PA   C  
ATOM   1979  N   SER A 257     -24.291  28.926 -28.459  1.00  0.00      PA   N  
ATOM   1980  CA  SER A 257     -24.190  28.103 -29.659  1.00  0.00      PA   C  
ATOM   1981  C   SER A 257     -24.915  28.697 -30.860  1.00  0.00      PA   C  
ATOM   1982  O   SER A 257     -24.783  28.161 -31.965  1.00  0.00      PA   O  
ATOM   1983  CB  SER A 257     -24.733  26.702 -29.370  1.00  0.00      PA   C  
ATOM   1984  OG  SER A 257     -26.120  26.744 -29.082  1.00  0.00      PA   O  
ATOM   1985  N   SER A 258     -25.822  29.699 -30.573  1.00  0.00      PA   N  
ATOM   1986  CA  SER A 258     -26.533  30.343 -31.666  1.00  0.00      PA   C  
ATOM   1987  C   SER A 258     -26.101  31.782 -31.906  1.00  0.00      PA   C  
ATOM   1988  O   SER A 258     -26.633  32.421 -32.823  1.00  0.00      PA   O  
ATOM   1989  CB  SER A 258     -28.047  30.303 -31.411  1.00  0.00      PA   C  
ATOM   1990  OG  SER A 258     -28.527  28.970 -31.391  1.00  0.00      PA   O  
ATOM   1991  N   TYR A 259     -25.227  32.344 -31.091  1.00  0.00      PA   N  
ATOM   1992  CA  TYR A 259     -24.851  33.751 -31.227  1.00  0.00      PA   C  
ATOM   1993  C   TYR A 259     -24.406  34.075 -32.648  1.00  0.00      PA   C  
ATOM   1994  O   TYR A 259     -24.800  35.102 -33.211  1.00  0.00      PA   O  
ATOM   1995  CB  TYR A 259     -23.741  34.113 -30.236  1.00  0.00      PA   C  
ATOM   1996  CG  TYR A 259     -24.163  34.129 -28.783  1.00  0.00      PA   C  
ATOM   1997  CD1 TYR A 259     -25.502  34.052 -28.424  1.00  0.00      PA   C  
ATOM   1998  CD2 TYR A 259     -23.218  34.250 -27.771  1.00  0.00      PA   C  
ATOM   1999  CE1 TYR A 259     -25.886  34.071 -27.097  1.00  0.00      PA   C  
ATOM   2000  CE2 TYR A 259     -23.594  34.275 -26.442  1.00  0.00      PA   C  
ATOM   2001  CZ  TYR A 259     -24.929  34.183 -26.111  1.00  0.00      PA   C  
ATOM   2002  OH  TYR A 259     -25.309  34.204 -24.790  1.00  0.00      PA   O  
ATOM   2003  N   THR A 260     -23.650  33.180 -33.258  1.00  0.00      PA   N  
ATOM   2004  CA  THR A 260     -23.189  33.421 -34.620  1.00  0.00      PA   C  
ATOM   2005  C   THR A 260     -24.316  33.250 -35.630  1.00  0.00      PA   C  
ATOM   2006  O   THR A 260     -24.318  33.912 -36.675  1.00  0.00      PA   O  
ATOM   2007  CB  THR A 260     -22.023  32.485 -34.948  1.00  0.00      PA   C  
ATOM   2008  CG2 THR A 260     -21.486  32.747 -36.350  1.00  0.00      PA   C  
ATOM   2009  OG1 THR A 260     -20.965  32.690 -34.003  1.00  0.00      PA   O  
ATOM   2010  N   LYS A 261     -25.336  32.375 -35.265  1.00  0.00      PA   N  
ATOM   2011  CA  LYS A 261     -26.383  32.081 -36.238  1.00  0.00      PA   C  
ATOM   2012  C   LYS A 261     -27.456  33.164 -36.257  1.00  0.00      PA   C  
ATOM   2013  O   LYS A 261     -27.793  33.693 -37.323  1.00  0.00      PA   O  
ATOM   2014  CB  LYS A 261     -27.003  30.714 -35.940  1.00  0.00      PA   C  
ATOM   2015  CG  LYS A 261     -26.049  29.546 -36.132  1.00  0.00      PA   C  
ATOM   2016  CD  LYS A 261     -26.731  28.220 -35.835  1.00  0.00      PA   C  
ATOM   2017  CE  LYS A 261     -25.809  27.043 -36.116  1.00  0.00      PA   C  
ATOM   2018  NZ  LYS A 261     -24.652  27.003 -35.178  1.00  0.00      PA   N1+
ATOM   2019  N   VAL A 262     -28.054  33.419 -35.024  1.00  0.00      PA   N  
ATOM   2020  CA  VAL A 262     -29.190  34.339 -34.947  1.00  0.00      PA   C  
ATOM   2021  C   VAL A 262     -28.856  35.661 -35.626  1.00  0.00      PA   C  
ATOM   2022  O   VAL A 262     -29.567  36.113 -36.532  1.00  0.00      PA   O  
ATOM   2023  CB  VAL A 262     -29.610  34.552 -33.483  1.00  0.00      PA   C  
ATOM   2024  CG1 VAL A 262     -30.724  35.585 -33.397  1.00  0.00      PA   C  
ATOM   2025  CG2 VAL A 262     -30.043  33.236 -32.859  1.00  0.00      PA   C  
ATOM   2026  N   ILE A 263     -27.830  36.321 -35.189  1.00  0.00      PA   N  
ATOM   2027  CA  ILE A 263     -27.419  37.585 -35.791  1.00  0.00      PA   C  
ATOM   2028  C   ILE A 263     -27.195  37.422 -37.288  1.00  0.00      PA   C  
ATOM   2029  O   ILE A 263     -27.480  38.340 -38.069  1.00  0.00      PA   O  
ATOM   2030  CB  ILE A 263     -26.162  38.130 -35.083  1.00  0.00      PA   C  
ATOM   2031  CG1 ILE A 263     -26.472  38.432 -33.616  1.00  0.00      PA   C  
ATOM   2032  CG2 ILE A 263     -25.645  39.379 -35.778  1.00  0.00      PA   C  
ATOM   2033  CD  ILE A 263     -25.246  38.731 -32.785  1.00  0.00      PA   C  
ATOM   2034  N   HSE A 264     -26.765  36.214 -37.729  1.00  0.00      PA   N  
ATOM   2035  CA  HSE A 264     -26.532  35.997 -39.152  1.00  0.00      PA   C  
ATOM   2036  C   HSE A 264     -27.818  36.120 -39.956  1.00  0.00      PA   C  
ATOM   2037  O   HSE A 264     -27.779  36.492 -41.135  1.00  0.00      PA   O  
ATOM   2038  CB  HSE A 264     -25.889  34.630 -39.386  1.00  0.00      PA   C  
ATOM   2039  CG  HSE A 264     -25.560  34.360 -40.821  1.00  0.00      PA   C  
ATOM   2040  CD2 HSE A 264     -26.145  33.549 -41.734  1.00  0.00      PA   C  
ATOM   2041  ND1 HSE A 264     -24.510  34.973 -41.471  1.00  0.00      PA   N  
ATOM   2042  CE1 HSE A 264     -24.460  34.548 -42.721  1.00  0.00      PA   C  
ATOM   2043  NE2 HSE A 264     -25.441  33.684 -42.906  1.00  0.00      PA   N  
ATOM   2044  N   GLU A 265     -28.977  35.806 -39.315  1.00  0.00      PA   N  
ATOM   2045  CA  GLU A 265     -30.251  36.081 -39.970  1.00  0.00      PA   C  
ATOM   2046  C   GLU A 265     -30.533  37.578 -39.995  1.00  0.00      PA   C  
ATOM   2047  O   GLU A 265     -30.899  38.133 -41.039  1.00  0.00      PA   O  
ATOM   2048  CB  GLU A 265     -31.380  35.327 -39.267  1.00  0.00      PA   C  
ATOM   2049  CG  GLU A 265     -32.766  35.559 -39.864  1.00  0.00      PA   C  
ATOM   2050  CD  GLU A 265     -32.911  35.014 -41.275  1.00  0.00      PA   C  
ATOM   2051  OE1 GLU A 265     -32.179  34.067 -41.631  1.00  0.00      PA   O  
ATOM   2052  OE2 GLU A 265     -33.765  35.530 -42.026  1.00  0.00      PA   O1-
ATOM   2053  N   CYS A 266     -30.357  38.247 -38.831  1.00  0.00      PA   N  
ATOM   2054  CA  CYS A 266     -30.644  39.676 -38.734  1.00  0.00      PA   C  
ATOM   2055  C   CYS A 266     -29.878  40.459 -39.790  1.00  0.00      PA   C  
ATOM   2056  O   CYS A 266     -30.474  41.127 -40.645  1.00  0.00      PA   O  
ATOM   2057  CB  CYS A 266     -30.298  40.183 -37.334  1.00  0.00      PA   C  
ATOM   2058  SG  CYS A 266     -31.290  39.468 -36.012  1.00  0.00      PA   S  
ATOM   2059  N   GLN A 267     -28.556  40.345 -39.786  1.00  0.00      PA   N  
ATOM   2060  CA  GLN A 267     -27.734  41.056 -40.758  1.00  0.00      PA   C  
ATOM   2061  C   GLN A 267     -28.032  40.630 -42.187  1.00  0.00      PA   C  
ATOM   2062  O   GLN A 267     -27.629  41.327 -43.122  1.00  0.00      PA   O  
ATOM   2063  CB  GLN A 267     -26.248  40.834 -40.464  1.00  0.00      PA   C  
ATOM   2064  CG  GLN A 267     -25.780  39.407 -40.707  1.00  0.00      PA   C  
ATOM   2065  CD  GLN A 267     -24.307  39.214 -40.408  1.00  0.00      PA   C  
ATOM   2066  NE2 GLN A 267     -23.827  37.986 -40.572  1.00  0.00      PA   N  
ATOM   2067  OE1 GLN A 267     -23.604  40.158 -40.044  1.00  0.00      PA   O  
ATOM   2068  N   GLN A 268     -28.720  39.502 -42.387  1.00  0.00      PA   N  
ATOM   2069  CA  GLN A 268     -29.063  39.046 -43.725  1.00  0.00      PA   C  
ATOM   2070  C   GLN A 268     -30.357  39.663 -44.237  1.00  0.00      PA   C  
ATOM   2071  O   GLN A 268     -30.559  39.726 -45.456  1.00  0.00      PA   O  
ATOM   2072  CB  GLN A 268     -29.172  37.516 -43.746  1.00  0.00      PA   C  
ATOM   2073  CG  GLN A 268     -29.274  36.903 -45.133  1.00  0.00      PA   C  
ATOM   2074  CD  GLN A 268     -27.984  37.034 -45.919  1.00  0.00      PA   C  
ATOM   2075  NE2 GLN A 268     -28.100  37.382 -47.195  1.00  0.00      PA   N  
ATOM   2076  OE1 GLN A 268     -26.896  36.829 -45.384  1.00  0.00      PA   O  
ATOM   2077  N   ARG A 269     -31.214  40.166 -43.324  1.00  0.00      PA   N  
ATOM   2078  CA  ARG A 269     -32.498  40.743 -43.710  1.00  0.00      PA   C  
ATOM   2079  C   ARG A 269     -32.538  42.258 -43.612  1.00  0.00      PA   C  
ATOM   2080  O   ARG A 269     -33.185  42.906 -44.437  1.00  0.00      PA   O  
ATOM   2081  CB  ARG A 269     -33.620  40.151 -42.848  1.00  0.00      PA   C  
ATOM   2082  CG  ARG A 269     -33.803  38.661 -43.041  1.00  0.00      PA   C  
ATOM   2083  CD  ARG A 269     -34.350  38.357 -44.425  1.00  0.00      PA   C  
ATOM   2084  NE  ARG A 269     -34.593  36.929 -44.610  1.00  0.00      PA   N  
ATOM   2085  CZ  ARG A 269     -33.708  36.083 -45.125  1.00  0.00      PA   C  
ATOM   2086  NH1 ARG A 269     -32.519  36.521 -45.517  1.00  0.00      PA   N1+
ATOM   2087  NH2 ARG A 269     -34.012  34.798 -45.255  1.00  0.00      PA   N  
ATOM   2088  N   MET A 270     -31.807  42.828 -42.630  1.00  0.00      PA   N  
ATOM   2089  CA  MET A 270     -31.722  44.281 -42.552  1.00  0.00      PA   C  
ATOM   2090  C   MET A 270     -30.670  44.826 -43.507  1.00  0.00      PA   C  
ATOM   2091  O   MET A 270     -30.848  45.912 -44.069  1.00  0.00      PA   O  
ATOM   2092  CB  MET A 270     -31.415  44.708 -41.118  1.00  0.00      PA   C  
ATOM   2093  CG  MET A 270     -32.478  44.282 -40.124  1.00  0.00      PA   C  
ATOM   2094  SD  MET A 270     -32.067  44.682 -38.417  1.00  0.00      PA   S  
ATOM   2095  CE  MET A 270     -32.354  46.445 -38.388  1.00  0.00      PA   C  
ATOM   2096  N   VAL A 271     -29.568  44.047 -43.684  1.00  0.00      PA   N  
ATOM   2097  CA  VAL A 271     -28.539  44.359 -44.664  1.00  0.00      PA   C  
ATOM   2098  C   VAL A 271     -28.441  43.156 -45.599  1.00  0.00      PA   C  
ATOM   2099  O   VAL A 271     -28.904  42.061 -45.277  1.00  0.00      PA   O  
ATOM   2100  CB  VAL A 271     -27.179  44.671 -43.995  1.00  0.00      PA   C  
ATOM   2101  CG1 VAL A 271     -26.132  45.100 -45.016  1.00  0.00      PA   C  
ATOM   2102  CG2 VAL A 271     -27.346  45.734 -42.921  1.00  0.00      PA   C  
ATOM   2103  N   ALA A 272     -27.945  43.378 -46.801  1.00  0.00      PA   N  
ATOM   2104  CA  ALA A 272     -27.697  42.340 -47.801  1.00  0.00      PA   C  
ATOM   2105  C   ALA A 272     -28.998  41.837 -48.414  1.00  0.00      PA   C  
ATOM   2106  O   ALA A 272     -28.981  41.061 -49.377  1.00  0.00      PA   O  
ATOM   2107  CB  ALA A 272     -26.910  41.169 -47.204  1.00  0.00      PA   C  
ATOM   2108  N   ASP A 273     -30.123  42.339 -47.901  1.00  0.00      PA   N  
ATOM   2109  CA  ASP A 273     -31.435  42.066 -48.463  1.00  0.00      PA   C  
ATOM   2110  C   ASP A 273     -31.944  43.244 -49.281  1.00  0.00      PA   C  
ATOM   2111  O   ASP A 273     -32.957  43.115 -49.975  1.00  0.00      PA   O  
ATOM   2112  CB  ASP A 273     -32.424  41.736 -47.335  1.00  0.00      PA   C  
ATOM   2113  CG  ASP A 273     -33.664  41.016 -47.825  1.00  0.00      PA   C  
ATOM   2114  OD1 ASP A 273     -33.766  40.737 -49.037  1.00  0.00      PA   O  
ATOM   2115  OD2 ASP A 273     -34.542  40.722 -46.985  1.00  0.00      PA   O1-
ATOM   2116  N   HSE A 274     -31.115  44.382 -49.214  1.00  0.00      PA   N  
ATOM   2117  CA  HSE A 274     -31.465  45.587 -49.955  1.00  0.00      PA   C  
ATOM   2118  C   HSE A 274     -30.236  46.178 -50.636  1.00  0.00      PA   C  
ATOM   2119  O   HSE A 274     -30.256  47.348 -51.031  1.00  0.00      PA   O  
ATOM   2120  CB  HSE A 274     -32.084  46.629 -49.020  1.00  0.00      PA   C  
ATOM   2121  CG  HSE A 274     -33.234  46.114 -48.212  1.00  0.00      PA   C  
ATOM   2122  CD2 HSE A 274     -33.315  45.771 -46.905  1.00  0.00      PA   C  
ATOM   2123  ND1 HSE A 274     -34.487  45.900 -48.743  1.00  0.00      PA   N  
ATOM   2124  CE1 HSE A 274     -35.291  45.447 -47.798  1.00  0.00      PA   C  
ATOM   2125  NE2 HSE A 274     -34.605  45.360 -46.673  1.00  0.00      PA   N  
ATOM   2126  N   LEU A 275     -29.136  45.335 -50.743  1.00  0.00      PA   N  
ATOM   2127  CA  LEU A 275     -27.804  45.883 -50.982  1.00  0.00      PA   C  
ATOM   2128  C   LEU A 275     -27.707  46.716 -52.256  1.00  0.00      PA   C  
ATOM   2129  O   LEU A 275     -26.759  47.499 -52.389  1.00  0.00      PA   O  
ATOM   2130  CB  LEU A 275     -26.769  44.751 -50.989  1.00  0.00      PA   C  
ATOM   2131  CG  LEU A 275     -26.898  43.558 -51.942  1.00  0.00      PA   C  
ATOM   2132  CD1 LEU A 275     -26.297  43.848 -53.311  1.00  0.00      PA   C  
ATOM   2133  CD2 LEU A 275     -26.245  42.329 -51.322  1.00  0.00      PA   C  
ATOM   2134  N   GLN A 276     -28.525  46.621 -53.200  1.00  0.00      PA   N  
ATOM   2135  CA  GLN A 276     -28.546  47.545 -54.331  1.00  0.00      PA   C  
ATOM   2136  C   GLN A 276     -28.653  48.987 -53.857  1.00  0.00      PA   C  
ATOM   2137  O   GLN A 276     -27.990  49.879 -54.401  1.00  0.00      PA   O  
ATOM   2138  CB  GLN A 276     -29.700  47.223 -55.283  1.00  0.00      PA   C  
ATOM   2139  CG  GLN A 276     -29.523  45.975 -56.125  1.00  0.00      PA   C  
ATOM   2140  CD  GLN A 276     -30.651  45.804 -57.130  1.00  0.00      PA   C  
ATOM   2141  NE2 GLN A 276     -30.531  44.800 -57.990  1.00  0.00      PA   N  
ATOM   2142  OE1 GLN A 276     -31.611  46.578 -57.140  1.00  0.00      PA   O  
ATOM   2143  N   PHE A 277     -29.432  49.251 -52.849  1.00  0.00      PA   N  
ATOM   2144  CA  PHE A 277     -29.619  50.607 -52.341  1.00  0.00      PA   C  
ATOM   2145  C   PHE A 277     -28.321  51.164 -51.769  1.00  0.00      PA   C  
ATOM   2146  O   PHE A 277     -27.859  52.241 -52.173  1.00  0.00      PA   O  
ATOM   2147  CB  PHE A 277     -30.736  50.610 -51.295  1.00  0.00      PA   C  
ATOM   2148  CG  PHE A 277     -31.024  51.963 -50.715  1.00  0.00      PA   C  
ATOM   2149  CD1 PHE A 277     -31.637  52.944 -51.479  1.00  0.00      PA   C  
ATOM   2150  CD2 PHE A 277     -30.711  52.246 -49.396  1.00  0.00      PA   C  
ATOM   2151  CE1 PHE A 277     -31.910  54.190 -50.945  1.00  0.00      PA   C  
ATOM   2152  CE2 PHE A 277     -30.985  53.489 -48.854  1.00  0.00      PA   C  
ATOM   2153  CZ  PHE A 277     -31.586  54.463 -49.632  1.00  0.00      PA   C  
ATOM   2154  N   LEU A 278     -27.711  50.356 -50.809  1.00  0.00      PA   N  
ATOM   2155  CA  LEU A 278     -26.454  50.807 -50.222  1.00  0.00      PA   C  
ATOM   2156  C   LEU A 278     -25.400  51.030 -51.298  1.00  0.00      PA   C  
ATOM   2157  O   LEU A 278     -24.785  52.102 -51.366  1.00  0.00      PA   O  
ATOM   2158  CB  LEU A 278     -25.970  49.796 -49.184  1.00  0.00      PA   C  
ATOM   2159  CG  LEU A 278     -26.837  49.679 -47.930  1.00  0.00      PA   C  
ATOM   2160  CD1 LEU A 278     -26.352  48.548 -47.041  1.00  0.00      PA   C  
ATOM   2161  CD2 LEU A 278     -26.847  50.996 -47.169  1.00  0.00      PA   C  
ATOM   2162  N   HSE A 279     -25.146  49.976 -52.118  1.00  0.00      PA   N  
ATOM   2163  CA  HSE A 279     -24.199  50.126 -53.220  1.00  0.00      PA   C  
ATOM   2164  C   HSE A 279     -24.509  51.353 -54.069  1.00  0.00      PA   C  
ATOM   2165  O   HSE A 279     -23.594  51.963 -54.634  1.00  0.00      PA   O  
ATOM   2166  CB  HSE A 279     -24.196  48.871 -54.097  1.00  0.00      PA   C  
ATOM   2167  CG  HSE A 279     -23.591  47.669 -53.440  1.00  0.00      PA   C  
ATOM   2168  CD2 HSE A 279     -22.327  47.184 -53.460  1.00  0.00      PA   C  
ATOM   2169  ND1 HSE A 279     -24.320  46.799 -52.658  1.00  0.00      PA   N  
ATOM   2170  CE1 HSE A 279     -23.528  45.836 -52.218  1.00  0.00      PA   C  
ATOM   2171  NE2 HSE A 279     -22.314  46.046 -52.693  1.00  0.00      PA   N  
ATOM   2172  N   ALA A 280     -25.640  51.778 -54.219  1.00  0.00      PA   N  
ATOM   2173  CA  ALA A 280     -26.004  52.951 -55.008  1.00  0.00      PA   C  
ATOM   2174  C   ALA A 280     -25.625  54.243 -54.294  1.00  0.00      PA   C  
ATOM   2175  O   ALA A 280     -25.130  55.182 -54.926  1.00  0.00      PA   O  
ATOM   2176  CB  ALA A 280     -27.499  52.928 -55.326  1.00  0.00      PA   C  
ATOM   2177  N   GLU A 281     -25.777  54.291 -52.974  1.00  0.00      PA   N  
ATOM   2178  CA  GLU A 281     -25.378  55.480 -52.228  1.00  0.00      PA   C  
ATOM   2179  C   GLU A 281     -23.870  55.572 -52.024  1.00  0.00      PA   C  
ATOM   2180  O   GLU A 281     -23.378  56.638 -51.628  1.00  0.00      PA   O  
ATOM   2181  CB  GLU A 281     -26.085  55.515 -50.873  1.00  0.00      PA   C  
ATOM   2182  CG  GLU A 281     -27.594  55.710 -50.962  1.00  0.00      PA   C  
ATOM   2183  CD  GLU A 281     -27.984  57.090 -51.466  1.00  0.00      PA   C  
ATOM   2184  OE1 GLU A 281     -27.245  58.058 -51.185  1.00  0.00      PA   O  
ATOM   2185  OE2 GLU A 281     -29.031  57.206 -52.143  1.00  0.00      PA   O1-
ATOM   2186  N   CYS A 282     -23.159  54.369 -52.232  1.00  0.00      PA   N  
ATOM   2187  CA  CYS A 282     -21.708  54.397 -52.061  1.00  0.00      PA   C  
ATOM   2188  C   CYS A 282     -21.060  55.465 -52.933  1.00  0.00      PA   C  
ATOM   2189  O   CYS A 282     -20.214  56.230 -52.458  1.00  0.00      PA   O  
ATOM   2190  CB  CYS A 282     -21.115  53.022 -52.363  1.00  0.00      PA   C  
ATOM   2191  SG  CYS A 282     -21.497  51.769 -51.128  1.00  0.00      PA   S  
ATOM   2192  N   HSE A 283     -21.231  55.473 -54.188  1.00  0.00      PA   N  
ATOM   2193  CA  HSE A 283     -20.669  56.479 -55.092  1.00  0.00      PA   C  
ATOM   2194  C   HSE A 283     -20.700  57.873 -54.479  1.00  0.00      PA   C  
ATOM   2195  O   HSE A 283     -19.736  58.636 -54.600  1.00  0.00      PA   O  
ATOM   2196  CB  HSE A 283     -21.426  56.485 -56.419  1.00  0.00      PA   C  
ATOM   2197  CG  HSE A 283     -20.899  57.483 -57.405  1.00  0.00      PA   C  
ATOM   2198  CD2 HSE A 283     -20.045  57.346 -58.446  1.00  0.00      PA   C  
ATOM   2199  ND1 HSE A 283     -21.267  58.812 -57.385  1.00  0.00      PA   N  
ATOM   2200  CE1 HSE A 283     -20.655  59.451 -58.364  1.00  0.00      PA   C  
ATOM   2201  NE2 HSE A 283     -19.909  58.585 -59.025  1.00  0.00      PA   N  
ATOM   2202  N   ASN A 284     -21.764  58.273 -53.869  1.00  0.00      PA   N  
ATOM   2203  CA  ASN A 284     -21.844  59.552 -53.175  1.00  0.00      PA   C  
ATOM   2204  C   ASN A 284     -20.949  59.561 -51.942  1.00  0.00      PA   C  
ATOM   2205  O   ASN A 284     -20.182  60.507 -51.725  1.00  0.00      PA   O  
ATOM   2206  CB  ASN A 284     -23.295  59.846 -52.787  1.00  0.00      PA   C  
ATOM   2207  CG  ASN A 284     -23.484  61.247 -52.233  1.00  0.00      PA   C  
ATOM   2208  ND2 ASN A 284     -24.713  61.565 -51.842  1.00  0.00      PA   N  
ATOM   2209  OD1 ASN A 284     -22.539  62.029 -52.145  1.00  0.00      PA   O  
ATOM   2210  N   ILE A 285     -21.147  58.474 -51.084  1.00  0.00      PA   N  
ATOM   2211  CA  ILE A 285     -20.532  58.544 -49.760  1.00  0.00      PA   C  
ATOM   2212  C   ILE A 285     -19.008  58.575 -49.842  1.00  0.00      PA   C  
ATOM   2213  O   ILE A 285     -18.356  59.247 -49.033  1.00  0.00      PA   O  
ATOM   2214  CB  ILE A 285     -21.046  57.390 -48.882  1.00  0.00      PA   C  
ATOM   2215  CG1 ILE A 285     -22.549  57.549 -48.663  1.00  0.00      PA   C  
ATOM   2216  CG2 ILE A 285     -20.351  57.385 -47.539  1.00  0.00      PA   C  
ATOM   2217  CD  ILE A 285     -23.196  56.380 -47.981  1.00  0.00      PA   C  
ATOM   2218  N   ILE A 286     -18.390  57.742 -50.721  1.00  0.00      PA   N  
ATOM   2219  CA  ILE A 286     -16.931  57.770 -50.830  1.00  0.00      PA   C  
ATOM   2220  C   ILE A 286     -16.415  59.064 -51.436  1.00  0.00      PA   C  
ATOM   2221  O   ILE A 286     -15.212  59.337 -51.349  1.00  0.00      PA   O  
ATOM   2222  CB  ILE A 286     -16.385  56.565 -51.624  1.00  0.00      PA   C  
ATOM   2223  CG1 ILE A 286     -17.003  56.475 -53.023  1.00  0.00      PA   C  
ATOM   2224  CG2 ILE A 286     -16.599  55.267 -50.857  1.00  0.00      PA   C  
ATOM   2225  CD  ILE A 286     -16.224  57.186 -54.107  1.00  0.00      PA   C  
ATOM   2226  N   ARG A 287     -17.069  59.833 -52.071  1.00  0.00      PA   N  
ATOM   2227  CA  ARG A 287     -16.700  61.161 -52.541  1.00  0.00      PA   C  
ATOM   2228  C   ARG A 287     -17.105  62.246 -51.550  1.00  0.00      PA   C  
ATOM   2229  O   ARG A 287     -17.168  63.426 -51.908  1.00  0.00      PA   O  
ATOM   2230  CB  ARG A 287     -17.297  61.417 -53.924  1.00  0.00      PA   C  
ATOM   2231  CG  ARG A 287     -16.719  60.478 -54.967  1.00  0.00      PA   C  
ATOM   2232  CD  ARG A 287     -17.235  60.733 -56.367  1.00  0.00      PA   C  
ATOM   2233  NE  ARG A 287     -16.797  59.684 -57.287  1.00  0.00      PA   N  
ATOM   2234  CZ  ARG A 287     -15.642  59.689 -57.944  1.00  0.00      PA   C  
ATOM   2235  NH1 ARG A 287     -14.789  60.694 -57.785  1.00  0.00      PA   N1+
ATOM   2236  NH2 ARG A 287     -15.335  58.686 -58.757  1.00  0.00      PA   N  
ATOM   2237  N   GLN A 288     -17.452  61.874 -50.337  1.00  0.00      PA   N  
ATOM   2238  CA  GLN A 288     -17.508  62.762 -49.182  1.00  0.00      PA   C  
ATOM   2239  C   GLN A 288     -16.488  62.281 -48.164  1.00  0.00      PA   C  
ATOM   2240  O   GLN A 288     -16.519  61.118 -47.751  1.00  0.00      PA   O  
ATOM   2241  CB  GLN A 288     -18.910  62.799 -48.570  1.00  0.00      PA   C  
ATOM   2242  CG  GLN A 288     -18.964  63.392 -47.159  1.00  0.00      PA   C  
ATOM   2243  CD  GLN A 288     -18.330  64.766 -47.044  1.00  0.00      PA   C  
ATOM   2244  NE2 GLN A 288     -19.023  65.785 -47.538  1.00  0.00      PA   N  
ATOM   2245  OE1 GLN A 288     -17.227  64.908 -46.510  1.00  0.00      PA   O  
ATOM   2246  N   GLU A 289     -15.712  63.096 -47.632  1.00  0.00      PA   N  
ATOM   2247  CA  GLU A 289     -14.689  62.746 -46.658  1.00  0.00      PA   C  
ATOM   2248  C   GLU A 289     -15.283  62.368 -45.307  1.00  0.00      PA   C  
ATOM   2249  O   GLU A 289     -14.566  61.819 -44.461  1.00  0.00      PA   O  
ATOM   2250  CB  GLU A 289     -13.708  63.912 -46.497  1.00  0.00      PA   C  
ATOM   2251  CG  GLU A 289     -12.994  64.327 -47.788  1.00  0.00      PA   C  
ATOM   2252  CD  GLU A 289     -12.042  63.273 -48.323  1.00  0.00      PA   C  
ATOM   2253  OE1 GLU A 289     -11.448  62.538 -47.508  1.00  0.00      PA   O  
ATOM   2254  OE2 GLU A 289     -11.885  63.183 -49.560  1.00  0.00      PA   O1-
ATOM   2255  N   LYS A 290     -16.674  62.664 -45.111  1.00  0.00      PA   N  
ATOM   2256  CA  LYS A 290     -17.356  62.289 -43.880  1.00  0.00      PA   C  
ATOM   2257  C   LYS A 290     -18.123  60.980 -44.057  1.00  0.00      PA   C  
ATOM   2258  O   LYS A 290     -18.750  60.752 -45.094  1.00  0.00      PA   O  
ATOM   2259  CB  LYS A 290     -18.308  63.401 -43.438  1.00  0.00      PA   C  
ATOM   2260  CG  LYS A 290     -19.063  63.102 -42.157  1.00  0.00      PA   C  
ATOM   2261  CD  LYS A 290     -18.137  63.113 -40.959  1.00  0.00      PA   C  
ATOM   2262  CE  LYS A 290     -18.915  62.932 -39.671  1.00  0.00      PA   C  
ATOM   2263  NZ  LYS A 290     -18.018  62.882 -38.486  1.00  0.00      PA   N1+
ATOM   2264  N   ASN A 292     -17.825  59.388 -41.672  1.00  0.00      PA   N  
ATOM   2265  CA  ASN A 292     -18.517  58.596 -40.660  1.00  0.00      PA   C  
ATOM   2266  C   ASN A 292     -19.510  57.653 -41.332  1.00  0.00      PA   C  
ATOM   2267  O   ASN A 292     -19.494  56.435 -41.106  1.00  0.00      PA   O  
ATOM   2268  CB  ASN A 292     -19.232  59.508 -39.660  1.00  0.00      PA   C  
ATOM   2269  CG  ASN A 292     -19.739  58.761 -38.439  1.00  0.00      PA   C  
ATOM   2270  ND2 ASN A 292     -20.347  59.491 -37.512  1.00  0.00      PA   N  
ATOM   2271  OD1 ASN A 292     -19.582  57.545 -38.328  1.00  0.00      PA   O  
ATOM   2272  N   ASP A 293     -20.407  58.201 -42.125  1.00  0.00      PA   N  
ATOM   2273  CA  ASP A 293     -21.361  57.408 -42.892  1.00  0.00      PA   C  
ATOM   2274  C   ASP A 293     -20.641  56.350 -43.718  1.00  0.00      PA   C  
ATOM   2275  O   ASP A 293     -21.137  55.228 -43.880  1.00  0.00      PA   O  
ATOM   2276  CB  ASP A 293     -22.180  58.325 -43.800  1.00  0.00      PA   C  
ATOM   2277  CG  ASP A 293     -22.947  59.377 -43.023  1.00  0.00      PA   C  
ATOM   2278  OD1 ASP A 293     -23.263  59.132 -41.839  1.00  0.00      PA   O  
ATOM   2279  OD2 ASP A 293     -23.237  60.448 -43.598  1.00  0.00      PA   O1-
ATOM   2280  N   MET A 294     -19.453  56.596 -44.137  1.00  0.00      PA   N  
ATOM   2281  CA  MET A 294     -18.675  55.658 -44.937  1.00  0.00      PA   C  
ATOM   2282  C   MET A 294     -18.021  54.593 -44.068  1.00  0.00      PA   C  
ATOM   2283  O   MET A 294     -17.871  53.444 -44.504  1.00  0.00      PA   O  
ATOM   2284  CB  MET A 294     -17.641  56.439 -45.750  1.00  0.00      PA   C  
ATOM   2285  CG  MET A 294     -16.816  55.625 -46.717  1.00  0.00      PA   C  
ATOM   2286  SD  MET A 294     -15.827  56.711 -47.761  1.00  0.00      PA   S  
ATOM   2287  CE  MET A 294     -14.665  57.367 -46.569  1.00  0.00      PA   C  
ATOM   2288  N   ALA A 295     -17.801  54.928 -42.794  1.00  0.00      PA   N  
ATOM   2289  CA  ALA A 295     -17.301  53.931 -41.852  1.00  0.00      PA   C  
ATOM   2290  C   ALA A 295     -18.368  52.887 -41.549  1.00  0.00      PA   C  
ATOM   2291  O   ALA A 295     -18.111  51.678 -41.617  1.00  0.00      PA   O  
ATOM   2292  CB  ALA A 295     -16.831  54.613 -40.568  1.00  0.00      PA   C  
ATOM   2293  N   ASN A 296     -19.642  53.443 -41.307  1.00  0.00      PA   N  
ATOM   2294  CA  ASN A 296     -20.740  52.500 -41.117  1.00  0.00      PA   C  
ATOM   2295  C   ASN A 296     -21.027  51.716 -42.392  1.00  0.00      PA   C  
ATOM   2296  O   ASN A 296     -21.382  50.531 -42.326  1.00  0.00      PA   O  
ATOM   2297  CB  ASN A 296     -21.994  53.238 -40.646  1.00  0.00      PA   C  
ATOM   2298  CG  ASN A 296     -21.893  53.704 -39.204  1.00  0.00      PA   C  
ATOM   2299  ND2 ASN A 296     -22.321  54.934 -38.946  1.00  0.00      PA   N  
ATOM   2300  OD1 ASN A 296     -21.431  52.967 -38.333  1.00  0.00      PA   O  
ATOM   2301  N   MET A 297     -20.815  52.346 -43.556  1.00  0.00      PA   N  
ATOM   2302  CA  MET A 297     -20.975  51.646 -44.828  1.00  0.00      PA   C  
ATOM   2303  C   MET A 297     -20.031  50.453 -44.925  1.00  0.00      PA   C  
ATOM   2304  O   MET A 297     -20.452  49.338 -45.261  1.00  0.00      PA   O  
ATOM   2305  CB  MET A 297     -20.743  52.616 -45.986  1.00  0.00      PA   C  
ATOM   2306  CG  MET A 297     -20.891  51.988 -47.356  1.00  0.00      PA   C  
ATOM   2307  SD  MET A 297     -22.548  51.376 -47.677  1.00  0.00      PA   S  
ATOM   2308  CE  MET A 297     -23.426  52.904 -47.946  1.00  0.00      PA   C  
ATOM   2309  N   TYR A 298     -18.827  50.580 -44.543  1.00  0.00      PA   N  
ATOM   2310  CA  TYR A 298     -17.877  49.471 -44.493  1.00  0.00      PA   C  
ATOM   2311  C   TYR A 298     -18.310  48.416 -43.483  1.00  0.00      PA   C  
ATOM   2312  O   TYR A 298     -18.329  47.216 -43.791  1.00  0.00      PA   O  
ATOM   2313  CB  TYR A 298     -16.479  49.988 -44.151  1.00  0.00      PA   C  
ATOM   2314  CG  TYR A 298     -15.447  48.892 -43.970  1.00  0.00      PA   C  
ATOM   2315  CD1 TYR A 298     -14.874  48.257 -45.065  1.00  0.00      PA   C  
ATOM   2316  CD2 TYR A 298     -15.054  48.486 -42.699  1.00  0.00      PA   C  
ATOM   2317  CE1 TYR A 298     -13.931  47.254 -44.898  1.00  0.00      PA   C  
ATOM   2318  CE2 TYR A 298     -14.116  47.482 -42.522  1.00  0.00      PA   C  
ATOM   2319  CZ  TYR A 298     -13.557  46.871 -43.624  1.00  0.00      PA   C  
ATOM   2320  OH  TYR A 298     -12.622  45.875 -43.451  1.00  0.00      PA   O  
ATOM   2321  N   VAL A 299     -18.761  48.892 -42.297  1.00  0.00      PA   N  
ATOM   2322  CA  VAL A 299     -19.111  47.951 -41.233  1.00  0.00      PA   C  
ATOM   2323  C   VAL A 299     -20.213  47.004 -41.691  1.00  0.00      PA   C  
ATOM   2324  O   VAL A 299     -20.127  45.784 -41.507  1.00  0.00      PA   O  
ATOM   2325  CB  VAL A 299     -19.518  48.707 -39.956  1.00  0.00      PA   C  
ATOM   2326  CG1 VAL A 299     -20.033  47.736 -38.905  1.00  0.00      PA   C  
ATOM   2327  CG2 VAL A 299     -18.343  49.499 -39.411  1.00  0.00      PA   C  
ATOM   2328  N   LEU A 300     -21.242  47.634 -42.399  1.00  0.00      PA   N  
ATOM   2329  CA  LEU A 300     -22.374  46.795 -42.777  1.00  0.00      PA   C  
ATOM   2330  C   LEU A 300     -22.089  45.979 -44.033  1.00  0.00      PA   C  
ATOM   2331  O   LEU A 300     -22.406  44.787 -44.080  1.00  0.00      PA   O  
ATOM   2332  CB  LEU A 300     -23.625  47.651 -42.962  1.00  0.00      PA   C  
ATOM   2333  CG  LEU A 300     -24.158  48.270 -41.668  1.00  0.00      PA   C  
ATOM   2334  CD1 LEU A 300     -25.305  49.219 -41.964  1.00  0.00      PA   C  
ATOM   2335  CD2 LEU A 300     -24.590  47.184 -40.691  1.00  0.00      PA   C  
ATOM   2336  N   LEU A 301     -21.451  46.568 -45.039  1.00  0.00      PA   N  
ATOM   2337  CA  LEU A 301     -21.174  45.825 -46.264  1.00  0.00      PA   C  
ATOM   2338  C   LEU A 301     -20.163  44.705 -46.058  1.00  0.00      PA   C  
ATOM   2339  O   LEU A 301     -20.119  43.773 -46.869  1.00  0.00      PA   O  
ATOM   2340  CB  LEU A 301     -20.669  46.759 -47.362  1.00  0.00      PA   C  
ATOM   2341  CG  LEU A 301     -21.642  47.763 -47.974  1.00  0.00      PA   C  
ATOM   2342  CD1 LEU A 301     -20.902  48.664 -48.943  1.00  0.00      PA   C  
ATOM   2343  CD2 LEU A 301     -22.773  47.037 -48.678  1.00  0.00      PA   C  
ATOM   2344  N   ARG A 302     -19.421  44.697 -44.969  1.00  0.00      PA   N  
ATOM   2345  CA  ARG A 302     -18.353  43.713 -44.802  1.00  0.00      PA   C  
ATOM   2346  C   ARG A 302     -18.902  42.343 -44.418  1.00  0.00      PA   C  
ATOM   2347  O   ARG A 302     -18.406  41.316 -44.896  1.00  0.00      PA   O  
ATOM   2348  CB  ARG A 302     -17.349  44.197 -43.759  1.00  0.00      PA   C  
ATOM   2349  CG  ARG A 302     -16.139  43.290 -43.618  1.00  0.00      PA   C  
ATOM   2350  CD  ARG A 302     -15.164  43.824 -42.587  1.00  0.00      PA   C  
ATOM   2351  NE  ARG A 302     -15.720  43.781 -41.239  1.00  0.00      PA   N  
ATOM   2352  CZ  ARG A 302     -15.149  44.347 -40.181  1.00  0.00      PA   C  
ATOM   2353  NH1 ARG A 302     -14.003  45.004 -40.318  1.00  0.00      PA   N1+
ATOM   2354  NH2 ARG A 302     -15.722  44.261 -38.988  1.00  0.00      PA   N  
ATOM   2355  N   ALA A 303     -19.997  42.333 -43.662  1.00  0.00      PA   N  
ATOM   2356  CA  ALA A 303     -20.583  41.075 -43.213  1.00  0.00      PA   C  
ATOM   2357  C   ALA A 303     -21.561  40.487 -44.221  1.00  0.00      PA   C  
ATOM   2358  O   ALA A 303     -22.385  39.639 -43.858  1.00  0.00      PA   O  
ATOM   2359  CB  ALA A 303     -21.275  41.269 -41.861  1.00  0.00      PA   C  
ATOM   2360  N   VAL A 304     -21.470  41.003 -45.485  1.00  0.00      PA   N  
ATOM   2361  CA  VAL A 304     -22.367  40.587 -46.553  1.00  0.00      PA   C  
ATOM   2362  C   VAL A 304     -21.603  39.682 -47.506  1.00  0.00      PA   C  
ATOM   2363  O   VAL A 304     -20.375  39.768 -47.619  1.00  0.00      PA   O  
ATOM   2364  CB  VAL A 304     -22.935  41.828 -47.279  1.00  0.00      PA   C  
ATOM   2365  CG1 VAL A 304     -23.752  41.445 -48.507  1.00  0.00      PA   C  
ATOM   2366  CG2 VAL A 304     -23.767  42.656 -46.317  1.00  0.00      PA   C  
ATOM   2367  N   SER A 305     -22.341  38.735 -48.141  1.00  0.00      PA   N  
ATOM   2368  CA  SER A 305     -21.754  37.921 -49.199  1.00  0.00      PA   C  
ATOM   2369  C   SER A 305     -21.019  38.792 -50.215  1.00  0.00      PA   C  
ATOM   2370  O   SER A 305     -19.816  38.625 -50.443  1.00  0.00      PA   O  
ATOM   2371  CB  SER A 305     -22.841  37.094 -49.886  1.00  0.00      PA   C  
ATOM   2372  OG  SER A 305     -23.735  37.931 -50.598  1.00  0.00      PA   O  
ATOM   2373  N   THR A 306     -21.672  39.717 -50.829  1.00  0.00      PA   N  
ATOM   2374  CA  THR A 306     -21.085  40.653 -51.793  1.00  0.00      PA   C  
ATOM   2375  C   THR A 306     -21.522  42.069 -51.416  1.00  0.00      PA   C  
ATOM   2376  O   THR A 306     -22.501  42.589 -51.954  1.00  0.00      PA   O  
ATOM   2377  CB  THR A 306     -21.499  40.301 -53.226  1.00  0.00      PA   C  
ATOM   2378  CG2 THR A 306     -21.041  38.898 -53.592  1.00  0.00      PA   C  
ATOM   2379  OG1 THR A 306     -22.924  40.380 -53.344  1.00  0.00      PA   O  
ATOM   2380  N   GLY A 307     -20.700  42.677 -50.458  1.00  0.00      PA   N  
ATOM   2381  CA  GLY A 307     -20.990  44.050 -50.085  1.00  0.00      PA   C  
ATOM   2382  C   GLY A 307     -19.926  45.054 -50.481  1.00  0.00      PA   C  
ATOM   2383  O   GLY A 307     -20.241  46.167 -50.913  1.00  0.00      PA   O  
ATOM   2384  N   LEU A 308     -18.623  44.545 -50.232  1.00  0.00      PA   N  
ATOM   2385  CA  LEU A 308     -17.464  45.423 -50.395  1.00  0.00      PA   C  
ATOM   2386  C   LEU A 308     -17.061  45.784 -51.829  1.00  0.00      PA   C  
ATOM   2387  O   LEU A 308     -16.586  46.908 -52.041  1.00  0.00      PA   O  
ATOM   2388  CB  LEU A 308     -16.265  44.803 -49.674  1.00  0.00      PA   C  
ATOM   2389  CG  LEU A 308     -16.406  44.796 -48.149  1.00  0.00      PA   C  
ATOM   2390  CD1 LEU A 308     -15.291  44.008 -47.497  1.00  0.00      PA   C  
ATOM   2391  CD2 LEU A 308     -16.424  46.218 -47.617  1.00  0.00      PA   C  
ATOM   2392  N   PRO A 309     -17.101  44.835 -52.810  1.00  0.00      PA   N  
ATOM   2393  CA  PRO A 309     -16.474  45.137 -54.115  1.00  0.00      PA   C  
ATOM   2394  C   PRO A 309     -16.922  46.447 -54.746  1.00  0.00      PA   C  
ATOM   2395  O   PRO A 309     -16.077  47.194 -55.257  1.00  0.00      PA   O  
ATOM   2396  CB  PRO A 309     -16.862  43.927 -54.978  1.00  0.00      PA   C  
ATOM   2397  CG  PRO A 309     -18.072  43.374 -54.340  1.00  0.00      PA   C  
ATOM   2398  CD  PRO A 309     -17.876  43.581 -52.876  1.00  0.00      PA   C  
ATOM   2399  N   HSE A 310     -18.039  46.834 -54.795  1.00  0.00      PA   N  
ATOM   2400  CA  HSE A 310     -18.501  48.091 -55.378  1.00  0.00      PA   C  
ATOM   2401  C   HSE A 310     -17.903  49.285 -54.642  1.00  0.00      PA   C  
ATOM   2402  O   HSE A 310     -17.421  50.237 -55.266  1.00  0.00      PA   O  
ATOM   2403  CB  HSE A 310     -20.030  48.148 -55.357  1.00  0.00      PA   C  
ATOM   2404  CG  HSE A 310     -20.610  49.308 -56.109  1.00  0.00      PA   C  
ATOM   2405  CD2 HSE A 310     -21.024  49.419 -57.393  1.00  0.00      PA   C  
ATOM   2406  ND1 HSE A 310     -20.828  50.542 -55.530  1.00  0.00      PA   N  
ATOM   2407  CE1 HSE A 310     -21.344  51.362 -56.426  1.00  0.00      PA   C  
ATOM   2408  NE2 HSE A 310     -21.476  50.706 -57.565  1.00  0.00      PA   N  
ATOM   2409  N   MET A 311     -17.900  49.183 -53.262  1.00  0.00      PA   N  
ATOM   2410  CA  MET A 311     -17.347  50.277 -52.472  1.00  0.00      PA   C  
ATOM   2411  C   MET A 311     -15.873  50.494 -52.794  1.00  0.00      PA   C  
ATOM   2412  O   MET A 311     -15.435  51.628 -53.029  1.00  0.00      PA   O  
ATOM   2413  CB  MET A 311     -17.541  49.984 -50.985  1.00  0.00      PA   C  
ATOM   2414  CG  MET A 311     -17.103  51.095 -50.056  1.00  0.00      PA   C  
ATOM   2415  SD  MET A 311     -17.452  50.668 -48.343  1.00  0.00      PA   S  
ATOM   2416  CE  MET A 311     -16.755  52.075 -47.488  1.00  0.00      PA   C  
ATOM   2417  N   ILE A 312     -15.109  49.271 -52.699  1.00  0.00      PA   N  
ATOM   2418  CA  ILE A 312     -13.686  49.367 -53.025  1.00  0.00      PA   C  
ATOM   2419  C   ILE A 312     -13.501  49.977 -54.408  1.00  0.00      PA   C  
ATOM   2420  O   ILE A 312     -12.679  50.884 -54.606  1.00  0.00      PA   O  
ATOM   2421  CB  ILE A 312     -13.025  47.980 -52.928  1.00  0.00      PA   C  
ATOM   2422  CG1 ILE A 312     -13.117  47.442 -51.499  1.00  0.00      PA   C  
ATOM   2423  CG2 ILE A 312     -11.579  48.043 -53.387  1.00  0.00      PA   C  
ATOM   2424  CD  ILE A 312     -12.745  45.986 -51.375  1.00  0.00      PA   C  
ATOM   2425  N   GLN A 313     -14.120  49.474 -55.399  1.00  0.00      PA   N  
ATOM   2426  CA  GLN A 313     -14.080  50.026 -56.749  1.00  0.00      PA   C  
ATOM   2427  C   GLN A 313     -14.303  51.533 -56.731  1.00  0.00      PA   C  
ATOM   2428  O   GLN A 313     -13.571  52.296 -57.375  1.00  0.00      PA   O  
ATOM   2429  CB  GLN A 313     -15.138  49.335 -57.612  1.00  0.00      PA   C  
ATOM   2430  CG  GLN A 313     -15.152  49.751 -59.073  1.00  0.00      PA   C  
ATOM   2431  CD  GLN A 313     -13.904  49.331 -59.819  1.00  0.00      PA   C  
ATOM   2432  NE2 GLN A 313     -13.805  48.043 -60.129  1.00  0.00      PA   N  
ATOM   2433  OE1 GLN A 313     -13.040  50.153 -60.117  1.00  0.00      PA   O  
ATOM   2434  N   GLU A 314     -15.158  52.038 -56.018  1.00  0.00      PA   N  
ATOM   2435  CA  GLU A 314     -15.474  53.459 -55.982  1.00  0.00      PA   C  
ATOM   2436  C   GLU A 314     -14.384  54.272 -55.299  1.00  0.00      PA   C  
ATOM   2437  O   GLU A 314     -14.145  55.420 -55.688  1.00  0.00      PA   O  
ATOM   2438  CB  GLU A 314     -16.822  53.688 -55.303  1.00  0.00      PA   C  
ATOM   2439  CG  GLU A 314     -17.992  53.215 -56.140  1.00  0.00      PA   C  
ATOM   2440  CD  GLU A 314     -18.104  53.975 -57.452  1.00  0.00      PA   C  
ATOM   2441  OE1 GLU A 314     -17.730  55.168 -57.487  1.00  0.00      PA   O  
ATOM   2442  OE2 GLU A 314     -18.559  53.378 -58.451  1.00  0.00      PA   O1-
ATOM   2443  N   LEU A 315     -13.724  53.589 -54.230  1.00  0.00      PA   N  
ATOM   2444  CA  LEU A 315     -12.595  54.315 -53.657  1.00  0.00      PA   C  
ATOM   2445  C   LEU A 315     -11.459  54.430 -54.665  1.00  0.00      PA   C  
ATOM   2446  O   LEU A 315     -10.810  55.480 -54.762  1.00  0.00      PA   O  
ATOM   2447  CB  LEU A 315     -12.112  53.648 -52.369  1.00  0.00      PA   C  
ATOM   2448  CG  LEU A 315     -10.998  54.434 -51.665  1.00  0.00      PA   C  
ATOM   2449  CD1 LEU A 315     -11.479  55.823 -51.284  1.00  0.00      PA   C  
ATOM   2450  CD2 LEU A 315     -10.482  53.707 -50.438  1.00  0.00      PA   C  
ATOM   2451  N   GLN A 316     -11.138  53.231 -55.321  1.00  0.00      PA   N  
ATOM   2452  CA  GLN A 316     -10.141  53.311 -56.384  1.00  0.00      PA   C  
ATOM   2453  C   GLN A 316     -10.477  54.425 -57.368  1.00  0.00      PA   C  
ATOM   2454  O   GLN A 316      -9.613  55.234 -57.727  1.00  0.00      PA   O  
ATOM   2455  CB  GLN A 316     -10.025  51.969 -57.112  1.00  0.00      PA   C  
ATOM   2456  CG  GLN A 316      -9.020  51.985 -58.263  1.00  0.00      PA   C  
ATOM   2457  CD  GLN A 316      -8.906  50.649 -58.973  1.00  0.00      PA   C  
ATOM   2458  NE2 GLN A 316      -8.107  50.611 -60.033  1.00  0.00      PA   N  
ATOM   2459  OE1 GLN A 316      -9.548  49.671 -58.590  1.00  0.00      PA   O  
ATOM   2460  N   ASN A 317     -11.509  54.539 -57.903  1.00  0.00      PA   N  
ATOM   2461  CA  ASN A 317     -11.880  55.560 -58.879  1.00  0.00      PA   C  
ATOM   2462  C   ASN A 317     -11.797  56.961 -58.279  1.00  0.00      PA   C  
ATOM   2463  O   ASN A 317     -11.341  57.903 -58.943  1.00  0.00      PA   O  
ATOM   2464  CB  ASN A 317     -13.279  55.274 -59.421  1.00  0.00      PA   C  
ATOM   2465  CG  ASN A 317     -13.352  53.957 -60.175  1.00  0.00      PA   C  
ATOM   2466  ND2 ASN A 317     -12.614  53.865 -61.277  1.00  0.00      PA   N  
ATOM   2467  OD1 ASN A 317     -14.054  53.031 -59.769  1.00  0.00      PA   O  
ATOM   2468  N   HSE A 318     -12.158  57.123 -57.022  1.00  0.00      PA   N  
ATOM   2469  CA  HSE A 318     -12.015  58.393 -56.316  1.00  0.00      PA   C  
ATOM   2470  C   HSE A 318     -10.566  58.863 -56.311  1.00  0.00      PA   C  
ATOM   2471  O   HSE A 318     -10.264  59.999 -56.698  1.00  0.00      PA   O  
ATOM   2472  CB  HSE A 318     -12.533  58.249 -54.882  1.00  0.00      PA   C  
ATOM   2473  CG  HSE A 318     -12.415  59.496 -54.059  1.00  0.00      PA   C  
ATOM   2474  CD2 HSE A 318     -12.195  60.785 -54.412  1.00  0.00      PA   C  
ATOM   2475  ND1 HSE A 318     -12.526  59.490 -52.685  1.00  0.00      PA   N  
ATOM   2476  CE1 HSE A 318     -12.376  60.719 -52.227  1.00  0.00      PA   C  
ATOM   2477  NE2 HSE A 318     -12.175  61.525 -53.254  1.00  0.00      PA   N  
ATOM   2478  N   ILE A 319      -9.673  57.850 -55.779  1.00  0.00      PA   N  
ATOM   2479  CA  ILE A 319      -8.277  58.252 -55.656  1.00  0.00      PA   C  
ATOM   2480  C   ILE A 319      -7.668  58.522 -57.023  1.00  0.00      PA   C  
ATOM   2481  O   ILE A 319      -6.831  59.421 -57.168  1.00  0.00      PA   O  
ATOM   2482  CB  ILE A 319      -7.497  57.184 -54.879  1.00  0.00      PA   C  
ATOM   2483  CG1 ILE A 319      -8.091  57.039 -53.480  1.00  0.00      PA   C  
ATOM   2484  CG2 ILE A 319      -6.047  57.572 -54.789  1.00  0.00      PA   C  
ATOM   2485  CD  ILE A 319      -7.600  55.842 -52.724  1.00  0.00      PA   C  
ATOM   2486  N   HSE A 320      -7.896  57.677 -57.999  1.00  0.00      PA   N  
ATOM   2487  CA  HSE A 320      -7.495  58.007 -59.363  1.00  0.00      PA   C  
ATOM   2488  C   HSE A 320      -7.916  59.423 -59.730  1.00  0.00      PA   C  
ATOM   2489  O   HSE A 320      -7.129  60.191 -60.298  1.00  0.00      PA   O  
ATOM   2490  CB  HSE A 320      -8.095  57.007 -60.350  1.00  0.00      PA   C  
ATOM   2491  CG  HSE A 320      -7.732  57.282 -61.776  1.00  0.00      PA   C  
ATOM   2492  CD2 HSE A 320      -6.738  56.798 -62.557  1.00  0.00      PA   C  
ATOM   2493  ND1 HSE A 320      -8.440  58.164 -62.565  1.00  0.00      PA   N  
ATOM   2494  CE1 HSE A 320      -7.898  58.210 -63.768  1.00  0.00      PA   C  
ATOM   2495  NE2 HSE A 320      -6.865  57.390 -63.791  1.00  0.00      PA   N  
ATOM   2496  N   ASP A 321      -8.935  59.889 -59.507  1.00  0.00      PA   N  
ATOM   2497  CA  ASP A 321      -9.453  61.201 -59.884  1.00  0.00      PA   C  
ATOM   2498  C   ASP A 321      -8.728  62.324 -59.149  1.00  0.00      PA   C  
ATOM   2499  O   ASP A 321      -8.160  63.224 -59.775  1.00  0.00      PA   O  
ATOM   2500  CB  ASP A 321     -10.960  61.266 -59.623  1.00  0.00      PA   C  
ATOM   2501  CG  ASP A 321     -11.759  60.476 -60.637  1.00  0.00      PA   C  
ATOM   2502  OD1 ASP A 321     -11.330  60.408 -61.808  1.00  0.00      PA   O  
ATOM   2503  OD2 ASP A 321     -12.810  59.915 -60.261  1.00  0.00      PA   O1-
ATOM   2504  N   GLU A 322      -8.707  62.203 -57.774  1.00  0.00      PA   N  
ATOM   2505  CA  GLU A 322      -8.072  63.276 -57.013  1.00  0.00      PA   C  
ATOM   2506  C   GLU A 322      -6.578  63.347 -57.300  1.00  0.00      PA   C  
ATOM   2507  O   GLU A 322      -6.017  64.440 -57.449  1.00  0.00      PA   O  
ATOM   2508  CB  GLU A 322      -8.330  63.089 -55.517  1.00  0.00      PA   C  
ATOM   2509  CG  GLU A 322      -7.719  64.179 -54.643  1.00  0.00      PA   C  
ATOM   2510  CD  GLU A 322      -8.072  64.032 -53.172  1.00  0.00      PA   C  
ATOM   2511  OE1 GLU A 322      -8.838  63.108 -52.829  1.00  0.00      PA   O  
ATOM   2512  OE2 GLU A 322      -7.570  64.834 -52.356  1.00  0.00      PA   O1-
ATOM   2513  N   GLY A 323      -5.974  62.000 -57.263  1.00  0.00      PA   N  
ATOM   2514  CA  GLY A 323      -4.558  61.957 -57.566  1.00  0.00      PA   C  
ATOM   2515  C   GLY A 323      -4.237  62.578 -58.908  1.00  0.00      PA   C  
ATOM   2516  O   GLY A 323      -3.429  63.511 -58.991  1.00  0.00      PA   O  
ATOM   2517  N   LEU A 324      -4.583  62.010 -59.953  1.00  0.00      PA   N  
ATOM   2518  CA  LEU A 324      -4.382  62.575 -61.284  1.00  0.00      PA   C  
ATOM   2519  C   LEU A 324      -4.663  64.070 -61.275  1.00  0.00      PA   C  
ATOM   2520  O   LEU A 324      -3.972  64.853 -61.941  1.00  0.00      PA   O  
ATOM   2521  CB  LEU A 324      -5.282  61.855 -62.289  1.00  0.00      PA   C  
ATOM   2522  CG  LEU A 324      -5.029  62.030 -63.789  1.00  0.00      PA   C  
ATOM   2523  CD1 LEU A 324      -5.547  60.811 -64.535  1.00  0.00      PA   C  
ATOM   2524  CD2 LEU A 324      -5.661  63.298 -64.341  1.00  0.00      PA   C  
ATOM   2525  N   ARG A 325      -5.445  64.581 -60.608  1.00  0.00      PA   N  
ATOM   2526  CA  ARG A 325      -5.793  65.991 -60.494  1.00  0.00      PA   C  
ATOM   2527  C   ARG A 325      -4.645  66.793 -59.895  1.00  0.00      PA   C  
ATOM   2528  O   ARG A 325      -4.358  67.910 -60.341  1.00  0.00      PA   O  
ATOM   2529  CB  ARG A 325      -7.060  66.129 -59.649  1.00  0.00      PA   C  
ATOM   2530  CG  ARG A 325      -7.652  67.519 -59.603  1.00  0.00      PA   C  
ATOM   2531  CD  ARG A 325      -8.998  67.513 -58.903  1.00  0.00      PA   C  
ATOM   2532  NE  ARG A 325      -9.612  68.834 -58.917  1.00  0.00      PA   N  
ATOM   2533  CZ  ARG A 325     -10.333  69.297 -59.932  1.00  0.00      PA   C  
ATOM   2534  NH1 ARG A 325     -10.521  68.542 -61.007  1.00  0.00      PA   N1+
ATOM   2535  NH2 ARG A 325     -10.863  70.512 -59.877  1.00  0.00      PA   N  
ATOM   2536  N   ALA A 326      -3.983  66.067 -58.825  1.00  0.00      PA   N  
ATOM   2537  CA  ALA A 326      -2.838  66.754 -58.242  1.00  0.00      PA   C  
ATOM   2538  C   ALA A 326      -1.684  66.835 -59.233  1.00  0.00      PA   C  
ATOM   2539  O   ALA A 326      -1.103  67.906 -59.437  1.00  0.00      PA   O  
ATOM   2540  CB  ALA A 326      -2.401  66.049 -56.957  1.00  0.00      PA   C  
ATOM   2541  N   THR A 327      -1.322  65.498 -59.729  1.00  0.00      PA   N  
ATOM   2542  CA  THR A 327      -0.179  65.457 -60.633  1.00  0.00      PA   C  
ATOM   2543  C   THR A 327      -0.487  66.026 -62.013  1.00  0.00      PA   C  
ATOM   2544  O   THR A 327       0.344  65.892 -62.917  1.00  0.00      PA   O  
ATOM   2545  CB  THR A 327       0.337  64.023 -60.782  1.00  0.00      PA   C  
ATOM   2546  CG2 THR A 327       0.610  63.423 -59.416  1.00  0.00      PA   C  
ATOM   2547  OG1 THR A 327      -0.646  63.225 -61.451  1.00  0.00      PA   O  
ATOM   2548  N   SER A 328      -1.329  66.716 -62.270  1.00  0.00      PA   N  
ATOM   2549  CA  SER A 328      -1.665  67.359 -63.535  1.00  0.00      PA   C  
ATOM   2550  C   SER A 328      -1.533  68.875 -63.501  1.00  0.00      PA   C  
ATOM   2551  O   SER A 328      -1.295  69.489 -64.546  1.00  0.00      PA   O  
ATOM   2552  CB  SER A 328      -3.096  66.998 -63.943  1.00  0.00      PA   C  
ATOM   2553  OG  SER A 328      -4.040  67.556 -63.047  1.00  0.00      PA   O  
ATOM   2554  N   ASN A 329      -1.430  69.466 -62.394  1.00  0.00      PA   N  
ATOM   2555  CA  ASN A 329      -1.479  70.909 -62.143  1.00  0.00      PA   C  
ATOM   2556  C   ASN A 329      -0.096  71.592 -62.290  1.00  0.00      PA   C  
ATOM   2557  O   ASN A 329       0.068  72.768 -61.935  1.00  0.00      PA   O  
ATOM   2558  CB  ASN A 329      -2.061  71.137 -60.741  1.00  0.00      PA   C  
ATOM   2559  CG  ASN A 329      -2.566  72.561 -60.520  1.00  0.00      PA   C  
ATOM   2560  ND2 ASN A 329      -3.119  72.807 -59.337  1.00  0.00      PA   N  
ATOM   2561  OD1 ASN A 329      -2.475  73.418 -61.395  1.00  0.00      PA   O  
ATOM   2562  N   LEU A 330       0.940  70.668 -62.634  1.00  0.00      PA   N  
ATOM   2563  CA  LEU A 330       2.316  71.153 -62.627  1.00  0.00      PA   C  
ATOM   2564  C   LEU A 330       2.862  71.372 -64.034  1.00  0.00      PA   C  
ATOM   2565  O   LEU A 330       4.081  71.461 -64.213  1.00  0.00      PA   O  
ATOM   2566  CB  LEU A 330       3.205  70.170 -61.864  1.00  0.00      PA   C  
ATOM   2567  CG  LEU A 330       2.769  69.897 -60.422  1.00  0.00      PA   C  
ATOM   2568  CD1 LEU A 330       3.651  68.835 -59.785  1.00  0.00      PA   C  
ATOM   2569  CD2 LEU A 330       2.749  71.170 -59.591  1.00  0.00      PA   C  
ATOM   2570  N   THR A 331       2.231  71.306 -65.007  1.00  0.00      PA   N  
ATOM   2571  CA  THR A 331       2.676  71.396 -66.392  1.00  0.00      PA   C  
ATOM   2572  C   THR A 331       3.382  72.719 -66.659  1.00  0.00      PA   C  
ATOM   2573  O   THR A 331       3.000  73.767 -66.127  1.00  0.00      PA   O  
ATOM   2574  CB  THR A 331       1.488  71.240 -67.343  1.00  0.00      PA   C  
ATOM   2575  CG2 THR A 331       0.812  69.893 -67.133  1.00  0.00      PA   C  
ATOM   2576  OG1 THR A 331       0.540  72.291 -67.107  1.00  0.00      PA   O  
ATOM   2577  N   GLN A 332       4.628  72.474 -67.350  1.00  0.00      PA   N  
ATOM   2578  CA  GLN A 332       5.458  73.599 -67.776  1.00  0.00      PA   C  
ATOM   2579  C   GLN A 332       6.235  74.203 -66.608  1.00  0.00      PA   C  
ATOM   2580  O   GLN A 332       7.055  75.108 -66.818  1.00  0.00      PA   O  
ATOM   2581  CB  GLN A 332       4.630  74.688 -68.483  1.00  0.00      PA   C  
ATOM   2582  CG  GLN A 332       5.426  75.777 -69.202  1.00  0.00      PA   C  
ATOM   2583  CD  GLN A 332       4.536  76.766 -69.930  1.00  0.00      PA   C  
ATOM   2584  NE2 GLN A 332       5.150  77.722 -70.620  1.00  0.00      PA   N  
ATOM   2585  OE1 GLN A 332       3.311  76.673 -69.872  1.00  0.00      PA   O  
ATOM   2586  N   GLU A 333       6.005  73.633 -65.368  1.00  0.00      PA   N  
ATOM   2587  CA  GLU A 333       6.588  74.227 -64.174  1.00  0.00      PA   C  
ATOM   2588  C   GLU A 333       8.016  73.749 -63.921  1.00  0.00      PA   C  
ATOM   2589  O   GLU A 333       8.593  74.112 -62.894  1.00  0.00      PA   O  
ATOM   2590  CB  GLU A 333       5.687  73.917 -62.972  1.00  0.00      PA   C  
ATOM   2591  CG  GLU A 333       5.955  74.737 -61.717  1.00  0.00      PA   C  
ATOM   2592  CD  GLU A 333       4.980  74.421 -60.608  1.00  0.00      PA   C  
ATOM   2593  OE1 GLU A 333       4.139  73.520 -60.802  1.00  0.00      PA   O  
ATOM   2594  OE2 GLU A 333       5.045  75.081 -59.549  1.00  0.00      PA   O1-
ATOM   2595  N   ASN A 334       8.407  72.725 -64.605  1.00  0.00      PA   N  
ATOM   2596  CA  ASN A 334       9.791  72.229 -64.601  1.00  0.00      PA   C  
ATOM   2597  C   ASN A 334      10.321  71.958 -63.189  1.00  0.00      PA   C  
ATOM   2598  O   ASN A 334      11.347  72.482 -62.757  1.00  0.00      PA   O  
ATOM   2599  CB  ASN A 334      10.722  73.154 -65.405  1.00  0.00      PA   C  
ATOM   2600  CG  ASN A 334      10.888  74.559 -64.813  1.00  0.00      PA   C  
ATOM   2601  ND2 ASN A 334      11.496  75.440 -65.598  1.00  0.00      PA   N  
ATOM   2602  OD1 ASN A 334      10.492  74.850 -63.691  1.00  0.00      PA   O  
ATOM   2603  N   MET A 335       9.306  71.082 -62.490  1.00  0.00      PA   N  
ATOM   2604  CA  MET A 335       9.716  70.682 -61.148  1.00  0.00      PA   C  
ATOM   2605  C   MET A 335       9.510  69.191 -60.917  1.00  0.00      PA   C  
ATOM   2606  O   MET A 335       8.368  68.712 -60.912  1.00  0.00      PA   O  
ATOM   2607  CB  MET A 335       8.951  71.472 -60.084  1.00  0.00      PA   C  
ATOM   2608  CG  MET A 335       9.316  72.940 -60.010  1.00  0.00      PA   C  
ATOM   2609  SD  MET A 335      11.041  73.185 -59.562  1.00  0.00      PA   S  
ATOM   2610  CE  MET A 335      11.205  74.947 -59.832  1.00  0.00      PA   C  
ATOM   2611  N   PRO A 336      10.323  68.424 -60.651  1.00  0.00      PA   N  
ATOM   2612  CA  PRO A 336      10.169  67.032 -60.215  1.00  0.00      PA   C  
ATOM   2613  C   PRO A 336       9.945  66.934 -58.714  1.00  0.00      PA   C  
ATOM   2614  O   PRO A 336       9.337  65.972 -58.228  1.00  0.00      PA   O  
ATOM   2615  CB  PRO A 336      11.494  66.387 -60.635  1.00  0.00      PA   C  
ATOM   2616  CG  PRO A 336      12.467  67.507 -60.598  1.00  0.00      PA   C  
ATOM   2617  CD  PRO A 336      11.714  68.738 -61.019  1.00  0.00      PA   C  
ATOM   2618  N   THR A 337      10.237  68.003 -58.001  1.00  0.00      PA   N  
ATOM   2619  CA  THR A 337      10.063  68.006 -56.551  1.00  0.00      PA   C  
ATOM   2620  C   THR A 337       8.588  68.036 -56.171  1.00  0.00      PA   C  
ATOM   2621  O   THR A 337       8.168  67.355 -55.228  1.00  0.00      PA   O  
ATOM   2622  CB  THR A 337      10.793  69.200 -55.936  1.00  0.00      PA   C  
ATOM   2623  CG2 THR A 337      12.278  69.137 -56.256  1.00  0.00      PA   C  
ATOM   2624  OG1 THR A 337      10.251  70.418 -56.461  1.00  0.00      PA   O  
ATOM   2625  N   LEU A 338       7.853  69.022 -57.014  1.00  0.00      PA   N  
ATOM   2626  CA  LEU A 338       6.422  69.080 -56.736  1.00  0.00      PA   C  
ATOM   2627  C   LEU A 338       5.730  67.770 -57.088  1.00  0.00      PA   C  
ATOM   2628  O   LEU A 338       4.741  67.398 -56.445  1.00  0.00      PA   O  
ATOM   2629  CB  LEU A 338       5.790  70.244 -57.498  1.00  0.00      PA   C  
ATOM   2630  CG  LEU A 338       5.901  71.636 -56.867  1.00  0.00      PA   C  
ATOM   2631  CD1 LEU A 338       7.326  72.166 -56.877  1.00  0.00      PA   C  
ATOM   2632  CD2 LEU A 338       4.980  72.603 -57.587  1.00  0.00      PA   C  
ATOM   2633  N   PHE A 339       6.063  67.125 -58.135  1.00  0.00      PA   N  
ATOM   2634  CA  PHE A 339       5.479  65.844 -58.517  1.00  0.00      PA   C  
ATOM   2635  C   PHE A 339       5.789  64.763 -57.486  1.00  0.00      PA   C  
ATOM   2636  O   PHE A 339       4.891  64.013 -57.072  1.00  0.00      PA   O  
ATOM   2637  CB  PHE A 339       5.972  65.470 -59.918  1.00  0.00      PA   C  
ATOM   2638  CG  PHE A 339       5.561  64.105 -60.377  1.00  0.00      PA   C  
ATOM   2639  CD1 PHE A 339       4.227  63.766 -60.501  1.00  0.00      PA   C  
ATOM   2640  CD2 PHE A 339       6.514  63.190 -60.777  1.00  0.00      PA   C  
ATOM   2641  CE1 PHE A 339       3.855  62.511 -60.946  1.00  0.00      PA   C  
ATOM   2642  CE2 PHE A 339       6.148  61.940 -61.233  1.00  0.00      PA   C  
ATOM   2643  CZ  PHE A 339       4.817  61.600 -61.317  1.00  0.00      PA   C  
ATOM   2644  N   VAL A 340       6.782  64.664 -56.921  1.00  0.00      PA   N  
ATOM   2645  CA  VAL A 340       7.139  63.714 -55.869  1.00  0.00      PA   C  
ATOM   2646  C   VAL A 340       6.379  64.033 -54.588  1.00  0.00      PA   C  
ATOM   2647  O   VAL A 340       5.739  63.159 -53.986  1.00  0.00      PA   O  
ATOM   2648  CB  VAL A 340       8.657  63.716 -55.630  1.00  0.00      PA   C  
ATOM   2649  CG1 VAL A 340       9.016  62.753 -54.510  1.00  0.00      PA   C  
ATOM   2650  CG2 VAL A 340       9.395  63.375 -56.902  1.00  0.00      PA   C  
ATOM   2651  N   GLU A 341       6.399  65.408 -54.262  1.00  0.00      PA   N  
ATOM   2652  CA  GLU A 341       5.712  65.794 -53.035  1.00  0.00      PA   C  
ATOM   2653  C   GLU A 341       4.210  65.589 -53.145  1.00  0.00      PA   C  
ATOM   2654  O   GLU A 341       3.545  65.324 -52.137  1.00  0.00      PA   O  
ATOM   2655  CB  GLU A 341       6.028  67.248 -52.687  1.00  0.00      PA   C  
ATOM   2656  CG  GLU A 341       7.456  67.466 -52.226  1.00  0.00      PA   C  
ATOM   2657  CD  GLU A 341       7.762  68.920 -51.929  1.00  0.00      PA   C  
ATOM   2658  OE1 GLU A 341       6.910  69.784 -52.226  1.00  0.00      PA   O  
ATOM   2659  OE2 GLU A 341       8.856  69.197 -51.392  1.00  0.00      PA   O1-
ATOM   2660  N   SER A 342       3.699  65.895 -54.464  1.00  0.00      PA   N  
ATOM   2661  CA  SER A 342       2.266  65.688 -54.640  1.00  0.00      PA   C  
ATOM   2662  C   SER A 342       1.902  64.215 -54.493  1.00  0.00      PA   C  
ATOM   2663  O   SER A 342       0.964  63.866 -53.762  1.00  0.00      PA   O  
ATOM   2664  CB  SER A 342       1.819  66.227 -55.999  1.00  0.00      PA   C  
ATOM   2665  OG  SER A 342       2.391  65.480 -57.057  1.00  0.00      PA   O  
ATOM   2666  N   VAL A 343       2.358  63.354 -55.160  1.00  0.00      PA   N  
ATOM   2667  CA  VAL A 343       2.074  61.924 -55.040  1.00  0.00      PA   C  
ATOM   2668  C   VAL A 343       2.253  61.463 -53.598  1.00  0.00      PA   C  
ATOM   2669  O   VAL A 343       1.428  60.712 -53.058  1.00  0.00      PA   O  
ATOM   2670  CB  VAL A 343       2.961  61.116 -56.006  1.00  0.00      PA   C  
ATOM   2671  CG1 VAL A 343       2.706  59.630 -55.835  1.00  0.00      PA   C  
ATOM   2672  CG2 VAL A 343       2.712  61.539 -57.441  1.00  0.00      PA   C  
ATOM   2673  N   LEU A 344       3.121  61.923 -52.870  1.00  0.00      PA   N  
ATOM   2674  CA  LEU A 344       3.337  61.590 -51.465  1.00  0.00      PA   C  
ATOM   2675  C   LEU A 344       2.216  62.140 -50.590  1.00  0.00      PA   C  
ATOM   2676  O   LEU A 344       1.815  61.506 -49.604  1.00  0.00      PA   O  
ATOM   2677  CB  LEU A 344       4.689  62.135 -51.010  1.00  0.00      PA   C  
ATOM   2678  CG  LEU A 344       5.903  61.518 -51.705  1.00  0.00      PA   C  
ATOM   2679  CD1 LEU A 344       7.173  62.259 -51.327  1.00  0.00      PA   C  
ATOM   2680  CD2 LEU A 344       6.014  60.044 -51.361  1.00  0.00      PA   C  
ATOM   2681  N   GLU A 345       1.795  63.472 -51.088  1.00  0.00      PA   N  
ATOM   2682  CA  GLU A 345       0.685  64.075 -50.355  1.00  0.00      PA   C  
ATOM   2683  C   GLU A 345      -0.557  63.195 -50.422  1.00  0.00      PA   C  
ATOM   2684  O   GLU A 345      -1.210  62.934 -49.402  1.00  0.00      PA   O  
ATOM   2685  CB  GLU A 345       0.404  65.465 -50.923  1.00  0.00      PA   C  
ATOM   2686  CG  GLU A 345      -0.670  66.259 -50.218  1.00  0.00      PA   C  
ATOM   2687  CD  GLU A 345      -0.845  67.637 -50.830  1.00  0.00      PA   C  
ATOM   2688  OE1 GLU A 345      -0.124  67.947 -51.804  1.00  0.00      PA   O  
ATOM   2689  OE2 GLU A 345      -1.701  68.408 -50.345  1.00  0.00      PA   O1-
ATOM   2690  N   VAL A 346      -0.988  62.919 -51.721  1.00  0.00      PA   N  
ATOM   2691  CA  VAL A 346      -2.130  62.020 -51.880  1.00  0.00      PA   C  
ATOM   2692  C   VAL A 346      -1.919  60.745 -51.072  1.00  0.00      PA   C  
ATOM   2693  O   VAL A 346      -2.804  60.305 -50.321  1.00  0.00      PA   O  
ATOM   2694  CB  VAL A 346      -2.361  61.705 -53.369  1.00  0.00      PA   C  
ATOM   2695  CG1 VAL A 346      -3.487  60.697 -53.531  1.00  0.00      PA   C  
ATOM   2696  CG2 VAL A 346      -2.657  62.977 -54.144  1.00  0.00      PA   C  
ATOM   2697  N   HSE A 347      -1.006  60.081 -51.130  1.00  0.00      PA   N  
ATOM   2698  CA  HSE A 347      -0.733  58.830 -50.428  1.00  0.00      PA   C  
ATOM   2699  C   HSE A 347      -0.905  58.995 -48.923  1.00  0.00      PA   C  
ATOM   2700  O   HSE A 347      -1.530  58.154 -48.266  1.00  0.00      PA   O  
ATOM   2701  CB  HSE A 347       0.675  58.340 -50.763  1.00  0.00      PA   C  
ATOM   2702  CG  HSE A 347       0.951  56.943 -50.302  1.00  0.00      PA   C  
ATOM   2703  CD2 HSE A 347       0.849  55.757 -50.946  1.00  0.00      PA   C  
ATOM   2704  ND1 HSE A 347       1.393  56.651 -49.030  1.00  0.00      PA   N  
ATOM   2705  CE1 HSE A 347       1.549  55.345 -48.909  1.00  0.00      PA   C  
ATOM   2706  NE2 HSE A 347       1.225  54.779 -50.057  1.00  0.00      PA   N  
ATOM   2707  N   GLY A 348      -0.462  60.163 -48.388  1.00  0.00      PA   N  
ATOM   2708  CA  GLY A 348      -0.659  60.418 -46.968  1.00  0.00      PA   C  
ATOM   2709  C   GLY A 348      -2.124  60.586 -46.607  1.00  0.00      PA   C  
ATOM   2710  O   GLY A 348      -2.608  59.997 -45.634  1.00  0.00      PA   O  
ATOM   2711  N   LYS A 349      -2.782  61.547 -47.525  1.00  0.00      PA   N  
ATOM   2712  CA  LYS A 349      -4.222  61.708 -47.336  1.00  0.00      PA   C  
ATOM   2713  C   LYS A 349      -4.920  60.363 -47.162  1.00  0.00      PA   C  
ATOM   2714  O   LYS A 349      -5.552  60.099 -46.130  1.00  0.00      PA   O  
ATOM   2715  CB  LYS A 349      -4.813  62.470 -48.528  1.00  0.00      PA   C  
ATOM   2716  CG  LYS A 349      -6.331  62.643 -48.507  1.00  0.00      PA   C  
ATOM   2717  CD  LYS A 349      -6.799  63.624 -47.444  1.00  0.00      PA   C  
ATOM   2718  CE  LYS A 349      -8.323  63.752 -47.453  1.00  0.00      PA   C  
ATOM   2719  NZ  LYS A 349      -8.849  64.347 -48.718  1.00  0.00      PA   N1+
ATOM   2720  N   PHE A 350      -4.962  59.571 -48.207  1.00  0.00      PA   N  
ATOM   2721  CA  PHE A 350      -5.757  58.350 -48.187  1.00  0.00      PA   C  
ATOM   2722  C   PHE A 350      -5.192  57.262 -47.283  1.00  0.00      PA   C  
ATOM   2723  O   PHE A 350      -5.932  56.340 -46.927  1.00  0.00      PA   O  
ATOM   2724  CB  PHE A 350      -5.935  57.807 -49.602  1.00  0.00      PA   C  
ATOM   2725  CG  PHE A 350      -6.854  58.633 -50.438  1.00  0.00      PA   C  
ATOM   2726  CD1 PHE A 350      -8.223  58.550 -50.258  1.00  0.00      PA   C  
ATOM   2727  CD2 PHE A 350      -6.357  59.496 -51.396  1.00  0.00      PA   C  
ATOM   2728  CE1 PHE A 350      -9.077  59.312 -51.016  1.00  0.00      PA   C  
ATOM   2729  CE2 PHE A 350      -7.206  60.259 -52.162  1.00  0.00      PA   C  
ATOM   2730  CZ  PHE A 350      -8.570  60.167 -51.972  1.00  0.00      PA   C  
ATOM   2731  N   VAL A 351      -4.105  57.293 -46.788  1.00  0.00      PA   N  
ATOM   2732  CA  VAL A 351      -3.630  56.393 -45.741  1.00  0.00      PA   C  
ATOM   2733  C   VAL A 351      -4.215  56.801 -44.393  1.00  0.00      PA   C  
ATOM   2734  O   VAL A 351      -4.644  55.948 -43.602  1.00  0.00      PA   O  
ATOM   2735  CB  VAL A 351      -2.093  56.351 -45.715  1.00  0.00      PA   C  
ATOM   2736  CG1 VAL A 351      -1.612  55.611 -44.489  1.00  0.00      PA   C  
ATOM   2737  CG2 VAL A 351      -1.580  55.657 -46.961  1.00  0.00      PA   C  
ATOM   2738  N   GLN A 352      -4.271  58.190 -44.208  1.00  0.00      PA   N  
ATOM   2739  CA  GLN A 352      -5.015  58.689 -43.055  1.00  0.00      PA   C  
ATOM   2740  C   GLN A 352      -6.455  58.196 -43.084  1.00  0.00      PA   C  
ATOM   2741  O   GLN A 352      -6.984  57.713 -42.075  1.00  0.00      PA   O  
ATOM   2742  CB  GLN A 352      -4.986  60.219 -43.021  1.00  0.00      PA   C  
ATOM   2743  CG  GLN A 352      -3.635  60.836 -42.714  1.00  0.00      PA   C  
ATOM   2744  CD  GLN A 352      -3.681  62.354 -42.737  1.00  0.00      PA   C  
ATOM   2745  NE2 GLN A 352      -2.560  62.986 -42.405  1.00  0.00      PA   N  
ATOM   2746  OE1 GLN A 352      -4.712  62.951 -43.052  1.00  0.00      PA   O  
ATOM   2747  N   LEU A 353      -7.095  58.460 -44.348  1.00  0.00      PA   N  
ATOM   2748  CA  LEU A 353      -8.486  58.033 -44.468  1.00  0.00      PA   C  
ATOM   2749  C   LEU A 353      -8.640  56.548 -44.160  1.00  0.00      PA   C  
ATOM   2750  O   LEU A 353      -9.389  56.162 -43.255  1.00  0.00      PA   O  
ATOM   2751  CB  LEU A 353      -9.014  58.350 -45.868  1.00  0.00      PA   C  
ATOM   2752  CG  LEU A 353     -10.467  57.942 -46.114  1.00  0.00      PA   C  
ATOM   2753  CD1 LEU A 353     -11.399  58.687 -45.177  1.00  0.00      PA   C  
ATOM   2754  CD2 LEU A 353     -10.852  58.180 -47.563  1.00  0.00      PA   C  
ATOM   2755  N   ILE A 354      -8.094  55.693 -44.889  1.00  0.00      PA   N  
ATOM   2756  CA  ILE A 354      -8.323  54.254 -44.793  1.00  0.00      PA   C  
ATOM   2757  C   ILE A 354      -7.942  53.734 -43.413  1.00  0.00      PA   C  
ATOM   2758  O   ILE A 354      -8.647  52.896 -42.837  1.00  0.00      PA   O  
ATOM   2759  CB  ILE A 354      -7.570  53.514 -45.912  1.00  0.00      PA   C  
ATOM   2760  CG1 ILE A 354      -8.105  53.936 -47.279  1.00  0.00      PA   C  
ATOM   2761  CG2 ILE A 354      -7.719  52.014 -45.755  1.00  0.00      PA   C  
ATOM   2762  CD  ILE A 354      -7.265  53.455 -48.437  1.00  0.00      PA   C  
ATOM   2763  N   ASN A 355      -6.960  54.191 -42.780  1.00  0.00      PA   N  
ATOM   2764  CA  ASN A 355      -6.596  53.734 -41.443  1.00  0.00      PA   C  
ATOM   2765  C   ASN A 355      -7.532  54.289 -40.378  1.00  0.00      PA   C  
ATOM   2766  O   ASN A 355      -7.732  53.649 -39.339  1.00  0.00      PA   O  
ATOM   2767  CB  ASN A 355      -5.150  54.109 -41.119  1.00  0.00      PA   C  
ATOM   2768  CG  ASN A 355      -4.147  53.225 -41.833  1.00  0.00      PA   C  
ATOM   2769  ND2 ASN A 355      -3.071  53.829 -42.318  1.00  0.00      PA   N  
ATOM   2770  OD1 ASN A 355      -4.332  52.011 -41.935  1.00  0.00      PA   O  
ATOM   2771  N   THR A 356      -8.103  55.558 -40.711  1.00  0.00      PA   N  
ATOM   2772  CA  THR A 356      -8.884  56.210 -39.666  1.00  0.00      PA   C  
ATOM   2773  C   THR A 356     -10.241  55.541 -39.463  1.00  0.00      PA   C  
ATOM   2774  O   THR A 356     -10.612  55.209 -38.331  1.00  0.00      PA   O  
ATOM   2775  CB  THR A 356      -9.071  57.694 -39.995  1.00  0.00      PA   C  
ATOM   2776  CG2 THR A 356      -9.889  58.381 -38.912  1.00  0.00      PA   C  
ATOM   2777  OG1 THR A 356      -7.791  58.331 -40.089  1.00  0.00      PA   O  
ATOM   2778  N   VAL A 357     -10.998  55.496 -40.647  1.00  0.00      PA   N  
ATOM   2779  CA  VAL A 357     -12.416  55.199 -40.544  1.00  0.00      PA   C  
ATOM   2780  C   VAL A 357     -12.763  53.761 -40.915  1.00  0.00      PA   C  
ATOM   2781  O   VAL A 357     -13.766  53.235 -40.418  1.00  0.00      PA   O  
ATOM   2782  CB  VAL A 357     -13.231  56.189 -41.402  1.00  0.00      PA   C  
ATOM   2783  CG1 VAL A 357     -13.014  57.613 -40.917  1.00  0.00      PA   C  
ATOM   2784  CG2 VAL A 357     -12.857  56.053 -42.871  1.00  0.00      PA   C  
ATOM   2785  N   LEU A 358     -12.044  53.093 -41.749  1.00  0.00      PA   N  
ATOM   2786  CA  LEU A 358     -12.462  51.836 -42.354  1.00  0.00      PA   C  
ATOM   2787  C   LEU A 358     -11.935  50.602 -41.631  1.00  0.00      PA   C  
ATOM   2788  O   LEU A 358     -12.038  49.499 -42.177  1.00  0.00      PA   O  
ATOM   2789  CB  LEU A 358     -12.025  51.796 -43.820  1.00  0.00      PA   C  
ATOM   2790  CG  LEU A 358     -12.628  52.860 -44.736  1.00  0.00      PA   C  
ATOM   2791  CD1 LEU A 358     -12.051  52.749 -46.141  1.00  0.00      PA   C  
ATOM   2792  CD2 LEU A 358     -14.141  52.757 -44.757  1.00  0.00      PA   C  
ATOM   2793  N   ASN A 359     -11.562  50.693 -40.348  1.00  0.00      PA   N  
ATOM   2794  CA  ASN A 359     -10.869  49.590 -39.659  1.00  0.00      PA   C  
ATOM   2795  C   ASN A 359      -9.862  48.924 -40.592  1.00  0.00      PA   C  
ATOM   2796  O   ASN A 359      -9.555  47.736 -40.473  1.00  0.00      PA   O  
ATOM   2797  CB  ASN A 359     -11.861  48.552 -39.118  1.00  0.00      PA   C  
ATOM   2798  CG  ASN A 359     -11.201  47.516 -38.207  1.00  0.00      PA   C  
ATOM   2799  ND2 ASN A 359     -11.958  46.489 -37.836  1.00  0.00      PA   N  
ATOM   2800  OD1 ASN A 359     -10.017  47.617 -37.879  1.00  0.00      PA   O  
ATOM   2801  N   GLY A 360      -9.256  49.523 -41.416  1.00  0.00      PA   N  
ATOM   2802  CA  GLY A 360      -8.698  48.905 -42.593  1.00  0.00      PA   C  
ATOM   2803  C   GLY A 360      -7.486  49.623 -43.137  1.00  0.00      PA   C  
ATOM   2804  O   GLY A 360      -7.045  50.652 -42.618  1.00  0.00      PA   O  
ATOM   2805  N   ASP A 361      -6.942  48.905 -44.146  1.00  0.00      PA   N  
ATOM   2806  CA  ASP A 361      -7.419  47.603 -44.630  1.00  0.00      PA   C  
ATOM   2807  C   ASP A 361      -6.265  46.955 -45.353  1.00  0.00      PA   C  
ATOM   2808  O   ASP A 361      -5.113  47.346 -45.173  1.00  0.00      PA   O  
ATOM   2809  CB  ASP A 361      -8.622  47.722 -45.582  1.00  0.00      PA   C  
ATOM   2810  CG  ASP A 361      -9.411  46.425 -45.680  1.00  0.00      PA   C  
ATOM   2811  OD1 ASP A 361      -9.028  45.451 -45.000  1.00  0.00      PA   O  
ATOM   2812  OD2 ASP A 361     -10.407  46.371 -46.428  1.00  0.00      PA   O1-
ATOM   2813  N   GLN A 362      -6.573  45.859 -46.086  1.00  0.00      PA   N  
ATOM   2814  CA  GLN A 362      -5.665  45.493 -47.156  1.00  0.00      PA   C  
ATOM   2815  C   GLN A 362      -6.329  45.623 -48.514  1.00  0.00      PA   C  
ATOM   2816  O   GLN A 362      -5.687  46.059 -49.475  1.00  0.00      PA   O  
ATOM   2817  CB  GLN A 362      -5.136  44.063 -46.966  1.00  0.00      PA   C  
ATOM   2818  CG  GLN A 362      -3.751  43.863 -47.572  1.00  0.00      PA   C  
ATOM   2819  CD  GLN A 362      -3.764  43.686 -49.075  1.00  0.00      PA   C  
ATOM   2820  NE2 GLN A 362      -2.717  44.178 -49.732  1.00  0.00      PA   N  
ATOM   2821  OE1 GLN A 362      -4.707  43.137 -49.644  1.00  0.00      PA   O  
ATOM   2822  N   HSE A 363      -7.549  45.392 -48.678  1.00  0.00      PA   N  
ATOM   2823  CA  HSE A 363      -8.278  45.568 -49.929  1.00  0.00      PA   C  
ATOM   2824  C   HSE A 363      -8.299  47.034 -50.342  1.00  0.00      PA   C  
ATOM   2825  O   HSE A 363      -7.865  47.391 -51.444  1.00  0.00      PA   O  
ATOM   2826  CB  HSE A 363      -9.703  45.034 -49.787  1.00  0.00      PA   C  
ATOM   2827  CG  HSE A 363      -9.778  43.565 -49.515  1.00  0.00      PA   C  
ATOM   2828  CD2 HSE A 363      -9.847  42.504 -50.355  1.00  0.00      PA   C  
ATOM   2829  ND1 HSE A 363      -9.794  43.045 -48.239  1.00  0.00      PA   N  
ATOM   2830  CE1 HSE A 363      -9.868  41.728 -48.303  1.00  0.00      PA   C  
ATOM   2831  NE2 HSE A 363      -9.902  41.374 -49.575  1.00  0.00      PA   N  
ATOM   2832  N   PHE A 364      -8.613  47.918 -49.523  1.00  0.00      PA   N  
ATOM   2833  CA  PHE A 364      -8.709  49.336 -49.857  1.00  0.00      PA   C  
ATOM   2834  C   PHE A 364      -7.336  49.934 -50.125  1.00  0.00      PA   C  
ATOM   2835  O   PHE A 364      -7.180  50.767 -51.026  1.00  0.00      PA   O  
ATOM   2836  CB  PHE A 364      -9.413  50.109 -48.738  1.00  0.00      PA   C  
ATOM   2837  CG  PHE A 364     -10.874  49.777 -48.585  1.00  0.00      PA   C  
ATOM   2838  CD1 PHE A 364     -11.805  50.260 -49.483  1.00  0.00      PA   C  
ATOM   2839  CD2 PHE A 364     -11.315  49.013 -47.521  1.00  0.00      PA   C  
ATOM   2840  CE1 PHE A 364     -13.143  49.970 -49.338  1.00  0.00      PA   C  
ATOM   2841  CE2 PHE A 364     -12.653  48.717 -47.372  1.00  0.00      PA   C  
ATOM   2842  CZ  PHE A 364     -13.567  49.196 -48.281  1.00  0.00      PA   C  
ATOM   2843  N   MET A 365      -6.337  49.330 -49.242  1.00  0.00      PA   N  
ATOM   2844  CA  MET A 365      -4.977  49.790 -49.503  1.00  0.00      PA   C  
ATOM   2845  C   MET A 365      -4.533  49.407 -50.909  1.00  0.00      PA   C  
ATOM   2846  O   MET A 365      -3.926  50.217 -51.622  1.00  0.00      PA   O  
ATOM   2847  CB  MET A 365      -4.019  49.210 -48.464  1.00  0.00      PA   C  
ATOM   2848  CG  MET A 365      -4.246  49.711 -47.049  1.00  0.00      PA   C  
ATOM   2849  SD  MET A 365      -3.986  51.483 -46.891  1.00  0.00      PA   S  
ATOM   2850  CE  MET A 365      -2.219  51.583 -47.156  1.00  0.00      PA   C  
ATOM   2851  N   SER A 366      -4.859  48.101 -51.298  1.00  0.00      PA   N  
ATOM   2852  CA  SER A 366      -4.507  47.679 -52.648  1.00  0.00      PA   C  
ATOM   2853  C   SER A 366      -5.281  48.464 -53.699  1.00  0.00      PA   C  
ATOM   2854  O   SER A 366      -4.747  48.742 -54.779  1.00  0.00      PA   O  
ATOM   2855  CB  SER A 366      -4.752  46.179 -52.811  1.00  0.00      PA   C  
ATOM   2856  OG  SER A 366      -4.407  45.745 -54.115  1.00  0.00      PA   O  
ATOM   2857  N   ALA A 367      -6.329  48.980 -53.483  1.00  0.00      PA   N  
ATOM   2858  CA  ALA A 367      -7.087  49.824 -54.403  1.00  0.00      PA   C  
ATOM   2859  C   ALA A 367      -6.430  51.192 -54.552  1.00  0.00      PA   C  
ATOM   2860  O   ALA A 367      -6.300  51.717 -55.664  1.00  0.00      PA   O  
ATOM   2861  CB  ALA A 367      -8.530  49.964 -53.918  1.00  0.00      PA   C  
ATOM   2862  N   LEU A 368      -5.875  51.668 -53.391  1.00  0.00      PA   N  
ATOM   2863  CA  LEU A 368      -5.081  52.892 -53.419  1.00  0.00      PA   C  
ATOM   2864  C   LEU A 368      -3.853  52.730 -54.306  1.00  0.00      PA   C  
ATOM   2865  O   LEU A 368      -3.563  53.583 -55.155  1.00  0.00      PA   O  
ATOM   2866  CB  LEU A 368      -4.677  53.263 -51.989  1.00  0.00      PA   C  
ATOM   2867  CG  LEU A 368      -3.738  54.440 -51.726  1.00  0.00      PA   C  
ATOM   2868  CD1 LEU A 368      -4.314  55.731 -52.232  1.00  0.00      PA   C  
ATOM   2869  CD2 LEU A 368      -3.463  54.539 -50.238  1.00  0.00      PA   C  
ATOM   2870  N   ASP A 369      -3.178  51.445 -53.997  1.00  0.00      PA   N  
ATOM   2871  CA  ASP A 369      -1.955  51.218 -54.759  1.00  0.00      PA   C  
ATOM   2872  C   ASP A 369      -2.239  51.106 -56.251  1.00  0.00      PA   C  
ATOM   2873  O   ASP A 369      -1.480  51.629 -57.075  1.00  0.00      PA   O  
ATOM   2874  CB  ASP A 369      -1.247  49.963 -54.248  1.00  0.00      PA   C  
ATOM   2875  CG  ASP A 369      -0.656  50.154 -52.863  1.00  0.00      PA   C  
ATOM   2876  OD1 ASP A 369      -0.252  51.290 -52.536  1.00  0.00      PA   O  
ATOM   2877  OD2 ASP A 369      -0.603  49.169 -52.098  1.00  0.00      PA   O1-
ATOM   2878  N   LYS A 370      -3.258  50.456 -56.669  1.00  0.00      PA   N  
ATOM   2879  CA  LYS A 370      -3.609  50.345 -58.081  1.00  0.00      PA   C  
ATOM   2880  C   LYS A 370      -3.987  51.705 -58.653  1.00  0.00      PA   C  
ATOM   2881  O   LYS A 370      -3.540  52.082 -59.745  1.00  0.00      PA   O  
ATOM   2882  CB  LYS A 370      -4.759  49.354 -58.250  1.00  0.00      PA   C  
ATOM   2883  CG  LYS A 370      -4.428  47.922 -57.864  1.00  0.00      PA   C  
ATOM   2884  CD  LYS A 370      -5.661  47.042 -57.995  1.00  0.00      PA   C  
ATOM   2885  CE  LYS A 370      -5.403  45.620 -57.534  1.00  0.00      PA   C  
ATOM   2886  NZ  LYS A 370      -6.640  44.790 -57.625  1.00  0.00      PA   N1+
ATOM   2887  N   ALA A 371      -4.537  52.533 -57.986  1.00  0.00      PA   N  
ATOM   2888  CA  ALA A 371      -4.985  53.839 -58.457  1.00  0.00      PA   C  
ATOM   2889  C   ALA A 371      -3.800  54.764 -58.701  1.00  0.00      PA   C  
ATOM   2890  O   ALA A 371      -3.593  55.252 -59.820  1.00  0.00      PA   O  
ATOM   2891  CB  ALA A 371      -5.958  54.452 -57.447  1.00  0.00      PA   C  
ATOM   2892  N   LEU A 372      -2.912  54.796 -57.561  1.00  0.00      PA   N  
ATOM   2893  CA  LEU A 372      -1.728  55.626 -57.738  1.00  0.00      PA   C  
ATOM   2894  C   LEU A 372      -0.747  55.016 -58.731  1.00  0.00      PA   C  
ATOM   2895  O   LEU A 372       0.081  55.741 -59.289  1.00  0.00      PA   O  
ATOM   2896  CB  LEU A 372      -1.050  55.866 -56.392  1.00  0.00      PA   C  
ATOM   2897  CG  LEU A 372      -1.871  56.729 -55.435  1.00  0.00      PA   C  
ATOM   2898  CD1 LEU A 372      -1.201  56.819 -54.078  1.00  0.00      PA   C  
ATOM   2899  CD2 LEU A 372      -2.067  58.110 -56.031  1.00  0.00      PA   C  
ATOM   2900  N   THR A 373      -0.824  53.584 -58.823  1.00  0.00      PA   N  
ATOM   2901  CA  THR A 373      -0.046  52.979 -59.899  1.00  0.00      PA   C  
ATOM   2902  C   THR A 373      -0.495  53.508 -61.252  1.00  0.00      PA   C  
ATOM   2903  O   THR A 373       0.335  53.779 -62.129  1.00  0.00      PA   O  
ATOM   2904  CB  THR A 373      -0.170  51.455 -59.857  1.00  0.00      PA   C  
ATOM   2905  CG2 THR A 373       0.599  50.820 -61.006  1.00  0.00      PA   C  
ATOM   2906  OG1 THR A 373       0.336  50.962 -58.612  1.00  0.00      PA   O  
ATOM   2907  N   SER A 374      -1.674  53.795 -61.414  1.00  0.00      PA   N  
ATOM   2908  CA  SER A 374      -2.184  54.325 -62.674  1.00  0.00      PA   C  
ATOM   2909  C   SER A 374      -2.074  55.843 -62.766  1.00  0.00      PA   C  
ATOM   2910  O   SER A 374      -2.099  56.384 -63.877  1.00  0.00      PA   O  
ATOM   2911  CB  SER A 374      -3.640  53.904 -62.874  1.00  0.00      PA   C  
ATOM   2912  OG  SER A 374      -4.147  54.410 -64.096  1.00  0.00      PA   O  
ATOM   2913  N   VAL A 375      -1.622  56.478 -61.799  1.00  0.00      PA   N  
ATOM   2914  CA  VAL A 375      -1.528  57.936 -61.819  1.00  0.00      PA   C  
ATOM   2915  C   VAL A 375      -0.205  58.392 -62.421  1.00  0.00      PA   C  
ATOM   2916  O   VAL A 375      -0.156  59.363 -63.186  1.00  0.00      PA   O  
ATOM   2917  CB  VAL A 375      -1.714  58.498 -60.398  1.00  0.00      PA   C  
ATOM   2918  CG1 VAL A 375      -1.453  59.998 -60.375  1.00  0.00      PA   C  
ATOM   2919  CG2 VAL A 375      -3.105  58.192 -59.887  1.00  0.00      PA   C  
ATOM   2920  N   VAL A 376       0.883  57.456 -61.984  1.00  0.00      PA   N  
ATOM   2921  CA  VAL A 376       2.232  57.977 -62.182  1.00  0.00      PA   C  
ATOM   2922  C   VAL A 376       2.698  57.727 -63.614  1.00  0.00      PA   C  
ATOM   2923  O   VAL A 376       3.863  57.963 -63.952  1.00  0.00      PA   O  
ATOM   2924  CB  VAL A 376       3.196  57.351 -61.158  1.00  0.00      PA   C  
ATOM   2925  CG1 VAL A 376       3.469  55.892 -61.503  1.00  0.00      PA   C  
ATOM   2926  CG2 VAL A 376       4.479  58.171 -61.017  1.00  0.00      PA   C  
ATOM   2927  N   ASN A 377       1.943  57.187 -64.439  1.00  0.00      PA   N  
ATOM   2928  CA  ASN A 377       2.268  56.902 -65.833  1.00  0.00      PA   C  
ATOM   2929  C   ASN A 377       1.286  57.647 -66.730  1.00  0.00      PA   C  
ATOM   2930  O   ASN A 377       0.107  57.284 -66.807  1.00  0.00      PA   O  
ATOM   2931  CB  ASN A 377       2.245  55.397 -66.101  1.00  0.00      PA   C  
ATOM   2932  CG  ASN A 377       3.333  54.657 -65.342  1.00  0.00      PA   C  
ATOM   2933  ND2 ASN A 377       4.582  54.920 -65.700  1.00  0.00      PA   N  
ATOM   2934  OD1 ASN A 377       3.053  53.860 -64.444  1.00  0.00      PA   O  
ATOM   2935  N   TYR A 378       2.040  58.711 -67.468  1.00  0.00      PA   N  
ATOM   2936  CA  TYR A 378       1.216  59.538 -68.339  1.00  0.00      PA   C  
ATOM   2937  C   TYR A 378       1.252  59.010 -69.766  1.00  0.00      PA   C  
ATOM   2938  O   TYR A 378       2.299  58.583 -70.258  1.00  0.00      PA   O  
ATOM   2939  CB  TYR A 378       1.698  60.989 -68.310  1.00  0.00      PA   C  
ATOM   2940  CG  TYR A 378       0.880  61.899 -69.197  0.00  0.00      PA   C  
ATOM   2941  CD1 TYR A 378      -0.254  62.559 -68.690  0.00  0.00      PA   C  
ATOM   2942  CD2 TYR A 378       1.198  62.041 -70.560  0.00  0.00      PA   C  
ATOM   2943  CE1 TYR A 378      -1.065  63.328 -69.537  0.00  0.00      PA   C  
ATOM   2944  CE2 TYR A 378       0.384  62.807 -71.406  0.00  0.00      PA   C  
ATOM   2945  CZ  TYR A 378      -0.749  63.447 -70.893  0.00  0.00      PA   C  
ATOM   2946  OH  TYR A 378      -1.586  64.194 -71.741  0.00  0.00      PA   O  
ATOM   2947  N   ARG A 379       0.264  59.150 -70.484  1.00  0.00      PA   N  
ATOM   2948  CA  ARG A 379       0.153  58.747 -71.887  1.00  0.00      PA   C  
ATOM   2949  C   ARG A 379      -0.560  59.894 -72.601  1.00  0.00      PA   C  
ATOM   2950  O   ARG A 379      -1.764  59.819 -72.862  1.00  0.00      PA   O  
ATOM   2951  CB  ARG A 379      -0.633  57.433 -72.002  1.00  0.00      PA   C  
ATOM   2952  CG  ARG A 379      -0.088  56.273 -71.172  1.00  0.00      PA   C  
ATOM   2953  CD  ARG A 379      -1.014  55.060 -71.265  1.00  0.00      PA   C  
ATOM   2954  NE  ARG A 379      -0.605  53.963 -70.389  1.00  0.00      PA   N  
ATOM   2955  CZ  ARG A 379      -1.048  53.795 -69.145  1.00  0.00      PA   C  
ATOM   2956  NH1 ARG A 379      -1.914  54.654 -68.626  1.00  0.00      PA   N1+
ATOM   2957  NH2 ARG A 379      -0.625  52.769 -68.418  1.00  0.00      PA   N  
ATOM   2958  N   GLU A 380       0.532  60.959 -73.033  1.00  0.00      PA   N  
ATOM   2959  CA  GLU A 380      -0.162  62.127 -73.562  1.00  0.00      PA   C  
ATOM   2960  C   GLU A 380      -0.373  62.088 -75.076  1.00  0.00      PA   C  
ATOM   2961  O   GLU A 380      -1.506  62.282 -75.534  1.00  0.00      PA   O  
ATOM   2962  CB  GLU A 380       0.561  63.408 -73.136  1.00  0.00      PA   C  
ATOM   2963  CG  GLU A 380       0.460  63.675 -71.646  1.00  0.00      PA   C  
ATOM   2964  CD  GLU A 380       1.113  64.977 -71.241  1.00  0.00      PA   C  
ATOM   2965  OE1 GLU A 380       1.767  65.609 -72.098  1.00  0.00      PA   O  
ATOM   2966  OE2 GLU A 380       0.959  65.374 -70.066  1.00  0.00      PA   O1-
ATOM   2967  N   PRO A 381       1.044  61.634 -75.757  1.00  0.00      PA   N  
ATOM   2968  CA  PRO A 381       0.680  61.706 -77.172  1.00  0.00      PA   C  
ATOM   2969  C   PRO A 381       0.653  60.342 -77.848  1.00  0.00      PA   C  
ATOM   2970  O   PRO A 381       1.456  60.148 -78.761  1.00  0.00      PA   O  
ATOM   2971  CB  PRO A 381       1.794  62.568 -77.762  1.00  0.00      PA   C  
ATOM   2972  CG  PRO A 381       2.983  62.156 -76.969  1.00  0.00      PA   C  
ATOM   2973  CD  PRO A 381       2.494  61.826 -75.571  1.00  0.00      PA   C  
ATOM   2974  N   SER A 383       5.640  62.241 -72.524  1.00  0.00      PA   N  
ATOM   2975  CA  SER A 383       5.627  61.697 -73.878  1.00  0.00      PA   C  
ATOM   2976  C   SER A 383       6.991  61.147 -74.296  1.00  0.00      PA   C  
ATOM   2977  O   SER A 383       7.745  61.836 -74.985  1.00  0.00      PA   O  
ATOM   2978  CB  SER A 383       5.180  62.765 -74.878  1.00  0.00      PA   C  
ATOM   2979  OG  SER A 383       5.260  62.275 -76.205  1.00  0.00      PA   O  
ATOM   2980  N   VAL A 384       7.145  59.910 -73.485  1.00  0.00      PA   N  
ATOM   2981  CA  VAL A 384       6.316  59.047 -72.647  1.00  0.00      PA   C  
ATOM   2982  C   VAL A 384       7.295  58.131 -71.897  1.00  0.00      PA   C  
ATOM   2983  O   VAL A 384       8.220  57.593 -72.506  1.00  0.00      PA   O  
ATOM   2984  CB  VAL A 384       5.259  58.256 -73.497  1.00  0.00      PA   C  
ATOM   2985  CG1 VAL A 384       5.927  57.328 -74.505  1.00  0.00      PA   C  
ATOM   2986  CG2 VAL A 384       4.276  57.490 -72.615  1.00  0.00      PA   C  
ATOM   2987  N   CYS A 385       7.046  57.878 -70.521  1.00  0.00      PA   N  
ATOM   2988  CA  CYS A 385       5.951  58.464 -69.757  1.00  0.00      PA   C  
ATOM   2989  C   CYS A 385       6.413  59.536 -68.774  1.00  0.00      PA   C  
ATOM   2990  O   CYS A 385       5.782  59.725 -67.736  1.00  0.00      PA   O  
ATOM   2991  CB  CYS A 385       5.203  57.371 -68.992  1.00  0.00      PA   C  
ATOM   2992  SG  CYS A 385       6.170  56.573 -67.689  1.00  0.00      PA   S  
ATOM   2993  N   LYS A 386       7.698  59.999 -69.004  1.00  0.00      PA   N  
ATOM   2994  CA  LYS A 386       8.196  61.213 -68.351  1.00  0.00      PA   C  
ATOM   2995  C   LYS A 386       8.385  61.060 -66.843  1.00  0.00      PA   C  
ATOM   2996  O   LYS A 386       8.769  62.020 -66.169  1.00  0.00      PA   O  
ATOM   2997  CB  LYS A 386       7.283  62.421 -68.637  1.00  0.00      PA   C  
ATOM   2998  CG  LYS A 386       5.956  62.461 -67.880  1.00  0.00      PA   C  
ATOM   2999  CD  LYS A 386       5.109  63.666 -68.240  1.00  0.00      PA   C  
ATOM   3000  CE  LYS A 386       3.746  63.588 -67.564  1.00  0.00      PA   C  
ATOM   3001  NZ  LYS A 386       3.839  63.665 -66.080  1.00  0.00      PA   N1+
ATOM   3002  N   ALA A 387       7.923  59.890 -66.301  1.00  0.00      PA   N  
ATOM   3003  CA  ALA A 387       8.095  59.632 -64.874  1.00  0.00      PA   C  
ATOM   3004  C   ALA A 387       9.543  59.313 -64.498  1.00  0.00      PA   C  
ATOM   3005  O   ALA A 387      10.077  59.918 -63.555  1.00  0.00      PA   O  
ATOM   3006  CB  ALA A 387       7.172  58.498 -64.423  1.00  0.00      PA   C  
ATOM   3007  N   PRO A 388      10.073  58.171 -65.024  1.00  0.00      PA   N  
ATOM   3008  CA  PRO A 388      11.415  57.783 -64.560  1.00  0.00      PA   C  
ATOM   3009  C   PRO A 388      12.435  58.907 -64.627  1.00  0.00      PA   C  
ATOM   3010  O   PRO A 388      13.227  59.063 -63.691  1.00  0.00      PA   O  
ATOM   3011  CB  PRO A 388      11.781  56.620 -65.492  1.00  0.00      PA   C  
ATOM   3012  CG  PRO A 388      10.984  56.849 -66.714  1.00  0.00      PA   C  
ATOM   3013  CD  PRO A 388       9.695  57.433 -66.246  1.00  0.00      PA   C  
ATOM   3014  N   GLU A 389      12.698  59.497 -65.612  1.00  0.00      PA   N  
ATOM   3015  CA  GLU A 389      13.667  60.583 -65.711  1.00  0.00      PA   C  
ATOM   3016  C   GLU A 389      13.483  61.593 -64.587  1.00  0.00      PA   C  
ATOM   3017  O   GLU A 389      14.463  62.035 -63.976  1.00  0.00      PA   O  
ATOM   3018  CB  GLU A 389      13.561  61.278 -67.067  1.00  0.00      PA   C  
ATOM   3019  CG  GLU A 389      14.606  62.369 -67.254  1.00  0.00      PA   C  
ATOM   3020  CD  GLU A 389      14.547  63.020 -68.620  1.00  0.00      PA   C  
ATOM   3021  OE1 GLU A 389      13.674  62.634 -69.427  1.00  0.00      PA   O  
ATOM   3022  OE2 GLU A 389      15.376  63.917 -68.885  1.00  0.00      PA   O1-
ATOM   3023  N   LEU A 390      12.298  62.114 -64.396  1.00  0.00      PA   N  
ATOM   3024  CA  LEU A 390      12.043  63.011 -63.274  1.00  0.00      PA   C  
ATOM   3025  C   LEU A 390      12.504  62.390 -61.965  1.00  0.00      PA   C  
ATOM   3026  O   LEU A 390      13.074  63.077 -61.107  1.00  0.00      PA   O  
ATOM   3027  CB  LEU A 390      10.559  63.365 -63.204  1.00  0.00      PA   C  
ATOM   3028  CG  LEU A 390      10.053  64.212 -64.367  1.00  0.00      PA   C  
ATOM   3029  CD1 LEU A 390       8.550  64.436 -64.254  1.00  0.00      PA   C  
ATOM   3030  CD2 LEU A 390      10.806  65.533 -64.420  1.00  0.00      PA   C  
ATOM   3031  N   LEU A 391      12.041  61.108 -61.749  1.00  0.00      PA   N  
ATOM   3032  CA  LEU A 391      12.518  60.454 -60.540  1.00  0.00      PA   C  
ATOM   3033  C   LEU A 391      14.029  60.253 -60.541  1.00  0.00      PA   C  
ATOM   3034  O   LEU A 391      14.579  59.820 -59.522  1.00  0.00      PA   O  
ATOM   3035  CB  LEU A 391      11.775  59.132 -60.358  1.00  0.00      PA   C  
ATOM   3036  CG  LEU A 391      10.301  59.469 -60.110  1.00  0.00      PA   C  
ATOM   3037  CD1 LEU A 391       9.403  58.254 -60.074  1.00  0.00      PA   C  
ATOM   3038  CD2 LEU A 391      10.174  60.252 -58.826  1.00  0.00      PA   C  
ATOM   3039  N   ALA A 392      14.695  60.227 -61.471  1.00  0.00      PA   N  
ATOM   3040  CA  ALA A 392      16.153  60.277 -61.492  1.00  0.00      PA   C  
ATOM   3041  C   ALA A 392      16.673  61.672 -61.173  1.00  0.00      PA   C  
ATOM   3042  O   ALA A 392      17.664  61.811 -60.447  1.00  0.00      PA   O  
ATOM   3043  CB  ALA A 392      16.684  59.819 -62.852  1.00  0.00      PA   C  
ATOM   3044  N   LYS A 393      16.267  62.673 -61.744  1.00  0.00      PA   N  
ATOM   3045  CA  LYS A 393      16.633  64.042 -61.404  1.00  0.00      PA   C  
ATOM   3046  C   LYS A 393      16.210  64.431 -59.997  1.00  0.00      PA   C  
ATOM   3047  O   LYS A 393      16.678  65.456 -59.493  1.00  0.00      PA   O  
ATOM   3048  CB  LYS A 393      16.035  65.031 -62.405  1.00  0.00      PA   C  
ATOM   3049  CG  LYS A 393      16.621  64.939 -63.803  1.00  0.00      PA   C  
ATOM   3050  CD  LYS A 393      18.123  65.205 -63.781  1.00  0.00      PA   C  
ATOM   3051  CE  LYS A 393      18.453  66.634 -63.366  1.00  0.00      PA   C  
ATOM   3052  NZ  LYS A 393      17.990  67.635 -64.363  1.00  0.00      PA   N1+
ATOM   3053  N   TYR A 394      15.213  63.809 -59.414  1.00  0.00      PA   N  
ATOM   3054  CA  TYR A 394      14.953  64.042 -57.999  1.00  0.00      PA   C  
ATOM   3055  C   TYR A 394      16.143  63.610 -57.153  1.00  0.00      PA   C  
ATOM   3056  O   TYR A 394      16.536  64.314 -56.216  1.00  0.00      PA   O  
ATOM   3057  CB  TYR A 394      13.686  63.310 -57.566  1.00  0.00      PA   C  
ATOM   3058  CG  TYR A 394      13.318  63.543 -56.119  1.00  0.00      PA   C  
ATOM   3059  CD1 TYR A 394      12.774  64.752 -55.708  1.00  0.00      PA   C  
ATOM   3060  CD2 TYR A 394      13.510  62.554 -55.166  1.00  0.00      PA   C  
ATOM   3061  CE1 TYR A 394      12.435  64.971 -54.387  1.00  0.00      PA   C  
ATOM   3062  CE2 TYR A 394      13.172  62.763 -53.843  1.00  0.00      PA   C  
ATOM   3063  CZ  TYR A 394      12.635  63.973 -53.459  1.00  0.00      PA   C  
ATOM   3064  OH  TYR A 394      12.298  64.184 -52.143  1.00  0.00      PA   O  
ATOM   3065  N   CYS A 395      16.527  62.296 -57.333  1.00  0.00      PA   N  
ATOM   3066  CA  CYS A 395      17.720  61.833 -56.631  1.00  0.00      PA   C  
ATOM   3067  C   CYS A 395      18.916  62.718 -56.956  1.00  0.00      PA   C  
ATOM   3068  O   CYS A 395      19.555  63.281 -56.057  1.00  0.00      PA   O  
ATOM   3069  CB  CYS A 395      18.013  60.383 -57.014  1.00  0.00      PA   C  
ATOM   3070  SG  CYS A 395      16.703  59.227 -56.593  1.00  0.00      PA   S  
ATOM   3071  N   ASP A 396      19.446  62.601 -58.100  1.00  0.00      PA   N  
ATOM   3072  CA  ASP A 396      20.541  63.464 -58.529  1.00  0.00      PA   C  
ATOM   3073  C   ASP A 396      20.383  64.875 -57.978  1.00  0.00      PA   C  
ATOM   3074  O   ASP A 396      21.359  65.492 -57.543  1.00  0.00      PA   O  
ATOM   3075  CB  ASP A 396      20.609  63.491 -60.056  1.00  0.00      PA   C  
ATOM   3076  CG  ASP A 396      21.802  64.267 -60.572  1.00  0.00      PA   C  
ATOM   3077  OD1 ASP A 396      22.932  63.733 -60.524  1.00  0.00      PA   O  
ATOM   3078  OD2 ASP A 396      21.610  65.417 -61.019  1.00  0.00      PA   O1-
ATOM   3079  N   ASN A 397      19.381  65.511 -58.107  1.00  0.00      PA   N  
ATOM   3080  CA  ASN A 397      19.141  66.846 -57.569  1.00  0.00      PA   C  
ATOM   3081  C   ASN A 397      19.356  66.878 -56.060  1.00  0.00      PA   C  
ATOM   3082  O   ASN A 397      19.895  67.854 -55.523  1.00  0.00      PA   O  
ATOM   3083  CB  ASN A 397      17.723  67.298 -57.921  1.00  0.00      PA   C  
ATOM   3084  CG  ASN A 397      17.495  68.775 -57.661  1.00  0.00      PA   C  
ATOM   3085  ND2 ASN A 397      16.271  69.233 -57.902  1.00  0.00      PA   N  
ATOM   3086  OD1 ASN A 397      18.402  69.495 -57.241  1.00  0.00      PA   O  
ATOM   3087  N   LEU A 398      18.750  65.886 -55.370  1.00  0.00      PA   N  
ATOM   3088  CA  LEU A 398      18.844  65.836 -53.917  1.00  0.00      PA   C  
ATOM   3089  C   LEU A 398      20.226  65.436 -53.420  1.00  0.00      PA   C  
ATOM   3090  O   LEU A 398      20.435  65.393 -52.202  1.00  0.00      PA   O  
ATOM   3091  CB  LEU A 398      17.800  64.868 -53.356  1.00  0.00      PA   C  
ATOM   3092  CG  LEU A 398      17.750  64.684 -51.821  0.00  0.00      PA   C  
ATOM   3093  CD1 LEU A 398      16.650  63.683 -51.435  0.00  0.00      PA   C  
ATOM   3094  CD2 LEU A 398      19.073  64.155 -51.247  0.00  0.00      PA   C  
ATOM   3095  N   LEU A 399      21.022  64.853 -54.116  1.00  0.00      PA   N  
ATOM   3096  CA  LEU A 399      22.376  64.502 -53.710  1.00  0.00      PA   C  
ATOM   3097  C   LEU A 399      23.412  65.579 -54.000  1.00  0.00      PA   C  
ATOM   3098  O   LEU A 399      24.513  65.510 -53.447  1.00  0.00      PA   O  
ATOM   3099  CB  LEU A 399      22.817  63.199 -54.390  1.00  0.00      PA   C  
ATOM   3100  CG  LEU A 399      22.069  61.934 -53.968  1.00  0.00      PA   C  
ATOM   3101  CD1 LEU A 399      22.539  60.741 -54.785  1.00  0.00      PA   C  
ATOM   3102  CD2 LEU A 399      22.242  61.678 -52.481  1.00  0.00      PA   C  
ATOM   3103  N   LYS A 400      23.407  66.336 -54.767  1.00  0.00      PA   N  
ATOM   3104  CA  LYS A 400      24.371  67.370 -55.108  1.00  0.00      PA   C  
ATOM   3105  C   LYS A 400      24.682  68.245 -53.892  1.00  0.00      PA   C  
ATOM   3106  O   LYS A 400      24.040  68.158 -52.841  1.00  0.00      PA   O  
ATOM   3107  CB  LYS A 400      23.855  68.231 -56.262  1.00  0.00      PA   C  
ATOM   3108  CG  LYS A 400      23.626  67.467 -57.556  1.00  0.00      PA   C  
ATOM   3109  CD  LYS A 400      24.933  66.973 -58.155  1.00  0.00      PA   C  
ATOM   3110  CE  LYS A 400      24.696  66.196 -59.443  1.00  0.00      PA   C  
ATOM   3111  NZ  LYS A 400      24.209  67.069 -60.547  1.00  0.00      PA   N1+
ATOM   3112  N   LYS A 401      25.821  69.024 -54.060  1.00  0.00      PA   N  
ATOM   3113  CA  LYS A 401      26.287  69.848 -52.950  1.00  0.00      PA   C  
ATOM   3114  C   LYS A 401      25.262  70.919 -52.590  1.00  0.00      PA   C  
ATOM   3115  O   LYS A 401      24.800  70.992 -51.445  1.00  0.00      PA   O  
ATOM   3116  CB  LYS A 401      27.637  70.475 -53.302  1.00  0.00      PA   C  
ATOM   3117  CG  LYS A 401      28.297  71.216 -52.152  1.00  0.00      PA   C  
ATOM   3118  CD  LYS A 401      29.643  71.793 -52.570  1.00  0.00      PA   C  
ATOM   3119  CE  LYS A 401      30.793  70.869 -52.182  1.00  0.00      PA   C  
ATOM   3120  NZ  LYS A 401      30.926  69.696 -53.095  1.00  0.00      PA   N1+
ATOM   3121  N   SER A 402      25.148  71.877 -53.658  1.00  0.00      PA   N  
ATOM   3122  CA  SER A 402      24.148  72.938 -53.488  1.00  0.00      PA   C  
ATOM   3123  C   SER A 402      24.532  73.889 -52.350  1.00  0.00      PA   C  
ATOM   3124  O   SER A 402      23.847  74.000 -51.331  1.00  0.00      PA   O  
ATOM   3125  CB  SER A 402      22.746  72.352 -53.270  1.00  0.00      PA   C  
ATOM   3126  OG  SER A 402      22.642  71.691 -52.020  1.00  0.00      PA   O  
ATOM   3127  N   ALA A 403      25.580  74.547 -52.450  1.00  0.00      PA   N  
ATOM   3128  CA  ALA A 403      26.064  75.512 -51.469  1.00  0.00      PA   C  
ATOM   3129  C   ALA A 403      25.477  76.897 -51.726  1.00  0.00      PA   C  
ATOM   3130  O   ALA A 403      26.141  77.913 -51.518  1.00  0.00      PA   O  
ATOM   3131  CB  ALA A 403      27.584  75.570 -51.487  1.00  0.00      PA   C  
ATOM   3132  N   GLY A 405      21.992  76.028 -48.944  1.00  0.00      PA   N  
ATOM   3133  CA  GLY A 405      21.510  74.760 -49.459  1.00  0.00      PA   C  
ATOM   3134  C   GLY A 405      20.801  73.918 -48.416  1.00  0.00      PA   C  
ATOM   3135  O   GLY A 405      20.227  74.445 -47.463  1.00  0.00      PA   O  
ATOM   3136  N   MET A 406      20.394  72.856 -48.588  1.00  0.00      PA   N  
ATOM   3137  CA  MET A 406      19.762  71.934 -47.659  1.00  0.00      PA   C  
ATOM   3138  C   MET A 406      20.753  71.516 -46.576  1.00  0.00      PA   C  
ATOM   3139  O   MET A 406      21.827  72.103 -46.416  1.00  0.00      PA   O  
ATOM   3140  CB  MET A 406      19.205  70.717 -48.394  1.00  0.00      PA   C  
ATOM   3141  CG  MET A 406      18.004  71.001 -49.268  1.00  0.00      PA   C  
ATOM   3142  SD  MET A 406      17.417  69.494 -50.057  1.00  0.00      PA   S  
ATOM   3143  CE  MET A 406      16.753  68.620 -48.640  1.00  0.00      PA   C  
ATOM   3144  N   THR A 407      19.984  70.411 -45.724  1.00  0.00      PA   N  
ATOM   3145  CA  THR A 407      20.783  69.932 -44.606  1.00  0.00      PA   C  
ATOM   3146  C   THR A 407      20.801  68.412 -44.634  1.00  0.00      PA   C  
ATOM   3147  O   THR A 407      19.751  67.786 -44.806  1.00  0.00      PA   O  
ATOM   3148  CB  THR A 407      20.208  70.429 -43.273  1.00  0.00      PA   C  
ATOM   3149  CG2 THR A 407      21.064  69.961 -42.108  1.00  0.00      PA   C  
ATOM   3150  OG1 THR A 407      20.159  71.861 -43.276  1.00  0.00      PA   O  
ATOM   3151  N   GLU A 408      21.586  67.778 -44.294  1.00  0.00      PA   N  
ATOM   3152  CA  GLU A 408      21.665  66.332 -44.163  1.00  0.00      PA   C  
ATOM   3153  C   GLU A 408      21.180  65.909 -42.777  1.00  0.00      PA   C  
ATOM   3154  O   GLU A 408      20.762  66.732 -41.957  1.00  0.00      PA   O  
ATOM   3155  CB  GLU A 408      23.080  65.831 -44.447  1.00  0.00      PA   C  
ATOM   3156  CG  GLU A 408      23.461  65.898 -45.918  1.00  0.00      PA   C  
ATOM   3157  CD  GLU A 408      24.819  65.289 -46.203  1.00  0.00      PA   C  
ATOM   3158  OE1 GLU A 408      25.527  64.930 -45.238  1.00  0.00      PA   O  
ATOM   3159  OE2 GLU A 408      25.175  65.160 -47.394  1.00  0.00      PA   O1-
ATOM   3160  N   ASN A 409      20.921  64.742 -42.613  1.00  0.00      PA   N  
ATOM   3161  CA  ASN A 409      20.161  64.053 -41.568  1.00  0.00      PA   C  
ATOM   3162  C   ASN A 409      18.669  64.125 -41.884  1.00  0.00      PA   C  
ATOM   3163  O   ASN A 409      17.850  63.579 -41.136  1.00  0.00      PA   O  
ATOM   3164  CB  ASN A 409      20.438  64.613 -40.163  1.00  0.00      PA   C  
ATOM   3165  CG  ASN A 409      19.999  63.674 -39.051  1.00  0.00      PA   C  
ATOM   3166  ND2 ASN A 409      20.169  64.115 -37.809  1.00  0.00      PA   N  
ATOM   3167  OD1 ASN A 409      19.514  62.572 -39.301  1.00  0.00      PA   O  
ATOM   3168  N   GLU A 410      18.428  64.943 -43.083  1.00  0.00      PA   N  
ATOM   3169  CA  GLU A 410      17.076  65.068 -43.598  1.00  0.00      PA   C  
ATOM   3170  C   GLU A 410      16.933  64.517 -45.004  1.00  0.00      PA   C  
ATOM   3171  O   GLU A 410      15.881  63.965 -45.336  1.00  0.00      PA   O  
ATOM   3172  CB  GLU A 410      16.657  66.550 -43.599  1.00  0.00      PA   C  
ATOM   3173  CG  GLU A 410      15.253  66.838 -44.094  1.00  0.00      PA   C  
ATOM   3174  CD  GLU A 410      14.958  68.327 -44.122  1.00  0.00      PA   C  
ATOM   3175  OE1 GLU A 410      15.869  69.119 -43.793  1.00  0.00      PA   O  
ATOM   3176  OE2 GLU A 410      13.821  68.704 -44.475  1.00  0.00      PA   O1-
ATOM   3177  N   VAL A 411      18.081  64.528 -45.759  1.00  0.00      PA   N  
ATOM   3178  CA  VAL A 411      18.039  64.002 -47.120  1.00  0.00      PA   C  
ATOM   3179  C   VAL A 411      17.823  62.495 -47.100  1.00  0.00      PA   C  
ATOM   3180  O   VAL A 411      17.098  61.945 -47.939  1.00  0.00      PA   O  
ATOM   3181  CB  VAL A 411      19.327  64.383 -47.875  1.00  0.00      PA   C  
ATOM   3182  CG1 VAL A 411      19.332  63.776 -49.270  1.00  0.00      PA   C  
ATOM   3183  CG2 VAL A 411      19.473  65.893 -47.945  1.00  0.00      PA   C  
ATOM   3184  N   GLU A 412      18.101  61.859 -46.124  1.00  0.00      PA   N  
ATOM   3185  CA  GLU A 412      17.904  60.418 -46.026  1.00  0.00      PA   C  
ATOM   3186  C   GLU A 412      16.481  60.087 -45.592  1.00  0.00      PA   C  
ATOM   3187  O   GLU A 412      15.942  59.044 -45.980  1.00  0.00      PA   O  
ATOM   3188  CB  GLU A 412      18.926  59.813 -45.061  1.00  0.00      PA   C  
ATOM   3189  CG  GLU A 412      19.096  58.304 -45.180  1.00  0.00      PA   C  
ATOM   3190  CD  GLU A 412      18.079  57.525 -44.373  1.00  0.00      PA   C  
ATOM   3191  OE1 GLU A 412      17.601  58.054 -43.347  1.00  0.00      PA   O  
ATOM   3192  OE2 GLU A 412      17.763  56.380 -44.762  1.00  0.00      PA   O1-
ATOM   3193  N   ASP A 413      15.840  61.218 -45.018  1.00  0.00      PA   N  
ATOM   3194  CA  ASP A 413      14.424  61.047 -44.709  1.00  0.00      PA   C  
ATOM   3195  C   ASP A 413      13.573  61.210 -45.963  1.00  0.00      PA   C  
ATOM   3196  O   ASP A 413      12.685  60.392 -46.236  1.00  0.00      PA   O  
ATOM   3197  CB  ASP A 413      13.990  62.046 -43.634  1.00  0.00      PA   C  
ATOM   3198  CG  ASP A 413      14.563  61.724 -42.267  1.00  0.00      PA   C  
ATOM   3199  OD1 ASP A 413      14.799  60.530 -41.984  1.00  0.00      PA   O  
ATOM   3200  OD2 ASP A 413      14.772  62.667 -41.473  1.00  0.00      PA   O1-
ATOM   3201  N   ARG A 414      14.068  62.318 -46.786  1.00  0.00      PA   N  
ATOM   3202  CA  ARG A 414      13.293  62.559 -48.000  1.00  0.00      PA   C  
ATOM   3203  C   ARG A 414      13.446  61.408 -48.986  1.00  0.00      PA   C  
ATOM   3204  O   ARG A 414      12.489  61.040 -49.678  1.00  0.00      PA   O  
ATOM   3205  CB  ARG A 414      13.717  63.883 -48.638  1.00  0.00      PA   C  
ATOM   3206  CG  ARG A 414      13.557  65.098 -47.728  1.00  0.00      PA   C  
ATOM   3207  CD  ARG A 414      12.093  65.408 -47.450  1.00  0.00      PA   C  
ATOM   3208  NE  ARG A 414      11.930  66.537 -46.537  1.00  0.00      PA   N  
ATOM   3209  CZ  ARG A 414      11.824  67.805 -46.924  1.00  0.00      PA   C  
ATOM   3210  NH1 ARG A 414      11.865  68.115 -48.213  1.00  0.00      PA   N1+
ATOM   3211  NH2 ARG A 414      11.678  68.766 -46.021  1.00  0.00      PA   N  
ATOM   3212  N   LEU A 415      14.506  60.706 -48.937  1.00  0.00      PA   N  
ATOM   3213  CA  LEU A 415      14.697  59.522 -49.768  1.00  0.00      PA   C  
ATOM   3214  C   LEU A 415      13.941  58.327 -49.198  1.00  0.00      PA   C  
ATOM   3215  O   LEU A 415      13.325  57.556 -49.947  1.00  0.00      PA   O  
ATOM   3216  CB  LEU A 415      16.188  59.211 -49.899  1.00  0.00      PA   C  
ATOM   3217  CG  LEU A 415      17.039  60.245 -50.641  1.00  0.00      PA   C  
ATOM   3218  CD1 LEU A 415      18.514  59.912 -50.523  1.00  0.00      PA   C  
ATOM   3219  CD2 LEU A 415      16.630  60.336 -52.102  1.00  0.00      PA   C  
ATOM   3220  N   THR A 416      13.679  58.363 -47.956  1.00  0.00      PA   N  
ATOM   3221  CA  THR A 416      12.899  57.313 -47.310  1.00  0.00      PA   C  
ATOM   3222  C   THR A 416      11.424  57.416 -47.675  1.00  0.00      PA   C  
ATOM   3223  O   THR A 416      10.747  56.393 -47.832  1.00  0.00      PA   O  
ATOM   3224  CB  THR A 416      13.088  57.377 -45.792  1.00  0.00      PA   C  
ATOM   3225  CG2 THR A 416      12.272  56.297 -45.093  1.00  0.00      PA   C  
ATOM   3226  OG1 THR A 416      14.473  57.197 -45.476  1.00  0.00      PA   O  
ATOM   3227  N   SER A 417      11.081  58.808 -47.991  1.00  0.00      PA   N  
ATOM   3228  CA  SER A 417       9.740  58.971 -48.541  1.00  0.00      PA   C  
ATOM   3229  C   SER A 417       9.707  58.589 -50.016  1.00  0.00      PA   C  
ATOM   3230  O   SER A 417       8.779  57.906 -50.466  1.00  0.00      PA   O  
ATOM   3231  CB  SER A 417       9.261  60.410 -48.347  1.00  0.00      PA   C  
ATOM   3232  OG  SER A 417       9.127  60.732 -46.973  1.00  0.00      PA   O  
ATOM   3233  N   PHE A 418      10.856  58.899 -50.716  1.00  0.00      PA   N  
ATOM   3234  CA  PHE A 418      10.907  58.632 -52.151  1.00  0.00      PA   C  
ATOM   3235  C   PHE A 418      10.837  57.148 -52.480  1.00  0.00      PA   C  
ATOM   3236  O   PHE A 418      10.409  56.793 -53.586  1.00  0.00      PA   O  
ATOM   3237  CB  PHE A 418      12.181  59.231 -52.744  1.00  0.00      PA   C  
ATOM   3238  CG  PHE A 418      12.384  58.910 -54.193  1.00  0.00      PA   C  
ATOM   3239  CD1 PHE A 418      11.659  59.562 -55.171  1.00  0.00      PA   C  
ATOM   3240  CD2 PHE A 418      13.300  57.945 -54.576  1.00  0.00      PA   C  
ATOM   3241  CE1 PHE A 418      11.846  59.262 -56.505  1.00  0.00      PA   C  
ATOM   3242  CE2 PHE A 418      13.491  57.640 -55.906  1.00  0.00      PA   C  
ATOM   3243  CZ  PHE A 418      12.763  58.300 -56.873  1.00  0.00      PA   C  
ATOM   3244  N   ILE A 419      10.949  56.300 -51.525  1.00  0.00      PA   N  
ATOM   3245  CA  ILE A 419      10.956  54.856 -51.774  1.00  0.00      PA   C  
ATOM   3246  C   ILE A 419       9.598  54.362 -52.258  1.00  0.00      PA   C  
ATOM   3247  O   ILE A 419       9.519  53.442 -53.082  1.00  0.00      PA   O  
ATOM   3248  CB  ILE A 419      11.408  54.102 -50.504  1.00  0.00      PA   C  
ATOM   3249  CG1 ILE A 419      12.832  54.504 -50.118  1.00  0.00      PA   C  
ATOM   3250  CG2 ILE A 419      11.341  52.596 -50.711  1.00  0.00      PA   C  
ATOM   3251  CD  ILE A 419      13.256  54.004 -48.754  1.00  0.00      PA   C  
ATOM   3252  N   THR A 420       8.562  55.240 -51.949  1.00  0.00      PA   N  
ATOM   3253  CA  THR A 420       7.228  54.778 -52.321  1.00  0.00      PA   C  
ATOM   3254  C   THR A 420       6.887  55.172 -53.756  1.00  0.00      PA   C  
ATOM   3255  O   THR A 420       6.545  54.319 -54.587  1.00  0.00      PA   O  
ATOM   3256  CB  THR A 420       6.199  55.342 -51.340  1.00  0.00      PA   C  
ATOM   3257  CG2 THR A 420       4.812  54.856 -51.690  1.00  0.00      PA   C  
ATOM   3258  OG1 THR A 420       6.520  54.911 -50.013  1.00  0.00      PA   O  
ATOM   3259  N   VAL A 421       7.255  56.432 -54.096  1.00  0.00      PA   N  
ATOM   3260  CA  VAL A 421       6.984  56.897 -55.455  1.00  0.00      PA   C  
ATOM   3261  C   VAL A 421       7.853  56.151 -56.455  1.00  0.00      PA   C  
ATOM   3262  O   VAL A 421       7.417  55.857 -57.576  1.00  0.00      PA   O  
ATOM   3263  CB  VAL A 421       7.182  58.426 -55.547  1.00  0.00      PA   C  
ATOM   3264  CG1 VAL A 421       6.972  58.911 -56.972  1.00  0.00      PA   C  
ATOM   3265  CG2 VAL A 421       6.236  59.140 -54.601  1.00  0.00      PA   C  
ATOM   3266  N   PHE A 422       8.971  55.603 -55.926  1.00  0.00      PA   N  
ATOM   3267  CA  PHE A 422       9.762  54.702 -56.757  1.00  0.00      PA   C  
ATOM   3268  C   PHE A 422       9.115  53.325 -56.830  1.00  0.00      PA   C  
ATOM   3269  O   PHE A 422       9.081  52.700 -57.897  1.00  0.00      PA   O  
ATOM   3270  CB  PHE A 422      11.190  54.596 -56.218  1.00  0.00      PA   C  
ATOM   3271  CG  PHE A 422      12.058  53.673 -57.041  0.00  0.00      PA   C  
ATOM   3272  CD1 PHE A 422      12.799  54.176 -58.125  0.00  0.00      PA   C  
ATOM   3273  CD2 PHE A 422      12.108  52.295 -56.765  0.00  0.00      PA   C  
ATOM   3274  CE1 PHE A 422      13.563  53.317 -58.926  0.00  0.00      PA   C  
ATOM   3275  CE2 PHE A 422      12.868  51.434 -57.566  0.00  0.00      PA   C  
ATOM   3276  CZ  PHE A 422      13.595  51.945 -58.647  0.00  0.00      PA   C  
ATOM   3277  N   LYS A 423       8.340  53.007 -55.770  1.00  0.00      PA   N  
ATOM   3278  CA  LYS A 423       7.745  51.676 -55.728  1.00  0.00      PA   C  
ATOM   3279  C   LYS A 423       6.634  51.530 -56.757  1.00  0.00      PA   C  
ATOM   3280  O   LYS A 423       6.508  50.480 -57.398  1.00  0.00      PA   O  
ATOM   3281  CB  LYS A 423       7.219  51.392 -54.322  1.00  0.00      PA   C  
ATOM   3282  CG  LYS A 423       6.493  50.078 -54.149  1.00  0.00      PA   C  
ATOM   3283  CD  LYS A 423       6.052  49.925 -52.702  1.00  0.00      PA   C  
ATOM   3284  CE  LYS A 423       4.925  50.900 -52.376  1.00  0.00      PA   C  
ATOM   3285  NZ  LYS A 423       4.399  50.729 -50.994  1.00  0.00      PA   N1+
ATOM   3286  N   TYR A 424       6.008  52.728 -57.095  1.00  0.00      PA   N  
ATOM   3287  CA  TYR A 424       4.858  52.600 -57.985  1.00  0.00      PA   C  
ATOM   3288  C   TYR A 424       5.195  52.740 -59.466  1.00  0.00      PA   C  
ATOM   3289  O   TYR A 424       4.316  52.482 -60.296  1.00  0.00      PA   O  
ATOM   3290  CB  TYR A 424       3.774  53.625 -57.634  1.00  0.00      PA   C  
ATOM   3291  CG  TYR A 424       3.047  53.345 -56.342  1.00  0.00      PA   C  
ATOM   3292  CD1 TYR A 424       2.118  52.320 -56.260  1.00  0.00      PA   C  
ATOM   3293  CD2 TYR A 424       3.258  54.128 -55.219  1.00  0.00      PA   C  
ATOM   3294  CE1 TYR A 424       1.445  52.062 -55.086  1.00  0.00      PA   C  
ATOM   3295  CE2 TYR A 424       2.584  53.879 -54.043  1.00  0.00      PA   C  
ATOM   3296  CZ  TYR A 424       1.680  52.846 -53.981  1.00  0.00      PA   C  
ATOM   3297  OH  TYR A 424       1.007  52.595 -52.809  1.00  0.00      PA   O  
ATOM   3298  N   ILE A 425       6.570  52.968 -59.762  1.00  0.00      PA   N  
ATOM   3299  CA  ILE A 425       6.868  53.234 -61.166  1.00  0.00      PA   C  
ATOM   3300  C   ILE A 425       6.685  51.968 -61.993  1.00  0.00      PA   C  
ATOM   3301  O   ILE A 425       7.107  50.873 -61.600  1.00  0.00      PA   O  
ATOM   3302  CB  ILE A 425       8.292  53.784 -61.335  1.00  0.00      PA   C  
ATOM   3303  CG1 ILE A 425       8.481  55.058 -60.523  1.00  0.00      PA   C  
ATOM   3304  CG2 ILE A 425       8.570  54.090 -62.799  1.00  0.00      PA   C  
ATOM   3305  CD  ILE A 425       9.924  55.484 -60.445  1.00  0.00      PA   C  
ATOM   3306  N   ASP A 426       6.078  52.096 -63.142  1.00  0.00      PA   N  
ATOM   3307  CA  ASP A 426       5.898  50.966 -64.049  1.00  0.00      PA   C  
ATOM   3308  C   ASP A 426       7.206  50.624 -64.753  1.00  0.00      PA   C  
ATOM   3309  O   ASP A 426       7.623  49.460 -64.782  1.00  0.00      PA   O  
ATOM   3310  CB  ASP A 426       4.798  51.287 -65.065  1.00  0.00      PA   C  
ATOM   3311  CG  ASP A 426       4.335  50.066 -65.843  1.00  0.00      PA   C  
ATOM   3312  OD1 ASP A 426       4.853  48.955 -65.591  1.00  0.00      PA   O  
ATOM   3313  OD2 ASP A 426       3.452  50.224 -66.713  1.00  0.00      PA   O1-
ATOM   3314  N   ASP A 427       7.963  51.358 -65.094  1.00  0.00      PA   N  
ATOM   3315  CA  ASP A 427       9.231  51.182 -65.801  1.00  0.00      PA   C  
ATOM   3316  C   ASP A 427      10.361  51.624 -64.880  1.00  0.00      PA   C  
ATOM   3317  O   ASP A 427      10.744  52.793 -64.859  1.00  0.00      PA   O  
ATOM   3318  CB  ASP A 427       9.248  51.968 -67.105  1.00  0.00      PA   C  
ATOM   3319  CG  ASP A 427       8.370  51.351 -68.170  1.00  0.00      PA   C  
ATOM   3320  OD1 ASP A 427       8.213  50.111 -68.163  1.00  0.00      PA   O  
ATOM   3321  OD2 ASP A 427       7.839  52.105 -69.013  1.00  0.00      PA   O1-
ATOM   3322  N   LYS A 428      10.785  50.490 -64.034  1.00  0.00      PA   N  
ATOM   3323  CA  LYS A 428      12.021  50.743 -63.303  1.00  0.00      PA   C  
ATOM   3324  C   LYS A 428      13.219  50.766 -64.237  1.00  0.00      PA   C  
ATOM   3325  O   LYS A 428      14.269  51.309 -63.875  1.00  0.00      PA   O  
ATOM   3326  CB  LYS A 428      12.214  49.682 -62.221  1.00  0.00      PA   C  
ATOM   3327  CG  LYS A 428      11.126  49.684 -61.169  1.00  0.00      PA   C  
ATOM   3328  CD  LYS A 428      11.354  48.598 -60.137  1.00  0.00      PA   C  
ATOM   3329  CE  LYS A 428      10.275  48.616 -59.067  1.00  0.00      PA   C  
ATOM   3330  NZ  LYS A 428       8.945  48.217 -59.608  1.00  0.00      PA   N1+
ATOM   3331  N   ASP A 429      13.188  49.970 -65.263  1.00  0.00      PA   N  
ATOM   3332  CA  ASP A 429      14.229  49.958 -66.284  1.00  0.00      PA   C  
ATOM   3333  C   ASP A 429      14.772  51.359 -66.559  1.00  0.00      PA   C  
ATOM   3334  O   ASP A 429      15.954  51.650 -66.323  1.00  0.00      PA   O  
ATOM   3335  CB  ASP A 429      13.641  49.346 -67.556  1.00  0.00      PA   C  
ATOM   3336  CG  ASP A 429      14.675  49.090 -68.624  1.00  0.00      PA   C  
ATOM   3337  OD1 ASP A 429      15.874  49.345 -68.385  1.00  0.00      PA   O  
ATOM   3338  OD2 ASP A 429      14.274  48.645 -69.718  1.00  0.00      PA   O1-
ATOM   3339  N   VAL A 430      14.226  52.158 -67.105  1.00  0.00      PA   N  
ATOM   3340  CA  VAL A 430      14.679  53.476 -67.530  1.00  0.00      PA   C  
ATOM   3341  C   VAL A 430      15.094  54.310 -66.328  1.00  0.00      PA   C  
ATOM   3342  O   VAL A 430      15.940  55.205 -66.445  1.00  0.00      PA   O  
ATOM   3343  CB  VAL A 430      13.581  54.165 -68.360  1.00  0.00      PA   C  
ATOM   3344  CG1 VAL A 430      14.038  55.534 -68.830  1.00  0.00      PA   C  
ATOM   3345  CG2 VAL A 430      13.197  53.293 -69.541  1.00  0.00      PA   C  
ATOM   3346  N   PHE A 431      14.492  54.035 -65.138  1.00  0.00      PA   N  
ATOM   3347  CA  PHE A 431      14.982  54.671 -63.923  1.00  0.00      PA   C  
ATOM   3348  C   PHE A 431      16.432  54.305 -63.652  1.00  0.00      PA   C  
ATOM   3349  O   PHE A 431      17.236  55.166 -63.271  1.00  0.00      PA   O  
ATOM   3350  CB  PHE A 431      14.108  54.292 -62.736  1.00  0.00      PA   C  
ATOM   3351  CG  PHE A 431      14.656  54.753 -61.428  1.00  0.00      PA   C  
ATOM   3352  CD1 PHE A 431      14.751  56.103 -61.143  1.00  0.00      PA   C  
ATOM   3353  CD2 PHE A 431      15.059  53.841 -60.474  1.00  0.00      PA   C  
ATOM   3354  CE1 PHE A 431      15.260  56.533 -59.936  1.00  0.00      PA   C  
ATOM   3355  CE2 PHE A 431      15.561  54.265 -59.263  1.00  0.00      PA   C  
ATOM   3356  CZ  PHE A 431      15.663  55.614 -58.994  1.00  0.00      PA   C  
ATOM   3357  N   GLN A 432      16.622  52.847 -63.654  1.00  0.00      PA   N  
ATOM   3358  CA  GLN A 432      18.018  52.446 -63.513  1.00  0.00      PA   C  
ATOM   3359  C   GLN A 432      18.895  53.158 -64.534  1.00  0.00      PA   C  
ATOM   3360  O   GLN A 432      19.843  53.866 -64.175  1.00  0.00      PA   O  
ATOM   3361  CB  GLN A 432      18.157  50.930 -63.659  1.00  0.00      PA   C  
ATOM   3362  CG  GLN A 432      19.579  50.441 -63.450  1.00  0.00      PA   C  
ATOM   3363  CD  GLN A 432      19.714  48.938 -63.590  1.00  0.00      PA   C  
ATOM   3364  NE2 GLN A 432      20.924  48.431 -63.374  1.00  0.00      PA   N  
ATOM   3365  OE1 GLN A 432      18.744  48.240 -63.892  1.00  0.00      PA   O  
ATOM   3366  N   LYS A 433      18.797  52.788 -65.746  1.00  0.00      PA   N  
ATOM   3367  CA  LYS A 433      19.641  53.370 -66.788  1.00  0.00      PA   C  
ATOM   3368  C   LYS A 433      19.794  54.879 -66.640  1.00  0.00      PA   C  
ATOM   3369  O   LYS A 433      20.835  55.430 -67.017  1.00  0.00      PA   O  
ATOM   3370  CB  LYS A 433      19.093  53.025 -68.171  1.00  0.00      PA   C  
ATOM   3371  CG  LYS A 433      19.318  51.582 -68.578  1.00  0.00      PA   C  
ATOM   3372  CD  LYS A 433      20.806  51.323 -68.743  1.00  0.00      PA   C  
ATOM   3373  CE  LYS A 433      21.361  52.086 -69.940  1.00  0.00      PA   C  
ATOM   3374  NZ  LYS A 433      22.816  51.839 -70.167  1.00  0.00      PA   N1+
ATOM   3375  N   PHE A 434      19.031  55.575 -66.169  1.00  0.00      PA   N  
ATOM   3376  CA  PHE A 434      19.189  57.010 -65.948  1.00  0.00      PA   C  
ATOM   3377  C   PHE A 434      20.023  57.304 -64.708  1.00  0.00      PA   C  
ATOM   3378  O   PHE A 434      20.916  58.160 -64.751  1.00  0.00      PA   O  
ATOM   3379  CB  PHE A 434      17.827  57.699 -65.856  1.00  0.00      PA   C  
ATOM   3380  CG  PHE A 434      17.181  57.943 -67.192  1.00  0.00      PA   C  
ATOM   3381  CD1 PHE A 434      17.923  57.861 -68.359  1.00  0.00      PA   C  
ATOM   3382  CD2 PHE A 434      15.840  58.271 -67.282  1.00  0.00      PA   C  
ATOM   3383  CE1 PHE A 434      17.338  58.091 -69.589  1.00  0.00      PA   C  
ATOM   3384  CE2 PHE A 434      15.251  58.505 -68.510  1.00  0.00      PA   C  
ATOM   3385  CZ  PHE A 434      16.002  58.413 -69.664  1.00  0.00      PA   C  
ATOM   3386  N   TYR A 435      19.628  56.536 -63.554  1.00  0.00      PA   N  
ATOM   3387  CA  TYR A 435      20.410  56.779 -62.347  1.00  0.00      PA   C  
ATOM   3388  C   TYR A 435      21.876  56.438 -62.549  1.00  0.00      PA   C  
ATOM   3389  O   TYR A 435      22.727  56.937 -61.804  1.00  0.00      PA   O  
ATOM   3390  CB  TYR A 435      19.823  55.993 -61.177  1.00  0.00      PA   C  
ATOM   3391  CG  TYR A 435      20.477  56.263 -59.842  1.00  0.00      PA   C  
ATOM   3392  CD1 TYR A 435      20.404  57.516 -59.257  1.00  0.00      PA   C  
ATOM   3393  CD2 TYR A 435      21.097  55.251 -59.133  1.00  0.00      PA   C  
ATOM   3394  CE1 TYR A 435      20.979  57.766 -58.027  1.00  0.00      PA   C  
ATOM   3395  CE2 TYR A 435      21.668  55.490 -57.898  1.00  0.00      PA   C  
ATOM   3396  CZ  TYR A 435      21.605  56.748 -57.350  1.00  0.00      PA   C  
ATOM   3397  OH  TYR A 435      22.171  56.994 -56.123  1.00  0.00      PA   O  
ATOM   3398  N   ALA A 436      22.142  55.390 -63.355  1.00  0.00      PA   N  
ATOM   3399  CA  ALA A 436      23.533  55.119 -63.700  1.00  0.00      PA   C  
ATOM   3400  C   ALA A 436      24.242  56.388 -64.159  1.00  0.00      PA   C  
ATOM   3401  O   ALA A 436      25.339  56.703 -63.686  1.00  0.00      PA   O  
ATOM   3402  CB  ALA A 436      23.606  54.040 -64.781  1.00  0.00      PA   C  
ATOM   3403  N   ARG A 437      23.963  56.986 -65.089  1.00  0.00      PA   N  
ATOM   3404  CA  ARG A 437      24.573  58.236 -65.535  1.00  0.00      PA   C  
ATOM   3405  C   ARG A 437      24.467  59.326 -64.476  1.00  0.00      PA   C  
ATOM   3406  O   ARG A 437      25.375  60.161 -64.361  1.00  0.00      PA   O  
ATOM   3407  CB  ARG A 437      23.943  58.702 -66.847  1.00  0.00      PA   C  
ATOM   3408  CG  ARG A 437      24.313  57.844 -68.046  1.00  0.00      PA   C  
ATOM   3409  CD  ARG A 437      23.657  58.367 -69.308  1.00  0.00      PA   C  
ATOM   3410  NE  ARG A 437      24.097  59.725 -69.615  1.00  0.00      PA   N  
ATOM   3411  CZ  ARG A 437      25.174  60.027 -70.334  1.00  0.00      PA   C  
ATOM   3412  NH1 ARG A 437      25.935  59.062 -70.831  1.00  0.00      PA   N1+
ATOM   3413  NH2 ARG A 437      25.488  61.297 -70.556  1.00  0.00      PA   N  
ATOM   3414  N   MET A 438      23.421  59.481 -63.778  1.00  0.00      PA   N  
ATOM   3415  CA  MET A 438      23.327  60.376 -62.628  1.00  0.00      PA   C  
ATOM   3416  C   MET A 438      24.552  60.226 -61.733  1.00  0.00      PA   C  
ATOM   3417  O   MET A 438      25.198  61.213 -61.360  1.00  0.00      PA   O  
ATOM   3418  CB  MET A 438      22.055  60.074 -61.827  1.00  0.00      PA   C  
ATOM   3419  CG  MET A 438      20.722  60.220 -62.573  1.00  0.00      PA   C  
ATOM   3420  SD  MET A 438      20.286  61.865 -63.166  1.00  0.00      PA   S  
ATOM   3421  CE  MET A 438      20.589  61.688 -64.924  1.00  0.00      PA   C  
ATOM   3422  N   LEU A 439      24.679  58.816 -61.299  1.00  0.00      PA   N  
ATOM   3423  CA  LEU A 439      25.836  58.547 -60.450  1.00  0.00      PA   C  
ATOM   3424  C   LEU A 439      27.150  58.804 -61.177  1.00  0.00      PA   C  
ATOM   3425  O   LEU A 439      28.123  59.246 -60.555  1.00  0.00      PA   O  
ATOM   3426  CB  LEU A 439      25.765  57.106 -59.939  1.00  0.00      PA   C  
ATOM   3427  CG  LEU A 439      26.796  56.586 -58.940  1.00  0.00      PA   C  
ATOM   3428  CD1 LEU A 439      26.153  55.584 -58.005  1.00  0.00      PA   C  
ATOM   3429  CD2 LEU A 439      27.928  55.925 -59.689  1.00  0.00      PA   C  
ATOM   3430  N   ALA A 440      27.323  58.271 -62.326  1.00  0.00      PA   N  
ATOM   3431  CA  ALA A 440      28.544  58.500 -63.092  1.00  0.00      PA   C  
ATOM   3432  C   ALA A 440      28.935  59.971 -63.063  1.00  0.00      PA   C  
ATOM   3433  O   ALA A 440      30.025  60.334 -62.603  1.00  0.00      PA   O  
ATOM   3434  CB  ALA A 440      28.356  58.018 -64.531  1.00  0.00      PA   C  
ATOM   3435  N   LYS A 441      28.382  60.803 -63.583  1.00  0.00      PA   N  
ATOM   3436  CA  LYS A 441      28.642  62.234 -63.490  1.00  0.00      PA   C  
ATOM   3437  C   LYS A 441      28.782  62.678 -62.040  1.00  0.00      PA   C  
ATOM   3438  O   LYS A 441      29.507  63.636 -61.751  1.00  0.00      PA   O  
ATOM   3439  CB  LYS A 441      27.526  63.017 -64.185  1.00  0.00      PA   C  
ATOM   3440  CG  LYS A 441      27.460  62.812 -65.694  1.00  0.00      PA   C  
ATOM   3441  CD  LYS A 441      26.317  63.608 -66.316  1.00  0.00      PA   C  
ATOM   3442  CE  LYS A 441      26.218  63.361 -67.817  1.00  0.00      PA   C  
ATOM   3443  NZ  LYS A 441      25.094  64.115 -68.441  1.00  0.00      PA   N1+
ATOM   3444  N   ARG A 442      27.981  62.075 -61.133  1.00  0.00      PA   N  
ATOM   3445  CA  ARG A 442      28.049  62.461 -59.728  1.00  0.00      PA   C  
ATOM   3446  C   ARG A 442      29.384  62.112 -59.082  1.00  0.00      PA   C  
ATOM   3447  O   ARG A 442      29.679  62.626 -57.999  1.00  0.00      PA   O  
ATOM   3448  CB  ARG A 442      26.906  61.810 -58.945  1.00  0.00      PA   C  
ATOM   3449  CG  ARG A 442      26.852  62.132 -57.432  0.00  0.00      PA   C  
ATOM   3450  CD  ARG A 442      25.687  61.455 -56.690  0.00  0.00      PA   C  
ATOM   3451  NE  ARG A 442      25.782  61.870 -55.248  0.00  0.00      PA   N  
ATOM   3452  CZ  ARG A 442      24.917  61.460 -54.310  0.00  0.00      PA   C  
ATOM   3453  NH1 ARG A 442      25.094  61.888 -53.063  0.00  0.00      PA   N1+
ATOM   3454  NH2 ARG A 442      23.887  60.669 -54.597  0.00  0.00      PA   N  
ATOM   3455  N   LEU A 443      30.003  61.006 -59.544  1.00  0.00      PA   N  
ATOM   3456  CA  LEU A 443      31.316  60.659 -59.008  1.00  0.00      PA   C  
ATOM   3457  C   LEU A 443      32.470  61.239 -59.813  1.00  0.00      PA   C  
ATOM   3458  O   LEU A 443      33.355  61.882 -59.240  1.00  0.00      PA   O  
ATOM   3459  CB  LEU A 443      31.488  59.134 -58.914  1.00  0.00      PA   C  
ATOM   3460  CG  LEU A 443      30.697  58.374 -57.851  1.00  0.00      PA   C  
ATOM   3461  CD1 LEU A 443      30.999  56.891 -57.958  1.00  0.00      PA   C  
ATOM   3462  CD2 LEU A 443      31.024  58.894 -56.462  1.00  0.00      PA   C  
ATOM   3463  N   ILE A 444      32.695  60.806 -60.992  1.00  0.00      PA   N  
ATOM   3464  CA  ILE A 444      33.842  61.183 -61.808  1.00  0.00      PA   C  
ATOM   3465  C   ILE A 444      34.100  62.687 -61.790  1.00  0.00      PA   C  
ATOM   3466  O   ILE A 444      35.130  63.143 -62.295  1.00  0.00      PA   O  
ATOM   3467  CB  ILE A 444      33.639  60.646 -63.246  1.00  0.00      PA   C  
ATOM   3468  CG1 ILE A 444      33.373  59.142 -63.204  1.00  0.00      PA   C  
ATOM   3469  CG2 ILE A 444      34.868  60.867 -64.118  1.00  0.00      PA   C  
ATOM   3470  CD  ILE A 444      34.514  58.337 -62.613  1.00  0.00      PA   C  
ATOM   3471  N   HSE A 445      33.502  63.479 -61.231  1.00  0.00      PA   N  
ATOM   3472  CA  HSE A 445      33.712  64.916 -61.124  1.00  0.00      PA   C  
ATOM   3473  C   HSE A 445      33.524  65.407 -59.693  1.00  0.00      PA   C  
ATOM   3474  O   HSE A 445      33.192  66.577 -59.473  1.00  0.00      PA   O  
ATOM   3475  CB  HSE A 445      32.791  65.670 -62.082  1.00  0.00      PA   C  
ATOM   3476  CG  HSE A 445      33.058  65.368 -63.521  1.00  0.00      PA   C  
ATOM   3477  CD2 HSE A 445      32.371  64.624 -64.419  1.00  0.00      PA   C  
ATOM   3478  ND1 HSE A 445      34.165  65.849 -64.188  1.00  0.00      PA   N  
ATOM   3479  CE1 HSE A 445      34.145  65.417 -65.436  1.00  0.00      PA   C  
ATOM   3480  NE2 HSE A 445      33.066  64.673 -65.602  1.00  0.00      PA   N  
ATOM   3481  N   GLY A 446      33.479  64.662 -58.769  1.00  0.00      PA   N  
ATOM   3482  CA  GLY A 446      33.467  65.068 -57.364  1.00  0.00      PA   C  
ATOM   3483  C   GLY A 446      32.219  65.809 -56.943  1.00  0.00      PA   C  
ATOM   3484  O   GLY A 446      32.303  66.815 -56.225  1.00  0.00      PA   O  
ATOM   3485  N   LEU A 447      31.155  65.603 -57.576  1.00  0.00      PA   N  
ATOM   3486  CA  LEU A 447      29.903  66.286 -57.291  1.00  0.00      PA   C  
ATOM   3487  C   LEU A 447      29.190  65.748 -56.059  1.00  0.00      PA   C  
ATOM   3488  O   LEU A 447      28.328  66.443 -55.508  1.00  0.00      PA   O  
ATOM   3489  CB  LEU A 447      28.967  66.191 -58.499  1.00  0.00      PA   C  
ATOM   3490  CG  LEU A 447      29.428  66.951 -59.743  1.00  0.00      PA   C  
ATOM   3491  CD1 LEU A 447      28.522  66.651 -60.923  1.00  0.00      PA   C  
ATOM   3492  CD2 LEU A 447      29.461  68.442 -59.458  1.00  0.00      PA   C  
ATOM   3493  N   SER A 448      29.215  64.725 -55.650  1.00  0.00      PA   N  
ATOM   3494  CA  SER A 448      28.509  64.112 -54.537  1.00  0.00      PA   C  
ATOM   3495  C   SER A 448      28.773  64.878 -53.240  1.00  0.00      PA   C  
ATOM   3496  O   SER A 448      29.614  65.779 -53.169  1.00  0.00      PA   O  
ATOM   3497  CB  SER A 448      28.918  62.649 -54.382  1.00  0.00      PA   C  
ATOM   3498  OG  SER A 448      28.246  62.050 -53.286  1.00  0.00      PA   O  
ATOM   3499  N   MET A 449      27.854  64.531 -52.229  1.00  0.00      PA   N  
ATOM   3500  CA  MET A 449      27.973  65.164 -50.926  1.00  0.00      PA   C  
ATOM   3501  C   MET A 449      28.510  64.241 -49.847  1.00  0.00      PA   C  
ATOM   3502  O   MET A 449      29.070  64.732 -48.862  1.00  0.00      PA   O  
ATOM   3503  CB  MET A 449      26.613  65.714 -50.474  1.00  0.00      PA   C  
ATOM   3504  CG  MET A 449      26.592  66.417 -49.097  0.00  0.00      PA   C  
ATOM   3505  SD  MET A 449      24.911  67.008 -48.715  0.00  0.00      PA   S  
ATOM   3506  CE  MET A 449      25.238  67.756 -47.088  0.00  0.00      PA   C  
ATOM   3507  N   SER A 450      27.990  62.953 -49.911  1.00  0.00      PA   N  
ATOM   3508  CA  SER A 450      28.458  62.002 -48.906  1.00  0.00      PA   C  
ATOM   3509  C   SER A 450      28.641  60.645 -49.564  1.00  0.00      PA   C  
ATOM   3510  O   SER A 450      27.664  60.050 -50.032  1.00  0.00      PA   O  
ATOM   3511  CB  SER A 450      27.468  61.906 -47.741  1.00  0.00      PA   C  
ATOM   3512  OG  SER A 450      27.371  63.134 -47.041  1.00  0.00      PA   O  
ATOM   3513  N   MET A 451      29.612  60.033 -49.421  1.00  0.00      PA   N  
ATOM   3514  CA  MET A 451      29.866  58.674 -49.891  1.00  0.00      PA   C  
ATOM   3515  C   MET A 451      29.212  57.652 -48.971  1.00  0.00      PA   C  
ATOM   3516  O   MET A 451      28.576  56.696 -49.438  1.00  0.00      PA   O  
ATOM   3517  CB  MET A 451      31.373  58.428 -49.977  1.00  0.00      PA   C  
ATOM   3518  CG  MET A 451      32.078  59.275 -51.019  1.00  0.00      PA   C  
ATOM   3519  SD  MET A 451      31.608  58.852 -52.705  1.00  0.00      PA   S  
ATOM   3520  CE  MET A 451      32.498  57.315 -52.920  1.00  0.00      PA   C  
ATOM   3521  N   ASP A 452      29.048  57.995 -47.754  1.00  0.00      PA   N  
ATOM   3522  CA  ASP A 452      28.451  57.093 -46.776  1.00  0.00      PA   C  
ATOM   3523  C   ASP A 452      26.942  56.976 -46.971  1.00  0.00      PA   C  
ATOM   3524  O   ASP A 452      26.366  55.907 -46.740  1.00  0.00      PA   O  
ATOM   3525  CB  ASP A 452      28.775  57.588 -45.364  1.00  0.00      PA   C  
ATOM   3526  CG  ASP A 452      28.491  56.552 -44.289  1.00  0.00      PA   C  
ATOM   3527  OD1 ASP A 452      28.067  55.427 -44.624  1.00  0.00      PA   O  
ATOM   3528  OD2 ASP A 452      28.690  56.872 -43.097  1.00  0.00      PA   O1-
ATOM   3529  N   SER A 453      26.422  58.282 -47.558  1.00  0.00      PA   N  
ATOM   3530  CA  SER A 453      24.976  58.254 -47.752  1.00  0.00      PA   C  
ATOM   3531  C   SER A 453      24.606  57.686 -49.118  1.00  0.00      PA   C  
ATOM   3532  O   SER A 453      23.723  56.823 -49.220  1.00  0.00      PA   O  
ATOM   3533  CB  SER A 453      24.399  59.661 -47.581  1.00  0.00      PA   C  
ATOM   3534  OG  SER A 453      22.997  59.665 -47.789  1.00  0.00      PA   O  
ATOM   3535  N   GLU A 454      25.375  58.098 -50.166  1.00  0.00      PA   N  
ATOM   3536  CA  GLU A 454      25.074  57.600 -51.504  1.00  0.00      PA   C  
ATOM   3537  C   GLU A 454      25.338  56.106 -51.628  1.00  0.00      PA   C  
ATOM   3538  O   GLU A 454      24.738  55.447 -52.487  1.00  0.00      PA   O  
ATOM   3539  CB  GLU A 454      25.875  58.373 -52.551  1.00  0.00      PA   C  
ATOM   3540  CG  GLU A 454      25.539  57.984 -53.981  1.00  0.00      PA   C  
ATOM   3541  CD  GLU A 454      26.239  58.844 -55.005  1.00  0.00      PA   C  
ATOM   3542  OE1 GLU A 454      26.989  59.759 -54.603  1.00  0.00      PA   O  
ATOM   3543  OE2 GLU A 454      26.036  58.605 -56.213  1.00  0.00      PA   O1-
ATOM   3544  N   GLU A 455      25.881  55.521 -50.697  1.00  0.00      PA   N  
ATOM   3545  CA  GLU A 455      25.958  54.068 -50.606  1.00  0.00      PA   C  
ATOM   3546  C   GLU A 455      24.674  53.498 -50.017  1.00  0.00      PA   C  
ATOM   3547  O   GLU A 455      24.092  52.555 -50.564  1.00  0.00      PA   O  
ATOM   3548  CB  GLU A 455      27.164  53.646 -49.768  1.00  0.00      PA   C  
ATOM   3549  CG  GLU A 455      27.353  52.139 -49.705  1.00  0.00      PA   C  
ATOM   3550  CD  GLU A 455      28.557  51.733 -48.886  1.00  0.00      PA   C  
ATOM   3551  OE1 GLU A 455      29.223  52.630 -48.326  1.00  0.00      PA   O  
ATOM   3552  OE2 GLU A 455      28.839  50.518 -48.805  1.00  0.00      PA   O1-
ATOM   3553  N   ALA A 456      24.090  54.352 -49.084  1.00  0.00      PA   N  
ATOM   3554  CA  ALA A 456      22.901  53.839 -48.409  1.00  0.00      PA   C  
ATOM   3555  C   ALA A 456      21.668  53.910 -49.299  1.00  0.00      PA   C  
ATOM   3556  O   ALA A 456      20.735  53.116 -49.129  1.00  0.00      PA   O  
ATOM   3557  CB  ALA A 456      22.665  54.606 -47.108  1.00  0.00      PA   C  
ATOM   3558  N   MET A 457      21.809  54.976 -50.315  1.00  0.00      PA   N  
ATOM   3559  CA  MET A 457      20.742  54.976 -51.310  1.00  0.00      PA   C  
ATOM   3560  C   MET A 457      20.770  53.700 -52.142  1.00  0.00      PA   C  
ATOM   3561  O   MET A 457      19.739  53.041 -52.334  1.00  0.00      PA   O  
ATOM   3562  CB  MET A 457      20.858  56.206 -52.211  1.00  0.00      PA   C  
ATOM   3563  CG  MET A 457      19.789  56.252 -53.278  1.00  0.00      PA   C  
ATOM   3564  SD  MET A 457      18.149  56.291 -52.544  1.00  0.00      PA   S  
ATOM   3565  CE  MET A 457      17.180  55.568 -53.865  1.00  0.00      PA   C  
ATOM   3566  N   ILE A 458      21.836  53.221 -52.525  1.00  0.00      PA   N  
ATOM   3567  CA  ILE A 458      21.963  51.994 -53.301  1.00  0.00      PA   C  
ATOM   3568  C   ILE A 458      21.678  50.785 -52.420  1.00  0.00      PA   C  
ATOM   3569  O   ILE A 458      21.223  49.743 -52.905  1.00  0.00      PA   O  
ATOM   3570  CB  ILE A 458      23.358  51.934 -53.953  1.00  0.00      PA   C  
ATOM   3571  CG1 ILE A 458      23.569  53.163 -54.835  1.00  0.00      PA   C  
ATOM   3572  CG2 ILE A 458      23.505  50.687 -54.803  1.00  0.00      PA   C  
ATOM   3573  CD  ILE A 458      24.982  53.334 -55.319  1.00  0.00      PA   C  
ATOM   3574  N   ASN A 459      21.578  51.040 -51.164  1.00  0.00      PA   N  
ATOM   3575  CA  ASN A 459      21.142  50.012 -50.225  1.00  0.00      PA   C  
ATOM   3576  C   ASN A 459      19.620  49.907 -50.203  1.00  0.00      PA   C  
ATOM   3577  O   ASN A 459      19.066  48.803 -50.134  1.00  0.00      PA   O  
ATOM   3578  CB  ASN A 459      21.686  50.321 -48.828  1.00  0.00      PA   C  
ATOM   3579  CG  ASN A 459      21.477  49.183 -47.843  1.00  0.00      PA   C  
ATOM   3580  ND2 ASN A 459      21.921  49.385 -46.608  1.00  0.00      PA   N  
ATOM   3581  OD1 ASN A 459      20.920  48.139 -48.183  1.00  0.00      PA   O  
ATOM   3582  N   LYS A 460      19.037  51.286 -50.432  1.00  0.00      PA   N  
ATOM   3583  CA  LYS A 460      17.578  51.269 -50.480  1.00  0.00      PA   C  
ATOM   3584  C   LYS A 460      17.081  50.576 -51.742  1.00  0.00      PA   C  
ATOM   3585  O   LYS A 460      16.287  49.628 -51.673  1.00  0.00      PA   O  
ATOM   3586  CB  LYS A 460      17.033  52.697 -50.401  1.00  0.00      PA   C  
ATOM   3587  CG  LYS A 460      17.292  53.396 -49.079  1.00  0.00      PA   C  
ATOM   3588  CD  LYS A 460      16.719  54.805 -49.084  1.00  0.00      PA   C  
ATOM   3589  CE  LYS A 460      16.871  55.471 -47.725  1.00  0.00      PA   C  
ATOM   3590  NZ  LYS A 460      18.296  55.727 -47.382  1.00  0.00      PA   N1+
ATOM   3591  N   LEU A 461      17.631  51.018 -52.924  1.00  0.00      PA   N  
ATOM   3592  CA  LEU A 461      17.231  50.380 -54.175  1.00  0.00      PA   C  
ATOM   3593  C   LEU A 461      17.572  48.896 -54.174  1.00  0.00      PA   C  
ATOM   3594  O   LEU A 461      16.829  48.080 -54.732  1.00  0.00      PA   O  
ATOM   3595  CB  LEU A 461      17.898  51.072 -55.363  1.00  0.00      PA   C  
ATOM   3596  CG  LEU A 461      17.475  52.504 -55.675  1.00  0.00      PA   C  
ATOM   3597  CD1 LEU A 461      18.313  53.072 -56.805  1.00  0.00      PA   C  
ATOM   3598  CD2 LEU A 461      16.011  52.532 -56.036  1.00  0.00      PA   C  
ATOM   3599  N   LYS A 462      18.361  48.443 -53.399  1.00  0.00      PA   N  
ATOM   3600  CA  LYS A 462      18.765  47.040 -53.366  1.00  0.00      PA   C  
ATOM   3601  C   LYS A 462      17.823  46.214 -52.500  1.00  0.00      PA   C  
ATOM   3602  O   LYS A 462      17.412  45.116 -52.894  1.00  0.00      PA   O  
ATOM   3603  CB  LYS A 462      20.203  46.918 -52.864  1.00  0.00      PA   C  
ATOM   3604  CG  LYS A 462      20.764  45.483 -52.778  0.00  0.00      PA   C  
ATOM   3605  CD  LYS A 462      22.215  45.426 -52.266  0.00  0.00      PA   C  
ATOM   3606  CE  LYS A 462      22.751  43.990 -52.189  0.00  0.00      PA   C  
ATOM   3607  NZ  LYS A 462      24.127  43.983 -51.700  0.00  0.00      PA   N1+
ATOM   3608  N   GLN A 463      17.272  46.937 -51.455  1.00  0.00      PA   N  
ATOM   3609  CA  GLN A 463      16.333  46.227 -50.597  1.00  0.00      PA   C  
ATOM   3610  C   GLN A 463      14.907  46.286 -51.136  1.00  0.00      PA   C  
ATOM   3611  O   GLN A 463      14.036  45.567 -50.633  1.00  0.00      PA   O  
ATOM   3612  CB  GLN A 463      16.402  46.794 -49.172  1.00  0.00      PA   C  
ATOM   3613  CG  GLN A 463      15.674  45.969 -48.114  1.00  0.00      PA   C  
ATOM   3614  CD  GLN A 463      15.843  46.527 -46.712  1.00  0.00      PA   C  
ATOM   3615  NE2 GLN A 463      15.306  45.819 -45.723  1.00  0.00      PA   N  
ATOM   3616  OE1 GLN A 463      16.458  47.576 -46.518  1.00  0.00      PA   O  
ATOM   3617  N   ALA A 464      14.816  47.266 -52.261  1.00  0.00      PA   N  
ATOM   3618  CA  ALA A 464      13.505  47.302 -52.894  1.00  0.00      PA   C  
ATOM   3619  C   ALA A 464      13.395  46.374 -54.096  1.00  0.00      PA   C  
ATOM   3620  O   ALA A 464      12.314  45.828 -54.344  1.00  0.00      PA   O  
ATOM   3621  CB  ALA A 464      13.166  48.730 -53.328  1.00  0.00      PA   C  
ATOM   3622  N   CYS A 465      14.494  46.048 -54.766  1.00  0.00      PA   N  
ATOM   3623  CA  CYS A 465      14.445  45.225 -55.971  1.00  0.00      PA   C  
ATOM   3624  C   CYS A 465      15.310  43.978 -55.866  1.00  0.00      PA   C  
ATOM   3625  O   CYS A 465      14.791  42.867 -56.018  1.00  0.00      PA   O  
ATOM   3626  CB  CYS A 465      14.856  46.059 -57.190  1.00  0.00      PA   C  
ATOM   3627  SG  CYS A 465      13.714  47.386 -57.593  1.00  0.00      PA   S  
ATOM   3628  N   GLY A 466      16.347  43.896 -55.430  1.00  0.00      PA   N  
ATOM   3629  CA  GLY A 466      17.233  42.754 -55.350  1.00  0.00      PA   C  
ATOM   3630  C   GLY A 466      18.617  43.098 -55.870  1.00  0.00      PA   C  
ATOM   3631  O   GLY A 466      18.944  44.258 -56.108  1.00  0.00      PA   O  
ATOM   3632  N   TYR A 467      19.424  41.809 -55.870  1.00  0.00      PA   N  
ATOM   3633  CA  TYR A 467      20.815  42.005 -56.273  1.00  0.00      PA   C  
ATOM   3634  C   TYR A 467      20.935  42.407 -57.738  1.00  0.00      PA   C  
ATOM   3635  O   TYR A 467      21.759  43.263 -58.079  1.00  0.00      PA   O  
ATOM   3636  CB  TYR A 467      21.633  40.742 -56.001  1.00  0.00      PA   C  
ATOM   3637  CG  TYR A 467      22.031  40.546 -54.552  1.00  0.00      PA   C  
ATOM   3638  CD1 TYR A 467      21.943  41.590 -53.638  1.00  0.00      PA   C  
ATOM   3639  CD2 TYR A 467      22.520  39.324 -54.104  1.00  0.00      PA   C  
ATOM   3640  CE1 TYR A 467      22.316  41.417 -52.314  1.00  0.00      PA   C  
ATOM   3641  CE2 TYR A 467      22.895  39.141 -52.782  1.00  0.00      PA   C  
ATOM   3642  CZ  TYR A 467      22.791  40.190 -51.893  1.00  0.00      PA   C  
ATOM   3643  OH  TYR A 467      23.163  40.013 -50.579  1.00  0.00      PA   O  
ATOM   3644  N   GLU A 468      20.404  41.719 -58.657  1.00  0.00      PA   N  
ATOM   3645  CA  GLU A 468      20.527  42.022 -60.082  1.00  0.00      PA   C  
ATOM   3646  C   GLU A 468      20.219  43.481 -60.380  1.00  0.00      PA   C  
ATOM   3647  O   GLU A 468      20.791  44.062 -61.310  1.00  0.00      PA   O  
ATOM   3648  CB  GLU A 468      19.599  41.133 -60.909  1.00  0.00      PA   C  
ATOM   3649  CG  GLU A 468      19.715  41.398 -62.407  1.00  0.00      PA   C  
ATOM   3650  CD  GLU A 468      18.774  40.556 -63.240  1.00  0.00      PA   C  
ATOM   3651  OE1 GLU A 468      17.997  39.770 -62.657  1.00  0.00      PA   O  
ATOM   3652  OE2 GLU A 468      18.811  40.687 -64.483  1.00  0.00      PA   O1-
ATOM   3653  N   PHE A 469      19.639  44.177 -59.708  1.00  0.00      PA   N  
ATOM   3654  CA  PHE A 469      19.146  45.504 -60.047  1.00  0.00      PA   C  
ATOM   3655  C   PHE A 469      20.147  46.599 -59.695  1.00  0.00      PA   C  
ATOM   3656  O   PHE A 469      20.205  47.624 -60.381  1.00  0.00      PA   O  
ATOM   3657  CB  PHE A 469      17.810  45.744 -59.337  1.00  0.00      PA   C  
ATOM   3658  CG  PHE A 469      17.107  46.995 -59.766  1.00  0.00      PA   C  
ATOM   3659  CD1 PHE A 469      16.440  47.044 -60.974  1.00  0.00      PA   C  
ATOM   3660  CD2 PHE A 469      17.107  48.118 -58.957  1.00  0.00      PA   C  
ATOM   3661  CE1 PHE A 469      15.791  48.191 -61.370  1.00  0.00      PA   C  
ATOM   3662  CE2 PHE A 469      16.463  49.268 -59.350  1.00  0.00      PA   C  
ATOM   3663  CZ  PHE A 469      15.804  49.304 -60.558  1.00  0.00      PA   C  
ATOM   3664  N   THR A 470      21.009  46.187 -58.586  1.00  0.00      PA   N  
ATOM   3665  CA  THR A 470      21.890  47.224 -58.063  1.00  0.00      PA   C  
ATOM   3666  C   THR A 470      23.362  46.821 -58.130  1.00  0.00      PA   C  
ATOM   3667  O   THR A 470      24.158  47.230 -57.283  1.00  0.00      PA   O  
ATOM   3668  CB  THR A 470      21.503  47.571 -56.628  1.00  0.00      PA   C  
ATOM   3669  CG2 THR A 470      20.075  48.072 -56.572  1.00  0.00      PA   C  
ATOM   3670  OG1 THR A 470      21.617  46.403 -55.806  1.00  0.00      PA   O  
ATOM   3671  N   SER A 471      23.643  45.763 -58.937  1.00  0.00      PA   N  
ATOM   3672  CA  SER A 471      25.033  45.327 -59.047  1.00  0.00      PA   C  
ATOM   3673  C   SER A 471      25.892  46.395 -59.713  1.00  0.00      PA   C  
ATOM   3674  O   SER A 471      26.880  46.873 -59.133  1.00  0.00      PA   O  
ATOM   3675  CB  SER A 471      25.111  44.015 -59.829  1.00  0.00      PA   C  
ATOM   3676  OG  SER A 471      24.749  44.216 -61.184  1.00  0.00      PA   O  
ATOM   3677  N   LYS A 472      25.851  46.573 -60.867  1.00  0.00      PA   N  
ATOM   3678  CA  LYS A 472      26.558  47.641 -61.563  1.00  0.00      PA   C  
ATOM   3679  C   LYS A 472      26.582  48.918 -60.739  1.00  0.00      PA   C  
ATOM   3680  O   LYS A 472      27.562  49.667 -60.782  1.00  0.00      PA   O  
ATOM   3681  CB  LYS A 472      25.919  47.898 -62.927  1.00  0.00      PA   C  
ATOM   3682  CG  LYS A 472      26.142  46.780 -63.929  1.00  0.00      PA   C  
ATOM   3683  CD  LYS A 472      25.583  47.137 -65.296  1.00  0.00      PA   C  
ATOM   3684  CE  LYS A 472      25.845  46.026 -66.302  1.00  0.00      PA   C  
ATOM   3685  NZ  LYS A 472      25.323  46.367 -67.656  1.00  0.00      PA   N1+
ATOM   3686  N   LEU A 473      25.630  49.310 -60.091  1.00  0.00      PA   N  
ATOM   3687  CA  LEU A 473      25.653  50.426 -59.155  1.00  0.00      PA   C  
ATOM   3688  C   LEU A 473      26.676  50.196 -58.051  1.00  0.00      PA   C  
ATOM   3689  O   LEU A 473      27.372  51.131 -57.639  1.00  0.00      PA   O  
ATOM   3690  CB  LEU A 473      24.261  50.642 -58.557  1.00  0.00      PA   C  
ATOM   3691  CG  LEU A 473      23.201  51.408 -59.355  1.00  0.00      PA   C  
ATOM   3692  CD1 LEU A 473      22.686  50.612 -60.543  1.00  0.00      PA   C  
ATOM   3693  CD2 LEU A 473      22.062  51.768 -58.430  1.00  0.00      PA   C  
TER   
ATOM   3694  N   HSE A 474      26.596  48.867 -57.504  1.00  0.00      PA   N  
ATOM   3695  CA  HSE A 474      27.455  48.599 -56.355  1.00  0.00      PA   C  
ATOM   3696  C   HSE A 474      28.925  48.765 -56.710  1.00  0.00      PA   C  
ATOM   3697  O   HSE A 474      29.632  49.575 -56.102  1.00  0.00      PA   O  
ATOM   3698  CB  HSE A 474      27.202  47.197 -55.803  1.00  0.00      PA   C  
ATOM   3699  CG  HSE A 474      28.035  46.878 -54.601  1.00  0.00      PA   C  
ATOM   3700  CD2 HSE A 474      29.129  46.093 -54.456  1.00  0.00      PA   C  
ATOM   3701  ND1 HSE A 474      27.783  47.419 -53.359  1.00  0.00      PA   N  
ATOM   3702  CE1 HSE A 474      28.678  46.972 -52.497  1.00  0.00      PA   C  
ATOM   3703  NE2 HSE A 474      29.506  46.165 -53.138  1.00  0.00      PA   N  
ATOM   3704  N   ARG A 475      29.448  47.696 -57.555  1.00  0.00      PA   N  
ATOM   3705  CA  ARG A 475      30.852  47.871 -57.918  1.00  0.00      PA   C  
ATOM   3706  C   ARG A 475      31.080  49.165 -58.686  1.00  0.00      PA   C  
ATOM   3707  O   ARG A 475      32.212  49.662 -58.725  1.00  0.00      PA   O  
ATOM   3708  CB  ARG A 475      31.360  46.661 -58.703  1.00  0.00      PA   C  
ATOM   3709  CG  ARG A 475      31.434  45.395 -57.853  1.00  0.00      PA   C  
ATOM   3710  CD  ARG A 475      32.539  45.489 -56.792  1.00  0.00      PA   C  
ATOM   3711  NE  ARG A 475      32.616  44.290 -55.958  1.00  0.00      PA   N  
ATOM   3712  CZ  ARG A 475      33.444  44.135 -54.928  1.00  0.00      PA   C  
ATOM   3713  NH1 ARG A 475      34.284  45.102 -54.592  1.00  0.00      PA   N1+
ATOM   3714  NH2 ARG A 475      33.434  43.005 -54.231  1.00  0.00      PA   N  
ATOM   3715  N   MET A 476      30.405  49.720 -59.240  1.00  0.00      PA   N  
ATOM   3716  CA  MET A 476      30.459  51.093 -59.727  1.00  0.00      PA   C  
ATOM   3717  C   MET A 476      30.744  52.062 -58.586  1.00  0.00      PA   C  
ATOM   3718  O   MET A 476      31.351  53.117 -58.798  1.00  0.00      PA   O  
ATOM   3719  CB  MET A 476      29.138  51.420 -60.422  1.00  0.00      PA   C  
ATOM   3720  CG  MET A 476      29.047  52.749 -61.125  1.00  0.00      PA   C  
ATOM   3721  SD  MET A 476      27.491  52.815 -62.032  1.00  0.00      PA   S  
ATOM   3722  CE  MET A 476      27.530  54.473 -62.696  1.00  0.00      PA   C  
ATOM   3723  N   TYR A 477      30.257  51.719 -57.353  1.00  0.00      PA   N  
ATOM   3724  CA  TYR A 477      30.606  52.471 -56.154  1.00  0.00      PA   C  
ATOM   3725  C   TYR A 477      31.962  52.064 -55.592  1.00  0.00      PA   C  
ATOM   3726  O   TYR A 477      32.611  52.866 -54.911  1.00  0.00      PA   O  
ATOM   3727  CB  TYR A 477      29.515  52.275 -55.101  1.00  0.00      PA   C  
ATOM   3728  CG  TYR A 477      29.858  52.767 -53.717  1.00  0.00      PA   C  
ATOM   3729  CD1 TYR A 477      29.870  54.118 -53.414  1.00  0.00      PA   C  
ATOM   3730  CD2 TYR A 477      30.154  51.865 -52.703  1.00  0.00      PA   C  
ATOM   3731  CE1 TYR A 477      30.174  54.557 -52.140  1.00  0.00      PA   C  
ATOM   3732  CE2 TYR A 477      30.462  52.295 -51.432  1.00  0.00      PA   C  
ATOM   3733  CZ  TYR A 477      30.472  53.642 -51.155  1.00  0.00      PA   C  
ATOM   3734  OH  TYR A 477      30.778  54.074 -49.885  1.00  0.00      PA   O  
ATOM   3735  N   THR A 478      32.160  50.635 -55.694  1.00  0.00      PA   N  
ATOM   3736  CA  THR A 478      33.438  50.166 -55.170  1.00  0.00      PA   C  
ATOM   3737  C   THR A 478      34.618  50.734 -55.946  1.00  0.00      PA   C  
ATOM   3738  O   THR A 478      35.680  50.976 -55.359  1.00  0.00      PA   O  
ATOM   3739  CB  THR A 478      33.478  48.635 -55.185  1.00  0.00      PA   C  
ATOM   3740  CG2 THR A 478      34.809  48.119 -54.661  1.00  0.00      PA   C  
ATOM   3741  OG1 THR A 478      32.422  48.124 -54.361  1.00  0.00      PA   O  
ATOM   3742  N   ASP A 479      34.687  50.712 -57.133  1.00  0.00      PA   N  
ATOM   3743  CA  ASP A 479      35.779  51.257 -57.932  1.00  0.00      PA   C  
ATOM   3744  C   ASP A 479      36.286  52.601 -57.421  1.00  0.00      PA   C  
ATOM   3745  O   ASP A 479      37.343  53.054 -57.872  1.00  0.00      PA   O  
ATOM   3746  CB  ASP A 479      35.359  51.394 -59.398  1.00  0.00      PA   C  
ATOM   3747  CG  ASP A 479      35.263  50.056 -60.107  1.00  0.00      PA   C  
ATOM   3748  OD1 ASP A 479      35.954  49.105 -59.684  1.00  0.00      PA   O  
ATOM   3749  OD2 ASP A 479      34.514  49.961 -61.100  1.00  0.00      PA   O1-
ATOM   3750  N   MET A 480      35.746  53.203 -56.475  1.00  0.00      PA   N  
ATOM   3751  CA  MET A 480      36.282  54.417 -55.872  1.00  0.00      PA   C  
ATOM   3752  C   MET A 480      37.297  54.090 -54.783  1.00  0.00      PA   C  
ATOM   3753  O   MET A 480      38.322  54.772 -54.661  1.00  0.00      PA   O  
ATOM   3754  CB  MET A 480      35.145  55.272 -55.319  1.00  0.00      PA   C  
ATOM   3755  CG  MET A 480      34.166  55.743 -56.386  1.00  0.00      PA   C  
ATOM   3756  SD  MET A 480      34.947  56.707 -57.697  1.00  0.00      PA   S  
ATOM   3757  CE  MET A 480      35.001  55.509 -59.032  1.00  0.00      PA   C  
ATOM   3758  N   SER A 481      36.742  52.959 -53.928  1.00  0.00      PA   N  
ATOM   3759  CA  SER A 481      37.728  52.493 -52.956  1.00  0.00      PA   C  
ATOM   3760  C   SER A 481      38.915  51.837 -53.655  1.00  0.00      PA   C  
ATOM   3761  O   SER A 481      40.078  52.146 -53.357  1.00  0.00      PA   O  
ATOM   3762  CB  SER A 481      37.070  51.522 -51.974  1.00  0.00      PA   C  
ATOM   3763  OG  SER A 481      38.013  51.003 -51.051  1.00  0.00      PA   O  
ATOM   3764  N   VAL A 482      38.576  50.724 -54.431  1.00  0.00      PA   N  
ATOM   3765  CA  VAL A 482      39.636  50.112 -55.227  1.00  0.00      PA   C  
ATOM   3766  C   VAL A 482      40.436  51.182 -55.959  1.00  0.00      PA   C  
ATOM   3767  O   VAL A 482      41.661  51.076 -56.098  1.00  0.00      PA   O  
ATOM   3768  CB  VAL A 482      39.042  49.079 -56.203  1.00  0.00      PA   C  
ATOM   3769  CG1 VAL A 482      40.105  48.558 -57.154  1.00  0.00      PA   C  
ATOM   3770  CG2 VAL A 482      38.417  47.932 -55.431  1.00  0.00      PA   C  
ATOM   3771  N   SER A 483      40.092  52.052 -56.423  1.00  0.00      PA   N  
ATOM   3772  CA  SER A 483      40.804  53.130 -57.099  1.00  0.00      PA   C  
ATOM   3773  C   SER A 483      41.642  53.952 -56.127  1.00  0.00      PA   C  
ATOM   3774  O   SER A 483      42.712  54.443 -56.501  1.00  0.00      PA   O  
ATOM   3775  CB  SER A 483      39.823  54.034 -57.838  1.00  0.00      PA   C  
ATOM   3776  OG  SER A 483      40.510  55.108 -58.449  1.00  0.00      PA   O  
ATOM   3777  N   ALA A 484      41.176  54.052 -54.828  1.00  0.00      PA   N  
ATOM   3778  CA  ALA A 484      41.970  54.771 -53.836  1.00  0.00      PA   C  
ATOM   3779  C   ALA A 484      43.245  54.005 -53.500  1.00  0.00      PA   C  
ATOM   3780  O   ALA A 484      44.358  54.537 -53.621  1.00  0.00      PA   O  
ATOM   3781  CB  ALA A 484      41.140  55.019 -52.575  1.00  0.00      PA   C  
ATOM   3782  N   ASP A 485      42.862  52.637 -52.943  1.00  0.00      PA   N  
ATOM   3783  CA  ASP A 485      44.031  51.819 -52.628  1.00  0.00      PA   C  
ATOM   3784  C   ASP A 485      44.961  51.700 -53.829  1.00  0.00      PA   C  
ATOM   3785  O   ASP A 485      46.189  51.761 -53.683  1.00  0.00      PA   O  
ATOM   3786  CB  ASP A 485      43.584  50.437 -52.151  1.00  0.00      PA   C  
ATOM   3787  CG  ASP A 485      44.738  49.584 -51.666  1.00  0.00      PA   C  
ATOM   3788  OD1 ASP A 485      45.263  49.857 -50.565  1.00  0.00      PA   O  
ATOM   3789  OD2 ASP A 485      45.111  48.633 -52.384  1.00  0.00      PA   O1-
ATOM   3790  N   LEU A 486      44.525  51.348 -54.946  1.00  0.00      PA   N  
ATOM   3791  CA  LEU A 486      45.338  51.269 -56.154  1.00  0.00      PA   C  
ATOM   3792  C   LEU A 486      46.127  52.557 -56.369  1.00  0.00      PA   C  
ATOM   3793  O   LEU A 486      47.312  52.519 -56.731  1.00  0.00      PA   O  
ATOM   3794  CB  LEU A 486      44.444  50.969 -57.358  1.00  0.00      PA   C  
ATOM   3795  CG  LEU A 486      45.110  50.649 -58.697  1.00  0.00      PA   C  
ATOM   3796  CD1 LEU A 486      45.899  49.358 -58.590  1.00  0.00      PA   C  
ATOM   3797  CD2 LEU A 486      44.078  50.550 -59.803  1.00  0.00      PA   C  
ATOM   3798  N   ASN A 487      45.815  53.576 -56.086  1.00  0.00      PA   N  
ATOM   3799  CA  ASN A 487      46.535  54.843 -56.176  1.00  0.00      PA   C  
ATOM   3800  C   ASN A 487      47.676  54.903 -55.170  1.00  0.00      PA   C  
ATOM   3801  O   ASN A 487      48.754  55.419 -55.483  1.00  0.00      PA   O  
ATOM   3802  CB  ASN A 487      45.580  56.023 -55.980  1.00  0.00      PA   C  
ATOM   3803  CG  ASN A 487      44.742  56.312 -57.216  1.00  0.00      PA   C  
ATOM   3804  ND2 ASN A 487      43.461  56.602 -57.009  1.00  0.00      PA   N  
ATOM   3805  OD1 ASN A 487      45.242  56.283 -58.340  1.00  0.00      PA   O  
ATOM   3806  N   ASN A 488      47.248  54.272 -53.881  1.00  0.00      PA   N  
ATOM   3807  CA  ASN A 488      48.348  54.203 -52.920  1.00  0.00      PA   C  
ATOM   3808  C   ASN A 488      49.501  53.364 -53.462  1.00  0.00      PA   C  
ATOM   3809  O   ASN A 488      50.671  53.772 -53.400  1.00  0.00      PA   O  
ATOM   3810  CB  ASN A 488      47.858  53.635 -51.588  1.00  0.00      PA   C  
ATOM   3811  CG  ASN A 488      46.888  54.554 -50.883  1.00  0.00      PA   C  
ATOM   3812  ND2 ASN A 488      47.366  55.729 -50.491  1.00  0.00      PA   N  
ATOM   3813  OD1 ASN A 488      45.724  54.212 -50.687  1.00  0.00      PA   O  
ATOM   3814  N   LYS A 489      49.038  52.027 -53.854  1.00  0.00      PA   N  
ATOM   3815  CA  LYS A 489      50.085  51.159 -54.384  1.00  0.00      PA   C  
ATOM   3816  C   LYS A 489      50.870  51.849 -55.489  1.00  0.00      PA   C  
ATOM   3817  O   LYS A 489      52.101  51.733 -55.548  1.00  0.00      PA   O  
ATOM   3818  CB  LYS A 489      49.486  49.844 -54.880  1.00  0.00      PA   C  
ATOM   3819  CG  LYS A 489      49.024  48.933 -53.760  1.00  0.00      PA   C  
ATOM   3820  CD  LYS A 489      48.501  47.617 -54.297  1.00  0.00      PA   C  
ATOM   3821  CE  LYS A 489      48.037  46.717 -53.166  1.00  0.00      PA   C  
ATOM   3822  NZ  LYS A 489      47.503  45.425 -53.673  1.00  0.00      PA   N1+
ATOM   3823  N   PHE A 490      50.477  52.440 -56.316  1.00  0.00      PA   N  
ATOM   3824  CA  PHE A 490      51.235  53.209 -57.295  1.00  0.00      PA   C  
ATOM   3825  C   PHE A 490      52.041  54.328 -56.645  1.00  0.00      PA   C  
ATOM   3826  O   PHE A 490      53.111  54.682 -57.149  1.00  0.00      PA   O  
ATOM   3827  CB  PHE A 490      50.335  53.797 -58.373  1.00  0.00      PA   C  
ATOM   3828  CG  PHE A 490      51.071  54.705 -59.300  1.00  0.00      PA   C  
ATOM   3829  CD1 PHE A 490      51.978  54.193 -60.208  1.00  0.00      PA   C  
ATOM   3830  CD2 PHE A 490      50.897  56.075 -59.232  1.00  0.00      PA   C  
ATOM   3831  CE1 PHE A 490      52.680  55.024 -61.041  1.00  0.00      PA   C  
ATOM   3832  CE2 PHE A 490      51.593  56.911 -60.069  1.00  0.00      PA   C  
ATOM   3833  CZ  PHE A 490      52.489  56.386 -60.972  1.00  0.00      PA   C  
ATOM   3834  N   ASN A 491      51.686  54.784 -55.492  1.00  0.00      PA   N  
ATOM   3835  CA  ASN A 491      52.484  55.789 -54.797  1.00  0.00      PA   C  
ATOM   3836  C   ASN A 491      53.774  55.194 -54.256  1.00  0.00      PA   C  
ATOM   3837  O   ASN A 491      54.785  55.899 -54.152  1.00  0.00      PA   O  
ATOM   3838  CB  ASN A 491      51.690  56.443 -53.664  1.00  0.00      PA   C  
ATOM   3839  CG  ASN A 491      50.599  57.368 -54.170  1.00  0.00      PA   C  
ATOM   3840  ND2 ASN A 491      50.997  58.394 -54.915  1.00  0.00      PA   N  
ATOM   3841  OD1 ASN A 491      49.414  57.163 -53.899  1.00  0.00      PA   O  
ATOM   3842  N   ASN A 492      53.529  53.773 -53.790  1.00  0.00      PA   N  
ATOM   3843  CA  ASN A 492      54.774  53.129 -53.381  1.00  0.00      PA   C  
ATOM   3844  C   ASN A 492      55.655  52.807 -54.585  1.00  0.00      PA   C  
ATOM   3845  O   ASN A 492      56.854  53.109 -54.586  1.00  0.00      PA   O  
ATOM   3846  CB  ASN A 492      54.477  51.860 -52.586  1.00  0.00      PA   C  
ATOM   3847  CG  ASN A 492      55.700  51.308 -51.886  1.00  0.00      PA   C  
ATOM   3848  ND2 ASN A 492      55.520  50.211 -51.162  1.00  0.00      PA   N  
ATOM   3849  OD1 ASN A 492      56.793  51.862 -51.991  1.00  0.00      PA   O  
ATOM   3850  N   PHE A 493      55.138  52.045 -55.544  1.00  0.00      PA   N  
ATOM   3851  CA  PHE A 493      55.899  51.704 -56.742  1.00  0.00      PA   C  
ATOM   3852  C   PHE A 493      56.429  52.930 -57.480  1.00  0.00      PA   C  
ATOM   3853  O   PHE A 493      57.296  52.781 -58.348  1.00  0.00      PA   O  
ATOM   3854  CB  PHE A 493      55.027  50.859 -57.679  1.00  0.00      PA   C  
ATOM   3855  CG  PHE A 493      55.732  50.396 -58.924  1.00  0.00      PA   C  
ATOM   3856  CD1 PHE A 493      56.643  49.354 -58.876  1.00  0.00      PA   C  
ATOM   3857  CD2 PHE A 493      55.483  51.003 -60.144  1.00  0.00      PA   C  
ATOM   3858  CE1 PHE A 493      57.293  48.928 -60.021  1.00  0.00      PA   C  
ATOM   3859  CE2 PHE A 493      56.130  50.583 -61.292  1.00  0.00      PA   C  
ATOM   3860  CZ  PHE A 493      57.036  49.545 -61.230  1.00  0.00      PA   C  
ATOM   3861  N   ILE A 494      56.323  54.003 -57.126  1.00  0.00      PA   N  
ATOM   3862  CA  ILE A 494      56.726  55.207 -57.852  1.00  0.00      PA   C  
ATOM   3863  C   ILE A 494      58.222  55.452 -57.686  1.00  0.00      PA   C  
ATOM   3864  O   ILE A 494      58.980  55.472 -58.663  1.00  0.00      PA   O  
ATOM   3865  CB  ILE A 494      55.905  56.420 -57.383  1.00  0.00      PA   C  
ATOM   3866  CG1 ILE A 494      56.275  57.739 -58.108  0.00  0.00      PA   C  
ATOM   3867  CG2 ILE A 494      55.863  56.593 -55.848  0.00  0.00      PA   C  
ATOM   3868  CD  ILE A 494      55.460  58.959 -57.647  0.00  0.00      PA   C  
ATOM   3869  N   LYS A 495      58.594  55.366 -56.319  1.00  0.00      PA   N  
ATOM   3870  CA  LYS A 495      60.016  55.522 -56.018  1.00  0.00      PA   C  
ATOM   3871  C   LYS A 495      60.520  54.213 -55.421  1.00  0.00      PA   C  
ATOM   3872  O   LYS A 495      60.648  54.061 -54.208  1.00  0.00      PA   O  
ATOM   3873  CB  LYS A 495      60.249  56.693 -55.067  1.00  0.00      PA   C  
ATOM   3874  CG  LYS A 495      59.891  58.053 -55.632  1.00  0.00      PA   C  
ATOM   3875  CD  LYS A 495      60.250  59.161 -54.653  1.00  0.00      PA   C  
ATOM   3876  CE  LYS A 495      59.824  60.527 -55.168  1.00  0.00      PA   C  
ATOM   3877  NZ  LYS A 495      60.151  61.609 -54.197  1.00  0.00      PA   N1+
ATOM   3878  N   ASN A 496      60.553  53.163 -56.139  1.00  0.00      PA   N  
ATOM   3879  CA  ASN A 496      61.097  51.900 -55.653  1.00  0.00      PA   C  
ATOM   3880  C   ASN A 496      62.190  51.360 -56.575  1.00  0.00      PA   C  
ATOM   3881  O   ASN A 496      62.562  50.186 -56.462  1.00  0.00      PA   O  
ATOM   3882  CB  ASN A 496      59.974  50.865 -55.476  1.00  0.00      PA   C  
ATOM   3883  CG  ASN A 496      60.359  49.734 -54.534  1.00  0.00      PA   C  
ATOM   3884  ND2 ASN A 496      59.437  48.801 -54.322  1.00  0.00      PA   N  
ATOM   3885  OD1 ASN A 496      61.466  49.707 -53.996  1.00  0.00      PA   O  
ATOM   3886  N   GLN A 497      62.843  51.974 -57.263  1.00  0.00      PA   N  
ATOM   3887  CA  GLN A 497      63.916  51.645 -58.200  1.00  0.00      PA   C  
ATOM   3888  C   GLN A 497      64.925  52.799 -58.260  1.00  0.00      PA   C  
ATOM   3889  O   GLN A 497      65.136  53.494 -57.267  1.00  0.00      PA   O  
ATOM   3890  CB  GLN A 497      63.348  51.363 -59.592  1.00  0.00      PA   C  
ATOM   3891  CG  GLN A 497      62.136  52.207 -59.951  1.00  0.00      PA   C  
ATOM   3892  CD  GLN A 497      60.860  51.391 -60.023  1.00  0.00      PA   C  
ATOM   3893  NE2 GLN A 497      60.276  51.312 -61.212  1.00  0.00      PA   N  
ATOM   3894  OE1 GLN A 497      60.404  50.840 -59.021  1.00  0.00      PA   O  
ATOM   3895  N   ASP A 498      65.759  52.804 -59.365  1.00  0.00      PA   N  
ATOM   3896  CA  ASP A 498      66.738  53.880 -59.548  1.00  0.00      PA   C  
ATOM   3897  C   ASP A 498      66.034  55.166 -59.978  1.00  0.00      PA   C  
ATOM   3898  O   ASP A 498      65.137  55.129 -60.820  1.00  0.00      PA   O  
ATOM   3899  CB  ASP A 498      67.791  53.481 -60.582  1.00  0.00      PA   C  
ATOM   3900  CG  ASP A 498      69.056  52.939 -59.947  1.00  0.00      PA   C  
ATOM   3901  OD1 ASP A 498      69.250  53.151 -58.731  1.00  0.00      PA   O  
ATOM   3902  OD2 ASP A 498      69.856  52.301 -60.663  1.00  0.00      PA   O1-
ATOM   3903  N   THR A 499      66.527  56.430 -59.658  1.00  0.00      PA   N  
ATOM   3904  CA  THR A 499      65.891  57.711 -59.980  1.00  0.00      PA   C  
ATOM   3905  C   THR A 499      64.404  57.504 -59.744  1.00  0.00      PA   C  
ATOM   3906  O   THR A 499      64.033  56.535 -59.080  1.00  0.00      PA   O  
ATOM   3907  CB  THR A 499      66.131  58.119 -61.443  1.00  0.00      PA   C  
ATOM   3908  CG2 THR A 499      67.622  58.178 -61.741  1.00  0.00      PA   C  
ATOM   3909  OG1 THR A 499      65.511  57.165 -62.315  1.00  0.00      PA   O  
ATOM   3910  N   VAL A 500      63.474  59.128 -60.432  1.00  0.00      PA   N  
ATOM   3911  CA  VAL A 500      62.074  58.795 -60.170  1.00  0.00      PA   C  
ATOM   3912  C   VAL A 500      61.316  58.629 -61.486  1.00  0.00      PA   C  
ATOM   3913  O   VAL A 500      60.435  57.777 -61.611  1.00  0.00      PA   O  
ATOM   3914  CB  VAL A 500      61.397  59.868 -59.294  1.00  0.00      PA   C  
ATOM   3915  CG1 VAL A 500      59.931  59.532 -59.071  1.00  0.00      PA   C  
ATOM   3916  CG2 VAL A 500      62.132  60.024 -57.970  1.00  0.00      PA   C  
ATOM   3917  N   SER A 506      53.164  64.055 -61.479  1.00  0.00      PA   N  
ATOM   3918  CA  SER A 506      52.603  63.925 -60.139  1.00  0.00      PA   C  
ATOM   3919  C   SER A 506      51.085  63.794 -60.227  1.00  0.00      PA   C  
ATOM   3920  O   SER A 506      50.402  64.739 -60.622  1.00  0.00      PA   O  
ATOM   3921  CB  SER A 506      53.003  65.124 -59.283  1.00  0.00      PA   C  
ATOM   3922  OG  SER A 506      52.426  66.320 -59.776  1.00  0.00      PA   O  
ATOM   3923  N   PHE A 507      50.174  63.338 -60.183  1.00  0.00      PA   N  
ATOM   3924  CA  PHE A 507      48.831  62.967 -60.613  1.00  0.00      PA   C  
ATOM   3925  C   PHE A 507      48.375  61.741 -59.834  1.00  0.00      PA   C  
ATOM   3926  O   PHE A 507      49.165  61.085 -59.150  1.00  0.00      PA   O  
ATOM   3927  CB  PHE A 507      48.829  62.685 -62.113  1.00  0.00      PA   C  
ATOM   3928  CG  PHE A 507      49.457  61.374 -62.470  1.00  0.00      PA   C  
ATOM   3929  CD1 PHE A 507      50.812  61.172 -62.301  1.00  0.00      PA   C  
ATOM   3930  CD2 PHE A 507      48.707  60.370 -63.046  1.00  0.00      PA   C  
ATOM   3931  CE1 PHE A 507      51.392  59.966 -62.633  1.00  0.00      PA   C  
ATOM   3932  CE2 PHE A 507      49.291  59.177 -63.397  1.00  0.00      PA   C  
ATOM   3933  CZ  PHE A 507      50.631  58.973 -63.190  1.00  0.00      PA   C  
ATOM   3934  N   GLN A 508      46.658  61.862 -60.101  1.00  0.00      PA   N  
ATOM   3935  CA  GLN A 508      46.038  60.706 -59.464  1.00  0.00      PA   C  
ATOM   3936  C   GLN A 508      44.959  60.147 -60.386  1.00  0.00      PA   C  
ATOM   3937  O   GLN A 508      44.281  60.907 -61.085  1.00  0.00      PA   O  
ATOM   3938  CB  GLN A 508      45.443  61.074 -58.092  1.00  0.00      PA   C  
ATOM   3939  CG  GLN A 508      46.489  61.436 -57.035  1.00  0.00      PA   C  
ATOM   3940  CD  GLN A 508      45.882  61.841 -55.703  1.00  0.00      PA   C  
ATOM   3941  NE2 GLN A 508      46.736  62.094 -54.717  1.00  0.00      PA   N  
ATOM   3942  OE1 GLN A 508      44.660  61.927 -55.562  1.00  0.00      PA   O  
ATOM   3943  N   ILE A 509      44.567  59.045 -60.433  1.00  0.00      PA   N  
ATOM   3944  CA  ILE A 509      43.737  58.349 -61.410  1.00  0.00      PA   C  
ATOM   3945  C   ILE A 509      42.697  57.481 -60.712  1.00  0.00      PA   C  
ATOM   3946  O   ILE A 509      42.945  56.910 -59.646  1.00  0.00      PA   O  
ATOM   3947  CB  ILE A 509      44.592  57.478 -62.365  1.00  0.00      PA   C  
ATOM   3948  CG1 ILE A 509      45.484  58.341 -63.244  1.00  0.00      PA   C  
ATOM   3949  CG2 ILE A 509      43.734  56.593 -63.256  1.00  0.00      PA   C  
ATOM   3950  CD  ILE A 509      46.398  57.511 -64.088  1.00  0.00      PA   C  
ATOM   3951  N   TYR A 510      41.353  57.631 -61.447  1.00  0.00      PA   N  
ATOM   3952  CA  TYR A 510      40.342  56.634 -61.120  1.00  0.00      PA   C  
ATOM   3953  C   TYR A 510      40.377  55.510 -62.152  1.00  0.00      PA   C  
ATOM   3954  O   TYR A 510      40.486  55.764 -63.355  1.00  0.00      PA   O  
ATOM   3955  CB  TYR A 510      38.948  57.261 -61.086  1.00  0.00      PA   C  
ATOM   3956  CG  TYR A 510      38.732  58.252 -59.964  1.00  0.00      PA   C  
ATOM   3957  CD1 TYR A 510      38.437  57.820 -58.679  1.00  0.00      PA   C  
ATOM   3958  CD2 TYR A 510      38.813  59.621 -60.192  1.00  0.00      PA   C  
ATOM   3959  CE1 TYR A 510      38.233  58.719 -57.650  1.00  0.00      PA   C  
ATOM   3960  CE2 TYR A 510      38.612  60.529 -59.168  1.00  0.00      PA   C  
ATOM   3961  CZ  TYR A 510      38.322  60.071 -57.898  1.00  0.00      PA   C  
ATOM   3962  OH  TYR A 510      38.120  60.965 -56.872  1.00  0.00      PA   O  
ATOM   3963  N   VAL A 511      40.012  54.308 -61.702  1.00  0.00      PA   N  
ATOM   3964  CA  VAL A 511      40.043  53.129 -62.562  1.00  0.00      PA   C  
ATOM   3965  C   VAL A 511      38.805  52.286 -62.281  1.00  0.00      PA   C  
ATOM   3966  O   VAL A 511      38.410  52.116 -61.122  1.00  0.00      PA   O  
ATOM   3967  CB  VAL A 511      41.335  52.311 -62.361  1.00  0.00      PA   C  
ATOM   3968  CG1 VAL A 511      41.299  51.044 -63.190  1.00  0.00      PA   C  
ATOM   3969  CG2 VAL A 511      42.542  53.148 -62.738  1.00  0.00      PA   C  
ATOM   3970  N   LEU A 512      38.075  51.984 -63.376  1.00  0.00      PA   N  
ATOM   3971  CA  LEU A 512      36.703  51.495 -63.343  1.00  0.00      PA   C  
ATOM   3972  C   LEU A 512      36.640  50.112 -63.981  1.00  0.00      PA   C  
ATOM   3973  O   LEU A 512      37.362  49.827 -64.940  1.00  0.00      PA   O  
ATOM   3974  CB  LEU A 512      35.772  52.458 -64.099  1.00  0.00      PA   C  
ATOM   3975  CG  LEU A 512      35.594  53.901 -63.608  1.00  0.00      PA   C  
ATOM   3976  CD1 LEU A 512      36.819  54.727 -63.924  1.00  0.00      PA   C  
ATOM   3977  CD2 LEU A 512      34.406  54.557 -64.259  1.00  0.00      PA   C  
ATOM   3978  N   GLN A 513      35.514  49.362 -63.545  1.00  0.00      PA   N  
ATOM   3979  CA  GLN A 513      35.492  47.955 -63.949  1.00  0.00      PA   C  
ATOM   3980  C   GLN A 513      34.968  47.745 -65.375  1.00  0.00      PA   C  
ATOM   3981  O   GLN A 513      34.948  46.602 -65.852  1.00  0.00      PA   O  
ATOM   3982  CB  GLN A 513      34.680  47.144 -62.928  1.00  0.00      PA   C  
ATOM   3983  CG  GLN A 513      34.780  45.622 -63.060  1.00  0.00      PA   C  
ATOM   3984  CD  GLN A 513      34.119  44.881 -61.909  1.00  0.00      PA   C  
ATOM   3985  NE2 GLN A 513      34.135  43.554 -61.975  1.00  0.00      PA   N  
ATOM   3986  OE1 GLN A 513      33.593  45.493 -60.979  1.00  0.00      PA   O  
ATOM   3987  N   ALA A 514      34.736  48.887 -66.115  1.00  0.00      PA   N  
ATOM   3988  CA  ALA A 514      34.480  48.941 -67.556  1.00  0.00      PA   C  
ATOM   3989  C   ALA A 514      33.296  48.101 -68.020  1.00  0.00      PA   C  
ATOM   3990  O   ALA A 514      33.000  48.097 -69.222  1.00  0.00      PA   O  
ATOM   3991  CB  ALA A 514      35.707  48.531 -68.382  1.00  0.00      PA   C  
ATOM   3992  N   GLY A 515      32.481  47.666 -67.207  1.00  0.00      PA   N  
ATOM   3993  CA  GLY A 515      31.280  46.951 -67.589  1.00  0.00      PA   C  
ATOM   3994  C   GLY A 515      30.096  47.412 -66.768  1.00  0.00      PA   C  
ATOM   3995  O   GLY A 515      28.940  47.290 -67.182  1.00  0.00      PA   O  
ATOM   3996  N   ALA A 516      30.365  48.185 -65.845  1.00  0.00      PA   N  
ATOM   3997  CA  ALA A 516      29.365  48.687 -64.919  1.00  0.00      PA   C  
ATOM   3998  C   ALA A 516      29.088  50.173 -65.103  1.00  0.00      PA   C  
ATOM   3999  O   ALA A 516      28.354  50.760 -64.300  1.00  0.00      PA   O  
ATOM   4000  CB  ALA A 516      29.811  48.416 -63.480  1.00  0.00      PA   C  
ATOM   4001  N   TRP A 517      29.966  50.708 -66.183  1.00  0.00      PA   N  
ATOM   4002  CA  TRP A 517      29.881  52.154 -66.378  1.00  0.00      PA   C  
ATOM   4003  C   TRP A 517      29.243  52.476 -67.719  1.00  0.00      PA   C  
ATOM   4004  O   TRP A 517      29.840  52.184 -68.773  1.00  0.00      PA   O  
ATOM   4005  CB  TRP A 517      31.273  52.774 -66.286  1.00  0.00      PA   C  
ATOM   4006  CG  TRP A 517      31.821  52.771 -64.899  1.00  0.00      PA   C  
ATOM   4007  CD1 TRP A 517      32.561  51.787 -64.313  1.00  0.00      PA   C  
ATOM   4008  CD2 TRP A 517      31.703  53.818 -63.930  1.00  0.00      PA   C  
ATOM   4009  CE2 TRP A 517      32.388  53.395 -62.774  1.00  0.00      PA   C  
ATOM   4010  CE3 TRP A 517      31.096  55.078 -63.932  1.00  0.00      PA   C  
ATOM   4011  NE1 TRP A 517      32.896  52.149 -63.031  1.00  0.00      PA   N  
ATOM   4012  CZ2 TRP A 517      32.474  54.181 -61.628  1.00  0.00      PA   C  
ATOM   4013  CZ3 TRP A 517      31.177  55.855 -62.791  1.00  0.00      PA   C  
ATOM   4014  CH2 TRP A 517      31.859  55.403 -61.655  1.00  0.00      PA   C  
ATOM   4015  N   PRO A 518      28.388  53.235 -67.843  1.00  0.00      PA   N  
ATOM   4016  CA  PRO A 518      27.737  53.537 -69.126  1.00  0.00      PA   C  
ATOM   4017  C   PRO A 518      28.366  54.697 -69.878  1.00  0.00      PA   C  
ATOM   4018  O   PRO A 518      28.065  54.866 -71.068  1.00  0.00      PA   O  
ATOM   4019  CB  PRO A 518      26.295  53.862 -68.716  1.00  0.00      PA   C  
ATOM   4020  CG  PRO A 518      26.421  54.373 -67.315  1.00  0.00      PA   C  
ATOM   4021  CD  PRO A 518      27.551  53.603 -66.689  1.00  0.00      PA   C  
ATOM   4022  N   LEU A 519      29.488  55.271 -69.227  1.00  0.00      PA   N  
ATOM   4023  CA  LEU A 519      30.101  56.413 -69.891  1.00  0.00      PA   C  
ATOM   4024  C   LEU A 519      30.871  55.972 -71.130  1.00  0.00      PA   C  
ATOM   4025  O   LEU A 519      31.555  54.944 -71.128  1.00  0.00      PA   O  
ATOM   4026  CB  LEU A 519      31.031  57.156 -68.930  1.00  0.00      PA   C  
ATOM   4027  CG  LEU A 519      30.367  57.940 -67.798  1.00  0.00      PA   C  
ATOM   4028  CD1 LEU A 519      31.411  58.470 -66.833  1.00  0.00      PA   C  
ATOM   4029  CD2 LEU A 519      29.540  59.081 -68.367  1.00  0.00      PA   C  
ATOM   4030  N   THR A 520      30.989  56.588 -72.073  1.00  0.00      PA   N  
ATOM   4031  CA  THR A 520      31.638  56.312 -73.344  1.00  0.00      PA   C  
ATOM   4032  C   THR A 520      32.717  57.349 -73.620  1.00  0.00      PA   C  
ATOM   4033  O   THR A 520      32.866  58.342 -72.902  1.00  0.00      PA   O  
ATOM   4034  CB  THR A 520      30.613  56.285 -74.485  1.00  0.00      PA   C  
ATOM   4035  CG2 THR A 520      29.571  55.205 -74.236  1.00  0.00      PA   C  
ATOM   4036  OG1 THR A 520      29.964  57.559 -74.581  1.00  0.00      PA   O  
ATOM   4037  N   GLN A 521      33.651  56.859 -74.591  1.00  0.00      PA   N  
ATOM   4038  CA  GLN A 521      34.808  57.687 -74.909  1.00  0.00      PA   C  
ATOM   4039  C   GLN A 521      34.421  59.006 -75.569  1.00  0.00      PA   C  
ATOM   4040  O   GLN A 521      35.114  60.012 -75.372  1.00  0.00      PA   O  
ATOM   4041  CB  GLN A 521      35.769  56.895 -75.801  1.00  0.00      PA   C  
ATOM   4042  CG  GLN A 521      35.236  56.605 -77.196  1.00  0.00      PA   C  
ATOM   4043  CD  GLN A 521      34.298  55.409 -77.240  1.00  0.00      PA   C  
ATOM   4044  NE2 GLN A 521      34.038  54.907 -78.441  1.00  0.00      PA   N  
ATOM   4045  OE1 GLN A 521      33.803  54.951 -76.208  1.00  0.00      PA   O  
ATOM   4046  N   ALA A 522      33.996  59.085 -76.436  1.00  0.00      PA   N  
ATOM   4047  CA  ALA A 522      33.516  60.262 -77.157  1.00  0.00      PA   C  
ATOM   4048  C   ALA A 522      34.638  60.920 -77.955  1.00  0.00      PA   C  
ATOM   4049  O   ALA A 522      35.051  62.042 -77.634  1.00  0.00      PA   O  
ATOM   4050  CB  ALA A 522      32.893  61.269 -76.189  1.00  0.00      PA   C  
ATOM   4051  N   PRO A 523      35.625  59.994 -78.711  1.00  0.00      PA   N  
ATOM   4052  CA  PRO A 523      36.788  60.506 -79.443  1.00  0.00      PA   C  
ATOM   4053  C   PRO A 523      36.436  61.647 -80.394  1.00  0.00      PA   C  
ATOM   4054  O   PRO A 523      35.406  61.577 -81.064  1.00  0.00      PA   O  
ATOM   4055  CB  PRO A 523      37.270  59.281 -80.219  1.00  0.00      PA   C  
ATOM   4056  CG  PRO A 523      36.025  58.501 -80.467  1.00  0.00      PA   C  
ATOM   4057  CD  PRO A 523      35.141  58.719 -79.267  1.00  0.00      PA   C  
ATOM   4058  N   PRO A 530      45.592  65.622 -78.889  1.00  0.00      PA   N  
ATOM   4059  CA  PRO A 530      45.252  64.208 -78.990  1.00  0.00      PA   C  
ATOM   4060  C   PRO A 530      46.504  63.342 -78.913  1.00  0.00      PA   C  
ATOM   4061  O   PRO A 530      46.434  62.164 -78.565  1.00  0.00      PA   O  
ATOM   4062  CB  PRO A 530      44.494  63.934 -80.274  1.00  0.00      PA   C  
ATOM   4063  CG  PRO A 530      45.054  64.953 -81.272  0.00  0.00      PA   C  
ATOM   4064  CD  PRO A 530      47.022  65.846 -78.680  0.00  0.00      PA   C  
ATOM   4065  N   GLN A 531      47.897  63.943 -78.935  1.00  0.00      PA   N  
ATOM   4066  CA  GLN A 531      49.179  63.281 -78.767  1.00  0.00      PA   C  
ATOM   4067  C   GLN A 531      49.731  63.565 -77.374  1.00  0.00      PA   C  
ATOM   4068  O   GLN A 531      49.299  64.495 -76.687  1.00  0.00      PA   O  
ATOM   4069  CB  GLN A 531      50.173  63.735 -79.837  1.00  0.00      PA   C  
ATOM   4070  CG  GLN A 531      51.584  63.090 -79.756  0.00  0.00      PA   C  
ATOM   4071  CD  GLN A 531      52.522  63.593 -80.859  0.00  0.00      PA   C  
ATOM   4072  NE2 GLN A 531      52.013  64.493 -81.731  0.00  0.00      PA   N  
ATOM   4073  OE1 GLN A 531      53.680  63.191 -80.949  0.00  0.00      PA   O  
ATOM   4074  N   GLU A 532      50.711  62.608 -76.891  1.00  0.00      PA   N  
ATOM   4075  CA  GLU A 532      51.289  62.734 -75.560  1.00  0.00      PA   C  
ATOM   4076  C   GLU A 532      51.891  64.121 -75.356  1.00  0.00      PA   C  
ATOM   4077  O   GLU A 532      52.412  64.743 -76.286  1.00  0.00      PA   O  
ATOM   4078  CB  GLU A 532      52.356  61.661 -75.340  1.00  0.00      PA   C  
ATOM   4079  CG  GLU A 532      53.057  61.682 -73.951  0.00  0.00      PA   C  
ATOM   4080  CD  GLU A 532      54.125  60.608 -73.730  0.00  0.00      PA   C  
ATOM   4081  OE1 GLU A 532      54.684  60.638 -72.602  0.00  0.00      PA   O  
ATOM   4082  OE2 GLU A 532      54.398  59.795 -74.644  0.00  0.00      PA   O1-
ATOM   4083  N   LEU A 533      51.998  64.490 -74.053  1.00  0.00      PA   N  
ATOM   4084  CA  LEU A 533      52.438  65.826 -73.680  1.00  0.00      PA   C  
ATOM   4085  C   LEU A 533      53.582  65.727 -72.671  1.00  0.00      PA   C  
ATOM   4086  O   LEU A 533      54.129  64.650 -72.420  1.00  0.00      PA   O  
ATOM   4087  CB  LEU A 533      51.265  66.641 -73.130  1.00  0.00      PA   C  
ATOM   4088  CG  LEU A 533      51.553  68.094 -72.682  0.00  0.00      PA   C  
ATOM   4089  CD1 LEU A 533      50.271  68.760 -72.160  0.00  0.00      PA   C  
ATOM   4090  CD2 LEU A 533      52.598  68.168 -71.558  0.00  0.00      PA   C  
ATOM   4091  N   GLU A 534      53.841  66.627 -71.925  1.00  0.00      PA   N  
ATOM   4092  CA  GLU A 534      54.917  66.584 -70.947  1.00  0.00      PA   C  
ATOM   4093  C   GLU A 534      55.307  65.122 -70.730  1.00  0.00      PA   C  
ATOM   4094  O   GLU A 534      56.382  64.823 -70.210  1.00  0.00      PA   O  
ATOM   4095  CB  GLU A 534      54.473  67.216 -69.627  1.00  0.00      PA   C  
ATOM   4096  CG  GLU A 534      55.539  67.232 -68.494  0.00  0.00      PA   C  
ATOM   4097  CD  GLU A 534      55.096  67.864 -67.173  0.00  0.00      PA   C  
ATOM   4098  OE1 GLU A 534      55.969  67.869 -66.266  0.00  0.00      PA   O  
ATOM   4099  OE2 GLU A 534      53.932  68.312 -67.050  0.00  0.00      PA   O1-
ATOM   4100  N   LYS A 535      54.173  64.284 -71.045  1.00  0.00      PA   N  
ATOM   4101  CA  LYS A 535      54.400  62.847 -70.917  1.00  0.00      PA   C  
ATOM   4102  C   LYS A 535      54.270  62.374 -69.469  1.00  0.00      PA   C  
ATOM   4103  O   LYS A 535      53.492  62.936 -68.699  1.00  0.00      PA   O  
ATOM   4104  CB  LYS A 535      55.772  62.474 -71.490  1.00  0.00      PA   C  
ATOM   4105  CG  LYS A 535      56.144  60.978 -71.419  0.00  0.00      PA   C  
ATOM   4106  CD  LYS A 535      57.532  60.667 -72.010  0.00  0.00      PA   C  
ATOM   4107  CE  LYS A 535      57.880  59.174 -71.929  0.00  0.00      PA   C  
ATOM   4108  NZ  LYS A 535      59.201  58.926 -72.498  0.00  0.00      PA   N1+
ATOM   4109  N   SER A 536      54.579  61.350 -69.158  1.00  0.00      PA   N  
ATOM   4110  CA  SER A 536      54.612  60.765 -67.813  1.00  0.00      PA   C  
ATOM   4111  C   SER A 536      53.664  59.589 -67.556  1.00  0.00      PA   C  
ATOM   4112  O   SER A 536      53.562  59.124 -66.420  1.00  0.00      PA   O  
ATOM   4113  CB  SER A 536      54.449  61.834 -66.724  1.00  0.00      PA   C  
ATOM   4114  OG  SER A 536      53.207  62.506 -66.851  1.00  0.00      PA   O  
ATOM   4115  N   VAL A 537      52.803  59.262 -68.588  1.00  0.00      PA   N  
ATOM   4116  CA  VAL A 537      51.912  58.131 -68.373  1.00  0.00      PA   C  
ATOM   4117  C   VAL A 537      52.659  56.805 -68.412  1.00  0.00      PA   C  
ATOM   4118  O   VAL A 537      52.383  55.917 -67.608  1.00  0.00      PA   O  
ATOM   4119  CB  VAL A 537      50.758  58.163 -69.431  0.00  0.00      PA   C  
ATOM   4120  CG1 VAL A 537      49.749  57.002 -69.294  0.00  0.00      PA   C  
ATOM   4121  CG2 VAL A 537      49.982  59.495 -69.406  0.00  0.00      PA   C  
ATOM   4122  N   GLN A 538      53.391  56.447 -69.184  1.00  0.00      PA   N  
ATOM   4123  CA  GLN A 538      54.107  55.181 -69.316  1.00  0.00      PA   C  
ATOM   4124  C   GLN A 538      55.087  54.944 -68.174  1.00  0.00      PA   C  
ATOM   4125  O   GLN A 538      55.252  53.799 -67.737  1.00  0.00      PA   O  
ATOM   4126  CB  GLN A 538      54.828  55.112 -70.662  1.00  0.00      PA   C  
ATOM   4127  CG  GLN A 538      55.795  53.936 -70.785  1.00  0.00      PA   C  
ATOM   4128  CD  GLN A 538      55.145  52.590 -70.515  1.00  0.00      PA   C  
ATOM   4129  NE2 GLN A 538      55.859  51.727 -69.799  1.00  0.00      PA   N  
ATOM   4130  OE1 GLN A 538      54.017  52.331 -70.934  1.00  0.00      PA   O  
ATOM   4131  N   MET A 539      55.587  55.857 -67.545  1.00  0.00      PA   N  
ATOM   4132  CA  MET A 539      56.418  55.669 -66.361  1.00  0.00      PA   C  
ATOM   4133  C   MET A 539      55.614  55.144 -65.179  1.00  0.00      PA   C  
ATOM   4134  O   MET A 539      56.208  54.732 -64.176  1.00  0.00      PA   O  
ATOM   4135  CB  MET A 539      57.103  56.972 -65.961  1.00  0.00      PA   C  
ATOM   4136  CG  MET A 539      56.152  58.034 -65.448  1.00  0.00      PA   C  
ATOM   4137  SD  MET A 539      57.058  59.447 -64.805  1.00  0.00      PA   S  
ATOM   4138  CE  MET A 539      57.715  58.753 -63.287  1.00  0.00      PA   C  
ATOM   4139  N   PHE A 540      54.181  55.378 -65.428  1.00  0.00      PA   N  
ATOM   4140  CA  PHE A 540      53.278  54.818 -64.435  1.00  0.00      PA   C  
ATOM   4141  C   PHE A 540      52.633  53.513 -64.869  1.00  0.00      PA   C  
ATOM   4142  O   PHE A 540      52.281  52.698 -64.014  1.00  0.00      PA   O  
ATOM   4143  CB  PHE A 540      52.165  55.822 -64.112  1.00  0.00      PA   C  
ATOM   4144  CG  PHE A 540      51.189  55.301 -63.083  0.00  0.00      PA   C  
ATOM   4145  CD1 PHE A 540      51.412  55.528 -61.714  0.00  0.00      PA   C  
ATOM   4146  CD2 PHE A 540      50.067  54.548 -63.473  0.00  0.00      PA   C  
ATOM   4147  CE1 PHE A 540      50.541  55.002 -60.752  0.00  0.00      PA   C  
ATOM   4148  CE2 PHE A 540      49.196  54.017 -62.514  0.00  0.00      PA   C  
ATOM   4149  CZ  PHE A 540      49.433  54.244 -61.152  0.00  0.00      PA   C  
ATOM   4150  N   GLU A 541      52.333  53.408 -66.206  1.00  0.00      PA   N  
ATOM   4151  CA  GLU A 541      51.518  52.311 -66.709  1.00  0.00      PA   C  
ATOM   4152  C   GLU A 541      52.234  50.969 -66.615  1.00  0.00      PA   C  
ATOM   4153  O   GLU A 541      51.576  49.926 -66.540  1.00  0.00      PA   O  
ATOM   4154  CB  GLU A 541      51.104  52.604 -68.152  1.00  0.00      PA   C  
ATOM   4155  CG  GLU A 541      50.105  51.624 -68.743  1.00  0.00      PA   C  
ATOM   4156  CD  GLU A 541      49.654  52.031 -70.131  1.00  0.00      PA   C  
ATOM   4157  OE1 GLU A 541      50.149  53.058 -70.641  1.00  0.00      PA   O  
ATOM   4158  OE2 GLU A 541      48.799  51.329 -70.711  1.00  0.00      PA   O1-
ATOM   4159  N   LEU A 542      53.273  50.813 -66.384  1.00  0.00      PA   N  
ATOM   4160  CA  LEU A 542      54.021  49.574 -66.210  1.00  0.00      PA   C  
ATOM   4161  C   LEU A 542      53.738  48.917 -64.865  1.00  0.00      PA   C  
ATOM   4162  O   LEU A 542      54.041  47.732 -64.690  1.00  0.00      PA   O  
ATOM   4163  CB  LEU A 542      55.521  49.836 -66.356  1.00  0.00      PA   C  
ATOM   4164  CG  LEU A 542      56.475  48.628 -66.201  0.00  0.00      PA   C  
ATOM   4165  CD1 LEU A 542      57.935  49.070 -66.377  0.00  0.00      PA   C  
ATOM   4166  CD2 LEU A 542      56.361  47.960 -64.823  0.00  0.00      PA   C  
ATOM   4167  N   PHE A 543      52.917  49.777 -64.017  1.00  0.00      PA   N  
ATOM   4168  CA  PHE A 543      52.560  49.191 -62.730  1.00  0.00      PA   C  
ATOM   4169  C   PHE A 543      51.369  48.249 -62.842  1.00  0.00      PA   C  
ATOM   4170  O   PHE A 543      51.365  47.174 -62.230  1.00  0.00      PA   O  
ATOM   4171  CB  PHE A 543      52.268  50.290 -61.711  1.00  0.00      PA   C  
ATOM   4172  CG  PHE A 543      51.639  49.781 -60.448  1.00  0.00      PA   C  
ATOM   4173  CD1 PHE A 543      52.367  49.027 -59.544  1.00  0.00      PA   C  
ATOM   4174  CD2 PHE A 543      50.313  50.058 -60.166  1.00  0.00      PA   C  
ATOM   4175  CE1 PHE A 543      51.779  48.556 -58.386  1.00  0.00      PA   C  
ATOM   4176  CE2 PHE A 543      49.721  49.594 -59.009  1.00  0.00      PA   C  
ATOM   4177  CZ  PHE A 543      50.453  48.842 -58.119  1.00  0.00      PA   C  
ATOM   4178  N   TYR A 544      50.296  48.887 -63.696  1.00  0.00      PA   N  
ATOM   4179  CA  TYR A 544      49.103  48.053 -63.759  1.00  0.00      PA   C  
ATOM   4180  C   TYR A 544      49.317  46.821 -64.628  1.00  0.00      PA   C  
ATOM   4181  O   TYR A 544      48.525  45.877 -64.554  1.00  0.00      PA   O  
ATOM   4182  CB  TYR A 544      47.910  48.859 -64.281  1.00  0.00      PA   C  
ATOM   4183  CG  TYR A 544      46.564  48.236 -63.963  1.00  0.00      PA   C  
ATOM   4184  CD1 TYR A 544      45.989  48.401 -62.709  1.00  0.00      PA   C  
ATOM   4185  CD2 TYR A 544      45.882  47.470 -64.899  1.00  0.00      PA   C  
ATOM   4186  CE1 TYR A 544      44.770  47.839 -62.402  1.00  0.00      PA   C  
ATOM   4187  CE2 TYR A 544      44.657  46.902 -64.598  1.00  0.00      PA   C  
ATOM   4188  CZ  TYR A 544      44.109  47.090 -63.347  1.00  0.00      PA   C  
ATOM   4189  OH  TYR A 544      42.895  46.526 -63.038  1.00  0.00      PA   O  
ATOM   4190  N   SER A 545      50.286  46.666 -65.334  1.00  0.00      PA   N  
ATOM   4191  CA  SER A 545      50.613  45.487 -66.128  1.00  0.00      PA   C  
ATOM   4192  C   SER A 545      51.372  44.452 -65.305  1.00  0.00      PA   C  
ATOM   4193  O   SER A 545      51.182  43.246 -65.493  1.00  0.00      PA   O  
ATOM   4194  CB  SER A 545      51.433  45.891 -67.354  1.00  0.00      PA   C  
ATOM   4195  OG  SER A 545      52.716  46.364 -66.976  1.00  0.00      PA   O  
ATOM   4196  N   GLN A 546      51.909  44.799 -64.268  1.00  0.00      PA   N  
ATOM   4197  CA  GLN A 546      52.679  43.874 -63.449  1.00  0.00      PA   C  
ATOM   4198  C   GLN A 546      51.917  43.391 -62.224  1.00  0.00      PA   C  
ATOM   4199  O   GLN A 546      52.230  42.313 -61.706  1.00  0.00      PA   O  
ATOM   4200  CB  GLN A 546      53.992  44.524 -63.003  1.00  0.00      PA   C  
ATOM   4201  CG  GLN A 546      54.982  44.758 -64.130  1.00  0.00      PA   C  
ATOM   4202  CD  GLN A 546      56.290  45.350 -63.641  1.00  0.00      PA   C  
ATOM   4203  NE2 GLN A 546      57.250  45.500 -64.549  1.00  0.00      PA   N  
ATOM   4204  OE1 GLN A 546      56.441  45.661 -62.458  1.00  0.00      PA   O  
ATOM   4205  N   HSE A 547      50.841  44.351 -61.841  1.00  0.00      PA   N  
ATOM   4206  CA  HSE A 547      50.145  43.962 -60.619  1.00  0.00      PA   C  
ATOM   4207  C   HSE A 547      49.070  42.913 -60.880  1.00  0.00      PA   C  
ATOM   4208  O   HSE A 547      48.842  42.038 -60.037  1.00  0.00      PA   O  
ATOM   4209  CB  HSE A 547      49.532  45.187 -59.944  1.00  0.00      PA   C  
ATOM   4210  CG  HSE A 547      48.914  44.889 -58.614  1.00  0.00      PA   C  
ATOM   4211  CD2 HSE A 547      49.423  44.947 -57.361  1.00  0.00      PA   C  
ATOM   4212  ND1 HSE A 547      47.611  44.460 -58.478  1.00  0.00      PA   N  
ATOM   4213  CE1 HSE A 547      47.340  44.275 -57.198  1.00  0.00      PA   C  
ATOM   4214  NE2 HSE A 547      48.424  44.563 -56.499  1.00  0.00      PA   N  
ATOM   4215  N   PHE A 548      48.365  43.158 -62.076  1.00  0.00      PA   N  
ATOM   4216  CA  PHE A 548      47.372  42.164 -62.449  1.00  0.00      PA   C  
ATOM   4217  C   PHE A 548      47.866  41.346 -63.635  1.00  0.00      PA   C  
ATOM   4218  O   PHE A 548      48.678  41.812 -64.438  1.00  0.00      PA   O  
ATOM   4219  CB  PHE A 548      46.022  42.811 -62.774  1.00  0.00      PA   C  
ATOM   4220  CG  PHE A 548      45.320  43.381 -61.573  1.00  0.00      PA   C  
ATOM   4221  CD1 PHE A 548      44.697  42.543 -60.662  1.00  0.00      PA   C  
ATOM   4222  CD2 PHE A 548      45.264  44.749 -61.363  1.00  0.00      PA   C  
ATOM   4223  CE1 PHE A 548      44.049  43.056 -59.553  1.00  0.00      PA   C  
ATOM   4224  CE2 PHE A 548      44.612  45.269 -60.256  1.00  0.00      PA   C  
ATOM   4225  CZ  PHE A 548      44.004  44.421 -59.352  1.00  0.00      PA   C  
ATOM   4226  N   SER A 549      47.260  40.074 -63.731  1.00  0.00      PA   N  
ATOM   4227  CA  SER A 549      47.792  39.110 -64.690  1.00  0.00      PA   C  
ATOM   4228  C   SER A 549      47.605  39.585 -66.128  1.00  0.00      PA   C  
ATOM   4229  O   SER A 549      48.580  39.845 -66.842  1.00  0.00      PA   O  
ATOM   4230  CB  SER A 549      47.126  37.749 -64.478  1.00  0.00      PA   C  
ATOM   4231  OG  SER A 549      45.740  37.809 -64.772  1.00  0.00      PA   O  
ATOM   4232  N   GLY A 550      46.699  39.851 -66.650  1.00  0.00      PA   N  
ATOM   4233  CA  GLY A 550      46.438  40.186 -68.036  1.00  0.00      PA   C  
ATOM   4234  C   GLY A 550      45.309  41.174 -68.237  1.00  0.00      PA   C  
ATOM   4235  O   GLY A 550      44.611  41.127 -69.255  1.00  0.00      PA   O  
ATOM   4236  N   ARG A 551      45.383  42.294 -67.510  1.00  0.00      PA   N  
ATOM   4237  CA  ARG A 551      44.296  43.256 -67.599  1.00  0.00      PA   C  
ATOM   4238  C   ARG A 551      44.642  44.356 -68.594  1.00  0.00      PA   C  
ATOM   4239  O   ARG A 551      45.705  44.978 -68.503  1.00  0.00      PA   O  
ATOM   4240  CB  ARG A 551      43.991  43.854 -66.227  1.00  0.00      PA   C  
ATOM   4241  CG  ARG A 551      43.415  42.850 -65.248  1.00  0.00      PA   C  
ATOM   4242  CD  ARG A 551      42.985  43.506 -63.953  1.00  0.00      PA   C  
ATOM   4243  NE  ARG A 551      42.430  42.530 -63.022  1.00  0.00      PA   N  
ATOM   4244  CZ  ARG A 551      41.919  42.835 -61.835  1.00  0.00      PA   C  
ATOM   4245  NH1 ARG A 551      41.873  44.099 -61.435  1.00  0.00      PA   N1+
ATOM   4246  NH2 ARG A 551      41.439  41.878 -61.052  1.00  0.00      PA   N  
ATOM   4247  N   LYS A 552      43.944  44.565 -69.599  1.00  0.00      PA   N  
ATOM   4248  CA  LYS A 552      44.090  45.617 -70.597  1.00  0.00      PA   C  
ATOM   4249  C   LYS A 552      43.236  46.804 -70.172  1.00  0.00      PA   C  
ATOM   4250  O   LYS A 552      42.008  46.691 -70.091  1.00  0.00      PA   O  
ATOM   4251  CB  LYS A 552      43.670  45.110 -71.979  1.00  0.00      PA   C  
ATOM   4252  CG  LYS A 552      43.905  46.071 -73.146  1.00  0.00      PA   C  
ATOM   4253  CD  LYS A 552      42.749  47.045 -73.349  1.00  0.00      PA   C  
ATOM   4254  CE  LYS A 552      41.453  46.322 -73.690  1.00  0.00      PA   C  
ATOM   4255  NZ  LYS A 552      41.529  45.618 -74.999  1.00  0.00      PA   N1+
ATOM   4256  N   LEU A 553      44.110  48.032 -70.095  1.00  0.00      PA   N  
ATOM   4257  CA  LEU A 553      43.397  49.249 -69.749  1.00  0.00      PA   C  
ATOM   4258  C   LEU A 553      43.241  50.142 -70.975  1.00  0.00      PA   C  
ATOM   4259  O   LEU A 553      44.103  50.176 -71.856  1.00  0.00      PA   O  
ATOM   4260  CB  LEU A 553      44.106  50.014 -68.623  1.00  0.00      PA   C  
ATOM   4261  CG  LEU A 553      45.533  50.551 -68.783  1.00  0.00      PA   C  
ATOM   4262  CD1 LEU A 553      45.569  51.892 -69.497  1.00  0.00      PA   C  
ATOM   4263  CD2 LEU A 553      46.172  50.690 -67.419  1.00  0.00      PA   C  
ATOM   4264  N   THR A 554      42.491  50.940 -71.090  1.00  0.00      PA   N  
ATOM   4265  CA  THR A 554      42.213  51.923 -72.127  1.00  0.00      PA   C  
ATOM   4266  C   THR A 554      41.951  53.268 -71.467  1.00  0.00      PA   C  
ATOM   4267  O   THR A 554      41.204  53.348 -70.485  1.00  0.00      PA   O  
ATOM   4268  CB  THR A 554      41.013  51.509 -72.985  1.00  0.00      PA   C  
ATOM   4269  CG2 THR A 554      41.291  50.198 -73.707  1.00  0.00      PA   C  
ATOM   4270  OG1 THR A 554      39.856  51.360 -72.152  1.00  0.00      PA   O  
ATOM   4271  N   TRP A 555      42.794  54.340 -72.109  1.00  0.00      PA   N  
ATOM   4272  CA  TRP A 555      42.710  55.667 -71.513  1.00  0.00      PA   C  
ATOM   4273  C   TRP A 555      41.455  56.394 -71.979  1.00  0.00      PA   C  
ATOM   4274  O   TRP A 555      41.195  56.495 -73.183  1.00  0.00      PA   O  
ATOM   4275  CB  TRP A 555      43.953  56.488 -71.863  1.00  0.00      PA   C  
ATOM   4276  CG  TRP A 555      45.189  56.057 -71.135  1.00  0.00      PA   C  
ATOM   4277  CD1 TRP A 555      46.132  55.177 -71.573  1.00  0.00      PA   C  
ATOM   4278  CD2 TRP A 555      45.629  56.507 -69.846  1.00  0.00      PA   C  
ATOM   4279  CE2 TRP A 555      46.836  55.847 -69.563  1.00  0.00      PA   C  
ATOM   4280  CE3 TRP A 555      45.112  57.399 -68.902  1.00  0.00      PA   C  
ATOM   4281  NE1 TRP A 555      47.123  55.039 -70.631  1.00  0.00      PA   N  
ATOM   4282  CZ2 TRP A 555      47.536  56.050 -68.380  1.00  0.00      PA   C  
ATOM   4283  CZ3 TRP A 555      45.811  57.600 -67.728  1.00  0.00      PA   C  
ATOM   4284  CH2 TRP A 555      47.009  56.930 -67.479  1.00  0.00      PA   C  
ATOM   4285  N   LEU A 556      40.958  57.165 -71.242  1.00  0.00      PA   N  
ATOM   4286  CA  LEU A 556      39.810  58.020 -71.516  1.00  0.00      PA   C  
ATOM   4287  C   LEU A 556      40.224  59.474 -71.350  1.00  0.00      PA   C  
ATOM   4288  O   LEU A 556      40.826  59.841 -70.336  1.00  0.00      PA   O  
ATOM   4289  CB  LEU A 556      38.644  57.698 -70.582  1.00  0.00      PA   C  
ATOM   4290  CG  LEU A 556      37.982  56.332 -70.749  1.00  0.00      PA   C  
ATOM   4291  CD1 LEU A 556      36.933  56.117 -69.670  1.00  0.00      PA   C  
ATOM   4292  CD2 LEU A 556      37.371  56.205 -72.135  1.00  0.00      PA   C  
ATOM   4293  N   HSE A 557      40.192  60.249 -72.379  1.00  0.00      PA   N  
ATOM   4294  CA  HSE A 557      40.527  61.664 -72.357  1.00  0.00      PA   C  
ATOM   4295  C   HSE A 557      39.316  62.563 -72.163  1.00  0.00      PA   C  
ATOM   4296  O   HSE A 557      39.487  63.763 -71.929  1.00  0.00      PA   O  
ATOM   4297  CB  HSE A 557      41.241  62.058 -73.657  1.00  0.00      PA   C  
ATOM   4298  CG  HSE A 557      42.544  61.352 -73.865  1.00  0.00      PA   C  
ATOM   4299  CD2 HSE A 557      43.808  61.690 -73.516  1.00  0.00      PA   C  
ATOM   4300  ND1 HSE A 557      42.636  60.134 -74.504  1.00  0.00      PA   N  
ATOM   4301  CE1 HSE A 557      43.900  59.753 -74.543  1.00  0.00      PA   C  
ATOM   4302  NE2 HSE A 557      44.632  60.680 -73.950  1.00  0.00      PA   N  
ATOM   4303  N   TYR A 558      38.254  62.329 -72.427  1.00  0.00      PA   N  
ATOM   4304  CA  TYR A 558      37.034  63.123 -72.345  1.00  0.00      PA   C  
ATOM   4305  C   TYR A 558      36.810  63.719 -70.961  1.00  0.00      PA   C  
ATOM   4306  O   TYR A 558      35.994  64.637 -70.823  1.00  0.00      PA   O  
ATOM   4307  CB  TYR A 558      35.847  62.245 -72.756  1.00  0.00      PA   C  
ATOM   4308  CG  TYR A 558      34.500  62.934 -72.814  1.00  0.00      PA   C  
ATOM   4309  CD1 TYR A 558      34.182  63.801 -73.852  1.00  0.00      PA   C  
ATOM   4310  CD2 TYR A 558      33.532  62.686 -71.848  1.00  0.00      PA   C  
ATOM   4311  CE1 TYR A 558      32.944  64.424 -73.911  1.00  0.00      PA   C  
ATOM   4312  CE2 TYR A 558      32.293  63.301 -71.899  1.00  0.00      PA   C  
ATOM   4313  CZ  TYR A 558      32.004  64.168 -72.932  1.00  0.00      PA   C  
ATOM   4314  OH  TYR A 558      30.770  64.779 -72.983  1.00  0.00      PA   O  
ATOM   4315  N   LEU A 559      37.376  63.287 -69.934  1.00  0.00      PA   N  
ATOM   4316  CA  LEU A 559      37.105  63.662 -68.547  1.00  0.00      PA   C  
ATOM   4317  C   LEU A 559      38.406  63.981 -67.809  1.00  0.00      PA   C  
ATOM   4318  O   LEU A 559      38.644  63.521 -66.692  1.00  0.00      PA   O  
ATOM   4319  CB  LEU A 559      36.337  62.548 -67.837  1.00  0.00      PA   C  
ATOM   4320  CG  LEU A 559      34.982  62.155 -68.435  1.00  0.00      PA   C  
ATOM   4321  CD1 LEU A 559      34.392  60.967 -67.691  1.00  0.00      PA   C  
ATOM   4322  CD2 LEU A 559      34.019  63.329 -68.445  1.00  0.00      PA   C  
ATOM   4323  N   CYS A 560      39.325  64.512 -68.309  1.00  0.00      PA   N  
ATOM   4324  CA  CYS A 560      40.638  64.827 -67.761  1.00  0.00      PA   C  
ATOM   4325  C   CYS A 560      40.743  66.316 -67.464  1.00  0.00      PA   C  
ATOM   4326  O   CYS A 560      40.308  67.150 -68.265  1.00  0.00      PA   O  
ATOM   4327  CB  CYS A 560      41.742  64.404 -68.729  1.00  0.00      PA   C  
ATOM   4328  SG  CYS A 560      41.797  62.623 -69.015  1.00  0.00      PA   S  
ATOM   4329  N   THR A 561      41.554  66.573 -66.302  1.00  0.00      PA   N  
ATOM   4330  CA  THR A 561      41.613  67.948 -65.837  1.00  0.00      PA   C  
ATOM   4331  C   THR A 561      43.006  68.538 -66.057  1.00  0.00      PA   C  
ATOM   4332  O   THR A 561      43.886  67.918 -66.662  1.00  0.00      PA   O  
ATOM   4333  CB  THR A 561      41.212  68.028 -64.362  1.00  0.00      PA   C  
ATOM   4334  CG2 THR A 561      39.854  67.379 -64.145  1.00  0.00      PA   C  
ATOM   4335  OG1 THR A 561      42.188  67.350 -63.563  1.00  0.00      PA   O  
ATOM   4336  N   GLY A 562      43.365  69.525 -65.454  1.00  0.00      PA   N  
ATOM   4337  CA  GLY A 562      44.646  70.210 -65.491  1.00  0.00      PA   C  
ATOM   4338  C   GLY A 562      44.870  70.966 -64.198  1.00  0.00      PA   C  
ATOM   4339  O   GLY A 562      44.403  70.521 -63.145  1.00  0.00      PA   O  
ATOM   4340  N   GLU A 563      45.694  72.087 -64.268  1.00  0.00      PA   N  
ATOM   4341  CA  GLU A 563      45.865  72.908 -63.072  1.00  0.00      PA   C  
ATOM   4342  C   GLU A 563      45.397  74.333 -63.345  1.00  0.00      PA   C  
ATOM   4343  O   GLU A 563      46.050  75.086 -64.076  1.00  0.00      PA   O  
ATOM   4344  CB  GLU A 563      47.306  72.891 -62.568  1.00  0.00      PA   C  
ATOM   4345  CG  GLU A 563      47.458  73.609 -61.232  1.00  0.00      PA   C  
ATOM   4346  CD  GLU A 563      46.616  72.978 -60.127  1.00  0.00      PA   C  
ATOM   4347  OE1 GLU A 563      46.312  71.769 -60.207  1.00  0.00      PA   O  
ATOM   4348  OE2 GLU A 563      46.249  73.697 -59.174  1.00  0.00      PA   O1-
ATOM   4349  N   VAL A 564      44.585  74.828 -62.871  1.00  0.00      PA   N  
ATOM   4350  CA  VAL A 564      43.898  76.117 -62.882  1.00  0.00      PA   C  
ATOM   4351  C   VAL A 564      44.672  77.157 -62.076  1.00  0.00      PA   C  
ATOM   4352  O   VAL A 564      45.798  76.900 -61.635  1.00  0.00      PA   O  
ATOM   4353  CB  VAL A 564      42.465  75.956 -62.349  1.00  0.00      PA   C  
ATOM   4354  CG1 VAL A 564      41.713  74.934 -63.189  1.00  0.00      PA   C  
ATOM   4355  CG2 VAL A 564      42.481  75.542 -60.888  1.00  0.00      PA   C  
ATOM   4356  N   LYS A 565      44.304  78.333 -61.996  1.00  0.00      PA   N  
ATOM   4357  CA  LYS A 565      44.840  79.386 -61.131  1.00  0.00      PA   C  
ATOM   4358  C   LYS A 565      46.090  80.064 -61.696  1.00  0.00      PA   C  
ATOM   4359  O   LYS A 565      47.214  79.825 -61.246  1.00  0.00      PA   O  
ATOM   4360  CB  LYS A 565      45.084  78.806 -59.724  1.00  0.00      PA   C  
ATOM   4361  CG  LYS A 565      45.570  79.754 -58.626  1.00  0.00      PA   C  
ATOM   4362  CD  LYS A 565      47.039  79.498 -58.285  1.00  0.00      PA   C  
ATOM   4363  CE  LYS A 565      47.505  80.325 -57.100  1.00  0.00      PA   C  
ATOM   4364  NZ  LYS A 565      46.835  79.897 -55.840  1.00  0.00      PA   N1+
ATOM   4365  N   MET A 566      46.167  80.647 -62.620  1.00  0.00      PA   N  
ATOM   4366  CA  MET A 566      47.137  81.621 -63.117  1.00  0.00      PA   C  
ATOM   4367  C   MET A 566      47.804  82.417 -62.000  1.00  0.00      PA   C  
ATOM   4368  O   MET A 566      47.197  82.665 -60.953  1.00  0.00      PA   O  
ATOM   4369  CB  MET A 566      46.451  82.607 -64.071  1.00  0.00      PA   C  
ATOM   4370  CG  MET A 566      46.107  82.070 -65.445  1.00  0.00      PA   C  
ATOM   4371  SD  MET A 566      47.586  81.785 -66.431  1.00  0.00      PA   S  
ATOM   4372  CE  MET A 566      48.129  83.471 -66.708  1.00  0.00      PA   C  
ATOM   4373  N   ASN A 567      49.069  82.736 -62.112  1.00  0.00      PA   N  
ATOM   4374  CA  ASN A 567      49.781  83.610 -61.182  1.00  0.00      PA   C  
ATOM   4375  C   ASN A 567      49.797  85.045 -61.709  1.00  0.00      PA   C  
ATOM   4376  O   ASN A 567      50.834  85.547 -62.148  1.00  0.00      PA   O  
ATOM   4377  CB  ASN A 567      51.210  83.109 -60.957  1.00  0.00      PA   C  
ATOM   4378  CG  ASN A 567      51.932  83.861 -59.851  1.00  0.00      PA   C  
ATOM   4379  ND2 ASN A 567      53.178  83.477 -59.598  1.00  0.00      PA   N  
ATOM   4380  OD1 ASN A 567      51.382  84.775 -59.237  1.00  0.00      PA   O  
ATOM   4381  N   LEU A 569      47.611  86.217 -59.334  1.00  0.00      PA   N  
ATOM   4382  CA  LEU A 569      46.479  86.551 -60.191  1.00  0.00      PA   C  
ATOM   4383  C   LEU A 569      46.123  85.390 -61.113  1.00  0.00      PA   C  
ATOM   4384  O   LEU A 569      46.385  85.436 -62.316  1.00  0.00      PA   O  
ATOM   4385  CB  LEU A 569      46.783  87.804 -61.016  1.00  0.00      PA   C  
ATOM   4386  CG  LEU A 569      46.933  89.115 -60.241  1.00  0.00      PA   C  
ATOM   4387  CD1 LEU A 569      47.376  90.239 -61.165  1.00  0.00      PA   C  
ATOM   4388  CD2 LEU A 569      45.633  89.477 -59.538  1.00  0.00      PA   C  
ATOM   4389  N   LYS A 571      44.902  84.297 -57.250  1.00  0.00      PA   N  
ATOM   4390  CA  LYS A 571      44.462  83.788 -55.953  1.00  0.00      PA   C  
ATOM   4391  C   LYS A 571      42.940  83.610 -55.826  1.00  0.00      PA   C  
ATOM   4392  O   LYS A 571      42.494  82.555 -55.376  1.00  0.00      PA   O  
ATOM   4393  CB  LYS A 571      44.966  84.694 -54.823  1.00  0.00      PA   C  
ATOM   4394  CG  LYS A 571      46.464  84.633 -54.583  1.00  0.00      PA   C  
ATOM   4395  CD  LYS A 571      46.859  85.504 -53.399  1.00  0.00      PA   C  
ATOM   4396  CE  LYS A 571      48.354  85.449 -53.143  1.00  0.00      PA   C  
ATOM   4397  NZ  LYS A 571      48.746  86.300 -51.984  1.00  0.00      PA   N1+
ATOM   4398  N   PRO A 572      42.043  84.680 -56.447  1.00  0.00      PA   N  
ATOM   4399  CA  PRO A 572      40.598  84.498 -56.251  1.00  0.00      PA   C  
ATOM   4400  C   PRO A 572      40.009  83.350 -57.068  1.00  0.00      PA   C  
ATOM   4401  O   PRO A 572      39.439  82.435 -56.475  1.00  0.00      PA   O  
ATOM   4402  CB  PRO A 572      40.007  85.835 -56.711  1.00  0.00      PA   C  
ATOM   4403  CG  PRO A 572      41.123  86.808 -56.596  1.00  0.00      PA   C  
ATOM   4404  CD  PRO A 572      42.348  86.032 -56.954  1.00  0.00      PA   C  
ATOM   4405  N   VAL A 574      38.132  82.936 -60.779  1.00  0.00      PA   N  
ATOM   4406  CA  VAL A 574      37.420  81.909 -61.530  1.00  0.00      PA   C  
ATOM   4407  C   VAL A 574      38.396  80.808 -61.935  1.00  0.00      PA   C  
ATOM   4408  O   VAL A 574      38.329  79.693 -61.413  1.00  0.00      PA   O  
ATOM   4409  CB  VAL A 574      36.714  82.508 -62.755  1.00  0.00      PA   C  
ATOM   4410  CG1 VAL A 574      36.008  81.417 -63.548  1.00  0.00      PA   C  
ATOM   4411  CG2 VAL A 574      35.735  83.591 -62.325  1.00  0.00      PA   C  
ATOM   4412  N   ALA A 575      39.104  80.860 -62.853  1.00  0.00      PA   N  
ATOM   4413  CA  ALA A 575      40.230  79.996 -63.205  1.00  0.00      PA   C  
ATOM   4414  C   ALA A 575      39.747  78.622 -63.685  1.00  0.00      PA   C  
ATOM   4415  O   ALA A 575      39.864  77.611 -62.992  1.00  0.00      PA   O  
ATOM   4416  CB  ALA A 575      41.200  79.864 -62.023  1.00  0.00      PA   C  
ATOM   4417  N   MET A 576      39.064  78.633 -64.885  1.00  0.00      PA   N  
ATOM   4418  CA  MET A 576      38.639  77.396 -65.539  1.00  0.00      PA   C  
ATOM   4419  C   MET A 576      39.569  77.134 -66.724  1.00  0.00      PA   C  
ATOM   4420  O   MET A 576      39.342  77.623 -67.832  1.00  0.00      PA   O  
ATOM   4421  CB  MET A 576      37.177  77.476 -65.980  1.00  0.00      PA   C  
ATOM   4422  CG  MET A 576      36.593  76.152 -66.476  1.00  0.00      PA   C  
ATOM   4423  SD  MET A 576      36.937  75.745 -68.202  1.00  0.00      PA   S  
ATOM   4424  CE  MET A 576      35.879  76.919 -69.044  1.00  0.00      PA   C  
ATOM   4425  N   VAL A 577      40.536  76.132 -66.363  1.00  0.00      PA   N  
ATOM   4426  CA  VAL A 577      41.359  75.568 -67.431  1.00  0.00      PA   C  
ATOM   4427  C   VAL A 577      41.833  74.170 -67.041  1.00  0.00      PA   C  
ATOM   4428  O   VAL A 577      42.740  74.005 -66.216  1.00  0.00      PA   O  
ATOM   4429  CB  VAL A 577      42.536  76.501 -67.793  1.00  0.00      PA   C  
ATOM   4430  CG1 VAL A 577      43.386  76.851 -66.573  1.00  0.00      PA   C  
ATOM   4431  CG2 VAL A 577      43.397  75.864 -68.878  1.00  0.00      PA   C  
ATOM   4432  N   THR A 578      40.948  73.148 -67.490  1.00  0.00      PA   N  
ATOM   4433  CA  THR A 578      41.342  71.763 -67.264  1.00  0.00      PA   C  
ATOM   4434  C   THR A 578      41.656  71.025 -68.555  1.00  0.00      PA   C  
ATOM   4435  O   THR A 578      42.717  70.399 -68.670  1.00  0.00      PA   O  
ATOM   4436  CB  THR A 578      40.232  71.030 -66.499  1.00  0.00      PA   C  
ATOM   4437  CG2 THR A 578      39.963  71.714 -65.165  1.00  0.00      PA   C  
ATOM   4438  OG1 THR A 578      39.032  71.029 -67.282  1.00  0.00      PA   O  
ATOM   4439  N   THR A 579      40.813  70.979 -69.498  1.00  0.00      PA   N  
ATOM   4440  CA  THR A 579      40.993  70.374 -70.810  1.00  0.00      PA   C  
ATOM   4441  C   THR A 579      41.580  71.422 -71.759  1.00  0.00      PA   C  
ATOM   4442  O   THR A 579      42.157  72.419 -71.318  1.00  0.00      PA   O  
ATOM   4443  CB  THR A 579      39.664  69.795 -71.310  1.00  0.00      PA   C  
ATOM   4444  CG2 THR A 579      39.169  68.701 -70.377  1.00  0.00      PA   C  
ATOM   4445  OG1 THR A 579      38.682  70.836 -71.384  1.00  0.00      PA   O  
ATOM   4446  N   TYR A 580      41.801  71.012 -73.012  1.00  0.00      PA   N  
ATOM   4447  CA  TYR A 580      42.088  72.013 -74.035  1.00  0.00      PA   C  
ATOM   4448  C   TYR A 580      43.568  72.375 -74.028  1.00  0.00      PA   C  
ATOM   4449  O   TYR A 580      43.936  73.527 -73.775  1.00  0.00      PA   O  
ATOM   4450  CB  TYR A 580      41.235  73.265 -73.803  1.00  0.00      PA   C  
ATOM   4451  CG  TYR A 580      39.745  73.000 -73.705  1.00  0.00      PA   C  
ATOM   4452  CD1 TYR A 580      39.184  71.833 -74.209  1.00  0.00      PA   C  
ATOM   4453  CD2 TYR A 580      38.908  73.899 -73.059  1.00  0.00      PA   C  
ATOM   4454  CE1 TYR A 580      37.831  71.584 -74.094  1.00  0.00      PA   C  
ATOM   4455  CE2 TYR A 580      37.553  73.658 -72.942  1.00  0.00      PA   C  
ATOM   4456  CZ  TYR A 580      37.019  72.500 -73.464  1.00  0.00      PA   C  
ATOM   4457  OH  TYR A 580      35.669  72.255 -73.352  1.00  0.00      PA   O  
ATOM   4458  N   GLN A 581      44.401  71.150 -74.168  1.00  0.00      PA   N  
ATOM   4459  CA  GLN A 581      45.847  71.273 -73.985  1.00  0.00      PA   C  
ATOM   4460  C   GLN A 581      46.460  71.894 -75.239  1.00  0.00      PA   C  
ATOM   4461  O   GLN A 581      46.971  71.211 -76.128  1.00  0.00      PA   O  
ATOM   4462  CB  GLN A 581      46.454  69.908 -73.687  1.00  0.00      PA   C  
ATOM   4463  CG  GLN A 581      45.871  69.211 -72.463  1.00  0.00      PA   C  
ATOM   4464  CD  GLN A 581      44.595  68.444 -72.777  1.00  0.00      PA   C  
ATOM   4465  NE2 GLN A 581      43.841  68.096 -71.741  1.00  0.00      PA   N  
ATOM   4466  OE1 GLN A 581      44.293  68.166 -73.939  1.00  0.00      PA   O  
ATOM   4467  N   MET A 582      46.769  73.000 -75.265  1.00  0.00      PA   N  
ATOM   4468  CA  MET A 582      47.319  73.730 -76.400  1.00  0.00      PA   C  
ATOM   4469  C   MET A 582      48.505  74.600 -75.999  1.00  0.00      PA   C  
ATOM   4470  O   MET A 582      49.602  74.431 -76.538  1.00  0.00      PA   O  
ATOM   4471  CB  MET A 582      46.219  74.578 -77.052  1.00  0.00      PA   C  
ATOM   4472  CG  MET A 582      45.029  73.762 -77.545  1.00  0.00      PA   C  
ATOM   4473  SD  MET A 582      45.458  72.474 -78.736  1.00  0.00      PA   S  
ATOM   4474  CE  MET A 582      45.893  73.454 -80.170  1.00  0.00      PA   C  
ATOM   4475  N   ALA A 583      48.582  75.390 -75.173  1.00  0.00      PA   N  
ATOM   4476  CA  ALA A 583      49.658  76.174 -74.557  1.00  0.00      PA   C  
ATOM   4477  C   ALA A 583      50.582  76.814 -75.595  1.00  0.00      PA   C  
ATOM   4478  O   ALA A 583      51.804  76.659 -75.552  1.00  0.00      PA   O  
ATOM   4479  CB  ALA A 583      50.457  75.315 -73.577  1.00  0.00      PA   C  
ATOM   4480  N   VAL A 584      50.343  77.633 -76.488  1.00  0.00      PA   N  
ATOM   4481  CA  VAL A 584      51.069  78.382 -77.518  1.00  0.00      PA   C  
ATOM   4482  C   VAL A 584      51.968  77.464 -78.349  1.00  0.00      PA   C  
ATOM   4483  O   VAL A 584      53.128  77.226 -78.012  1.00  0.00      PA   O  
ATOM   4484  CB  VAL A 584      51.889  79.536 -76.894  1.00  0.00      PA   C  
ATOM   4485  CG1 VAL A 584      52.668  80.290 -77.966  1.00  0.00      PA   C  
ATOM   4486  CG2 VAL A 584      50.975  80.480 -76.128  1.00  0.00      PA   C  
ATOM   4487  N   SER A 591      52.387  83.398 -80.949  1.00  0.00      PA   N  
ATOM   4488  CA  SER A 591      51.971  84.785 -80.773  1.00  0.00      PA   C  
ATOM   4489  C   SER A 591      51.327  84.990 -79.407  1.00  0.00      PA   C  
ATOM   4490  O   SER A 591      51.994  85.376 -78.447  1.00  0.00      PA   O  
ATOM   4491  CB  SER A 591      51.000  85.201 -81.878  1.00  0.00      PA   C  
ATOM   4492  OG  SER A 591      51.620  85.146 -83.150  1.00  0.00      PA   O  
ATOM   4493  N   GLU A 592      50.143  85.324 -79.778  1.00  0.00      PA   N  
ATOM   4494  CA  GLU A 592      49.403  85.503 -78.535  1.00  0.00      PA   C  
ATOM   4495  C   GLU A 592      48.609  84.250 -78.186  1.00  0.00      PA   C  
ATOM   4496  O   GLU A 592      48.515  83.868 -77.019  1.00  0.00      PA   O  
ATOM   4497  CB  GLU A 592      48.468  86.708 -78.637  1.00  0.00      PA   C  
ATOM   4498  CG  GLU A 592      47.768  87.046 -77.336  1.00  0.00      PA   C  
ATOM   4499  CD  GLU A 592      46.887  88.273 -77.440  1.00  0.00      PA   C  
ATOM   4500  OE1 GLU A 592      46.763  88.829 -78.551  1.00  0.00      PA   O  
ATOM   4501  OE2 GLU A 592      46.329  88.690 -76.404  1.00  0.00      PA   O1-
ATOM   4502  N   VAL A 594      47.782  83.778 -81.180  1.00  0.00      PA   N  
ATOM   4503  CA  VAL A 594      47.401  83.693 -82.583  1.00  0.00      PA   C  
ATOM   4504  C   VAL A 594      45.916  83.332 -82.657  1.00  0.00      PA   C  
ATOM   4505  O   VAL A 594      45.377  82.723 -81.734  1.00  0.00      PA   O  
ATOM   4506  CB  VAL A 594      48.275  82.667 -83.339  1.00  0.00      PA   C  
ATOM   4507  CG1 VAL A 594      47.949  82.655 -84.829  1.00  0.00      PA   C  
ATOM   4508  CG2 VAL A 594      49.751  82.943 -83.105  1.00  0.00      PA   C  
ATOM   4509  N   SER A 595      45.305  83.948 -83.951  1.00  0.00      PA   N  
ATOM   4510  CA  SER A 595      43.883  83.690 -84.124  1.00  0.00      PA   C  
ATOM   4511  C   SER A 595      43.628  82.191 -84.300  1.00  0.00      PA   C  
ATOM   4512  O   SER A 595      44.545  81.364 -84.282  1.00  0.00      PA   O  
ATOM   4513  CB  SER A 595      43.347  84.484 -85.313  1.00  0.00      PA   C  
ATOM   4514  OG  SER A 595      43.449  85.878 -85.082  1.00  0.00      PA   O  
ATOM   4515  N   TYR A 596      42.136  82.005 -84.574  1.00  0.00      PA   N  
ATOM   4516  CA  TYR A 596      41.767  80.593 -84.633  1.00  0.00      PA   C  
ATOM   4517  C   TYR A 596      41.980  80.011 -86.025  1.00  0.00      PA   C  
ATOM   4518  O   TYR A 596      42.512  78.903 -86.161  1.00  0.00      PA   O  
ATOM   4519  CB  TYR A 596      40.313  80.403 -84.186  1.00  0.00      PA   C  
ATOM   4520  CG  TYR A 596      39.262  80.911 -85.157  1.00  0.00      PA   C  
ATOM   4521  CD1 TYR A 596      38.840  82.233 -85.134  1.00  0.00      PA   C  
ATOM   4522  CD2 TYR A 596      38.672  80.053 -86.079  1.00  0.00      PA   C  
ATOM   4523  CE1 TYR A 596      37.877  82.691 -86.016  1.00  0.00      PA   C  
ATOM   4524  CE2 TYR A 596      37.710  80.501 -86.963  1.00  0.00      PA   C  
ATOM   4525  CZ  TYR A 596      37.315  81.820 -86.927  1.00  0.00      PA   C  
ATOM   4526  OH  TYR A 596      36.356  82.268 -87.805  1.00  0.00      PA   O  
ATOM   4527  N   LYS A 597      41.720  80.693 -87.058  1.00  0.00      PA   N  
ATOM   4528  CA  LYS A 597      41.838  80.215 -88.429  1.00  0.00      PA   C  
ATOM   4529  C   LYS A 597      43.179  80.592 -89.052  1.00  0.00      PA   C  
ATOM   4530  O   LYS A 597      43.429  80.261 -90.216  1.00  0.00      PA   O  
ATOM   4531  CB  LYS A 597      40.672  80.760 -89.267  1.00  0.00      PA   C  
ATOM   4532  CG  LYS A 597      40.475  80.094 -90.624  1.00  0.00      PA   C  
ATOM   4533  CD  LYS A 597      40.047  78.644 -90.452  1.00  0.00      PA   C  
ATOM   4534  CE  LYS A 597      39.843  77.954 -91.789  1.00  0.00      PA   C  
ATOM   4535  NZ  LYS A 597      38.682  78.509 -92.535  1.00  0.00      PA   N1+
ATOM   4536  N   GLU A 598      44.104  80.911 -88.147  1.00  0.00      PA   N  
ATOM   4537  CA  GLU A 598      45.446  81.245 -88.605  1.00  0.00      PA   C  
ATOM   4538  C   GLU A 598      46.494  80.233 -88.160  1.00  0.00      PA   C  
ATOM   4539  O   GLU A 598      47.625  80.279 -88.653  1.00  0.00      PA   O  
ATOM   4540  CB  GLU A 598      45.833  82.647 -88.117  1.00  0.00      PA   C  
ATOM   4541  CG  GLU A 598      45.003  83.758 -88.746  1.00  0.00      PA   C  
ATOM   4542  CD  GLU A 598      45.366  85.134 -88.226  1.00  0.00      PA   C  
ATOM   4543  OE1 GLU A 598      46.178  85.220 -87.280  1.00  0.00      PA   O  
ATOM   4544  OE2 GLU A 598      44.839  86.130 -88.763  1.00  0.00      PA   O1-
ATOM   4545  N   LEU A 599      45.855  79.277 -87.155  1.00  0.00      PA   N  
ATOM   4546  CA  LEU A 599      46.672  78.114 -86.821  1.00  0.00      PA   C  
ATOM   4547  C   LEU A 599      45.850  76.841 -86.949  1.00  0.00      PA   C  
ATOM   4548  O   LEU A 599      45.836  75.981 -86.066  1.00  0.00      PA   O  
ATOM   4549  CB  LEU A 599      47.284  78.205 -85.426  1.00  0.00      PA   C  
ATOM   4550  CG  LEU A 599      48.452  79.173 -85.243  1.00  0.00      PA   C  
ATOM   4551  CD1 LEU A 599      48.907  79.183 -83.793  1.00  0.00      PA   C  
ATOM   4552  CD2 LEU A 599      49.602  78.802 -86.167  1.00  0.00      PA   C  
ATOM   4553  N   GLN A 600      44.991  76.806 -88.064  1.00  0.00      PA   N  
ATOM   4554  CA  GLN A 600      44.358  75.538 -88.408  1.00  0.00      PA   C  
ATOM   4555  C   GLN A 600      45.389  74.431 -88.587  1.00  0.00      PA   C  
ATOM   4556  O   GLN A 600      45.044  73.248 -88.485  1.00  0.00      PA   O  
ATOM   4557  CB  GLN A 600      43.530  75.706 -89.686  1.00  0.00      PA   C  
ATOM   4558  CG  GLN A 600      42.695  74.497 -90.080  1.00  0.00      PA   C  
ATOM   4559  CD  GLN A 600      41.906  74.728 -91.355  1.00  0.00      PA   C  
ATOM   4560  NE2 GLN A 600      41.098  73.746 -91.738  1.00  0.00      PA   N  
ATOM   4561  OE1 GLN A 600      42.020  75.778 -91.988  1.00  0.00      PA   O  
ATOM   4562  N   ASP A 601      46.445  74.527 -88.573  1.00  0.00      PA   N  
ATOM   4563  CA  ASP A 601      47.518  73.564 -88.820  1.00  0.00      PA   C  
ATOM   4564  C   ASP A 601      48.204  73.156 -87.514  1.00  0.00      PA   C  
ATOM   4565  O   ASP A 601      49.408  73.324 -87.322  1.00  0.00      PA   O  
ATOM   4566  CB  ASP A 601      48.516  74.146 -89.817  1.00  0.00      PA   C  
ATOM   4567  CG  ASP A 601      49.125  75.459 -89.341  1.00  0.00      PA   C  
ATOM   4568  OD1 ASP A 601      48.723  75.958 -88.269  1.00  0.00      PA   O  
ATOM   4569  OD2 ASP A 601      50.011  75.992 -90.042  1.00  0.00      PA   O1-
ATOM   4570  N   SER A 602      47.158  72.557 -86.610  1.00  0.00      PA   N  
ATOM   4571  CA  SER A 602      47.695  72.054 -85.355  1.00  0.00      PA   C  
ATOM   4572  C   SER A 602      48.498  70.777 -85.606  1.00  0.00      PA   C  
ATOM   4573  O   SER A 602      48.664  70.321 -86.741  1.00  0.00      PA   O  
ATOM   4574  CB  SER A 602      46.567  71.815 -84.354  1.00  0.00      PA   C  
ATOM   4575  OG  SER A 602      45.709  70.777 -84.792  1.00  0.00      PA   O  
ATOM   4576  N   THR A 603      48.622  70.066 -84.397  1.00  0.00      PA   N  
ATOM   4577  CA  THR A 603      49.417  68.848 -84.495  1.00  0.00      PA   C  
ATOM   4578  C   THR A 603      48.489  67.664 -84.771  1.00  0.00      PA   C  
ATOM   4579  O   THR A 603      47.297  67.830 -85.044  1.00  0.00      PA   O  
ATOM   4580  CB  THR A 603      50.255  68.655 -83.234  1.00  0.00      PA   C  
ATOM   4581  CG2 THR A 603      51.206  69.829 -83.041  1.00  0.00      PA   C  
ATOM   4582  OG1 THR A 603      49.394  68.550 -82.094  1.00  0.00      PA   O  
ATOM   4583  N   GLN A 604      48.731  66.591 -84.646  1.00  0.00      PA   N  
ATOM   4584  CA  GLN A 604      47.987  65.410 -85.082  1.00  0.00      PA   C  
ATOM   4585  C   GLN A 604      46.827  65.153 -84.122  1.00  0.00      PA   C  
ATOM   4586  O   GLN A 604      47.007  64.661 -83.006  1.00  0.00      PA   O  
ATOM   4587  CB  GLN A 604      48.920  64.207 -85.211  1.00  0.00      PA   C  
ATOM   4588  CG  GLN A 604      49.619  63.737 -83.941  1.00  0.00      PA   C  
ATOM   4589  CD  GLN A 604      50.575  62.589 -84.199  1.00  0.00      PA   C  
ATOM   4590  NE2 GLN A 604      51.189  62.080 -83.138  1.00  0.00      PA   N  
ATOM   4591  OE1 GLN A 604      50.745  62.152 -85.338  1.00  0.00      PA   O  
ATOM   4592  N   MET A 605      45.579  65.814 -84.818  1.00  0.00      PA   N  
ATOM   4593  CA  MET A 605      44.353  65.629 -84.054  1.00  0.00      PA   C  
ATOM   4594  C   MET A 605      43.168  65.888 -84.973  1.00  0.00      PA   C  
ATOM   4595  O   MET A 605      43.225  66.772 -85.831  1.00  0.00      PA   O  
ATOM   4596  CB  MET A 605      44.304  66.556 -82.831  1.00  0.00      PA   C  
ATOM   4597  CG  MET A 605      44.363  68.038 -83.146  1.00  0.00      PA   C  
ATOM   4598  SD  MET A 605      44.404  69.043 -81.649  1.00  0.00      PA   S  
ATOM   4599  CE  MET A 605      46.067  68.729 -81.069  1.00  0.00      PA   C  
ATOM   4600  N   ASN A 606      42.171  65.440 -84.935  1.00  0.00      PA   N  
ATOM   4601  CA  ASN A 606      41.014  65.502 -85.814  1.00  0.00      PA   C  
ATOM   4602  C   ASN A 606      40.022  66.548 -85.321  1.00  0.00      PA   C  
ATOM   4603  O   ASN A 606      39.879  66.782 -84.118  1.00  0.00      PA   O  
ATOM   4604  CB  ASN A 606      40.338  64.134 -85.907  1.00  0.00      PA   C  
ATOM   4605  CG  ASN A 606      39.307  64.063 -87.019  1.00  0.00      PA   C  
ATOM   4606  ND2 ASN A 606      38.721  62.887 -87.203  1.00  0.00      PA   N  
ATOM   4607  OD1 ASN A 606      39.049  65.047 -87.711  1.00  0.00      PA   O  
ATOM   4608  N   GLU A 607      39.508  67.324 -86.467  1.00  0.00      PA   N  
ATOM   4609  CA  GLU A 607      38.561  68.396 -86.188  1.00  0.00      PA   C  
ATOM   4610  C   GLU A 607      37.178  67.889 -85.789  1.00  0.00      PA   C  
ATOM   4611  O   GLU A 607      36.205  68.644 -85.903  1.00  0.00      PA   O  
ATOM   4612  CB  GLU A 607      38.444  69.326 -87.400  1.00  0.00      PA   C  
ATOM   4613  CG  GLU A 607      39.702  70.132 -87.693  1.00  0.00      PA   C  
ATOM   4614  CD  GLU A 607      39.553  71.030 -88.907  1.00  0.00      PA   C  
ATOM   4615  OE1 GLU A 607      38.518  70.933 -89.599  1.00  0.00      PA   O  
ATOM   4616  OE2 GLU A 607      40.474  71.833 -89.172  1.00  0.00      PA   O1-
ATOM   4617  N   LYS A 608      36.846  66.965 -85.476  1.00  0.00      PA   N  
ATOM   4618  CA  LYS A 608      35.553  66.461 -85.021  1.00  0.00      PA   C  
ATOM   4619  C   LYS A 608      35.085  67.206 -83.775  1.00  0.00      PA   C  
ATOM   4620  O   LYS A 608      34.039  67.864 -83.785  1.00  0.00      PA   O  
ATOM   4621  CB  LYS A 608      35.636  64.956 -84.756  1.00  0.00      PA   C  
ATOM   4622  CG  LYS A 608      35.779  64.108 -86.010  1.00  0.00      PA   C  
ATOM   4623  CD  LYS A 608      35.809  62.623 -85.674  1.00  0.00      PA   C  
ATOM   4624  CE  LYS A 608      35.937  61.770 -86.929  1.00  0.00      PA   C  
ATOM   4625  NZ  LYS A 608      35.989  60.316 -86.614  1.00  0.00      PA   N1+
ATOM   4626  N   GLU A 609      35.840  67.138 -82.697  1.00  0.00      PA   N  
ATOM   4627  CA  GLU A 609      35.581  67.922 -81.497  1.00  0.00      PA   C  
ATOM   4628  C   GLU A 609      36.564  69.067 -81.312  1.00  0.00      PA   C  
ATOM   4629  O   GLU A 609      36.402  69.858 -80.378  1.00  0.00      PA   O  
ATOM   4630  CB  GLU A 609      35.592  67.031 -80.250  1.00  0.00      PA   C  
ATOM   4631  CG  GLU A 609      34.405  66.088 -80.143  1.00  0.00      PA   C  
ATOM   4632  CD  GLU A 609      34.421  65.278 -78.860  1.00  0.00      PA   C  
ATOM   4633  OE1 GLU A 609      35.424  65.355 -78.120  1.00  0.00      PA   O  
ATOM   4634  OE2 GLU A 609      33.429  64.571 -78.588  1.00  0.00      PA   O1-
ATOM   4635  N   LEU A 610      37.728  68.996 -82.076  1.00  0.00      PA   N  
ATOM   4636  CA  LEU A 610      38.631  70.140 -82.009  1.00  0.00      PA   C  
ATOM   4637  C   LEU A 610      37.892  71.437 -82.308  1.00  0.00      PA   C  
ATOM   4638  O   LEU A 610      38.058  72.439 -81.602  1.00  0.00      PA   O  
ATOM   4639  CB  LEU A 610      39.792  69.955 -82.983  1.00  0.00      PA   C  
ATOM   4640  CG  LEU A 610      40.776  71.126 -83.008  1.00  0.00      PA   C  
ATOM   4641  CD1 LEU A 610      41.447  71.289 -81.653  1.00  0.00      PA   C  
ATOM   4642  CD2 LEU A 610      41.800  70.956 -84.118  1.00  0.00      PA   C  
ATOM   4643  N   THR A 611      37.384  71.563 -83.485  1.00  0.00      PA   N  
ATOM   4644  CA  THR A 611      36.646  72.765 -83.858  1.00  0.00      PA   C  
ATOM   4645  C   THR A 611      35.667  73.199 -82.773  1.00  0.00      PA   C  
ATOM   4646  O   THR A 611      35.318  74.383 -82.709  1.00  0.00      PA   O  
ATOM   4647  CB  THR A 611      35.906  72.541 -85.180  1.00  0.00      PA   C  
ATOM   4648  CG2 THR A 611      34.805  71.501 -85.017  1.00  0.00      PA   C  
ATOM   4649  OG1 THR A 611      35.330  73.775 -85.627  1.00  0.00      PA   O  
ATOM   4650  N   LYS A 612      35.116  72.541 -82.052  1.00  0.00      PA   N  
ATOM   4651  CA  LYS A 612      34.221  72.868 -80.950  1.00  0.00      PA   C  
ATOM   4652  C   LYS A 612      34.959  73.391 -79.725  1.00  0.00      PA   C  
ATOM   4653  O   LYS A 612      34.312  73.718 -78.725  1.00  0.00      PA   O  
ATOM   4654  CB  LYS A 612      33.395  71.639 -80.559  1.00  0.00      PA   C  
ATOM   4655  CG  LYS A 612      32.442  71.149 -81.638  1.00  0.00      PA   C  
ATOM   4656  CD  LYS A 612      31.660  69.933 -81.165  1.00  0.00      PA   C  
ATOM   4657  CE  LYS A 612      30.652  69.479 -82.207  1.00  0.00      PA   C  
ATOM   4658  NZ  LYS A 612      31.315  68.947 -83.430  1.00  0.00      PA   N1+
ATOM   4659  N   THR A 613      36.251  73.245 -79.647  1.00  0.00      PA   N  
ATOM   4660  CA  THR A 613      37.050  73.613 -78.486  1.00  0.00      PA   C  
ATOM   4661  C   THR A 613      38.028  74.748 -78.770  1.00  0.00      PA   C  
ATOM   4662  O   THR A 613      38.866  75.052 -77.913  1.00  0.00      PA   O  
ATOM   4663  CB  THR A 613      37.822  72.395 -77.960  1.00  0.00      PA   C  
ATOM   4664  CG2 THR A 613      36.864  71.276 -77.573  1.00  0.00      PA   C  
ATOM   4665  OG1 THR A 613      38.716  71.922 -78.974  1.00  0.00      PA   O  
ATOM   4666  N   ILE A 614      38.149  75.268 -79.845  1.00  0.00      PA   N  
ATOM   4667  CA  ILE A 614      39.076  76.337 -80.196  1.00  0.00      PA   C  
ATOM   4668  C   ILE A 614      38.773  77.599 -79.398  1.00  0.00      PA   C  
ATOM   4669  O   ILE A 614      39.594  78.054 -78.601  1.00  0.00      PA   O  
ATOM   4670  CB  ILE A 614      39.040  76.632 -81.704  1.00  0.00      PA   C  
ATOM   4671  CG1 ILE A 614      39.420  75.384 -82.500  1.00  0.00      PA   C  
ATOM   4672  CG2 ILE A 614      39.973  77.786 -82.041  1.00  0.00      PA   C  
ATOM   4673  CD  ILE A 614      40.811  74.872 -82.202  1.00  0.00      PA   C  
ATOM   4674  N   SER A 616      36.708  77.667 -77.650  1.00  0.00      PA   N  
ATOM   4675  CA  SER A 616      36.268  77.558 -76.266  1.00  0.00      PA   C  
ATOM   4676  C   SER A 616      37.162  78.383 -75.344  1.00  0.00      PA   C  
ATOM   4677  O   SER A 616      36.696  78.936 -74.350  1.00  0.00      PA   O  
ATOM   4678  CB  SER A 616      36.253  76.094 -75.822  1.00  0.00      PA   C  
ATOM   4679  OG  SER A 616      35.828  75.976 -74.476  1.00  0.00      PA   O  
ATOM   4680  N   LEU A 617      38.402  78.329 -75.490  1.00  0.00      PA   N  
ATOM   4681  CA  LEU A 617      39.319  79.151 -74.708  1.00  0.00      PA   C  
ATOM   4682  C   LEU A 617      39.237  80.618 -75.104  1.00  0.00      PA   C  
ATOM   4683  O   LEU A 617      39.392  81.497 -74.249  1.00  0.00      PA   O  
ATOM   4684  CB  LEU A 617      40.752  78.638 -74.858  1.00  0.00      PA   C  
ATOM   4685  CG  LEU A 617      41.816  79.362 -74.029  1.00  0.00      PA   C  
ATOM   4686  CD1 LEU A 617      41.514  79.236 -72.543  1.00  0.00      PA   C  
ATOM   4687  CD2 LEU A 617      43.200  78.816 -74.339  1.00  0.00      PA   C  
ATOM   4688  N   LEU A 618      39.272  80.895 -76.425  1.00  0.00      PA   N  
ATOM   4689  CA  LEU A 618      39.017  82.250 -76.893  1.00  0.00      PA   C  
ATOM   4690  C   LEU A 618      37.575  82.679 -76.668  1.00  0.00      PA   C  
ATOM   4691  O   LEU A 618      37.091  83.599 -77.338  1.00  0.00      PA   O  
ATOM   4692  CB  LEU A 618      39.403  82.378 -78.372  1.00  0.00      PA   C  
ATOM   4693  CG  LEU A 618      38.798  81.443 -79.428  1.00  0.00      PA   C  
ATOM   4694  CD1 LEU A 618      37.461  81.942 -79.964  1.00  0.00      PA   C  
ATOM   4695  CD2 LEU A 618      39.787  81.241 -80.567  1.00  0.00      PA   C  
ATOM   4696  N   ASP A 619      36.903  82.365 -75.920  1.00  0.00      PA   N  
ATOM   4697  CA  ASP A 619      35.513  82.669 -75.622  1.00  0.00      PA   C  
ATOM   4698  C   ASP A 619      35.249  83.003 -74.162  1.00  0.00      PA   C  
ATOM   4699  O   ASP A 619      34.283  83.717 -73.880  1.00  0.00      PA   O  
ATOM   4700  CB  ASP A 619      34.613  81.490 -76.031  1.00  0.00      PA   C  
ATOM   4701  CG  ASP A 619      33.137  81.789 -75.846  1.00  0.00      PA   C  
ATOM   4702  OD1 ASP A 619      32.576  82.557 -76.655  1.00  0.00      PA   O  
ATOM   4703  OD2 ASP A 619      32.538  81.253 -74.889  1.00  0.00      PA   O1-
ATOM   4704  N   VAL A 620      35.901  82.540 -73.234  1.00  0.00      PA   N  
ATOM   4705  CA  VAL A 620      35.514  82.632 -71.830  1.00  0.00      PA   C  
ATOM   4706  C   VAL A 620      36.132  83.845 -71.146  1.00  0.00      PA   C  
ATOM   4707  O   VAL A 620      35.422  84.798 -70.804  1.00  0.00      PA   O  
ATOM   4708  CB  VAL A 620      35.894  81.341 -71.081  1.00  0.00      PA   C  
ATOM   4709  CG1 VAL A 620      35.563  81.463 -69.600  1.00  0.00      PA   C  
ATOM   4710  CG2 VAL A 620      35.188  80.141 -71.694  1.00  0.00      PA   C  
ATOM   4711  N   LYS A 621      37.559  83.631 -70.864  1.00  0.00      PA   N  
ATOM   4712  CA  LYS A 621      38.168  84.739 -70.134  1.00  0.00      PA   C  
ATOM   4713  C   LYS A 621      39.450  85.286 -70.751  1.00  0.00      PA   C  
ATOM   4714  O   LYS A 621      39.664  86.502 -70.765  1.00  0.00      PA   O  
ATOM   4715  CB  LYS A 621      38.447  84.315 -68.689  1.00  0.00      PA   C  
ATOM   4716  CG  LYS A 621      37.201  84.107 -67.848  1.00  0.00      PA   C  
ATOM   4717  CD  LYS A 621      37.553  83.631 -66.453  1.00  0.00      PA   C  
ATOM   4718  CE  LYS A 621      38.193  84.744 -65.642  1.00  0.00      PA   C  
ATOM   4719  NZ  LYS A 621      37.225  85.830 -65.326  1.00  0.00      PA   N1+
ATOM   4720  N   MET A 622      40.302  84.102 -71.158  1.00  0.00      PA   N  
ATOM   4721  CA  MET A 622      41.728  84.396 -71.268  1.00  0.00      PA   C  
ATOM   4722  C   MET A 622      42.176  84.834 -72.655  1.00  0.00      PA   C  
ATOM   4723  O   MET A 622      43.168  85.563 -72.765  1.00  0.00      PA   O  
ATOM   4724  CB  MET A 622      42.542  83.175 -70.827  1.00  0.00      PA   C  
ATOM   4725  CG  MET A 622      42.375  82.860 -69.344  1.00  0.00      PA   C  
ATOM   4726  SD  MET A 622      43.260  81.395 -68.780  1.00  0.00      PA   S  
ATOM   4727  CE  MET A 622      42.728  81.321 -67.069  1.00  0.00      PA   C  
ATOM   4728  N   ILE A 623      41.730  84.407 -73.786  1.00  0.00      PA   N  
ATOM   4729  CA  ILE A 623      42.005  84.884 -75.133  1.00  0.00      PA   C  
ATOM   4730  C   ILE A 623      40.828  85.670 -75.698  1.00  0.00      PA   C  
ATOM   4731  O   ILE A 623      41.025  86.670 -76.394  1.00  0.00      PA   O  
ATOM   4732  CB  ILE A 623      42.394  83.716 -76.067  1.00  0.00      PA   C  
ATOM   4733  CG1 ILE A 623      43.689  83.063 -75.586  1.00  0.00      PA   C  
ATOM   4734  CG2 ILE A 623      42.565  84.199 -77.499  1.00  0.00      PA   C  
ATOM   4735  CD  ILE A 623      44.029  81.786 -76.316  1.00  0.00      PA   C  
ATOM   4736  N   ASN A 624      39.959  85.618 -76.006  1.00  0.00      PA   N  
ATOM   4737  CA  ASN A 624      38.740  86.315 -76.415  1.00  0.00      PA   C  
ATOM   4738  C   ASN A 624      38.726  86.607 -77.914  1.00  0.00      PA   C  
ATOM   4739  O   ASN A 624      38.943  87.743 -78.334  1.00  0.00      PA   O  
ATOM   4740  CB  ASN A 624      38.576  87.619 -75.626  1.00  0.00      PA   C  
ATOM   4741  CG  ASN A 624      37.204  88.248 -75.810  1.00  0.00      PA   C  
ATOM   4742  ND2 ASN A 624      36.984  89.385 -75.161  1.00  0.00      PA   N  
ATOM   4743  OD1 ASN A 624      36.353  87.719 -76.527  1.00  0.00      PA   O  
ATOM   4744  N   GLU A 635      37.262  87.221 -86.847  1.00  0.00      PA   N  
ATOM   4745  CA  GLU A 635      38.385  87.469 -85.948  1.00  0.00      PA   C  
ATOM   4746  C   GLU A 635      38.920  88.893 -86.114  1.00  0.00      PA   C  
ATOM   4747  O   GLU A 635      39.335  89.296 -87.202  1.00  0.00      PA   O  
ATOM   4748  CB  GLU A 635      39.488  86.425 -86.181  1.00  0.00      PA   C  
ATOM   4749  CG  GLU A 635      40.091  86.412 -87.581  1.00  0.00      PA   C  
ATOM   4750  CD  GLU A 635      41.060  85.264 -87.791  1.00  0.00      PA   C  
ATOM   4751  OE1 GLU A 635      41.217  84.441 -86.866  1.00  0.00      PA   O  
ATOM   4752  OE2 GLU A 635      41.666  85.188 -88.881  1.00  0.00      PA   O1-
ATOM   4753  N   SER A 636      39.124  89.496 -85.618  1.00  0.00      PA   N  
ATOM   4754  CA  SER A 636      39.572  90.885 -85.645  1.00  0.00      PA   C  
ATOM   4755  C   SER A 636      40.783  91.119 -84.752  1.00  0.00      PA   C  
ATOM   4756  O   SER A 636      41.828  91.557 -85.246  1.00  0.00      PA   O  
ATOM   4757  CB  SER A 636      38.416  91.810 -85.239  1.00  0.00      PA   C  
ATOM   4758  OG  SER A 636      38.044  91.591 -83.888  1.00  0.00      PA   O  
ATOM   4759  N   SER A 637      40.551  90.755 -83.382  1.00  0.00      PA   N  
ATOM   4760  CA  SER A 637      41.655  90.957 -82.450  1.00  0.00      PA   C  
ATOM   4761  C   SER A 637      41.386  90.228 -81.138  1.00  0.00      PA   C  
ATOM   4762  O   SER A 637      40.345  90.441 -80.507  1.00  0.00      PA   O  
ATOM   4763  CB  SER A 637      41.880  92.449 -82.194  1.00  0.00      PA   C  
ATOM   4764  OG  SER A 637      40.769  93.028 -81.531  1.00  0.00      PA   O  
ATOM   4765  N   PHE A 638      41.981  89.361 -80.719  1.00  0.00      PA   N  
ATOM   4766  CA  PHE A 638      41.830  88.543 -79.520  1.00  0.00      PA   C  
ATOM   4767  C   PHE A 638      42.961  88.886 -78.559  1.00  0.00      PA   C  
ATOM   4768  O   PHE A 638      44.134  88.642 -78.866  1.00  0.00      PA   O  
ATOM   4769  CB  PHE A 638      41.842  87.052 -79.874  1.00  0.00      PA   C  
ATOM   4770  CG  PHE A 638      40.660  86.609 -80.703  1.00  0.00      PA   C  
ATOM   4771  CD1 PHE A 638      39.511  87.382 -80.778  1.00  0.00      PA   C  
ATOM   4772  CD2 PHE A 638      40.707  85.425 -81.421  1.00  0.00      PA   C  
ATOM   4773  CE1 PHE A 638      38.431  86.980 -81.543  1.00  0.00      PA   C  
ATOM   4774  CE2 PHE A 638      39.628  85.018 -82.188  1.00  0.00      PA   C  
ATOM   4775  CZ  PHE A 638      38.489  85.796 -82.249  1.00  0.00      PA   C  
ATOM   4776  N   SER A 639      42.518  89.306 -77.278  1.00  0.00      PA   N  
ATOM   4777  CA  SER A 639      43.485  89.877 -76.349  1.00  0.00      PA   C  
ATOM   4778  C   SER A 639      43.664  88.995 -75.118  1.00  0.00      PA   C  
ATOM   4779  O   SER A 639      42.748  88.277 -74.706  1.00  0.00      PA   O  
ATOM   4780  CB  SER A 639      43.056  91.283 -75.916  1.00  0.00      PA   C  
ATOM   4781  OG  SER A 639      41.857  91.241 -75.160  1.00  0.00      PA   O  
ATOM   4782  N   LEU A 640      44.540  89.085 -74.405  1.00  0.00      PA   N  
ATOM   4783  CA  LEU A 640      44.870  88.276 -73.239  1.00  0.00      PA   C  
ATOM   4784  C   LEU A 640      44.207  88.820 -71.979  1.00  0.00      PA   C  
ATOM   4785  O   LEU A 640      43.933  90.018 -71.859  1.00  0.00      PA   O  
ATOM   4786  CB  LEU A 640      46.383  88.210 -73.037  1.00  0.00      PA   C  
ATOM   4787  CG  LEU A 640      47.158  87.411 -74.083  1.00  0.00      PA   C  
ATOM   4788  CD1 LEU A 640      48.656  87.536 -73.864  1.00  0.00      PA   C  
ATOM   4789  CD2 LEU A 640      46.732  85.951 -74.062  1.00  0.00      PA   C  
ATOM   4790  N   ASN A 641      43.817  88.050 -71.113  1.00  0.00      PA   N  
ATOM   4791  CA  ASN A 641      43.126  88.405 -69.882  1.00  0.00      PA   C  
ATOM   4792  C   ASN A 641      44.037  89.209 -68.961  1.00  0.00      PA   C  
ATOM   4793  O   ASN A 641      45.265  89.091 -69.003  1.00  0.00      PA   O  
ATOM   4794  CB  ASN A 641      42.644  87.145 -69.163  1.00  0.00      PA   C  
ATOM   4795  CG  ASN A 641      41.662  87.445 -68.048  1.00  0.00      PA   C  
ATOM   4796  ND2 ASN A 641      41.190  86.398 -67.382  1.00  0.00      PA   N  
ATOM   4797  OD1 ASN A 641      41.333  88.602 -67.784  1.00  0.00      PA   O  
ATOM   4798  N   MET A 642      43.388  89.994 -68.059  1.00  0.00      PA   N  
ATOM   4799  CA  MET A 642      44.105  90.838 -67.113  1.00  0.00      PA   C  
ATOM   4800  C   MET A 642      43.961  90.386 -65.666  1.00  0.00      PA   C  
ATOM   4801  O   MET A 642      44.536  91.024 -64.778  1.00  0.00      PA   O  
ATOM   4802  CB  MET A 642      43.638  92.293 -67.245  1.00  0.00      PA   C  
ATOM   4803  CG  MET A 642      44.036  92.978 -68.547  1.00  0.00      PA   C  
ATOM   4804  SD  MET A 642      45.822  93.167 -68.741  1.00  0.00      PA   S  
ATOM   4805  CE  MET A 642      46.183  91.905 -69.958  1.00  0.00      PA   C  
ATOM   4806  N   ASN A 643      42.910  89.490 -65.449  1.00  0.00      PA   N  
ATOM   4807  CA  ASN A 643      42.748  89.008 -64.083  1.00  0.00      PA   C  
ATOM   4808  C   ASN A 643      42.184  87.595 -64.121  1.00  0.00      PA   C  
ATOM   4809  O   ASN A 643      41.556  87.184 -65.101  1.00  0.00      PA   O  
ATOM   4810  CB  ASN A 643      41.832  89.924 -63.263  1.00  0.00      PA   C  
ATOM   4811  CG  ASN A 643      41.899  89.637 -61.775  1.00  0.00      PA   C  
ATOM   4812  ND2 ASN A 643      41.104  90.362 -60.996  1.00  0.00      PA   N  
ATOM   4813  OD1 ASN A 643      42.652  88.770 -61.331  1.00  0.00      PA   O  
ATOM   4814  N   PHE A 644      41.908  87.189 -63.085  1.00  0.00      PA   N  
ATOM   4815  CA  PHE A 644      41.341  85.857 -62.877  1.00  0.00      PA   C  
ATOM   4816  C   PHE A 644      41.756  84.881 -63.975  1.00  0.00      PA   C  
ATOM   4817  CB  PHE A 644      39.814  85.935 -62.794  1.00  0.00      PA   C  
ATOM   4818  CG  PHE A 644      39.308  86.699 -61.602  1.00  0.00      PA   C  
ATOM   4819  CD1 PHE A 644      40.135  86.954 -60.519  1.00  0.00      PA   C  
ATOM   4820  CD2 PHE A 644      38.009  87.178 -61.571  1.00  0.00      PA   C  
ATOM   4821  CE1 PHE A 644      39.673  87.663 -59.429  1.00  0.00      PA   C  
ATOM   4822  CE2 PHE A 644      37.540  87.886 -60.481  1.00  0.00      PA   C  
ATOM   4823  CZ  PHE A 644      38.374  88.129 -59.408  1.00  0.00      PA   C  
ATOM   4824  OT1 PHE A 644      42.344  85.357 -64.629  0.00  0.00      PA   O  
ATOM   4825  OT2 PHE A 644      41.345  83.988 -63.789  0.00  0.00      PA   O  
TER   
ATOM   4826  N   THR C 661      25.926  66.952 -82.334  1.00  0.00      PC   N  
ATOM   4827  CA  THR C 661      24.965  66.396 -83.284  1.00  0.00      PC   C  
ATOM   4828  C   THR C 661      24.942  64.854 -83.375  1.00  0.00      PC   C  
ATOM   4829  O   THR C 661      23.883  64.286 -83.638  1.00  0.00      PC   O  
ATOM   4830  CB  THR C 661      25.181  66.981 -84.705  1.00  0.00      PC   C  
ATOM   4831  CG2 THR C 661      24.951  68.486 -84.701  1.00  0.00      PC   C  
ATOM   4832  OG1 THR C 661      26.510  66.703 -85.162  1.00  0.00      PC   O  
ATOM   4833  N   PRO C 662      25.807  64.132 -83.086  1.00  0.00      PC   N  
ATOM   4834  CA  PRO C 662      25.718  62.671 -82.944  1.00  0.00      PC   C  
ATOM   4835  C   PRO C 662      25.112  62.276 -81.606  1.00  0.00      PC   C  
ATOM   4836  O   PRO C 662      24.206  61.436 -81.539  1.00  0.00      PC   O  
ATOM   4837  CB  PRO C 662      27.177  62.210 -83.068  1.00  0.00      PC   C  
ATOM   4838  CG  PRO C 662      27.977  63.377 -82.647  1.00  0.00      PC   C  
ATOM   4839  CD  PRO C 662      27.215  64.579 -83.115  1.00  0.00      PC   C  
ATOM   4840  N   GLN C 663      25.387  63.056 -80.595  1.00  0.00      PC   N  
ATOM   4841  CA  GLN C 663      24.864  62.772 -79.264  1.00  0.00      PC   C  
ATOM   4842  C   GLN C 663      23.425  63.257 -79.130  1.00  0.00      PC   C  
ATOM   4843  O   GLN C 663      22.605  62.618 -78.455  1.00  0.00      PC   O  
ATOM   4844  CB  GLN C 663      25.768  63.416 -78.213  1.00  0.00      PC   C  
ATOM   4845  CG  GLN C 663      25.434  63.061 -76.779  1.00  0.00      PC   C  
ATOM   4846  CD  GLN C 663      26.421  63.652 -75.792  1.00  0.00      PC   C  
ATOM   4847  NE2 GLN C 663      26.231  63.351 -74.513  1.00  0.00      PC   N  
ATOM   4848  OE1 GLN C 663      27.347  64.369 -76.175  1.00  0.00      PC   O  
ATOM   4849  N   GLU C 664      23.238  64.536 -79.891  1.00  0.00      PC   N  
ATOM   4850  CA  GLU C 664      21.859  65.013 -79.949  1.00  0.00      PC   C  
ATOM   4851  C   GLU C 664      20.917  63.911 -80.414  1.00  0.00      PC   C  
ATOM   4852  O   GLU C 664      19.862  63.681 -79.814  1.00  0.00      PC   O  
ATOM   4853  CB  GLU C 664      21.766  66.222 -80.884  1.00  0.00      PC   C  
ATOM   4854  CG  GLU C 664      22.516  67.452 -80.402  1.00  0.00      PC   C  
ATOM   4855  CD  GLU C 664      21.890  68.069 -79.170  1.00  0.00      PC   C  
ATOM   4856  OE1 GLU C 664      20.652  67.984 -79.027  1.00  0.00      PC   O  
ATOM   4857  OE2 GLU C 664      22.635  68.640 -78.346  1.00  0.00      PC   O1-
ATOM   4858  N   MET C 665      21.146  63.338 -81.551  1.00  0.00      PC   N  
ATOM   4859  CA  MET C 665      20.335  62.221 -82.022  1.00  0.00      PC   C  
ATOM   4860  C   MET C 665      20.402  61.051 -81.048  1.00  0.00      PC   C  
ATOM   4861  O   MET C 665      19.399  60.354 -80.832  1.00  0.00      PC   O  
ATOM   4862  CB  MET C 665      20.794  61.788 -83.415  1.00  0.00      PC   C  
ATOM   4863  CG  MET C 665      20.757  62.886 -84.478  1.00  0.00      PC   C  
ATOM   4864  SD  MET C 665      19.145  63.658 -84.736  1.00  0.00      PC   S  
ATOM   4865  CE  MET C 665      19.400  65.232 -83.922  1.00  0.00      PC   C  
ATOM   4866  N   GLU C 666      21.211  60.809 -80.366  1.00  0.00      PC   N  
ATOM   4867  CA  GLU C 666      21.382  59.720 -79.408  1.00  0.00      PC   C  
ATOM   4868  C   GLU C 666      20.333  59.775 -78.304  1.00  0.00      PC   C  
ATOM   4869  O   GLU C 666      19.630  58.790 -78.051  1.00  0.00      PC   O  
ATOM   4870  CB  GLU C 666      22.789  59.766 -78.809  1.00  0.00      PC   C  
ATOM   4871  CG  GLU C 666      23.895  59.417 -79.786  1.00  0.00      PC   C  
ATOM   4872  CD  GLU C 666      25.273  59.584 -79.183  1.00  0.00      PC   C  
ATOM   4873  OE1 GLU C 666      25.365  60.093 -78.045  1.00  0.00      PC   O  
ATOM   4874  OE2 GLU C 666      26.264  59.215 -79.847  1.00  0.00      PC   O1-
ATOM   4875  N   GLN C 667      20.183  61.115 -77.801  1.00  0.00      PC   N  
ATOM   4876  CA  GLN C 667      19.131  61.243 -76.798  1.00  0.00      PC   C  
ATOM   4877  C   GLN C 667      17.774  61.608 -77.390  1.00  0.00      PC   C  
ATOM   4878  O   GLN C 667      16.776  61.588 -76.661  1.00  0.00      PC   O  
ATOM   4879  CB  GLN C 667      19.523  62.263 -75.724  1.00  0.00      PC   C  
ATOM   4880  CG  GLN C 667      20.507  61.726 -74.687  1.00  0.00      PC   C  
ATOM   4881  CD  GLN C 667      21.946  61.759 -75.154  1.00  0.00      PC   C  
ATOM   4882  NE2 GLN C 667      22.804  60.990 -74.491  1.00  0.00      PC   N  
ATOM   4883  OE1 GLN C 667      22.284  62.466 -76.098  1.00  0.00      PC   O  
ATOM   4884  N   THR C 668      17.867  62.134 -78.782  1.00  0.00      PC   N  
ATOM   4885  CA  THR C 668      16.573  62.291 -79.434  1.00  0.00      PC   C  
ATOM   4886  C   THR C 668      15.898  60.945 -79.672  1.00  0.00      PC   C  
ATOM   4887  O   THR C 668      14.669  60.888 -79.793  1.00  0.00      PC   O  
ATOM   4888  CB  THR C 668      16.742  63.057 -80.755  1.00  0.00      PC   C  
ATOM   4889  CG2 THR C 668      15.402  63.286 -81.444  1.00  0.00      PC   C  
ATOM   4890  OG1 THR C 668      17.335  64.335 -80.491  1.00  0.00      PC   O  
ATOM   4891  N   ARG C 669      16.423  59.925 -79.679  1.00  0.00      PC   N  
ATOM   4892  CA  ARG C 669      15.876  58.591 -79.916  1.00  0.00      PC   C  
ATOM   4893  C   ARG C 669      14.936  58.099 -78.814  1.00  0.00      PC   C  
ATOM   4894  O   ARG C 669      14.423  56.980 -78.938  1.00  0.00      PC   O  
ATOM   4895  CB  ARG C 669      17.014  57.584 -80.085  1.00  0.00      PC   C  
ATOM   4896  CG  ARG C 669      17.852  57.774 -81.338  1.00  0.00      PC   C  
ATOM   4897  CD  ARG C 669      18.958  56.733 -81.405  1.00  0.00      PC   C  
ATOM   4898  NE  ARG C 669      19.816  56.906 -82.573  1.00  0.00      PC   N  
ATOM   4899  CZ  ARG C 669      20.887  56.162 -82.825  1.00  0.00      PC   C  
ATOM   4900  NH1 ARG C 669      21.232  55.190 -81.990  1.00  0.00      PC   N1+
ATOM   4901  NH2 ARG C 669      21.614  56.387 -83.911  1.00  0.00      PC   N  
ATOM   4902  N   SER C 670      14.518  59.092 -77.933  1.00  0.00      PC   N  
ATOM   4903  CA  SER C 670      13.660  58.659 -76.831  1.00  0.00      PC   C  
ATOM   4904  C   SER C 670      12.259  59.252 -76.895  1.00  0.00      PC   C  
ATOM   4905  O   SER C 670      11.282  58.579 -76.531  1.00  0.00      PC   O  
ATOM   4906  CB  SER C 670      14.299  59.024 -75.488  1.00  0.00      PC   C  
ATOM   4907  OG  SER C 670      14.347  60.429 -75.316  1.00  0.00      PC   O  
ATOM   4908  N   ALA C 671      12.343  60.660 -77.467  1.00  0.00      PC   N  
ATOM   4909  CA  ALA C 671      11.027  61.261 -77.643  1.00  0.00      PC   C  
ATOM   4910  C   ALA C 671      10.164  60.435 -78.584  1.00  0.00      PC   C  
ATOM   4911  O   ALA C 671       8.935  60.438 -78.461  1.00  0.00      PC   O  
ATOM   4912  CB  ALA C 671      11.166  62.693 -78.159  1.00  0.00      PC   C  
ATOM   4913  N   VAL C 672      10.724  59.797 -79.575  1.00  0.00      PC   N  
ATOM   4914  CA  VAL C 672       9.979  58.850 -80.398  1.00  0.00      PC   C  
ATOM   4915  C   VAL C 672       9.419  57.728 -79.536  1.00  0.00      PC   C  
ATOM   4916  O   VAL C 672       8.275  57.294 -79.718  1.00  0.00      PC   O  
ATOM   4917  CB  VAL C 672      10.874  58.298 -81.524  1.00  0.00      PC   C  
ATOM   4918  CG1 VAL C 672      10.118  57.266 -82.347  1.00  0.00      PC   C  
ATOM   4919  CG2 VAL C 672      11.384  59.426 -82.397  1.00  0.00      PC   C  
ATOM   4920  N   ASP C 673       9.903  57.339 -78.578  1.00  0.00      PC   N  
ATOM   4921  CA  ASP C 673       9.448  56.260 -77.708  1.00  0.00      PC   C  
ATOM   4922  C   ASP C 673       8.250  56.697 -76.874  1.00  0.00      PC   C  
ATOM   4923  O   ASP C 673       7.208  56.027 -76.859  1.00  0.00      PC   O  
ATOM   4924  CB  ASP C 673      10.599  55.797 -76.811  1.00  0.00      PC   C  
ATOM   4925  CG  ASP C 673      10.258  54.552 -76.016  1.00  0.00      PC   C  
ATOM   4926  OD1 ASP C 673      10.241  53.451 -76.609  1.00  0.00      PC   O  
ATOM   4927  OD2 ASP C 673      10.012  54.676 -74.798  1.00  0.00      PC   O1-
ATOM   4928  N   GLU C 674       8.516  58.090 -76.419  1.00  0.00      PC   N  
ATOM   4929  CA  GLU C 674       7.403  58.508 -75.571  1.00  0.00      PC   C  
ATOM   4930  C   GLU C 674       6.196  58.944 -76.395  1.00  0.00      PC   C  
ATOM   4931  O   GLU C 674       5.054  58.738 -75.968  1.00  0.00      PC   O  
ATOM   4932  CB  GLU C 674       7.837  59.618 -74.612  1.00  0.00      PC   C  
ATOM   4933  CG  GLU C 674       6.755  59.994 -73.601  1.00  0.00      PC   C  
ATOM   4934  CD  GLU C 674       7.241  60.961 -72.540  1.00  0.00      PC   C  
ATOM   4935  OE1 GLU C 674       8.429  61.341 -72.576  1.00  0.00      PC   O  
ATOM   4936  OE2 GLU C 674       6.432  61.338 -71.665  1.00  0.00      PC   O1-
ATOM   4937  N   ASP C 675       6.542  59.597 -77.639  1.00  0.00      PC   N
[truncated: 966,883 more chars]
