# Supplementary material for: Development of a BCL-xL and BCL-2 dual degrader with improved anti-leukemic activity,
Source: Nat Commun. 2021 Nov 25;12:6896. doi: 10.1038/s41467-021-27210-x (PMC8617031; doi:10.1038/s41467-021-27210-x)
Supplement: Supplementary file 3 — Supplementary Data 1 [file 41467_2021_27210_MOESM3_ESM.zip › Supplementary Data 1/PDB Format/CRL_VHL_753b-K87_BCL-xL_UbcH5B_Ub_RBX1.pdb]

HEADER    show_cul
ATOM      1  N   MET A   1     -25.675  -4.218  10.764  1.00  0.00      PA   N  
ATOM      2  CA  MET A   1     -24.667  -5.044  11.419  1.00  0.00      PA   C  
ATOM      3  C   MET A   1     -23.285  -4.806  10.821  1.00  0.00      PA   C  
ATOM      4  O   MET A   1     -22.957  -3.690  10.421  1.00  0.00      PA   O  
ATOM      5  CB  MET A   1     -25.037  -6.525  11.315  1.00  0.00      PA   C  
ATOM      6  CG  MET A   1     -26.281  -6.907  12.095  1.00  0.00      PA   C  
ATOM      7  SD  MET A   1     -26.097  -6.590  13.861  1.00  0.00      PA   S  
ATOM      8  CE  MET A   1     -24.868  -7.819  14.296  1.00  0.00      PA   C  
ATOM      9  N   SER A   2     -22.526  -5.662  10.633  1.00  0.00      PA   N  
ATOM     10  CA  SER A   2     -21.197  -5.573  10.052  1.00  0.00      PA   C  
ATOM     11  C   SER A   2     -21.284  -5.530   8.528  1.00  0.00      PA   C  
ATOM     12  O   SER A   2     -22.351  -5.692   7.931  1.00  0.00      PA   O  
ATOM     13  CB  SER A   2     -20.335  -6.751  10.505  1.00  0.00      PA   C  
ATOM     14  OG  SER A   2     -19.049  -6.701   9.911  1.00  0.00      PA   O  
ATOM     15  N   LEU A   3     -20.227  -5.211   7.868  1.00  0.00      PA   N  
ATOM     16  CA  LEU A   3     -20.170  -5.215   6.411  1.00  0.00      PA   C  
ATOM     17  C   LEU A   3     -20.279  -6.612   5.816  1.00  0.00      PA   C  
ATOM     18  O   LEU A   3     -20.235  -6.741   4.587  1.00  0.00      PA   O  
ATOM     19  CB  LEU A   3     -18.886  -4.529   5.931  1.00  0.00      PA   C  
ATOM     20  CG  LEU A   3     -17.524  -5.037   6.413  1.00  0.00      PA   C  
ATOM     21  CD1 LEU A   3     -17.037  -6.203   5.588  1.00  0.00      PA   C  
ATOM     22  CD2 LEU A   3     -16.508  -3.914   6.360  1.00  0.00      PA   C  
ATOM     23  N   LYS A   4     -20.272  -7.657   6.606  1.00  0.00      PA   N  
ATOM     24  CA  LYS A   4     -20.520  -8.989   6.084  1.00  0.00      PA   C  
ATOM     25  C   LYS A   4     -21.862  -9.014   5.357  1.00  0.00      PA   C  
ATOM     26  O   LYS A   4     -22.798  -8.305   5.739  1.00  0.00      PA   O  
ATOM     27  CB  LYS A   4     -20.505 -10.024   7.209  1.00  0.00      PA   C  
ATOM     28  CG  LYS A   4     -19.130 -10.261   7.813  1.00  0.00      PA   C  
ATOM     29  CD  LYS A   4     -19.186 -11.277   8.941  1.00  0.00      PA   C  
ATOM     30  CE  LYS A   4     -19.446 -12.679   8.409  1.00  0.00      PA   C  
ATOM     31  NZ  LYS A   4     -18.297 -13.196   7.614  1.00  0.00      PA   N1+
ATOM     32  N   PRO A   5     -22.015  -9.973   4.406  1.00  0.00      PA   N  
ATOM     33  CA  PRO A   5     -23.232  -9.930   3.588  1.00  0.00      PA   C  
ATOM     34  C   PRO A   5     -24.457 -10.424   4.338  1.00  0.00      PA   C  
ATOM     35  O   PRO A   5     -24.570 -11.614   4.649  1.00  0.00      PA   O  
ATOM     36  CB  PRO A   5     -22.891 -10.849   2.410  1.00  0.00      PA   C  
ATOM     37  CG  PRO A   5     -21.401 -10.919   2.386  1.00  0.00      PA   C  
ATOM     38  CD  PRO A   5     -20.999 -10.864   3.825  1.00  0.00      PA   C  
ATOM     39  N   ARG A   6     -25.295  -9.701   4.755  1.00  0.00      PA   N  
ATOM     40  CA  ARG A   6     -26.516 -10.017   5.478  1.00  0.00      PA   C  
ATOM     41  C   ARG A   6     -27.718  -9.779   4.575  1.00  0.00      PA   C  
ATOM     42  O   ARG A   6     -27.788  -8.764   3.873  1.00  0.00      PA   O  
ATOM     43  CB  ARG A   6     -26.643  -9.171   6.750  1.00  0.00      PA   C  
ATOM     44  CG  ARG A   6     -25.499  -9.348   7.737  1.00  0.00      PA   C  
ATOM     45  CD  ARG A   6     -25.512 -10.733   8.367  1.00  0.00      PA   C  
ATOM     46  NE  ARG A   6     -24.416 -10.910   9.314  1.00  0.00      PA   N  
ATOM     47  CZ  ARG A   6     -24.495 -10.630  10.611  1.00  0.00      PA   C  
ATOM     48  NH1 ARG A   6     -25.624 -10.157  11.121  1.00  0.00      PA   N1+
ATOM     49  NH2 ARG A   6     -23.446 -10.822  11.398  1.00  0.00      PA   N  
ATOM     50  N   VAL A   7     -28.709 -10.849   4.730  1.00  0.00      PA   N  
ATOM     51  CA  VAL A   7     -29.957 -10.709   3.984  1.00  0.00      PA   C  
ATOM     52  C   VAL A   7     -30.822  -9.710   4.748  1.00  0.00      PA   C  
ATOM     53  O   VAL A   7     -31.409 -10.036   5.781  1.00  0.00      PA   O  
ATOM     54  CB  VAL A   7     -30.668 -12.051   3.798  1.00  0.00      PA   C  
ATOM     55  CG1 VAL A   7     -31.997 -11.853   3.085  1.00  0.00      PA   C  
ATOM     56  CG2 VAL A   7     -29.780 -13.019   3.029  1.00  0.00      PA   C  
ATOM     57  N   VAL A   8     -31.068  -8.653   4.356  1.00  0.00      PA   N  
ATOM     58  CA  VAL A   8     -31.747  -7.553   5.032  1.00  0.00      PA   C  
ATOM     59  C   VAL A   8     -33.126  -7.377   4.411  1.00  0.00      PA   C  
ATOM     60  O   VAL A   8     -33.362  -7.747   3.253  1.00  0.00      PA   O  
ATOM     61  CB  VAL A   8     -30.901  -6.262   4.944  1.00  0.00      PA   C  
ATOM     62  CG1 VAL A   8     -31.575  -5.090   5.655  1.00  0.00      PA   C  
ATOM     63  CG2 VAL A   8     -29.507  -6.499   5.510  1.00  0.00      PA   C  
ATOM     64  N   ASP A   9     -34.110  -6.979   5.310  1.00  0.00      PA   N  
ATOM     65  CA  ASP A   9     -35.466  -6.728   4.840  1.00  0.00      PA   C  
ATOM     66  C   ASP A   9     -35.459  -5.827   3.607  1.00  0.00      PA   C  
ATOM     67  O   ASP A   9     -34.473  -5.155   3.295  1.00  0.00      PA   O  
ATOM     68  CB  ASP A   9     -36.303  -6.085   5.946  1.00  0.00      PA   C  
ATOM     69  CG  ASP A   9     -36.566  -7.028   7.104  1.00  0.00      PA   C  
ATOM     70  OD1 ASP A   9     -36.622  -8.255   6.875  1.00  0.00      PA   O  
ATOM     71  OD2 ASP A   9     -36.719  -6.541   8.244  1.00  0.00      PA   O1-
ATOM     72  N   PHE A  10     -36.822  -5.862   3.027  1.00  0.00      PA   N  
ATOM     73  CA  PHE A  10     -36.953  -5.112   1.785  1.00  0.00      PA   C  
ATOM     74  C   PHE A  10     -37.705  -3.796   1.949  1.00  0.00      PA   C  
ATOM     75  O   PHE A  10     -37.714  -2.990   1.013  1.00  0.00      PA   O  
ATOM     76  CB  PHE A  10     -37.646  -5.973   0.718  1.00  0.00      PA   C  
ATOM     77  CG  PHE A  10     -39.062  -6.349   1.058  1.00  0.00      PA   C  
ATOM     78  CD1 PHE A  10     -39.331  -7.474   1.820  1.00  0.00      PA   C  
ATOM     79  CD2 PHE A  10     -40.126  -5.594   0.591  1.00  0.00      PA   C  
ATOM     80  CE1 PHE A  10     -40.631  -7.827   2.128  1.00  0.00      PA   C  
ATOM     81  CE2 PHE A  10     -41.427  -5.944   0.893  1.00  0.00      PA   C  
ATOM     82  CZ  PHE A  10     -41.681  -7.061   1.663  1.00  0.00      PA   C  
ATOM     83  N   ASP A  11     -38.425  -3.676   3.161  1.00  0.00      PA   N  
ATOM     84  CA  ASP A  11     -39.092  -2.410   3.438  1.00  0.00      PA   C  
ATOM     85  C   ASP A  11     -38.431  -1.601   4.541  1.00  0.00      PA   C  
ATOM     86  O   ASP A  11     -38.567  -0.375   4.552  1.00  0.00      PA   O  
ATOM     87  CB  ASP A  11     -40.561  -2.644   3.814  1.00  0.00      PA   C  
ATOM     88  CG  ASP A  11     -41.406  -3.070   2.631  1.00  0.00      PA   C  
ATOM     89  OD1 ASP A  11     -41.068  -2.694   1.489  1.00  0.00      PA   O  
ATOM     90  OD2 ASP A  11     -42.419  -3.770   2.846  1.00  0.00      PA   O1-
ATOM     91  N   GLU A  12     -37.686  -2.187   5.419  1.00  0.00      PA   N  
ATOM     92  CA  GLU A  12     -37.004  -1.475   6.496  1.00  0.00      PA   C  
ATOM     93  C   GLU A  12     -36.045  -0.431   5.940  1.00  0.00      PA   C  
ATOM     94  O   GLU A  12     -36.145   0.760   6.256  1.00  0.00      PA   O  
ATOM     95  CB  GLU A  12     -36.258  -2.470   7.388  1.00  0.00      PA   C  
ATOM     96  CG  GLU A  12     -35.540  -1.827   8.562  1.00  0.00      PA   C  
ATOM     97  CD  GLU A  12     -34.824  -2.840   9.432  1.00  0.00      PA   C  
ATOM     98  OE1 GLU A  12     -34.875  -4.046   9.108  1.00  0.00      PA   O  
ATOM     99  OE2 GLU A  12     -34.206  -2.432  10.439  1.00  0.00      PA   O1-
ATOM    100  N   THR A  13     -35.308  -0.721   5.035  1.00  0.00      PA   N  
ATOM    101  CA  THR A  13     -34.378   0.214   4.415  1.00  0.00      PA   C  
ATOM    102  C   THR A  13     -35.043   1.058   3.337  1.00  0.00      PA   C  
ATOM    103  O   THR A  13     -34.536   2.137   3.013  1.00  0.00      PA   O  
ATOM    104  CB  THR A  13     -33.190  -0.542   3.819  1.00  0.00      PA   C  
ATOM    105  CG2 THR A  13     -32.472  -1.342   4.897  1.00  0.00      PA   C  
ATOM    106  OG1 THR A  13     -33.653  -1.436   2.799  1.00  0.00      PA   O  
ATOM    107  N   TRP A  14     -36.290   0.545   2.887  1.00  0.00      PA   N  
ATOM    108  CA  TRP A  14     -36.901   1.241   1.763  1.00  0.00      PA   C  
ATOM    109  C   TRP A  14     -37.753   2.426   2.202  1.00  0.00      PA   C  
ATOM    110  O   TRP A  14     -37.944   3.364   1.421  1.00  0.00      PA   O  
ATOM    111  CB  TRP A  14     -37.742   0.267   0.936  1.00  0.00      PA   C  
ATOM    112  CG  TRP A  14     -38.342   0.894  -0.280  1.00  0.00      PA   C  
ATOM    113  CD1 TRP A  14     -39.649   1.234  -0.469  1.00  0.00      PA   C  
ATOM    114  CD2 TRP A  14     -37.649   1.286  -1.470  1.00  0.00      PA   C  
ATOM    115  CE2 TRP A  14     -38.603   1.844  -2.344  1.00  0.00      PA   C  
ATOM    116  CE3 TRP A  14     -36.316   1.214  -1.884  1.00  0.00      PA   C  
ATOM    117  NE1 TRP A  14     -39.816   1.798  -1.710  1.00  0.00      PA   N  
ATOM    118  CZ2 TRP A  14     -38.266   2.326  -3.606  1.00  0.00      PA   C  
ATOM    119  CZ3 TRP A  14     -35.984   1.692  -3.138  1.00  0.00      PA   C  
ATOM    120  CH2 TRP A  14     -36.954   2.242  -3.984  1.00  0.00      PA   C  
ATOM    121  N   ASN A  15     -38.341   2.287   3.481  1.00  0.00      PA   N  
ATOM    122  CA  ASN A  15     -39.105   3.432   3.964  1.00  0.00      PA   C  
ATOM    123  C   ASN A  15     -38.188   4.609   4.270  1.00  0.00      PA   C  
ATOM    124  O   ASN A  15     -38.327   5.692   3.688  1.00  0.00      PA   O  
ATOM    125  CB  ASN A  15     -39.922   3.042   5.197  1.00  0.00      PA   C  
ATOM    126  CG  ASN A  15     -41.100   2.152   4.856  1.00  0.00      PA   C  
ATOM    127  ND2 ASN A  15     -41.342   1.143   5.686  1.00  0.00      PA   N  
ATOM    128  OD1 ASN A  15     -41.788   2.370   3.859  1.00  0.00      PA   O  
ATOM    129  N   LYS A  16     -37.308   4.533   5.137  1.00  0.00      PA   N  
ATOM    130  CA  LYS A  16     -36.373   5.603   5.468  1.00  0.00      PA   C  
ATOM    131  C   LYS A  16     -35.496   5.952   4.272  1.00  0.00      PA   C  
ATOM    132  O   LYS A  16     -35.158   7.124   4.061  1.00  0.00      PA   O  
ATOM    133  CB  LYS A  16     -35.514   5.199   6.667  1.00  0.00      PA   C  
ATOM    134  CG  LYS A  16     -34.587   6.299   7.152  1.00  0.00      PA   C  
ATOM    135  CD  LYS A  16     -35.386   7.427   7.785  1.00  0.00      PA   C  
ATOM    136  CE  LYS A  16     -34.479   8.499   8.357  1.00  0.00      PA   C  
ATOM    137  NZ  LYS A  16     -33.758   9.222   7.277  1.00  0.00      PA   N1+
ATOM    138  N   LEU A  17     -35.258   5.078   3.397  1.00  0.00      PA   N  
ATOM    139  CA  LEU A  17     -34.472   5.339   2.195  1.00  0.00      PA   C  
ATOM    140  C   LEU A  17     -35.268   6.158   1.188  1.00  0.00      PA   C  
ATOM    141  O   LEU A  17     -34.737   7.092   0.579  1.00  0.00      PA   O  
ATOM    142  CB  LEU A  17     -34.005   4.017   1.581  1.00  0.00      PA   C  
ATOM    143  CG  LEU A  17     -32.987   4.022   0.437  1.00  0.00      PA   C  
ATOM    144  CD1 LEU A  17     -32.148   2.757   0.489  1.00  0.00      PA   C  
ATOM    145  CD2 LEU A  17     -33.666   4.138  -0.920  1.00  0.00      PA   C  
ATOM    146  N   LEU A  18     -36.645   5.729   1.109  1.00  0.00      PA   N  
ATOM    147  CA  LEU A  18     -37.480   6.468   0.166  1.00  0.00      PA   C  
ATOM    148  C   LEU A  18     -37.687   7.906   0.624  1.00  0.00      PA   C  
ATOM    149  O   LEU A  18     -37.526   8.848  -0.161  1.00  0.00      PA   O  
ATOM    150  CB  LEU A  18     -38.822   5.752  -0.016  1.00  0.00      PA   C  
ATOM    151  CG  LEU A  18     -39.782   6.261  -1.099  1.00  0.00      PA   C  
ATOM    152  CD1 LEU A  18     -40.597   5.110  -1.656  1.00  0.00      PA   C  
ATOM    153  CD2 LEU A  18     -40.714   7.338  -0.558  1.00  0.00      PA   C  
ATOM    154  N   THR A  19     -38.135   8.033   1.956  1.00  0.00      PA   N  
ATOM    155  CA  THR A  19     -38.288   9.388   2.477  1.00  0.00      PA   C  
ATOM    156  C   THR A  19     -36.977  10.161   2.411  1.00  0.00      PA   C  
ATOM    157  O   THR A  19     -36.987  11.391   2.281  1.00  0.00      PA   O  
ATOM    158  CB  THR A  19     -38.813   9.350   3.913  1.00  0.00      PA   C  
ATOM    159  CG2 THR A  19     -40.180   8.681   3.963  1.00  0.00      PA   C  
ATOM    160  OG1 THR A  19     -37.895   8.628   4.744  1.00  0.00      PA   O  
ATOM    161  N   THR A  20     -35.927   9.639   2.372  1.00  0.00      PA   N  
ATOM    162  CA  THR A  20     -34.643  10.307   2.192  1.00  0.00      PA   C  
ATOM    163  C   THR A  20     -34.439  10.722   0.739  1.00  0.00      PA   C  
ATOM    164  O   THR A  20     -33.882  11.792   0.468  1.00  0.00      PA   O  
ATOM    165  CB  THR A  20     -33.506   9.398   2.663  1.00  0.00      PA   C  
ATOM    166  CG2 THR A  20     -32.164  10.101   2.514  1.00  0.00      PA   C  
ATOM    167  OG1 THR A  20     -33.704   9.059   4.041  1.00  0.00      PA   O  
ATOM    168  N   ILE A  21     -35.030   9.941  -0.188  1.00  0.00      PA   N  
ATOM    169  CA  ILE A  21     -34.998  10.328  -1.598  1.00  0.00      PA   C  
ATOM    170  C   ILE A  21     -35.818  11.593  -1.815  1.00  0.00      PA   C  
ATOM    171  O   ILE A  21     -35.340  12.577  -2.394  1.00  0.00      PA   O  
ATOM    172  CB  ILE A  21     -35.506   9.177  -2.486  1.00  0.00      PA   C  
ATOM    173  CG1 ILE A  21     -34.618   7.942  -2.347  1.00  0.00      PA   C  
ATOM    174  CG2 ILE A  21     -35.576   9.619  -3.941  1.00  0.00      PA   C  
ATOM    175  CD  ILE A  21     -33.210   8.153  -2.826  1.00  0.00      PA   C  
ATOM    176  N   LYS A  22     -37.155  11.449  -1.263  1.00  0.00      PA   N  
ATOM    177  CA  LYS A  22     -38.019  12.614  -1.421  1.00  0.00      PA   C  
ATOM    178  C   LYS A  22     -37.457  13.829  -0.691  1.00  0.00      PA   C  
ATOM    179  O   LYS A  22     -37.715  14.970  -1.092  1.00  0.00      PA   O  
ATOM    180  CB  LYS A  22     -39.426  12.281  -0.920  1.00  0.00      PA   C  
ATOM    181  CG  LYS A  22     -40.464  13.364  -1.153  1.00  0.00      PA   C  
ATOM    182  CD  LYS A  22     -41.847  12.887  -0.730  1.00  0.00      PA   C  
ATOM    183  CE  LYS A  22     -42.878  13.997  -0.834  1.00  0.00      PA   C  
ATOM    184  NZ  LYS A  22     -43.112  14.405  -2.247  1.00  0.00      PA   N1+
ATOM    185  N   ALA A  23     -36.720  13.666   0.354  1.00  0.00      PA   N  
ATOM    186  CA  ALA A  23     -36.064  14.772   1.041  1.00  0.00      PA   C  
ATOM    187  C   ALA A  23     -34.879  15.313   0.251  1.00  0.00      PA   C  
ATOM    188  O   ALA A  23     -34.582  16.511   0.332  1.00  0.00      PA   O  
ATOM    189  CB  ALA A  23     -35.609  14.330   2.434  1.00  0.00      PA   C  
ATOM    190  N   VAL A  24     -34.330  14.622  -0.605  1.00  0.00      PA   N  
ATOM    191  CA  VAL A  24     -33.242  15.099  -1.452  1.00  0.00      PA   C  
ATOM    192  C   VAL A  24     -33.799  15.859  -2.649  1.00  0.00      PA   C  
ATOM    193  O   VAL A  24     -33.215  16.854  -3.097  1.00  0.00      PA   O  
ATOM    194  CB  VAL A  24     -32.345  13.923  -1.884  1.00  0.00      PA   C  
ATOM    195  CG1 VAL A  24     -31.303  14.385  -2.889  1.00  0.00      PA   C  
ATOM    196  CG2 VAL A  24     -31.664  13.306  -0.673  1.00  0.00      PA   C  
ATOM    197  N   VAL A  25     -35.055  15.379  -3.090  1.00  0.00      PA   N  
ATOM    198  CA  VAL A  25     -35.709  16.106  -4.169  1.00  0.00      PA   C  
ATOM    199  C   VAL A  25     -36.232  17.434  -3.634  1.00  0.00      PA   C  
ATOM    200  O   VAL A  25     -36.667  17.530  -2.478  1.00  0.00      PA   O  
ATOM    201  CB  VAL A  25     -36.836  15.254  -4.780  1.00  0.00      PA   C  
ATOM    202  CG1 VAL A  25     -37.570  16.019  -5.873  1.00  0.00      PA   C  
ATOM    203  CG2 VAL A  25     -36.271  13.951  -5.324  1.00  0.00      PA   C  
ATOM    204  N   MET A  26     -36.335  18.416  -4.404  1.00  0.00      PA   N  
ATOM    205  CA  MET A  26     -36.680  19.800  -4.077  1.00  0.00      PA   C  
ATOM    206  C   MET A  26     -35.732  20.417  -3.058  1.00  0.00      PA   C  
ATOM    207  O   MET A  26     -36.026  21.498  -2.530  1.00  0.00      PA   O  
ATOM    208  CB  MET A  26     -38.122  19.941  -3.573  1.00  0.00      PA   C  
ATOM    209  CG  MET A  26     -39.187  19.686  -4.624  1.00  0.00      PA   C  
ATOM    210  SD  MET A  26     -40.850  19.832  -3.943  1.00  0.00      PA   S  
ATOM    211  CE  MET A  26     -40.939  21.599  -3.654  1.00  0.00      PA   C  
ATOM    212  N   LEU A  27     -34.577  19.860  -2.854  1.00  0.00      PA   N  
ATOM    213  CA  LEU A  27     -33.592  20.347  -1.888  1.00  0.00      PA   C  
ATOM    214  C   LEU A  27     -34.208  20.569  -0.509  1.00  0.00      PA   C  
ATOM    215  O   LEU A  27     -33.789  21.462   0.232  1.00  0.00      PA   O  
ATOM    216  CB  LEU A  27     -32.907  21.624  -2.382  1.00  0.00      PA   C  
ATOM    217  CG  LEU A  27     -32.018  21.464  -3.616  1.00  0.00      PA   C  
ATOM    218  CD1 LEU A  27     -31.499  22.815  -4.087  1.00  0.00      PA   C  
ATOM    219  CD2 LEU A  27     -30.867  20.513  -3.325  1.00  0.00      PA   C  
ATOM    220  N   GLU A  28     -35.062  19.636  -0.108  1.00  0.00      PA   N  
ATOM    221  CA  GLU A  28     -35.635  19.698   1.226  1.00  0.00      PA   C  
ATOM    222  C   GLU A  28     -34.595  19.284   2.264  1.00  0.00      PA   C  
ATOM    223  O   GLU A  28     -33.575  18.664   1.949  1.00  0.00      PA   O  
ATOM    224  CB  GLU A  28     -36.868  18.798   1.326  1.00  0.00      PA   C  
ATOM    225  CG  GLU A  28     -38.048  19.242   0.470  1.00  0.00      PA   C  
ATOM    226  CD  GLU A  28     -38.675  20.534   0.960  1.00  0.00      PA   C  
ATOM    227  OE1 GLU A  28     -38.654  20.779   2.185  1.00  0.00      PA   O  
ATOM    228  OE2 GLU A  28     -39.193  21.301   0.122  1.00  0.00      PA   O1-
ATOM    229  N   TYR A  29     -34.726  19.665   3.447  1.00  0.00      PA   N  
ATOM    230  CA  TYR A  29     -33.773  19.388   4.512  1.00  0.00      PA   C  
ATOM    231  C   TYR A  29     -33.640  17.889   4.752  1.00  0.00      PA   C  
ATOM    232  O   TYR A  29     -34.634  17.193   4.985  1.00  0.00      PA   O  
ATOM    233  CB  TYR A  29     -34.186  20.092   5.802  1.00  0.00      PA   C  
ATOM    234  CG  TYR A  29     -33.269  19.778   6.961  1.00  0.00      PA   C  
ATOM    235  CD1 TYR A  29     -31.979  20.289   7.008  1.00  0.00      PA   C  
ATOM    236  CD2 TYR A  29     -33.691  18.967   8.006  1.00  0.00      PA   C  
ATOM    237  CE1 TYR A  29     -31.134  19.997   8.061  1.00  0.00      PA   C  
ATOM    238  CE2 TYR A  29     -32.854  18.674   9.067  1.00  0.00      PA   C  
ATOM    239  CZ  TYR A  29     -31.576  19.193   9.089  1.00  0.00      PA   C  
ATOM    240  OH  TYR A  29     -30.739  18.905  10.143  1.00  0.00      PA   O  
ATOM    241  N   VAL A  30     -32.234  17.486   4.633  1.00  0.00      PA   N  
ATOM    242  CA  VAL A  30     -31.913  16.105   4.961  1.00  0.00      PA   C  
ATOM    243  C   VAL A  30     -30.940  16.113   6.132  1.00  0.00      PA   C  
ATOM    244  O   VAL A  30     -30.100  17.009   6.264  1.00  0.00      PA   O  
ATOM    245  CB  VAL A  30     -31.330  15.341   3.748  1.00  0.00      PA   C  
ATOM    246  CG1 VAL A  30     -29.975  15.907   3.352  1.00  0.00      PA   C  
ATOM    247  CG2 VAL A  30     -31.239  13.849   4.038  1.00  0.00      PA   C  
ATOM    248  N   GLU A  31     -30.887  15.188   6.891  1.00  0.00      PA   N  
ATOM    249  CA  GLU A  31     -30.095  15.134   8.110  1.00  0.00      PA   C  
ATOM    250  C   GLU A  31     -28.669  14.688   7.812  1.00  0.00      PA   C  
ATOM    251  O   GLU A  31     -28.409  13.961   6.849  1.00  0.00      PA   O  
ATOM    252  CB  GLU A  31     -30.749  14.192   9.122  1.00  0.00      PA   C  
ATOM    253  CG  GLU A  31     -32.108  14.677   9.603  1.00  0.00      PA   C  
ATOM    254  CD  GLU A  31     -32.766  13.721  10.577  1.00  0.00      PA   C  
ATOM    255  OE1 GLU A  31     -32.215  12.623  10.801  1.00  0.00      PA   O  
ATOM    256  OE2 GLU A  31     -33.841  14.064  11.111  1.00  0.00      PA   O1-
ATOM    257  N   ARG A  32     -27.716  15.281   8.546  1.00  0.00      PA   N  
ATOM    258  CA  ARG A  32     -26.304  14.982   8.331  1.00  0.00      PA   C  
ATOM    259  C   ARG A  32     -25.963  13.518   8.582  1.00  0.00      PA   C  
ATOM    260  O   ARG A  32     -24.888  13.070   8.171  1.00  0.00      PA   O  
ATOM    261  CB  ARG A  32     -25.430  15.867   9.224  1.00  0.00      PA   C  
ATOM    262  CG  ARG A  32     -25.408  17.340   8.842  1.00  0.00      PA   C  
ATOM    263  CD  ARG A  32     -24.480  18.120   9.765  1.00  0.00      PA   C  
ATOM    264  NE  ARG A  32     -24.404  19.536   9.418  1.00  0.00      PA   N  
ATOM    265  CZ  ARG A  32     -23.692  20.433  10.092  1.00  0.00      PA   C  
ATOM    266  NH1 ARG A  32     -22.991  20.062  11.156  1.00  0.00      PA   N1+
ATOM    267  NH2 ARG A  32     -23.678  21.701   9.705  1.00  0.00      PA   N  
ATOM    268  N   ALA A  33     -26.581  12.785   9.213  1.00  0.00      PA   N  
ATOM    269  CA  ALA A  33     -26.312  11.392   9.557  1.00  0.00      PA   C  
ATOM    270  C   ALA A  33     -27.058  10.399   8.676  1.00  0.00      PA   C  
ATOM    271  O   ALA A  33     -26.500   9.356   8.317  1.00  0.00      PA   O  
ATOM    272  CB  ALA A  33     -26.667  11.135  11.026  1.00  0.00      PA   C  
ATOM    273  N   THR A  34     -28.302  10.607   8.371  1.00  0.00      PA   N  
ATOM    274  CA  THR A  34     -29.052   9.709   7.499  1.00  0.00      PA   C  
ATOM    275  C   THR A  34     -28.371   9.569   6.143  1.00  0.00      PA   C  
ATOM    276  O   THR A  34     -28.323   8.470   5.573  1.00  0.00      PA   O  
ATOM    277  CB  THR A  34     -30.485  10.215   7.337  1.00  0.00      PA   C  
ATOM    278  CG2 THR A  34     -31.163  10.308   8.695  1.00  0.00      PA   C  
ATOM    279  OG1 THR A  34     -30.471  11.512   6.729  1.00  0.00      PA   O  
ATOM    280  N   TRP A  35     -27.943  10.752   5.578  1.00  0.00      PA   N  
ATOM    281  CA  TRP A  35     -27.112  10.673   4.381  1.00  0.00      PA   C  
ATOM    282  C   TRP A  35     -25.933   9.734   4.596  1.00  0.00      PA   C  
ATOM    283  O   TRP A  35     -25.530   9.009   3.679  1.00  0.00      PA   O  
ATOM    284  CB  TRP A  35     -26.620  12.066   3.989  1.00  0.00      PA   C  
ATOM    285  CG  TRP A  35     -25.783  12.075   2.749  1.00  0.00      PA   C  
ATOM    286  CD1 TRP A  35     -24.422  12.134   2.679  1.00  0.00      PA   C  
ATOM    287  CD2 TRP A  35     -26.253  12.027   1.396  1.00  0.00      PA   C  
ATOM    288  CE2 TRP A  35     -25.119  12.057   0.559  1.00  0.00      PA   C  
ATOM    289  CE3 TRP A  35     -27.520  11.961   0.809  1.00  0.00      PA   C  
ATOM    290  NE1 TRP A  35     -24.015  12.121   1.368  1.00  0.00      PA   N  
ATOM    291  CZ2 TRP A  35     -25.215  12.024  -0.830  1.00  0.00      PA   C  
ATOM    292  CZ3 TRP A  35     -27.614  11.928  -0.570  1.00  0.00      PA   C  
ATOM    293  CH2 TRP A  35     -26.467  11.959  -1.375  1.00  0.00      PA   C  
ATOM    294  N   ASN A  36     -25.246   9.856   5.684  1.00  0.00      PA   N  
ATOM    295  CA  ASN A  36     -24.184   8.916   6.016  1.00  0.00      PA   C  
ATOM    296  C   ASN A  36     -24.703   7.495   6.201  1.00  0.00      PA   C  
ATOM    297  O   ASN A  36     -23.895   6.565   6.273  1.00  0.00      PA   O  
ATOM    298  CB  ASN A  36     -23.456   9.372   7.283  1.00  0.00      PA   C  
ATOM    299  CG  ASN A  36     -22.694  10.670   7.084  1.00  0.00      PA   C  
ATOM    300  ND2 ASN A  36     -22.752  11.546   8.080  1.00  0.00      PA   N  
ATOM    301  OD1 ASN A  36     -22.061  10.882   6.050  1.00  0.00      PA   O  
ATOM    302  N   ASP A  37     -25.842   7.209   6.336  1.00  0.00      PA   N  
ATOM    303  CA  ASP A  37     -26.432   5.883   6.475  1.00  0.00      PA   C  
ATOM    304  C   ASP A  37     -26.917   5.290   5.158  1.00  0.00      PA   C  
ATOM    305  O   ASP A  37     -27.023   4.061   5.054  1.00  0.00      PA   O  
ATOM    306  CB  ASP A  37     -27.613   5.927   7.454  1.00  0.00      PA   C  
ATOM    307  CG  ASP A  37     -27.181   6.194   8.880  1.00  0.00      PA   C  
ATOM    308  OD1 ASP A  37     -26.049   5.811   9.243  1.00  0.00      PA   O  
ATOM    309  OD2 ASP A  37     -27.976   6.787   9.641  1.00  0.00      PA   O1-
ATOM    310  N   ARG A  38     -27.276   6.101   4.170  1.00  0.00      PA   N  
ATOM    311  CA  ARG A  38     -27.923   5.597   2.961  1.00  0.00      PA   C  
ATOM    312  C   ARG A  38     -27.012   4.661   2.172  1.00  0.00      PA   C  
ATOM    313  O   ARG A  38     -27.486   3.682   1.586  1.00  0.00      PA   O  
ATOM    314  CB  ARG A  38     -28.384   6.759   2.084  1.00  0.00      PA   C  
ATOM    315  CG  ARG A  38     -29.440   7.650   2.725  1.00  0.00      PA   C  
ATOM    316  CD  ARG A  38     -30.814   6.984   2.765  1.00  0.00      PA   C  
ATOM    317  NE  ARG A  38     -30.940   6.008   3.844  1.00  0.00      PA   N  
ATOM    318  CZ  ARG A  38     -31.148   6.323   5.118  1.00  0.00      PA   C  
ATOM    319  NH1 ARG A  38     -31.256   7.594   5.480  1.00  0.00      PA   N1+
ATOM    320  NH2 ARG A  38     -31.251   5.368   6.033  1.00  0.00      PA   N  
ATOM    321  N   PHE A  39     -25.705   5.079   2.041  1.00  0.00      PA   N  
ATOM    322  CA  PHE A  39     -24.785   4.205   1.316  1.00  0.00      PA   C  
ATOM    323  C   PHE A  39     -24.783   2.798   1.897  1.00  0.00      PA   C  
ATOM    324  O   PHE A  39     -24.749   1.810   1.153  1.00  0.00      PA   O  
ATOM    325  CB  PHE A  39     -23.378   4.798   1.321  1.00  0.00      PA   C  
ATOM    326  CG  PHE A  39     -23.214   5.961   0.391  1.00  0.00      PA   C  
ATOM    327  CD1 PHE A  39     -24.150   6.200  -0.598  1.00  0.00      PA   C  
ATOM    328  CD2 PHE A  39     -22.130   6.808   0.496  1.00  0.00      PA   C  
ATOM    329  CE1 PHE A  39     -24.004   7.261  -1.461  1.00  0.00      PA   C  
ATOM    330  CE2 PHE A  39     -21.984   7.875  -0.369  1.00  0.00      PA   C  
ATOM    331  CZ  PHE A  39     -22.923   8.102  -1.345  1.00  0.00      PA   C  
ATOM    332  N   SER A  40     -24.593   2.673   3.171  1.00  0.00      PA   N  
ATOM    333  CA  SER A  40     -24.764   1.365   3.789  1.00  0.00      PA   C  
ATOM    334  C   SER A  40     -26.131   0.782   3.455  1.00  0.00      PA   C  
ATOM    335  O   SER A  40     -26.253  -0.414   3.158  1.00  0.00      PA   O  
ATOM    336  CB  SER A  40     -24.581   1.475   5.301  1.00  0.00      PA   C  
ATOM    337  OG  SER A  40     -23.262   1.877   5.627  1.00  0.00      PA   O  
ATOM    338  N   ASP A  41     -27.146   1.441   3.607  1.00  0.00      PA   N  
ATOM    339  CA  ASP A  41     -28.501   1.003   3.291  1.00  0.00      PA   C  
ATOM    340  C   ASP A  41     -28.700   0.685   1.813  1.00  0.00      PA   C  
ATOM    341  O   ASP A  41     -29.820   0.337   1.424  1.00  0.00      PA   O  
ATOM    342  CB  ASP A  41     -29.509   2.065   3.735  1.00  0.00      PA   C  
ATOM    343  CG  ASP A  41     -29.611   2.171   5.245  1.00  0.00      PA   C  
ATOM    344  OD1 ASP A  41     -29.388   1.151   5.930  1.00  0.00      PA   O  
ATOM    345  OD2 ASP A  41     -29.914   3.275   5.747  1.00  0.00      PA   O1-
ATOM    346  N   ILE A  42     -27.731   0.908   0.958  1.00  0.00      PA   N  
ATOM    347  CA  ILE A  42     -27.774   0.465  -0.428  1.00  0.00      PA   C  
ATOM    348  C   ILE A  42     -26.841  -0.718  -0.663  1.00  0.00      PA   C  
ATOM    349  O   ILE A  42     -27.214  -1.683  -1.336  1.00  0.00      PA   O  
ATOM    350  CB  ILE A  42     -27.444   1.628  -1.389  1.00  0.00      PA   C  
ATOM    351  CG1 ILE A  42     -28.502   2.727  -1.281  1.00  0.00      PA   C  
ATOM    352  CG2 ILE A  42     -27.343   1.130  -2.822  1.00  0.00      PA   C  
ATOM    353  CD  ILE A  42     -28.127   4.009  -1.990  1.00  0.00      PA   C  
ATOM    354  N   TYR A  43     -25.542  -0.546  -0.227  1.00  0.00      PA   N  
ATOM    355  CA  TYR A  43     -24.639  -1.691  -0.296  1.00  0.00      PA   C  
ATOM    356  C   TYR A  43     -25.270  -2.927   0.331  1.00  0.00      PA   C  
ATOM    357  O   TYR A  43     -25.103  -4.041  -0.177  1.00  0.00      PA   O  
ATOM    358  CB  TYR A  43     -23.317  -1.362   0.394  1.00  0.00      PA   C  
ATOM    359  CG  TYR A  43     -22.320  -2.501   0.389  1.00  0.00      PA   C  
ATOM    360  CD1 TYR A  43     -21.594  -2.811  -0.753  1.00  0.00      PA   C  
ATOM    361  CD2 TYR A  43     -22.103  -3.266   1.528  1.00  0.00      PA   C  
ATOM    362  CE1 TYR A  43     -20.682  -3.851  -0.761  1.00  0.00      PA   C  
ATOM    363  CE2 TYR A  43     -21.194  -4.307   1.531  1.00  0.00      PA   C  
ATOM    364  CZ  TYR A  43     -20.486  -4.595   0.383  1.00  0.00      PA   C  
ATOM    365  OH  TYR A  43     -19.580  -5.630   0.379  1.00  0.00      PA   O  
ATOM    366  N   ALA A  44     -25.778  -2.869   1.443  1.00  0.00      PA   N  
ATOM    367  CA  ALA A  44     -26.469  -4.002   2.051  1.00  0.00      PA   C  
ATOM    368  C   ALA A  44     -27.535  -4.570   1.123  1.00  0.00      PA   C  
ATOM    369  O   ALA A  44     -27.818  -5.772   1.165  1.00  0.00      PA   O  
ATOM    370  CB  ALA A  44     -27.088  -3.586   3.385  1.00  0.00      PA   C  
ATOM    371  N   LEU A  45     -28.201  -3.841   0.379  1.00  0.00      PA   N  
ATOM    372  CA  LEU A  45     -29.228  -4.312  -0.544  1.00  0.00      PA   C  
ATOM    373  C   LEU A  45     -28.624  -5.035  -1.742  1.00  0.00      PA   C  
ATOM    374  O   LEU A  45     -29.175  -6.038  -2.205  1.00  0.00      PA   O  
ATOM    375  CB  LEU A  45     -30.086  -3.140  -1.023  1.00  0.00      PA   C  
ATOM    376  CG  LEU A  45     -30.957  -2.428   0.011  1.00  0.00      PA   C  
ATOM    377  CD1 LEU A  45     -31.645  -1.227  -0.619  1.00  0.00      PA   C  
ATOM    378  CD2 LEU A  45     -31.977  -3.384   0.606  1.00  0.00      PA   C  
ATOM    379  N   CYS A  46     -27.556  -4.434  -2.316  1.00  0.00      PA   N  
ATOM    380  CA  CYS A  46     -26.992  -4.935  -3.563  1.00  0.00      PA   C  
ATOM    381  C   CYS A  46     -26.152  -6.199  -3.394  1.00  0.00      PA   C  
ATOM    382  O   CYS A  46     -25.386  -6.529  -4.309  1.00  0.00      PA   O  
ATOM    383  CB  CYS A  46     -26.148  -3.845  -4.231  1.00  0.00      PA   C  
ATOM    384  SG  CYS A  46     -27.084  -2.406  -4.793  1.00  0.00      PA   S  
ATOM    385  N   VAL A  47     -26.037  -6.799  -2.371  1.00  0.00      PA   N  
ATOM    386  CA  VAL A  47     -25.173  -7.960  -2.183  1.00  0.00      PA   C  
ATOM    387  C   VAL A  47     -25.956  -9.246  -1.942  1.00  0.00      PA   C  
ATOM    388  O   VAL A  47     -25.930 -10.159  -2.773  1.00  0.00      PA   O  
ATOM    389  CB  VAL A  47     -24.178  -7.718  -1.030  1.00  0.00      PA   C  
ATOM    390  CG1 VAL A  47     -23.388  -8.985  -0.737  1.00  0.00      PA   C  
ATOM    391  CG2 VAL A  47     -23.233  -6.580  -1.377  1.00  0.00      PA   C  
ATOM    392  N   ALA A  48     -26.459  -9.426  -0.840  1.00  0.00      PA   N  
ATOM    393  CA  ALA A  48     -26.821 -10.713  -0.244  1.00  0.00      PA   C  
ATOM    394  C   ALA A  48     -28.322 -10.984  -0.315  1.00  0.00      PA   C  
ATOM    395  O   ALA A  48     -29.083 -10.570   0.561  1.00  0.00      PA   O  
ATOM    396  CB  ALA A  48     -26.337 -10.770   1.203  1.00  0.00      PA   C  
ATOM    397  N   TYR A  49     -28.654 -11.842  -1.244  1.00  0.00      PA   N  
ATOM    398  CA  TYR A  49     -29.913 -12.575  -1.157  1.00  0.00      PA   C  
ATOM    399  C   TYR A  49     -29.861 -13.963  -1.813  1.00  0.00      PA   C  
ATOM    400  O   TYR A  49     -30.837 -14.378  -2.446  1.00  0.00      PA   O  
ATOM    401  CB  TYR A  49     -31.018 -11.695  -1.768  1.00  0.00      PA   C  
ATOM    402  CG  TYR A  49     -32.416 -12.283  -1.817  1.00  0.00      PA   C  
ATOM    403  CD1 TYR A  49     -33.142 -12.514  -0.657  1.00  0.00      PA   C  
ATOM    404  CD2 TYR A  49     -33.022 -12.568  -3.038  1.00  0.00      PA   C  
ATOM    405  CE1 TYR A  49     -34.417 -13.046  -0.709  1.00  0.00      PA   C  
ATOM    406  CE2 TYR A  49     -34.292 -13.099  -3.100  1.00  0.00      PA   C  
ATOM    407  CZ  TYR A  49     -34.987 -13.334  -1.934  1.00  0.00      PA   C  
ATOM    408  OH  TYR A  49     -36.257 -13.858  -1.996  1.00  0.00      PA   O  
ATOM    409  N   PRO A  50     -28.713 -14.620  -1.847  1.00  0.00      PA   N  
ATOM    410  CA  PRO A  50     -27.287 -14.360  -1.632  1.00  0.00      PA   C  
ATOM    411  C   PRO A  50     -26.709 -13.994  -2.995  1.00  0.00      PA   C  
ATOM    412  O   PRO A  50     -25.685 -14.515  -3.430  1.00  0.00      PA   O  
ATOM    413  CB  PRO A  50     -26.748 -15.693  -1.117  1.00  0.00      PA   C  
ATOM    414  CG  PRO A  50     -27.634 -16.696  -1.737  1.00  0.00      PA   C  
ATOM    415  CD  PRO A  50     -29.000 -16.065  -1.801  1.00  0.00      PA   C  
ATOM    416  N   GLU A  51     -27.644 -13.084  -3.648  1.00  0.00      PA   N  
ATOM    417  CA  GLU A  51     -27.421 -12.658  -5.018  1.00  0.00      PA   C  
ATOM    418  C   GLU A  51     -27.542 -11.143  -5.100  1.00  0.00      PA   C  
ATOM    419  O   GLU A  51     -28.229 -10.529  -4.277  1.00  0.00      PA   O  
ATOM    420  CB  GLU A  51     -28.450 -13.315  -5.951  1.00  0.00      PA   C  
ATOM    421  CG  GLU A  51     -28.347 -14.832  -6.012  1.00  0.00      PA   C  
ATOM    422  CD  GLU A  51     -29.455 -15.460  -6.834  1.00  0.00      PA   C  
ATOM    423  OE1 GLU A  51     -30.377 -14.727  -7.250  1.00  0.00      PA   O  
ATOM    424  OE2 GLU A  51     -29.409 -16.688  -7.059  1.00  0.00      PA   O1-
ATOM    425  N   PRO A  52     -27.171 -10.515  -6.037  1.00  0.00      PA   N  
ATOM    426  CA  PRO A  52     -27.280  -9.057  -6.168  1.00  0.00      PA   C  
ATOM    427  C   PRO A  52     -28.693  -8.625  -6.530  1.00  0.00      PA   C  
ATOM    428  O   PRO A  52     -29.471  -9.383  -7.115  1.00  0.00      PA   O  
ATOM    429  CB  PRO A  52     -26.287  -8.724  -7.288  1.00  0.00      PA   C  
ATOM    430  CG  PRO A  52     -26.164  -9.986  -8.072  1.00  0.00      PA   C  
ATOM    431  CD  PRO A  52     -26.298 -11.098  -7.072  1.00  0.00      PA   C  
ATOM    432  N   LEU A  53     -29.121  -7.502  -6.031  1.00  0.00      PA   N  
ATOM    433  CA  LEU A  53     -30.489  -7.017  -6.176  1.00  0.00      PA   C  
ATOM    434  C   LEU A  53     -30.591  -5.587  -6.700  1.00  0.00      PA   C  
ATOM    435  O   LEU A  53     -31.692  -5.021  -6.678  1.00  0.00      PA   O  
ATOM    436  CB  LEU A  53     -31.232  -7.106  -4.837  1.00  0.00      PA   C  
ATOM    437  CG  LEU A  53     -31.489  -8.487  -4.233  1.00  0.00      PA   C  
ATOM    438  CD1 LEU A  53     -32.118  -8.335  -2.859  1.00  0.00      PA   C  
ATOM    439  CD2 LEU A  53     -32.369  -9.327  -5.144  1.00  0.00      PA   C  
ATOM    440  N   GLY A  54     -29.786  -4.970  -7.167  1.00  0.00      PA   N  
ATOM    441  CA  GLY A  54     -29.843  -3.597  -7.652  1.00  0.00      PA   C  
ATOM    442  C   GLY A  54     -30.791  -3.391  -8.816  1.00  0.00      PA   C  
ATOM    443  O   GLY A  54     -31.250  -2.260  -9.045  1.00  0.00      PA   O  
ATOM    444  N   GLU A  55     -31.202  -4.493  -9.434  1.00  0.00      PA   N  
ATOM    445  CA  GLU A  55     -32.154  -4.408 -10.536  1.00  0.00      PA   C  
ATOM    446  C   GLU A  55     -33.497  -3.853 -10.077  1.00  0.00      PA   C  
ATOM    447  O   GLU A  55     -34.190  -3.183 -10.851  1.00  0.00      PA   O  
ATOM    448  CB  GLU A  55     -32.327  -5.791 -11.168  1.00  0.00      PA   C  
ATOM    449  CG  GLU A  55     -33.217  -5.833 -12.398  1.00  0.00      PA   C  
ATOM    450  CD  GLU A  55     -33.298  -7.223 -13.006  1.00  0.00      PA   C  
ATOM    451  OE1 GLU A  55     -32.671  -8.152 -12.454  1.00  0.00      PA   O  
ATOM    452  OE2 GLU A  55     -33.988  -7.386 -14.034  1.00  0.00      PA   O1-
ATOM    453  N   ARG A  56     -33.845  -4.272  -8.757  1.00  0.00      PA   N  
ATOM    454  CA  ARG A  56     -35.067  -3.691  -8.212  1.00  0.00      PA   C  
ATOM    455  C   ARG A  56     -34.904  -2.195  -7.969  1.00  0.00      PA   C  
ATOM    456  O   ARG A  56     -35.786  -1.398  -8.316  1.00  0.00      PA   O  
ATOM    457  CB  ARG A  56     -35.448  -4.407  -6.915  1.00  0.00      PA   C  
ATOM    458  CG  ARG A  56     -36.725  -3.898  -6.272  1.00  0.00      PA   C  
ATOM    459  CD  ARG A  56     -37.056  -4.695  -5.022  1.00  0.00      PA   C  
ATOM    460  NE  ARG A  56     -38.243  -4.185  -4.344  1.00  0.00      PA   N  
ATOM    461  CZ  ARG A  56     -38.750  -4.713  -3.235  1.00  0.00      PA   C  
ATOM    462  NH1 ARG A  56     -38.173  -5.769  -2.680  1.00  0.00      PA   N1+
ATOM    463  NH2 ARG A  56     -39.834  -4.185  -2.681  1.00  0.00      PA   N  
ATOM    464  N   LEU A  57     -33.900  -1.750  -7.366  1.00  0.00      PA   N  
ATOM    465  CA  LEU A  57     -33.686  -0.346  -7.032  1.00  0.00      PA   C  
ATOM    466  C   LEU A  57     -33.663   0.527  -8.281  1.00  0.00      PA   C  
ATOM    467  O   LEU A  57     -34.184   1.651  -8.270  1.00  0.00      PA   O  
ATOM    468  CB  LEU A  57     -32.388  -0.189  -6.238  1.00  0.00      PA   C  
ATOM    469  CG  LEU A  57     -32.032   1.221  -5.761  1.00  0.00      PA   C  
ATOM    470  CD1 LEU A  57     -33.104   1.760  -4.834  1.00  0.00      PA   C  
ATOM    471  CD2 LEU A  57     -30.681   1.223  -5.064  1.00  0.00      PA   C  
ATOM    472  N   TYR A  58     -33.291   0.062  -9.360  1.00  0.00      PA   N  
ATOM    473  CA  TYR A  58     -33.270   0.832 -10.602  1.00  0.00      PA   C  
ATOM    474  C   TYR A  58     -34.685   1.098 -11.108  1.00  0.00      PA   C  
ATOM    475  O   TYR A  58     -35.050   2.245 -11.403  1.00  0.00      PA   O  
ATOM    476  CB  TYR A  58     -32.446   0.097 -11.660  1.00  0.00      PA   C  
ATOM    477  CG  TYR A  58     -32.381   0.838 -12.975  0.00  0.00      PA   C  
ATOM    478  CD1 TYR A  58     -31.353   1.766 -13.221  0.00  0.00      PA   C  
ATOM    479  CD2 TYR A  58     -33.388   0.665 -13.942  0.00  0.00      PA   C  
ATOM    480  CE1 TYR A  58     -31.346   2.522 -14.403  0.00  0.00      PA   C  
ATOM    481  CE2 TYR A  58     -33.382   1.424 -15.121  0.00  0.00      PA   C  
ATOM    482  CZ  TYR A  58     -32.363   2.353 -15.348  0.00  0.00      PA   C  
ATOM    483  OH  TYR A  58     -32.366   3.138 -16.515  0.00  0.00      PA   O  
ATOM    484  N   THR A  59     -35.500  -0.076 -11.077  1.00  0.00      PA   N  
ATOM    485  CA  THR A  59     -36.852   0.070 -11.612  1.00  0.00      PA   C  
ATOM    486  C   THR A  59     -37.706   0.967 -10.724  1.00  0.00      PA   C  
ATOM    487  O   THR A  59     -38.377   1.882 -11.213  1.00  0.00      PA   O  
ATOM    488  CB  THR A  59     -37.504  -1.304 -11.773  1.00  0.00      PA   C  
ATOM    489  CG2 THR A  59     -36.698  -2.169 -12.730  1.00  0.00      PA   C  
ATOM    490  OG1 THR A  59     -37.583  -1.952 -10.497  1.00  0.00      PA   O  
ATOM    491  N   GLU A  60     -37.686   0.616  -9.358  1.00  0.00      PA   N  
ATOM    492  CA  GLU A  60     -38.457   1.452  -8.440  1.00  0.00      PA   C  
ATOM    493  C   GLU A  60     -38.034   2.914  -8.540  1.00  0.00      PA   C  
ATOM    494  O   GLU A  60     -38.884   3.817  -8.589  1.00  0.00      PA   O  
ATOM    495  CB  GLU A  60     -38.293   0.943  -7.008  1.00  0.00      PA   C  
ATOM    496  CG  GLU A  60     -38.880  -0.438  -6.757  1.00  0.00      PA   C  
ATOM    497  CD  GLU A  60     -40.394  -0.455  -6.839  1.00  0.00      PA   C  
ATOM    498  OE1 GLU A  60     -41.021   0.568  -6.495  1.00  0.00      PA   O  
ATOM    499  OE2 GLU A  60     -40.957  -1.495  -7.241  1.00  0.00      PA   O1-
ATOM    500  N   THR A  61     -36.875   3.231  -8.624  1.00  0.00      PA   N  
ATOM    501  CA  THR A  61     -36.378   4.594  -8.776  1.00  0.00      PA   C  
ATOM    502  C   THR A  61     -36.919   5.236 -10.048  1.00  0.00      PA   C  
ATOM    503  O   THR A  61     -37.374   6.386 -10.031  1.00  0.00      PA   O  
ATOM    504  CB  THR A  61     -34.848   4.595  -8.778  1.00  0.00      PA   C  
ATOM    505  CG2 THR A  61     -34.314   6.012  -8.931  1.00  0.00      PA   C  
ATOM    506  OG1 THR A  61     -34.366   4.040  -7.548  1.00  0.00      PA   O  
ATOM    507  N   LYS A  62     -37.054   4.466 -11.099  1.00  0.00      PA   N  
ATOM    508  CA  LYS A  62     -37.581   5.007 -12.350  1.00  0.00      PA   C  
ATOM    509  C   LYS A  62     -39.073   5.305 -12.239  1.00  0.00      PA   C  
ATOM    510  O   LYS A  62     -39.565   6.282 -12.819  1.00  0.00      PA   O  
ATOM    511  CB  LYS A  62     -37.303   4.036 -13.499  1.00  0.00      PA   C  
ATOM    512  CG  LYS A  62     -37.676   4.570 -14.873  1.00  0.00      PA   C  
ATOM    513  CD  LYS A  62     -37.222   3.623 -15.974  1.00  0.00      PA   C  
ATOM    514  CE  LYS A  62     -37.561   4.169 -17.352  1.00  0.00      PA   C  
ATOM    515  NZ  LYS A  62     -37.103   3.263 -18.442  1.00  0.00      PA   N1+
ATOM    516  N   ILE A  63     -39.771   4.379 -11.413  1.00  0.00      PA   N  
ATOM    517  CA  ILE A  63     -41.197   4.626 -11.207  1.00  0.00      PA   C  
ATOM    518  C   ILE A  63     -41.408   5.948 -10.479  1.00  0.00      PA   C  
ATOM    519  O   ILE A  63     -42.214   6.791 -10.900  1.00  0.00      PA   O  
ATOM    520  CB  ILE A  63     -41.841   3.455 -10.443  1.00  0.00      PA   C  
ATOM    521  CG1 ILE A  63     -41.770   2.170 -11.271  1.00  0.00      PA   C  
ATOM    522  CG2 ILE A  63     -43.283   3.781 -10.084  1.00  0.00      PA   C  
ATOM    523  CD  ILE A  63     -42.127   0.924 -10.491  1.00  0.00      PA   C  
ATOM    524  N   PHE A  64     -40.725   6.142  -9.349  1.00  0.00      PA   N  
ATOM    525  CA  PHE A  64     -40.835   7.408  -8.625  1.00  0.00      PA   C  
ATOM    526  C   PHE A  64     -40.468   8.587  -9.518  1.00  0.00      PA   C  
ATOM    527  O   PHE A  64     -41.108   9.645  -9.459  1.00  0.00      PA   O  
ATOM    528  CB  PHE A  64     -39.952   7.382  -7.378  1.00  0.00      PA   C  
ATOM    529  CG  PHE A  64     -40.024   8.641  -6.561  1.00  0.00      PA   C  
ATOM    530  CD1 PHE A  64     -41.131   8.909  -5.772  1.00  0.00      PA   C  
ATOM    531  CD2 PHE A  64     -38.985   9.557  -6.580  1.00  0.00      PA   C  
ATOM    532  CE1 PHE A  64     -41.201  10.066  -5.019  1.00  0.00      PA   C  
ATOM    533  CE2 PHE A  64     -39.050  10.717  -5.830  1.00  0.00      PA   C  
ATOM    534  CZ  PHE A  64     -40.160  10.970  -5.048  1.00  0.00      PA   C  
ATOM    535  N   LEU A  65     -39.638   8.488 -10.382  1.00  0.00      PA   N  
ATOM    536  CA  LEU A  65     -39.274   9.531 -11.335  1.00  0.00      PA   C  
ATOM    537  C   LEU A  65     -40.449   9.879 -12.242  1.00  0.00      PA   C  
ATOM    538  O   LEU A  65     -40.790  11.056 -12.412  1.00  0.00      PA   O  
ATOM    539  CB  LEU A  65     -38.067   9.087 -12.164  1.00  0.00      PA   C  
ATOM    540  CG  LEU A  65     -36.736   8.925 -11.424  1.00  0.00      PA   C  
ATOM    541  CD1 LEU A  65     -35.685   8.313 -12.336  1.00  0.00      PA   C  
ATOM    542  CD2 LEU A  65     -36.258  10.259 -10.872  1.00  0.00      PA   C  
ATOM    543  N   GLU A  66     -41.138   8.796 -12.737  1.00  0.00      PA   N  
ATOM    544  CA  GLU A  66     -42.272   9.044 -13.624  1.00  0.00      PA   C  
ATOM    545  C   GLU A  66     -43.392   9.780 -12.900  1.00  0.00      PA   C  
ATOM    546  O   GLU A  66     -43.924  10.780 -13.404  1.00  0.00      PA   O  
ATOM    547  CB  GLU A  66     -42.788   7.724 -14.201  1.00  0.00      PA   C  
ATOM    548  CG  GLU A  66     -43.937   7.897 -15.183  1.00  0.00      PA   C  
ATOM    549  CD  GLU A  66     -44.413   6.582 -15.766  1.00  0.00      PA   C  
ATOM    550  OE1 GLU A  66     -43.858   5.528 -15.391  1.00  0.00      PA   O  
ATOM    551  OE2 GLU A  66     -45.345   6.603 -16.599  1.00  0.00      PA   O1-
ATOM    552  N   ASN A  67     -43.738   9.189 -11.659  1.00  0.00      PA   N  
ATOM    553  CA  ASN A  67     -44.830   9.816 -10.921  1.00  0.00      PA   C  
ATOM    554  C   ASN A  67     -44.524  11.276 -10.606  1.00  0.00      PA   C  
ATOM    555  O   ASN A  67     -45.394  12.146 -10.748  1.00  0.00      PA   O  
ATOM    556  CB  ASN A  67     -45.111   9.033  -9.639  1.00  0.00      PA   C  
ATOM    557  CG  ASN A  67     -45.718   7.671  -9.911  1.00  0.00      PA   C  
ATOM    558  ND2 ASN A  67     -45.259   6.661  -9.181  1.00  0.00      PA   N  
ATOM    559  OD1 ASN A  67     -46.589   7.526 -10.770  1.00  0.00      PA   O  
ATOM    560  N   HSE A  68     -43.377  11.617 -10.211  1.00  0.00      PA   N  
ATOM    561  CA  HSE A  68     -43.007  12.998  -9.912  1.00  0.00      PA   C  
ATOM    562  C   HSE A  68     -43.061  13.863 -11.167  1.00  0.00      PA   C  
ATOM    563  O   HSE A  68     -43.570  14.995 -11.134  1.00  0.00      PA   O  
ATOM    564  CB  HSE A  68     -41.612  13.031  -9.284  1.00  0.00      PA   C  
ATOM    565  CG  HSE A  68     -41.211  14.375  -8.762  1.00  0.00      PA   C  
ATOM    566  CD2 HSE A  68     -40.343  15.297  -9.242  1.00  0.00      PA   C  
ATOM    567  ND1 HSE A  68     -41.718  14.899  -7.592  1.00  0.00      PA   N  
ATOM    568  CE1 HSE A  68     -41.182  16.087  -7.375  1.00  0.00      PA   C  
ATOM    569  NE2 HSE A  68     -40.346  16.353  -8.364  1.00  0.00      PA   N  
ATOM    570  N   VAL A  69     -42.723  13.373 -12.281  1.00  0.00      PA   N  
ATOM    571  CA  VAL A  69     -42.754  14.110 -13.543  1.00  0.00      PA   C  
ATOM    572  C   VAL A  69     -44.185  14.448 -13.940  1.00  0.00      PA   C  
ATOM    573  O   VAL A  69     -44.469  15.558 -14.407  1.00  0.00      PA   O  
ATOM    574  CB  VAL A  69     -42.031  13.314 -14.646  1.00  0.00      PA   C  
ATOM    575  CG1 VAL A  69     -42.266  13.949 -16.003  1.00  0.00      PA   C  
ATOM    576  CG2 VAL A  69     -40.541  13.249 -14.360  1.00  0.00      PA   C  
ATOM    577  N   ARG A  70     -45.105  13.410 -13.680  1.00  0.00      PA   N  
ATOM    578  CA  ARG A  70     -46.490  13.685 -14.057  1.00  0.00      PA   C  
ATOM    579  C   ARG A  70     -47.154  14.661 -13.092  1.00  0.00      PA   C  
ATOM    580  O   ARG A  70     -47.974  15.490 -13.509  1.00  0.00      PA   O  
ATOM    581  CB  ARG A  70     -47.287  12.386 -14.154  1.00  0.00      PA   C  
ATOM    582  CG  ARG A  70     -46.927  11.550 -15.369  1.00  0.00      PA   C  
ATOM    583  CD  ARG A  70     -47.825  10.335 -15.499  1.00  0.00      PA   C  
ATOM    584  NE  ARG A  70     -47.469   9.528 -16.663  1.00  0.00      PA   N  
ATOM    585  CZ  ARG A  70     -47.950   9.734 -17.885  1.00  0.00      PA   C  
ATOM    586  NH1 ARG A  70     -48.807  10.722 -18.104  1.00  0.00      PA   N1+
ATOM    587  NH2 ARG A  70     -47.574   8.954 -18.888  1.00  0.00      PA   N  
ATOM    588  N   HSE A  71     -46.834  14.518 -11.763  1.00  0.00      PA   N  
ATOM    589  CA  HSE A  71     -47.348  15.504 -10.815  1.00  0.00      PA   C  
ATOM    590  C   HSE A  71     -46.929  16.913 -11.214  1.00  0.00      PA   C  
ATOM    591  O   HSE A  71     -47.765  17.822 -11.307  1.00  0.00      PA   O  
ATOM    592  CB  HSE A  71     -46.869  15.186  -9.399  1.00  0.00      PA   C  
ATOM    593  CG  HSE A  71     -47.410  16.119  -8.360  1.00  0.00      PA   C  
ATOM    594  CD2 HSE A  71     -48.509  16.041  -7.573  1.00  0.00      PA   C  
ATOM    595  ND1 HSE A  71     -46.798  17.314  -8.045  1.00  0.00      PA   N  
ATOM    596  CE1 HSE A  71     -47.495  17.928  -7.104  1.00  0.00      PA   C  
ATOM    597  NE2 HSE A  71     -48.537  17.177  -6.800  1.00  0.00      PA   N  
ATOM    598  N   LEU A  72     -45.757  17.162 -11.499  1.00  0.00      PA   N  
ATOM    599  CA  LEU A  72     -45.306  18.474 -11.943  1.00  0.00      PA   C  
ATOM    600  C   LEU A  72     -45.759  18.802 -13.359  1.00  0.00      PA   C  
ATOM    601  O   LEU A  72     -45.667  19.965 -13.765  1.00  0.00      PA   O  
ATOM    602  CB  LEU A  72     -43.783  18.580 -11.833  1.00  0.00      PA   C  
ATOM    603  CG  LEU A  72     -43.247  18.946 -10.444  1.00  0.00      PA   C  
ATOM    604  CD1 LEU A  72     -43.419  17.809  -9.450  1.00  0.00      PA   C  
ATOM    605  CD2 LEU A  72     -41.788  19.362 -10.524  1.00  0.00      PA   C  
ATOM    606  N   HSE A  73     -46.316  17.835 -14.081  1.00  0.00      PA   N  
ATOM    607  CA  HSE A  73     -46.962  18.129 -15.354  1.00  0.00      PA   C  
ATOM    608  C   HSE A  73     -48.373  18.661 -15.161  1.00  0.00      PA   C  
ATOM    609  O   HSE A  73     -48.834  19.483 -15.960  1.00  0.00      PA   O  
ATOM    610  CB  HSE A  73     -46.996  16.886 -16.245  1.00  0.00      PA   C  
ATOM    611  CG  HSE A  73     -47.690  17.106 -17.553  1.00  0.00      PA   C  
ATOM    612  CD2 HSE A  73     -48.905  16.703 -17.996  1.00  0.00      PA   C  
ATOM    613  ND1 HSE A  73     -47.131  17.834 -18.581  1.00  0.00      PA   N  
ATOM    614  CE1 HSE A  73     -47.967  17.867 -19.603  1.00  0.00      PA   C  
ATOM    615  NE2 HSE A  73     -49.051  17.187 -19.274  1.00  0.00      PA   N  
ATOM    616  N   LYS A  74     -49.058  18.090 -14.067  1.00  0.00      PA   N  
ATOM    617  CA  LYS A  74     -50.371  18.658 -13.784  1.00  0.00      PA   C  
ATOM    618  C   LYS A  74     -50.259  20.017 -13.104  1.00  0.00      PA   C  
ATOM    619  O   LYS A  74     -51.086  20.900 -13.358  1.00  0.00      PA   O  
ATOM    620  CB  LYS A  74     -51.195  17.697 -12.926  1.00  0.00      PA   C  
ATOM    621  CG  LYS A  74     -52.627  18.159 -12.697  1.00  0.00      PA   C  
ATOM    622  CD  LYS A  74     -53.406  18.172 -14.006  1.00  0.00      PA   C  
ATOM    623  CE  LYS A  74     -54.833  18.658 -13.808  1.00  0.00      PA   C  
ATOM    624  NZ  LYS A  74     -55.640  17.711 -12.993  1.00  0.00      PA   N1+
ATOM    625  N   ARG A  75     -49.309  20.231 -12.248  1.00  0.00      PA   N  
ATOM    626  CA  ARG A  75     -49.061  21.560 -11.694  1.00  0.00      PA   C  
ATOM    627  C   ARG A  75     -48.601  22.527 -12.777  1.00  0.00      PA   C  
ATOM    628  O   ARG A  75     -49.070  23.669 -12.844  1.00  0.00      PA   O  
ATOM    629  CB  ARG A  75     -48.028  21.485 -10.571  1.00  0.00      PA   C  
ATOM    630  CG  ARG A  75     -47.631  22.851 -10.022  1.00  0.00      PA   C  
ATOM    631  CD  ARG A  75     -48.801  23.561  -9.357  1.00  0.00      PA   C  
ATOM    632  NE  ARG A  75     -49.284  22.843  -8.181  1.00  0.00      PA   N  
ATOM    633  CZ  ARG A  75     -48.766  22.977  -6.965  1.00  0.00      PA   C  
ATOM    634  NH1 ARG A  75     -47.749  23.804  -6.762  1.00  0.00      PA   N1+
ATOM    635  NH2 ARG A  75     -49.265  22.285  -5.950  1.00  0.00      PA   N  
ATOM    636  N   VAL A  76     -47.800  22.156 -13.660  1.00  0.00      PA   N  
ATOM    637  CA  VAL A  76     -47.316  23.013 -14.737  1.00  0.00      PA   C  
ATOM    638  C   VAL A  76     -48.440  23.321 -15.718  1.00  0.00      PA   C  
ATOM    639  O   VAL A  76     -48.555  24.444 -16.220  1.00  0.00      PA   O  
ATOM    640  CB  VAL A  76     -46.112  22.360 -15.437  1.00  0.00      PA   C  
ATOM    641  CG1 VAL A  76     -45.530  23.198 -16.596  0.00  0.00      PA   C  
ATOM    642  CG2 VAL A  76     -44.976  22.027 -14.450  0.00  0.00      PA   C  
ATOM    643  N   LEU A  77     -49.317  22.278 -15.936  1.00  0.00      PA   N  
ATOM    644  CA  LEU A  77     -50.457  22.511 -16.816  1.00  0.00      PA   C  
ATOM    645  C   LEU A  77     -51.483  23.431 -16.167  1.00  0.00      PA   C  
ATOM    646  O   LEU A  77     -52.176  24.177 -16.869  1.00  0.00      PA   O  
ATOM    647  CB  LEU A  77     -51.099  21.176 -17.200  1.00  0.00      PA   C  
ATOM    648  CG  LEU A  77     -52.254  21.213 -18.203  1.00  0.00      PA   C  
ATOM    649  CD1 LEU A  77     -51.785  21.752 -19.546  1.00  0.00      PA   C  
ATOM    650  CD2 LEU A  77     -52.873  19.832 -18.361  1.00  0.00      PA   C  
ATOM    651  N   GLU A  78     -51.608  23.306 -14.794  1.00  0.00      PA   N  
ATOM    652  CA  GLU A  78     -52.507  24.220 -14.095  1.00  0.00      PA   C  
ATOM    653  C   GLU A  78     -52.084  25.670 -14.294  1.00  0.00      PA   C  
ATOM    654  O   GLU A  78     -52.933  26.557 -14.441  1.00  0.00      PA   O  
ATOM    655  CB  GLU A  78     -52.548  23.880 -12.605  1.00  0.00      PA   C  
ATOM    656  CG  GLU A  78     -53.477  24.768 -11.795  1.00  0.00      PA   C  
ATOM    657  CD  GLU A  78     -53.488  24.410 -10.322  1.00  0.00      PA   C  
ATOM    658  OE1 GLU A  78     -52.759  23.474  -9.931  1.00  0.00      PA   O  
ATOM    659  OE2 GLU A  78     -54.221  25.068  -9.555  1.00  0.00      PA   O1-
ATOM    660  N   SER A  79     -50.887  25.991 -14.311  1.00  0.00      PA   N  
ATOM    661  CA  SER A  79     -50.371  27.339 -14.500  1.00  0.00      PA   C  
ATOM    662  C   SER A  79     -50.756  27.872 -15.874  1.00  0.00      PA   C  
ATOM    663  O   SER A  79     -50.291  27.361 -16.898  1.00  0.00      PA   O  
ATOM    664  CB  SER A  79     -48.850  27.359 -14.325  1.00  0.00      PA   C  
ATOM    665  OG  SER A  79     -48.484  26.999 -13.004  1.00  0.00      PA   O  
ATOM    666  N   GLU A  80     -51.698  28.884 -15.864  1.00  0.00      PA   N  
ATOM    667  CA  GLU A  80     -52.175  29.457 -17.121  1.00  0.00      PA   C  
ATOM    668  C   GLU A  80     -51.066  30.326 -17.701  1.00  0.00      PA   C  
ATOM    669  O   GLU A  80     -50.845  31.455 -17.255  1.00  0.00      PA   O  
ATOM    670  CB  GLU A  80     -53.455  30.253 -16.895  1.00  0.00      PA   C  
ATOM    671  CG  GLU A  80     -54.201  30.622 -18.173  1.00  0.00      PA   C  
ATOM    672  CD  GLU A  80     -53.683  31.893 -18.818  1.00  0.00      PA   C  
ATOM    673  OE1 GLU A  80     -53.179  32.773 -18.089  1.00  0.00      PA   O  
ATOM    674  OE2 GLU A  80     -53.782  32.012 -20.058  1.00  0.00      PA   O1-
ATOM    675  N   GLU A  81     -50.449  29.923 -18.728  1.00  0.00      PA   N  
ATOM    676  CA  GLU A  81     -49.375  30.572 -19.476  1.00  0.00      PA   C  
ATOM    677  C   GLU A  81     -48.142  30.855 -18.627  1.00  0.00      PA   C  
ATOM    678  O   GLU A  81     -47.144  31.354 -19.161  1.00  0.00      PA   O  
ATOM    679  CB  GLU A  81     -49.834  31.877 -20.143  1.00  0.00      PA   C  
ATOM    680  CG  GLU A  81     -50.846  31.667 -21.256  1.00  0.00      PA   C  
ATOM    681  CD  GLU A  81     -51.300  32.966 -21.885  1.00  0.00      PA   C  
ATOM    682  OE1 GLU A  81     -50.920  34.040 -21.373  1.00  0.00      PA   O  
ATOM    683  OE2 GLU A  81     -52.037  32.914 -22.892  1.00  0.00      PA   O1-
ATOM    684  N   GLN A  82     -48.112  30.603 -17.383  1.00  0.00      PA   N  
ATOM    685  CA  GLN A  82     -46.933  30.689 -16.525  1.00  0.00      PA   C  
ATOM    686  C   GLN A  82     -46.358  29.312 -16.236  1.00  0.00      PA   C  
ATOM    687  O   GLN A  82     -45.885  29.037 -15.129  1.00  0.00      PA   O  
ATOM    688  CB  GLN A  82     -47.263  31.417 -15.226  1.00  0.00      PA   C  
ATOM    689  CG  GLN A  82     -47.550  32.898 -15.399  1.00  0.00      PA   C  
ATOM    690  CD  GLN A  82     -47.834  33.594 -14.083  1.00  0.00      PA   C  
ATOM    691  NE2 GLN A  82     -48.013  34.908 -14.134  1.00  0.00      PA   N  
ATOM    692  OE1 GLN A  82     -47.886  32.957 -13.030  1.00  0.00      PA   O  
ATOM    693  N   VAL A  83     -46.307  28.475 -17.283  1.00  0.00      PA   N  
ATOM    694  CA  VAL A  83     -45.766  27.131 -17.115  1.00  0.00      PA   C  
ATOM    695  C   VAL A  83     -44.259  27.190 -16.909  1.00  0.00      PA   C  
ATOM    696  O   VAL A  83     -43.669  26.295 -16.291  1.00  0.00      PA   O  
ATOM    697  CB  VAL A  83     -46.143  26.263 -18.333  1.00  0.00      PA   C  
ATOM    698  CG1 VAL A  83     -45.675  24.823 -18.147  1.00  0.00      PA   C  
ATOM    699  CG2 VAL A  83     -47.638  26.334 -18.605  1.00  0.00      PA   C  
ATOM    700  N   LEU A  84     -43.656  28.337 -17.464  1.00  0.00      PA   N  
ATOM    701  CA  LEU A  84     -42.213  28.486 -17.343  1.00  0.00      PA   C  
ATOM    702  C   LEU A  84     -41.776  28.998 -15.975  1.00  0.00      PA   C  
ATOM    703  O   LEU A  84     -40.596  28.871 -15.633  1.00  0.00      PA   O  
ATOM    704  CB  LEU A  84     -41.700  29.413 -18.451  1.00  0.00      PA   C  
ATOM    705  CG  LEU A  84     -42.314  30.813 -18.582  1.00  0.00      PA   C  
ATOM    706  CD1 LEU A  84     -41.625  31.841 -17.695  1.00  0.00      PA   C  
ATOM    707  CD2 LEU A  84     -42.303  31.263 -20.037  1.00  0.00      PA   C  
ATOM    708  N   VAL A  85     -42.665  29.554 -15.181  1.00  0.00      PA   N  
ATOM    709  CA  VAL A  85     -42.311  30.015 -13.840  1.00  0.00      PA   C  
ATOM    710  C   VAL A  85     -42.294  28.847 -12.861  1.00  0.00      PA   C  
ATOM    711  O   VAL A  85     -41.267  28.547 -12.239  1.00  0.00      PA   O  
ATOM    712  CB  VAL A  85     -43.273  31.124 -13.378  1.00  0.00      PA   C  
ATOM    713  CG1 VAL A  85     -42.965  31.529 -11.945  1.00  0.00      PA   C  
ATOM    714  CG2 VAL A  85     -43.181  32.323 -14.307  1.00  0.00      PA   C  
ATOM    715  N   MET A  86     -43.302  28.119 -12.738  1.00  0.00      PA   N  
ATOM    716  CA  MET A  86     -43.334  26.880 -11.970  1.00  0.00      PA   C  
ATOM    717  C   MET A  86     -42.443  25.810 -12.583  1.00  0.00      PA   C  
ATOM    718  O   MET A  86     -42.035  24.879 -11.880  1.00  0.00      PA   O  
ATOM    719  CB  MET A  86     -44.770  26.362 -11.853  1.00  0.00      PA   C  
ATOM    720  CG  MET A  86     -45.670  27.210 -10.971  1.00  0.00      PA   C  
ATOM    721  SD  MET A  86     -45.094  27.265  -9.262  1.00  0.00      PA   S  
ATOM    722  CE  MET A  86     -45.400  25.576  -8.748  1.00  0.00      PA   C  
ATOM    723  N   TYR A  87     -42.111  26.001 -13.903  1.00  0.00      PA   N  
ATOM    724  CA  TYR A  87     -41.133  25.119 -14.523  1.00  0.00      PA   C  
ATOM    725  C   TYR A  87     -39.711  25.502 -14.137  1.00  0.00      PA   C  
ATOM    726  O   TYR A  87     -38.843  24.627 -14.035  1.00  0.00      PA   O  
ATOM    727  CB  TYR A  87     -41.303  25.144 -16.044  1.00  0.00      PA   C  
ATOM    728  CG  TYR A  87     -40.369  24.223 -16.794  1.00  0.00      PA   C  
ATOM    729  CD1 TYR A  87     -40.572  22.850 -16.798  1.00  0.00      PA   C  
ATOM    730  CD2 TYR A  87     -39.294  24.728 -17.514  1.00  0.00      PA   C  
ATOM    731  CE1 TYR A  87     -39.724  22.005 -17.487  1.00  0.00      PA   C  
ATOM    732  CE2 TYR A  87     -38.442  23.891 -18.207  1.00  0.00      PA   C  
ATOM    733  CZ  TYR A  87     -38.662  22.530 -18.190  1.00  0.00      PA   C  
ATOM    734  OH  TYR A  87     -37.817  21.691 -18.879  1.00  0.00      PA   O  
ATOM    735  N   HSE A  88     -39.499  26.877 -13.968  1.00  0.00      PA   N  
ATOM    736  CA  HSE A  88     -38.190  27.302 -13.483  1.00  0.00      PA   C  
ATOM    737  C   HSE A  88     -37.976  26.867 -12.039  1.00  0.00      PA   C  
ATOM    738  O   HSE A  88     -36.917  26.331 -11.692  1.00  0.00      PA   O  
ATOM    739  CB  HSE A  88     -38.042  28.819 -13.614  1.00  0.00      PA   C  
ATOM    740  CG  HSE A  88     -36.735  29.341 -13.104  1.00  0.00      PA   C  
ATOM    741  CD2 HSE A  88     -36.428  30.033 -11.981  1.00  0.00      PA   C  
ATOM    742  ND1 HSE A  88     -35.547  29.163 -13.780  1.00  0.00      PA   N  
ATOM    743  CE1 HSE A  88     -34.565  29.724 -13.097  1.00  0.00      PA   C  
ATOM    744  NE2 HSE A  88     -35.074  30.258 -12.001  1.00  0.00      PA   N  
ATOM    745  N   ARG A  89     -38.895  27.057 -11.176  1.00  0.00      PA   N  
ATOM    746  CA  ARG A  89     -38.811  26.541  -9.813  1.00  0.00      PA   C  
ATOM    747  C   ARG A  89     -38.779  25.019  -9.806  1.00  0.00      PA   C  
ATOM    748  O   ARG A  89     -38.193  24.412  -8.902  1.00  0.00      PA   O  
ATOM    749  CB  ARG A  89     -39.985  27.056  -8.980  1.00  0.00      PA   C  
ATOM    750  CG  ARG A  89     -40.041  28.572  -8.855  1.00  0.00      PA   C  
ATOM    751  CD  ARG A  89     -38.880  29.109  -8.031  1.00  0.00      PA   C  
ATOM    752  NE  ARG A  89     -38.952  30.560  -7.869  1.00  0.00      PA   N  
ATOM    753  CZ  ARG A  89     -38.020  31.291  -7.266  1.00  0.00      PA   C  
ATOM    754  NH1 ARG A  89     -36.938  30.711  -6.765  1.00  0.00      PA   N1+
ATOM    755  NH2 ARG A  89     -38.168  32.605  -7.166  1.00  0.00      PA   N  
ATOM    756  N   TYR A  90     -39.264  24.395 -10.837  1.00  0.00      PA   N  
ATOM    757  CA  TYR A  90     -39.241  22.940 -10.938  1.00  0.00      PA   C  
ATOM    758  C   TYR A  90     -37.833  22.435 -11.228  1.00  0.00      PA   C  
ATOM    759  O   TYR A  90     -37.297  21.592 -10.498  1.00  0.00      PA   O  
ATOM    760  CB  TYR A  90     -40.215  22.482 -12.026  1.00  0.00      PA   C  
ATOM    761  CG  TYR A  90     -40.249  20.980 -12.192  0.00  0.00      PA   C  
ATOM    762  CD1 TYR A  90     -41.151  20.200 -11.447  0.00  0.00      PA   C  
ATOM    763  CD2 TYR A  90     -39.329  20.336 -13.039  0.00  0.00      PA   C  
ATOM    764  CE1 TYR A  90     -41.117  18.800 -11.532  0.00  0.00      PA   C  
ATOM    765  CE2 TYR A  90     -39.294  18.936 -13.120  0.00  0.00      PA   C  
ATOM    766  CZ  TYR A  90     -40.186  18.171 -12.364  0.00  0.00      PA   C  
ATOM    767  OH  TYR A  90     -40.139  16.767 -12.418  0.00  0.00      PA   O  
ATOM    768  N   TRP A  91     -37.244  23.054 -12.356  1.00  0.00      PA   N  
ATOM    769  CA  TRP A  91     -35.907  22.595 -12.721  1.00  0.00      PA   C  
ATOM    770  C   TRP A  91     -34.877  22.981 -11.667  1.00  0.00      PA   C  
ATOM    771  O   TRP A  91     -34.014  22.170 -11.310  1.00  0.00      PA   O  
ATOM    772  CB  TRP A  91     -35.504  23.157 -14.083  1.00  0.00      PA   C  
ATOM    773  CG  TRP A  91     -34.145  22.708 -14.515  1.00  0.00      PA   C  
ATOM    774  CD1 TRP A  91     -33.764  21.437 -14.834  1.00  0.00      PA   C  
ATOM    775  CD2 TRP A  91     -32.974  23.523 -14.655  1.00  0.00      PA   C  
ATOM    776  CE2 TRP A  91     -31.925  22.681 -15.071  1.00  0.00      PA   C  
ATOM    777  CE3 TRP A  91     -32.714  24.885 -14.472  1.00  0.00      PA   C  
ATOM    778  NE1 TRP A  91     -32.433  21.412 -15.174  1.00  0.00      PA   N  
ATOM    779  CZ2 TRP A  91     -30.635  23.155 -15.308  1.00  0.00      PA   C  
ATOM    780  CZ3 TRP A  91     -31.433  25.355 -14.708  1.00  0.00      PA   C  
ATOM    781  CH2 TRP A  91     -30.411  24.491 -15.122  1.00  0.00      PA   C  
ATOM    782  N   GLU A  92     -34.961  24.257 -11.178  1.00  0.00      PA   N  
ATOM    783  CA  GLU A  92     -33.997  24.684 -10.170  1.00  0.00      PA   C  
ATOM    784  C   GLU A  92     -34.254  24.016  -8.825  1.00  0.00      PA   C  
ATOM    785  O   GLU A  92     -33.360  23.999  -7.972  1.00  0.00      PA   O  
ATOM    786  CB  GLU A  92     -34.015  26.211 -10.047  1.00  0.00      PA   C  
ATOM    787  CG  GLU A  92     -32.895  26.793  -9.195  1.00  0.00      PA   C  
ATOM    788  CD  GLU A  92     -32.848  28.308  -9.244  1.00  0.00      PA   C  
ATOM    789  OE1 GLU A  92     -33.703  28.909  -9.928  1.00  0.00      PA   O  
ATOM    790  OE2 GLU A  92     -31.951  28.897  -8.606  1.00  0.00      PA   O1-
ATOM    791  N   GLU A  93     -35.314  23.373  -8.620  1.00  0.00      PA   N  
ATOM    792  CA  GLU A  93     -35.586  22.489  -7.495  1.00  0.00      PA   C  
ATOM    793  C   GLU A  93     -35.565  21.016  -7.898  1.00  0.00      PA   C  
ATOM    794  O   GLU A  93     -36.130  20.181  -7.186  1.00  0.00      PA   O  
ATOM    795  CB  GLU A  93     -36.931  22.830  -6.850  1.00  0.00      PA   C  
ATOM    796  CG  GLU A  93     -36.961  24.135  -6.069  1.00  0.00      PA   C  
ATOM    797  CD  GLU A  93     -38.325  24.411  -5.461  1.00  0.00      PA   C  
ATOM    798  OE1 GLU A  93     -39.273  23.652  -5.756  1.00  0.00      PA   O  
ATOM    799  OE2 GLU A  93     -38.450  25.384  -4.690  1.00  0.00      PA   O1-
ATOM    800  N   TYR A  94     -34.855  20.737  -9.077  1.00  0.00      PA   N  
ATOM    801  CA  TYR A  94     -34.817  19.350  -9.524  1.00  0.00      PA   C  
ATOM    802  C   TYR A  94     -33.406  18.882  -9.867  1.00  0.00      PA   C  
ATOM    803  O   TYR A  94     -33.088  17.697  -9.717  1.00  0.00      PA   O  
ATOM    804  CB  TYR A  94     -35.736  19.158 -10.733  1.00  0.00      PA   C  
ATOM    805  CG  TYR A  94     -35.773  17.737 -11.249  1.00  0.00      PA   C  
ATOM    806  CD1 TYR A  94     -36.471  16.748 -10.568  1.00  0.00      PA   C  
ATOM    807  CD2 TYR A  94     -35.106  17.383 -12.415  1.00  0.00      PA   C  
ATOM    808  CE1 TYR A  94     -36.505  15.447 -11.035  1.00  0.00      PA   C  
ATOM    809  CE2 TYR A  94     -35.135  16.085 -12.891  1.00  0.00      PA   C  
ATOM    810  CZ  TYR A  94     -35.836  15.121 -12.196  1.00  0.00      PA   C  
ATOM    811  OH  TYR A  94     -35.868  13.827 -12.666  1.00  0.00      PA   O  
ATOM    812  N   SER A  95     -32.594  19.947 -10.404  1.00  0.00      PA   N  
ATOM    813  CA  SER A  95     -31.275  19.556 -10.894  1.00  0.00      PA   C  
ATOM    814  C   SER A  95     -30.378  19.076  -9.758  1.00  0.00      PA   C  
ATOM    815  O   SER A  95     -29.838  17.962  -9.801  1.00  0.00      PA   O  
ATOM    816  CB  SER A  95     -30.629  20.726 -11.641  1.00  0.00      PA   C  
ATOM    817  OG  SER A  95     -30.360  21.806 -10.763  1.00  0.00      PA   O  
ATOM    818  N   LYS A  96     -30.103  19.981  -8.796  1.00  0.00      PA   N  
ATOM    819  CA  LYS A  96     -29.243  19.608  -7.676  1.00  0.00      PA   C  
ATOM    820  C   LYS A  96     -29.739  18.339  -6.997  1.00  0.00      PA   C  
ATOM    821  O   LYS A  96     -28.936  17.495  -6.578  1.00  0.00      PA   O  
ATOM    822  CB  LYS A  96     -29.159  20.757  -6.671  1.00  0.00      PA   C  
ATOM    823  CG  LYS A  96     -28.459  22.002  -7.196  1.00  0.00      PA   C  
ATOM    824  CD  LYS A  96     -28.391  23.085  -6.130  1.00  0.00      PA   C  
ATOM    825  CE  LYS A  96     -27.616  24.299  -6.617  1.00  0.00      PA   C  
ATOM    826  NZ  LYS A  96     -28.328  25.011  -7.714  1.00  0.00      PA   N1+
ATOM    827  N   GLY A  97     -30.918  18.096  -6.878  1.00  0.00      PA   N  
ATOM    828  CA  GLY A  97     -31.460  16.870  -6.319  1.00  0.00      PA   C  
ATOM    829  C   GLY A  97     -31.198  15.665  -7.201  1.00  0.00      PA   C  
ATOM    830  O   GLY A  97     -30.967  14.559  -6.704  1.00  0.00      PA   O  
ATOM    831  N   ALA A  98     -31.194  15.940  -8.571  1.00  0.00      PA   N  
ATOM    832  CA  ALA A  98     -30.891  14.847  -9.488  1.00  0.00      PA   C  
ATOM    833  C   ALA A  98     -29.442  14.402  -9.350  1.00  0.00      PA   C  
ATOM    834  O   ALA A  98     -29.152  13.201  -9.283  1.00  0.00      PA   O  
ATOM    835  CB  ALA A  98     -31.194  15.268 -10.926  1.00  0.00      PA   C  
ATOM    836  N   ASP A  99     -28.518  15.481  -9.403  1.00  0.00      PA   N  
ATOM    837  CA  ASP A  99     -27.113  15.131  -9.224  1.00  0.00      PA   C  
ATOM    838  C   ASP A  99     -26.875  14.474  -7.871  1.00  0.00      PA   C  
ATOM    839  O   ASP A  99     -26.101  13.514  -7.763  1.00  0.00      PA   O  
ATOM    840  CB  ASP A  99     -26.235  16.373  -9.380  1.00  0.00      PA   C  
ATOM    841  CG  ASP A  99     -24.755  16.048  -9.339  1.00  0.00      PA   C  
ATOM    842  OD1 ASP A  99     -24.238  15.493 -10.332  1.00  0.00      PA   O  
ATOM    843  OD2 ASP A  99     -24.107  16.346  -8.313  1.00  0.00      PA   O1-
ATOM    844  N   TYR A 100     -27.388  14.951  -6.829  1.00  0.00      PA   N  
ATOM    845  CA  TYR A 100     -27.259  14.333  -5.512  1.00  0.00      PA   C  
ATOM    846  C   TYR A 100     -27.807  12.912  -5.502  1.00  0.00      PA   C  
ATOM    847  O   TYR A 100     -27.274  12.049  -4.794  1.00  0.00      PA   O  
ATOM    848  CB  TYR A 100     -27.960  15.188  -4.457  1.00  0.00      PA   C  
ATOM    849  CG  TYR A 100     -27.244  16.482  -4.137  1.00  0.00      PA   C  
ATOM    850  CD1 TYR A 100     -25.921  16.679  -4.511  1.00  0.00      PA   C  
ATOM    851  CD2 TYR A 100     -27.891  17.508  -3.458  1.00  0.00      PA   C  
ATOM    852  CE1 TYR A 100     -25.262  17.859  -4.220  1.00  0.00      PA   C  
ATOM    853  CE2 TYR A 100     -27.240  18.692  -3.164  1.00  0.00      PA   C  
ATOM    854  CZ  TYR A 100     -25.926  18.862  -3.546  1.00  0.00      PA   C  
ATOM    855  OH  TYR A 100     -25.275  20.039  -3.254  1.00  0.00      PA   O  
ATOM    856  N   MET A 101     -28.723  12.570  -6.274  1.00  0.00      PA   N  
ATOM    857  CA  MET A 101     -29.211  11.200  -6.389  1.00  0.00      PA   C  
ATOM    858  C   MET A 101     -28.236  10.330  -7.171  1.00  0.00      PA   C  
ATOM    859  O   MET A 101     -28.084   9.139  -6.874  1.00  0.00      PA   O  
ATOM    860  CB  MET A 101     -30.593  11.171  -7.043  1.00  0.00      PA   C  
ATOM    861  CG  MET A 101     -31.706  11.742  -6.184  1.00  0.00      PA   C  
ATOM    862  SD  MET A 101     -33.329  11.538  -6.942  1.00  0.00      PA   S  
ATOM    863  CE  MET A 101     -33.259  12.763  -8.244  1.00  0.00      PA   C  
ATOM    864  N   ASP A 102     -27.588  11.023  -8.233  1.00  0.00      PA   N  
ATOM    865  CA  ASP A 102     -26.587  10.258  -8.971  1.00  0.00      PA   C  
ATOM    866  C   ASP A 102     -25.414   9.891  -8.071  1.00  0.00      PA   C  
ATOM    867  O   ASP A 102     -24.878   8.780  -8.159  1.00  0.00      PA   O  
ATOM    868  CB  ASP A 102     -26.111  11.052 -10.189  1.00  0.00      PA   C  
ATOM    869  CG  ASP A 102     -25.326  10.201 -11.172  1.00  0.00      PA   C  
ATOM    870  OD1 ASP A 102     -25.149   8.990 -10.916  1.00  0.00      PA   O  
ATOM    871  OD2 ASP A 102     -24.885  10.743 -12.207  1.00  0.00      PA   O1-
ATOM    872  N   CYS A 103     -24.937  10.939  -7.275  1.00  0.00      PA   N  
ATOM    873  CA  CYS A 103     -23.923  10.600  -6.282  1.00  0.00      PA   C  
ATOM    874  C   CYS A 103     -24.468   9.635  -5.237  1.00  0.00      PA   C  
ATOM    875  O   CYS A 103     -23.698   8.890  -4.619  1.00  0.00      PA   O  
ATOM    876  CB  CYS A 103     -23.396  11.865  -5.607  1.00  0.00      PA   C  
ATOM    877  SG  CYS A 103     -22.475  12.973  -6.697  1.00  0.00      PA   S  
ATOM    878  N   LEU A 104     -25.593   9.503  -4.994  1.00  0.00      PA   N  
ATOM    879  CA  LEU A 104     -26.206   8.620  -4.012  1.00  0.00      PA   C  
ATOM    880  C   LEU A 104     -26.331   7.186  -4.514  1.00  0.00      PA   C  
ATOM    881  O   LEU A 104     -26.547   6.275  -3.706  1.00  0.00      PA   O  
ATOM    882  CB  LEU A 104     -27.582   9.167  -3.614  1.00  0.00      PA   C  
ATOM    883  CG  LEU A 104     -28.382   8.491  -2.496  1.00  0.00      PA   C  
ATOM    884  CD1 LEU A 104     -27.644   8.556  -1.172  1.00  0.00      PA   C  
ATOM    885  CD2 LEU A 104     -29.736   9.149  -2.365  1.00  0.00      PA   C  
ATOM    886  N   TYR A 105     -26.098   6.998  -5.847  1.00  0.00      PA   N  
ATOM    887  CA  TYR A 105     -26.219   5.679  -6.454  1.00  0.00      PA   C  
ATOM    888  C   TYR A 105     -24.893   5.230  -7.057  1.00  0.00      PA   C  
ATOM    889  O   TYR A 105     -24.844   4.687  -8.163  1.00  0.00      PA   O  
ATOM    890  CB  TYR A 105     -27.320   5.666  -7.512  1.00  0.00      PA   C  
ATOM    891  CG  TYR A 105     -28.718   5.795  -6.951  1.00  0.00      PA   C  
ATOM    892  CD1 TYR A 105     -28.971   5.577  -5.603  1.00  0.00      PA   C  
ATOM    893  CD2 TYR A 105     -29.786   6.139  -7.770  1.00  0.00      PA   C  
ATOM    894  CE1 TYR A 105     -30.246   5.695  -5.088  1.00  0.00      PA   C  
ATOM    895  CE2 TYR A 105     -31.064   6.259  -7.263  1.00  0.00      PA   C  
ATOM    896  CZ  TYR A 105     -31.289   6.036  -5.922  1.00  0.00      PA   C  
ATOM    897  OH  TYR A 105     -32.562   6.154  -5.413  1.00  0.00      PA   O  
ATOM    898  N   ARG A 106     -23.799   5.635  -6.469  1.00  0.00      PA   N  
ATOM    899  CA  ARG A 106     -22.487   5.251  -6.979  1.00  0.00      PA   C  
ATOM    900  C   ARG A 106     -22.331   3.734  -7.012  1.00  0.00      PA   C  
ATOM    901  O   ARG A 106     -22.000   3.156  -8.053  1.00  0.00      PA   O  
ATOM    902  CB  ARG A 106     -21.386   5.891  -6.132  1.00  0.00      PA   C  
ATOM    903  CG  ARG A 106     -19.981   5.607  -6.631  1.00  0.00      PA   C  
ATOM    904  CD  ARG A 106     -19.758   6.213  -8.007  1.00  0.00      PA   C  
ATOM    905  NE  ARG A 106     -19.948   7.661  -8.004  1.00  0.00      PA   N  
ATOM    906  CZ  ARG A 106     -19.005   8.537  -7.676  1.00  0.00      PA   C  
ATOM    907  NH1 ARG A 106     -17.798   8.116  -7.325  1.00  0.00      PA   N1+
ATOM    908  NH2 ARG A 106     -19.268   9.837  -7.701  1.00  0.00      PA   N  
ATOM    909  N   TYR A 107     -22.354   3.085  -5.937  1.00  0.00      PA   N  
ATOM    910  CA  TYR A 107     -22.273   1.630  -5.910  1.00  0.00      PA   C  
ATOM    911  C   TYR A 107     -23.374   0.980  -6.736  1.00  0.00      PA   C  
ATOM    912  O   TYR A 107     -23.204  -0.157  -7.189  1.00  0.00      PA   O  
ATOM    913  CB  TYR A 107     -22.331   1.113  -4.471  1.00  0.00      PA   C  
ATOM    914  CG  TYR A 107     -22.152  -0.387  -4.368  1.00  0.00      PA   C  
ATOM    915  CD1 TYR A 107     -20.895  -0.963  -4.494  1.00  0.00      PA   C  
ATOM    916  CD2 TYR A 107     -23.240  -1.225  -4.160  1.00  0.00      PA   C  
ATOM    917  CE1 TYR A 107     -20.724  -2.332  -4.409  1.00  0.00      PA   C  
ATOM    918  CE2 TYR A 107     -23.079  -2.596  -4.075  1.00  0.00      PA   C  
ATOM    919  CZ  TYR A 107     -21.818  -3.143  -4.199  1.00  0.00      PA   C  
ATOM    920  OH  TYR A 107     -21.652  -4.506  -4.112  1.00  0.00      PA   O  
ATOM    921  N   LEU A 108     -24.494   1.516  -6.868  1.00  0.00      PA   N  
ATOM    922  CA  LEU A 108     -25.545   0.992  -7.733  1.00  0.00      PA   C  
ATOM    923  C   LEU A 108     -25.054   0.806  -9.160  1.00  0.00      PA   C  
ATOM    924  O   LEU A 108     -25.587  -0.032  -9.898  1.00  0.00      PA   O  
ATOM    925  CB  LEU A 108     -26.759   1.924  -7.705  1.00  0.00      PA   C  
ATOM    926  CG  LEU A 108     -27.980   1.511  -8.531  1.00  0.00      PA   C  
ATOM    927  CD1 LEU A 108     -28.564   0.203  -8.017  1.00  0.00      PA   C  
ATOM    928  CD2 LEU A 108     -29.030   2.612  -8.537  1.00  0.00      PA   C  
ATOM    929  N   ASN A 109     -24.169   1.712  -9.599  1.00  0.00      PA   N  
ATOM    930  CA  ASN A 109     -23.683   1.668 -10.969  1.00  0.00      PA   C  
ATOM    931  C   ASN A 109     -22.272   1.116 -11.115  1.00  0.00      PA   C  
ATOM    932  O   ASN A 109     -21.886   0.762 -12.234  1.00  0.00      PA   O  
ATOM    933  CB  ASN A 109     -23.737   3.070 -11.595  1.00  0.00      PA   C  
ATOM    934  CG  ASN A 109     -25.154   3.599 -11.716  1.00  0.00      PA   C  
ATOM    935  ND2 ASN A 109     -25.963   2.939 -12.535  1.00  0.00      PA   N  
ATOM    936  OD1 ASN A 109     -25.517   4.586 -11.077  1.00  0.00      PA   O  
ATOM    937  N   THR A 110     -21.428   1.204 -10.180  1.00  0.00      PA   N  
ATOM    938  CA  THR A 110     -20.094   0.622 -10.309  1.00  0.00      PA   C  
ATOM    939  C   THR A 110     -20.162  -0.890 -10.504  1.00  0.00      PA   C  
ATOM    940  O   THR A 110     -19.255  -1.476 -11.107  1.00  0.00      PA   O  
ATOM    941  CB  THR A 110     -19.229   0.969  -9.095  1.00  0.00      PA   C  
ATOM    942  CG2 THR A 110     -19.715   0.245  -7.852  1.00  0.00      PA   C  
ATOM    943  OG1 THR A 110     -17.872   0.584  -9.352  1.00  0.00      PA   O  
ATOM    944  N   GLN A 111     -21.037  -1.573  -9.985  1.00  0.00      PA   N  
ATOM    945  CA  GLN A 111     -21.322  -2.972 -10.271  1.00  0.00      PA   C  
ATOM    946  C   GLN A 111     -22.348  -3.123 -11.387  1.00  0.00      PA   C  
ATOM    947  O   GLN A 111     -22.912  -4.209 -11.567  1.00  0.00      PA   O  
ATOM    948  CB  GLN A 111     -21.799  -3.687  -9.006  1.00  0.00      PA   C  
ATOM    949  CG  GLN A 111     -20.736  -3.815  -7.928  1.00  0.00      PA   C  
ATOM    950  CD  GLN A 111     -19.554  -4.656  -8.372  1.00  0.00      PA   C  
ATOM    951  NE2 GLN A 111     -19.770  -5.960  -8.500  1.00  0.00      PA   N  
ATOM    952  OE1 GLN A 111     -18.459  -4.139  -8.596  1.00  0.00      PA   O  
ATOM    953  N   PHE A 112     -22.719  -2.167 -12.052  1.00  0.00      PA   N  
ATOM    954  CA  PHE A 112     -23.671  -2.167 -13.148  1.00  0.00      PA   C  
ATOM    955  C   PHE A 112     -23.044  -1.759 -14.473  1.00  0.00      PA   C  
ATOM    956  O   PHE A 112     -23.667  -1.959 -15.522  1.00  0.00      PA   O  
ATOM    957  CB  PHE A 112     -24.846  -1.228 -12.820  1.00  0.00      PA   C  
ATOM    958  CG  PHE A 112     -25.959  -1.258 -13.828  1.00  0.00      PA   C  
ATOM    959  CD1 PHE A 112     -26.835  -2.329 -13.880  1.00  0.00      PA   C  
ATOM    960  CD2 PHE A 112     -26.143  -0.204 -14.709  1.00  0.00      PA   C  
ATOM    961  CE1 PHE A 112     -27.864  -2.357 -14.800  1.00  0.00      PA   C  
ATOM    962  CE2 PHE A 112     -27.171  -0.226 -15.632  1.00  0.00      PA   C  
ATOM    963  CZ  PHE A 112     -28.032  -1.303 -15.677  1.00  0.00      PA   C  
ATOM    964  N   ILE A 113     -22.010  -1.083 -14.534  1.00  0.00      PA   N  
ATOM    965  CA  ILE A 113     -21.340  -0.703 -15.772  1.00  0.00      PA   C  
ATOM    966  C   ILE A 113     -20.998  -1.933 -16.605  1.00  0.00      PA   C  
ATOM    967  O   ILE A 113     -20.936  -1.860 -17.838  1.00  0.00      PA   O  
ATOM    968  CB  ILE A 113     -20.086   0.137 -15.457  1.00  0.00      PA   C  
ATOM    969  CG1 ILE A 113     -19.486   0.724 -16.736  1.00  0.00      PA   C  
ATOM    970  CG2 ILE A 113     -19.050  -0.681 -14.693  1.00  0.00      PA   C  
ATOM    971  CD  ILE A 113     -18.445   1.795 -16.488  1.00  0.00      PA   C  
ATOM    972  N   LYS A 114     -20.698  -3.004 -16.075  1.00  0.00      PA   N  
ATOM    973  CA  LYS A 114     -20.355  -4.228 -16.786  1.00  0.00      PA   C  
ATOM    974  C   LYS A 114     -21.554  -4.897 -17.462  1.00  0.00      PA   C  
ATOM    975  O   LYS A 114     -21.371  -5.924 -18.120  1.00  0.00      PA   O  
ATOM    976  CB  LYS A 114     -19.689  -5.221 -15.828  1.00  0.00      PA   C  
ATOM    977  CG  LYS A 114     -20.607  -5.742 -14.737  1.00  0.00      PA   C  
ATOM    978  CD  LYS A 114     -19.896  -6.702 -13.804  1.00  0.00      PA   C  
ATOM    979  CE  LYS A 114     -20.841  -7.238 -12.741  1.00  0.00      PA   C  
ATOM    980  NZ  LYS A 114     -20.161  -8.181 -11.813  1.00  0.00      PA   N1+
ATOM    981  N   LYS A 115     -22.789  -4.488 -17.194  1.00  0.00      PA   N  
ATOM    982  CA  LYS A 115     -24.004  -5.098 -17.707  1.00  0.00      PA   C  
ATOM    983  C   LYS A 115     -24.621  -4.319 -18.858  1.00  0.00      PA   C  
ATOM    984  O   LYS A 115     -25.378  -4.913 -19.624  1.00  0.00      PA   O  
ATOM    985  CB  LYS A 115     -25.039  -5.240 -16.573  1.00  0.00      PA   C  
ATOM    986  CG  LYS A 115     -24.683  -6.226 -15.488  1.00  0.00      PA   C  
ATOM    987  CD  LYS A 115     -25.726  -6.222 -14.383  1.00  0.00      PA   C  
ATOM    988  CE  LYS A 115     -27.031  -6.854 -14.855  1.00  0.00      PA   C  
ATOM    989  NZ  LYS A 115     -28.019  -6.990 -13.748  1.00  0.00      PA   N1+
ATOM    990  N   ASN A 116     -24.800  -3.158 -18.851  1.00  0.00      PA   N  
ATOM    991  CA  ASN A 116     -25.125  -2.402 -20.071  1.00  0.00      PA   C  
ATOM    992  C   ASN A 116     -23.906  -2.532 -21.013  1.00  0.00      PA   C  
ATOM    993  O   ASN A 116     -23.194  -1.562 -21.269  1.00  0.00      PA   O  
ATOM    994  CB  ASN A 116     -25.417  -0.883 -19.841  1.00  0.00      PA   C  
ATOM    995  CG  ASN A 116     -26.621  -0.431 -20.686  1.00  0.00      PA   C  
ATOM    996  ND2 ASN A 116     -27.532  -1.390 -20.930  1.00  0.00      PA   N  
ATOM    997  OD1 ASN A 116     -26.796   0.764 -20.973  1.00  0.00      PA   O  
ATOM    998  N   PRO A 135     -29.533  -0.858 -22.421  1.00  0.00      PA   N  
ATOM    999  CA  PRO A 135     -30.289   0.365 -22.706  1.00  0.00      PA   C  
ATOM   1000  C   PRO A 135     -30.576   1.200 -21.458  1.00  0.00      PA   C  
ATOM   1001  O   PRO A 135     -31.140   0.689 -20.489  1.00  0.00      PA   O  
ATOM   1002  CB  PRO A 135     -31.590  -0.165 -23.317  1.00  0.00      PA   C  
ATOM   1003  CG  PRO A 135     -31.738  -1.536 -22.754  1.00  0.00      PA   C  
ATOM   1004  CD  PRO A 135     -30.343  -2.073 -22.620  1.00  0.00      PA   C  
ATOM   1005  N   LEU A 136     -30.409   2.445 -21.517  1.00  0.00      PA   N  
ATOM   1006  CA  LEU A 136     -30.758   3.439 -20.502  1.00  0.00      PA   C  
ATOM   1007  C   LEU A 136     -30.260   3.039 -19.108  1.00  0.00      PA   C  
ATOM   1008  O   LEU A 136     -31.037   2.799 -18.181  1.00  0.00      PA   O  
ATOM   1009  CB  LEU A 136     -32.269   3.696 -20.494  1.00  0.00      PA   C  
ATOM   1010  CG  LEU A 136     -32.812   4.726 -19.475  0.00  0.00      PA   C  
ATOM   1011  CD1 LEU A 136     -34.337   4.858 -19.605  0.00  0.00      PA   C  
ATOM   1012  CD2 LEU A 136     -32.509   4.333 -18.021  0.00  0.00      PA   C  
ATOM   1013  N   MET A 137     -28.878   3.099 -19.032  1.00  0.00      PA   N  
ATOM   1014  CA  MET A 137     -28.224   3.009 -17.735  1.00  0.00      PA   C  
ATOM   1015  C   MET A 137     -27.919   4.428 -17.252  1.00  0.00      PA   C  
ATOM   1016  O   MET A 137     -28.447   5.405 -17.789  1.00  0.00      PA   O  
ATOM   1017  CB  MET A 137     -26.977   2.133 -17.828  1.00  0.00      PA   C  
ATOM   1018  CG  MET A 137     -26.180   1.950 -16.516  0.00  0.00      PA   C  
ATOM   1019  SD  MET A 137     -24.731   0.883 -16.800  0.00  0.00      PA   S  
ATOM   1020  CE  MET A 137     -24.047   0.880 -15.113  0.00  0.00      PA   C  
ATOM   1021  N   GLU A 138     -27.095   4.588 -16.239  1.00  0.00      PA   N  
ATOM   1022  CA  GLU A 138     -26.675   5.901 -15.739  1.00  0.00      PA   C  
ATOM   1023  C   GLU A 138     -27.878   6.726 -15.268  1.00  0.00      PA   C  
ATOM   1024  O   GLU A 138     -28.332   7.653 -15.936  1.00  0.00      PA   O  
ATOM   1025  CB  GLU A 138     -25.852   6.674 -16.782  1.00  0.00      PA   C  
ATOM   1026  CG  GLU A 138     -24.410   6.200 -16.936  1.00  0.00      PA   C  
ATOM   1027  CD  GLU A 138     -24.248   5.068 -17.929  1.00  0.00      PA   C  
ATOM   1028  OE1 GLU A 138     -25.244   4.698 -18.583  1.00  0.00      PA   O  
ATOM   1029  OE2 GLU A 138     -23.118   4.552 -18.058  1.00  0.00      PA   O1-
ATOM   1030  N   ILE A 139     -28.374   6.202 -14.022  1.00  0.00      PA   N  
ATOM   1031  CA  ILE A 139     -29.577   6.765 -13.404  1.00  0.00      PA   C  
ATOM   1032  C   ILE A 139     -29.681   8.273 -13.616  1.00  0.00      PA   C  
ATOM   1033  O   ILE A 139     -30.765   8.793 -13.908  1.00  0.00      PA   O  
ATOM   1034  CB  ILE A 139     -29.604   6.440 -11.899  1.00  0.00      PA   C  
ATOM   1035  CG1 ILE A 139     -29.573   4.927 -11.674  1.00  0.00      PA   C  
ATOM   1036  CG2 ILE A 139     -30.825   7.058 -11.232  1.00  0.00      PA   C  
ATOM   1037  CD  ILE A 139     -30.763   4.200 -12.254  1.00  0.00      PA   C  
ATOM   1038  N   GLY A 140     -28.749   9.014 -13.430  1.00  0.00      PA   N  
ATOM   1039  CA  GLY A 140     -28.743  10.435 -13.747  1.00  0.00      PA   C  
ATOM   1040  C   GLY A 140     -29.155  10.710 -15.181  1.00  0.00      PA   C  
ATOM   1041  O   GLY A 140     -30.038  11.533 -15.443  1.00  0.00      PA   O  
ATOM   1042  N   GLU A 141     -28.641   9.998 -16.122  1.00  0.00      PA   N  
ATOM   1043  CA  GLU A 141     -29.046  10.098 -17.521  1.00  0.00      PA   C  
ATOM   1044  C   GLU A 141     -30.493   9.658 -17.718  1.00  0.00      PA   C  
ATOM   1045  O   GLU A 141     -31.166  10.134 -18.639  1.00  0.00      PA   O  
ATOM   1046  CB  GLU A 141     -28.107   9.259 -18.394  1.00  0.00      PA   C  
ATOM   1047  CG  GLU A 141     -28.433   9.254 -19.881  1.00  0.00      PA   C  
ATOM   1048  CD  GLU A 141     -28.247  10.609 -20.532  1.00  0.00      PA   C  
ATOM   1049  OE1 GLU A 141     -27.435  11.409 -20.023  1.00  0.00      PA   O  
ATOM   1050  OE2 GLU A 141     -28.913  10.872 -21.555  1.00  0.00      PA   O1-
ATOM   1051  N   LEU A 142     -30.900   8.657 -16.789  1.00  0.00      PA   N  
ATOM   1052  CA  LEU A 142     -32.283   8.208 -16.904  1.00  0.00      PA   C  
ATOM   1053  C   LEU A 142     -33.251   9.232 -16.320  1.00  0.00      PA   C  
ATOM   1054  O   LEU A 142     -34.346   9.431 -16.859  1.00  0.00      PA   O  
ATOM   1055  CB  LEU A 142     -32.444   6.845 -16.226  1.00  0.00      PA   C  
ATOM   1056  CG  LEU A 142     -33.751   6.072 -16.415  1.00  0.00      PA   C  
ATOM   1057  CD1 LEU A 142     -33.483   4.577 -16.370  1.00  0.00      PA   C  
ATOM   1058  CD2 LEU A 142     -34.767   6.449 -15.350  1.00  0.00      PA   C  
ATOM   1059  N   ALA A 143     -32.916   9.788 -15.145  1.00  0.00      PA   N  
ATOM   1060  CA  ALA A 143     -33.755  10.848 -14.591  1.00  0.00      PA   C  
ATOM   1061  C   ALA A 143     -33.830  12.033 -15.544  1.00  0.00      PA   C  
ATOM   1062  O   ALA A 143     -34.914  12.575 -15.798  1.00  0.00      PA   O  
ATOM   1063  CB  ALA A 143     -33.220  11.281 -13.226  1.00  0.00      PA   C  
ATOM   1064  N   LEU A 144     -32.853  12.491 -16.079  1.00  0.00      PA   N  
ATOM   1065  CA  LEU A 144     -32.859  13.530 -17.102  1.00  0.00      PA   C  
ATOM   1066  C   LEU A 144     -33.580  13.061 -18.359  1.00  0.00      PA   C  
ATOM   1067  O   LEU A 144     -34.140  13.880 -19.096  1.00  0.00      PA   O  
ATOM   1068  CB  LEU A 144     -31.428  13.956 -17.422  1.00  0.00      PA   C  
ATOM   1069  CG  LEU A 144     -30.686  14.661 -16.285  1.00  0.00      PA   C  
ATOM   1070  CD1 LEU A 144     -29.238  14.924 -16.664  1.00  0.00      PA   C  
ATOM   1071  CD2 LEU A 144     -31.391  15.955 -15.909  1.00  0.00      PA   C  
ATOM   1072  N   ASP A 145     -33.583  11.711 -18.594  1.00  0.00      PA   N  
ATOM   1073  CA  ASP A 145     -34.422  11.161 -19.652  1.00  0.00      PA   C  
ATOM   1074  C   ASP A 145     -35.896  11.381 -19.337  1.00  0.00      PA   C  
ATOM   1075  O   ASP A 145     -36.707  11.616 -20.241  1.00  0.00      PA   O  
ATOM   1076  CB  ASP A 145     -34.120   9.671 -19.834  1.00  0.00      PA   C  
ATOM   1077  CG  ASP A 145     -34.755   9.085 -21.085  1.00  0.00      PA   C  
ATOM   1078  OD1 ASP A 145     -35.422   9.826 -21.836  1.00  0.00      PA   O  
ATOM   1079  OD2 ASP A 145     -34.586   7.869 -21.315  1.00  0.00      PA   O1-
ATOM   1080  N   MET A 146     -36.215  11.195 -17.971  1.00  0.00      PA   N  
ATOM   1081  CA  MET A 146     -37.597  11.468 -17.595  1.00  0.00      PA   C  
ATOM   1082  C   MET A 146     -37.922  12.953 -17.715  1.00  0.00      PA   C  
ATOM   1083  O   MET A 146     -39.063  13.313 -18.027  1.00  0.00      PA   O  
ATOM   1084  CB  MET A 146     -37.866  10.971 -16.175  1.00  0.00      PA   C  
ATOM   1085  CG  MET A 146     -37.636   9.478 -15.998  1.00  0.00      PA   C  
ATOM   1086  SD  MET A 146     -38.579   8.470 -17.159  1.00  0.00      PA   S  
ATOM   1087  CE  MET A 146     -40.246   8.752 -16.581  1.00  0.00      PA   C  
ATOM   1088  N   TRP A 147     -37.072  13.833 -17.430  1.00  0.00      PA   N  
ATOM   1089  CA  TRP A 147     -37.262  15.248 -17.737  1.00  0.00      PA   C  
ATOM   1090  C   TRP A 147     -37.469  15.453 -19.233  1.00  0.00      PA   C  
ATOM   1091  O   TRP A 147     -38.287  16.284 -19.652  1.00  0.00      PA   O  
ATOM   1092  CB  TRP A 147     -36.067  16.061 -17.240  1.00  0.00      PA   C  
ATOM   1093  CG  TRP A 147     -36.149  17.559 -17.503  0.00  0.00      PA   C  
ATOM   1094  CD1 TRP A 147     -35.835  18.255 -18.638  0.00  0.00      PA   C  
ATOM   1095  CD2 TRP A 147     -36.736  18.506 -16.590  0.00  0.00      PA   C  
ATOM   1096  CE2 TRP A 147     -36.739  19.756 -17.248  0.00  0.00      PA   C  
ATOM   1097  CE3 TRP A 147     -37.258  18.375 -15.296  0.00  0.00      PA   C  
ATOM   1098  NE1 TRP A 147     -36.187  19.577 -18.495  0.00  0.00      PA   N  
ATOM   1099  CZ2 TRP A 147     -37.258  20.889 -16.625  0.00  0.00      PA   C  
ATOM   1100  CZ3 TRP A 147     -37.779  19.518 -14.674  0.00  0.00      PA   C  
ATOM   1101  CH2 TRP A 147     -37.779  20.758 -15.328  0.00  0.00      PA   C  
ATOM   1102  N   ARG A 148     -36.816  14.726 -20.064  1.00  0.00      PA   N  
ATOM   1103  CA  ARG A 148     -37.092  14.719 -21.496  1.00  0.00      PA   C  
ATOM   1104  C   ARG A 148     -38.520  14.264 -21.765  1.00  0.00      PA   C  
ATOM   1105  O   ARG A 148     -39.188  14.792 -22.657  1.00  0.00      PA   O  
ATOM   1106  CB  ARG A 148     -36.097  13.817 -22.226  1.00  0.00      PA   C  
ATOM   1107  CG  ARG A 148     -36.231  13.848 -23.741  1.00  0.00      PA   C  
ATOM   1108  CD  ARG A 148     -35.189  12.961 -24.407  1.00  0.00      PA   C  
ATOM   1109  NE  ARG A 148     -35.329  12.948 -25.860  1.00  0.00      PA   N  
ATOM   1110  CZ  ARG A 148     -34.732  13.813 -26.674  1.00  0.00      PA   C  
ATOM   1111  NH1 ARG A 148     -33.947  14.758 -26.176  1.00  0.00      PA   N1+
ATOM   1112  NH2 ARG A 148     -34.915  13.730 -27.984  1.00  0.00      PA   N  
ATOM   1113  N   LYS A 149     -38.955  13.208 -20.947  1.00  0.00      PA   N  
ATOM   1114  CA  LYS A 149     -40.353  12.810 -21.055  1.00  0.00      PA   C  
ATOM   1115  C   LYS A 149     -41.292  13.921 -20.596  1.00  0.00      PA   C  
ATOM   1116  O   LYS A 149     -42.471  13.914 -20.966  1.00  0.00      PA   O  
ATOM   1117  CB  LYS A 149     -40.592  11.529 -20.252  1.00  0.00      PA   C  
ATOM   1118  CG  LYS A 149     -41.959  10.894 -20.447  1.00  0.00      PA   C  
ATOM   1119  CD  LYS A 149     -42.049   9.562 -19.722  1.00  0.00      PA   C  
ATOM   1120  CE  LYS A 149     -43.404   8.906 -19.928  1.00  0.00      PA   C  
ATOM   1121  NZ  LYS A 149     -43.495   7.592 -19.232  1.00  0.00      PA   N1+
ATOM   1122  N   LEU A 150     -40.865  14.804 -19.737  1.00  0.00      PA   N  
ATOM   1123  CA  LEU A 150     -41.652  15.989 -19.420  1.00  0.00      PA   C  
ATOM   1124  C   LEU A 150     -41.644  16.994 -20.564  1.00  0.00      PA   C  
ATOM   1125  O   LEU A 150     -42.625  17.725 -20.745  1.00  0.00      PA   O  
ATOM   1126  CB  LEU A 150     -41.132  16.646 -18.136  1.00  0.00      PA   C  
ATOM   1127  CG  LEU A 150     -41.932  17.784 -17.487  1.00  0.00      PA   C  
ATOM   1128  CD1 LEU A 150     -41.718  17.779 -15.984  1.00  0.00      PA   C  
ATOM   1129  CD2 LEU A 150     -41.552  19.145 -18.056  1.00  0.00      PA   C  
ATOM   1130  N   MET A 151     -40.690  17.095 -21.352  1.00  0.00      PA   N  
ATOM   1131  CA  MET A 151     -40.604  18.098 -22.408  1.00  0.00      PA   C  
ATOM   1132  C   MET A 151     -41.154  17.629 -23.751  1.00  0.00      PA   C  
ATOM   1133  O   MET A 151     -41.584  18.467 -24.552  1.00  0.00      PA   O  
ATOM   1134  CB  MET A 151     -39.157  18.562 -22.586  1.00  0.00      PA   C  
ATOM   1135  CG  MET A 151     -38.632  19.357 -21.406  1.00  0.00      PA   C  
ATOM   1136  SD  MET A 151     -39.705  20.762 -21.047  1.00  0.00      PA   S  
ATOM   1137  CE  MET A 151     -39.508  21.733 -22.536  1.00  0.00      PA   C  
ATOM   1138  N   VAL A 152     -41.178  16.322 -24.013  1.00  0.00      PA   N  
ATOM   1139  CA  VAL A 152     -41.738  15.811 -25.263  1.00  0.00      PA   C  
ATOM   1140  C   VAL A 152     -43.234  16.090 -25.349  1.00  0.00      PA   C  
ATOM   1141  O   VAL A 152     -43.806  16.097 -26.447  1.00  0.00      PA   O  
ATOM   1142  CB  VAL A 152     -41.416  14.301 -25.401  1.00  0.00      PA   C  
ATOM   1143  CG1 VAL A 152     -42.094  13.691 -26.619  1.00  0.00      PA   C  
ATOM   1144  CG2 VAL A 152     -39.916  14.091 -25.501  1.00  0.00      PA   C  
ATOM   1145  N   GLU A 153     -43.869  16.275 -24.134  1.00  0.00      PA   N  
ATOM   1146  CA  GLU A 153     -45.281  16.626 -24.026  1.00  0.00      PA   C  
ATOM   1147  C   GLU A 153     -45.605  17.792 -24.955  1.00  0.00      PA   C  
ATOM   1148  O   GLU A 153     -44.682  18.480 -25.412  1.00  0.00      PA   O  
ATOM   1149  CB  GLU A 153     -45.605  16.984 -22.573  1.00  0.00      PA   C  
ATOM   1150  CG  GLU A 153     -45.327  15.865 -21.589  1.00  0.00      PA   C  
ATOM   1151  CD  GLU A 153     -46.194  14.648 -21.827  1.00  0.00      PA   C  
ATOM   1152  OE1 GLU A 153     -47.349  14.812 -22.273  1.00  0.00      PA   O  
ATOM   1153  OE2 GLU A 153     -45.714  13.523 -21.574  1.00  0.00      PA   O1-
ATOM   1154  N   PRO A 154     -46.987  18.036 -25.201  1.00  0.00      PA   N  
ATOM   1155  CA  PRO A 154     -47.304  19.208 -26.040  1.00  0.00      PA   C  
ATOM   1156  C   PRO A 154     -46.746  20.515 -25.498  1.00  0.00      PA   C  
ATOM   1157  O   PRO A 154     -46.839  21.540 -26.186  1.00  0.00      PA   O  
ATOM   1158  CB  PRO A 154     -48.839  19.219 -26.073  1.00  0.00      PA   C  
ATOM   1159  CG  PRO A 154     -49.258  18.429 -24.879  1.00  0.00      PA   C  
ATOM   1160  CD  PRO A 154     -48.210  17.367 -24.723  1.00  0.00      PA   C  
ATOM   1161  N   LEU A 155     -46.217  20.538 -24.298  1.00  0.00      PA   N  
ATOM   1162  CA  LEU A 155     -45.448  21.673 -23.806  1.00  0.00      PA   C  
ATOM   1163  C   LEU A 155     -44.391  22.106 -24.815  1.00  0.00      PA   C  
ATOM   1164  O   LEU A 155     -44.207  23.304 -25.055  1.00  0.00      PA   O  
ATOM   1165  CB  LEU A 155     -44.794  21.309 -22.473  1.00  0.00      PA   C  
ATOM   1166  CG  LEU A 155     -45.723  20.996 -21.299  1.00  0.00      PA   C  
ATOM   1167  CD1 LEU A 155     -44.922  20.497 -20.106  1.00  0.00      PA   C  
ATOM   1168  CD2 LEU A 155     -46.549  22.214 -20.920  1.00  0.00      PA   C  
ATOM   1169  N   GLN A 156     -43.764  21.255 -25.493  1.00  0.00      PA   N  
ATOM   1170  CA  GLN A 156     -42.741  21.599 -26.477  1.00  0.00      PA   C  
ATOM   1171  C   GLN A 156     -43.323  22.329 -27.677  1.00  0.00      PA   C  
ATOM   1172  O   GLN A 156     -42.587  23.026 -28.381  1.00  0.00      PA   O  
ATOM   1173  CB  GLN A 156     -41.999  20.348 -26.949  1.00  0.00      PA   C  
ATOM   1174  CG  GLN A 156     -42.847  19.370 -27.741  1.00  0.00      PA   C  
ATOM   1175  CD  GLN A 156     -42.076  18.127 -28.138  1.00  0.00      PA   C  
ATOM   1176  NE2 GLN A 156     -42.761  17.186 -28.778  1.00  0.00      PA   N  
ATOM   1177  OE1 GLN A 156     -40.880  18.013 -27.872  1.00  0.00      PA   O  
ATOM   1178  N   ALA A 157     -44.685  22.144 -27.875  1.00  0.00      PA   N  
ATOM   1179  CA  ALA A 157     -45.359  22.993 -28.846  1.00  0.00      PA   C  
ATOM   1180  C   ALA A 157     -45.867  24.273 -28.199  1.00  0.00      PA   C  
ATOM   1181  O   ALA A 157     -45.796  25.344 -28.805  1.00  0.00      PA   O  
ATOM   1182  CB  ALA A 157     -46.517  22.237 -29.502  1.00  0.00      PA   C  
ATOM   1183  N   ILE A 158     -46.382  24.107 -26.919  1.00  0.00      PA   N  
ATOM   1184  CA  ILE A 158     -46.894  25.280 -26.218  1.00  0.00      PA   C  
ATOM   1185  C   ILE A 158     -45.752  26.156 -25.718  1.00  0.00      PA   C  
ATOM   1186  O   ILE A 158     -45.652  27.334 -26.079  1.00  0.00      PA   O  
ATOM   1187  CB  ILE A 158     -47.818  24.851 -25.063  1.00  0.00      PA   C  
ATOM   1188  CG1 ILE A 158     -49.048  24.118 -25.601  1.00  0.00      PA   C  
ATOM   1189  CG2 ILE A 158     -48.231  26.057 -24.232  1.00  0.00      PA   C  
ATOM   1190  CD  ILE A 158     -49.872  23.441 -24.527  1.00  0.00      PA   C  
ATOM   1191  N   LEU A 159     -44.860  25.647 -24.952  1.00  0.00      PA   N  
ATOM   1192  CA  LEU A 159     -43.885  26.442 -24.207  1.00  0.00      PA   C  
ATOM   1193  C   LEU A 159     -43.060  27.341 -25.115  1.00  0.00      PA   C  
ATOM   1194  O   LEU A 159     -42.952  28.548 -24.872  1.00  0.00      PA   O  
ATOM   1195  CB  LEU A 159     -42.962  25.533 -23.393  1.00  0.00      PA   C  
ATOM   1196  CG  LEU A 159     -43.604  24.823 -22.204  1.00  0.00      PA   C  
ATOM   1197  CD1 LEU A 159     -42.605  23.903 -21.524  1.00  0.00      PA   C  
ATOM   1198  CD2 LEU A 159     -44.130  25.858 -21.237  1.00  0.00      PA   C  
ATOM   1199  N   ILE A 160     -42.573  26.860 -26.193  1.00  0.00      PA   N  
ATOM   1200  CA  ILE A 160     -41.740  27.673 -27.075  1.00  0.00      PA   C  
ATOM   1201  C   ILE A 160     -42.563  28.802 -27.682  1.00  0.00      PA   C  
ATOM   1202  O   ILE A 160     -42.111  29.951 -27.737  1.00  0.00      PA   O  
ATOM   1203  CB  ILE A 160     -41.050  26.798 -28.144  1.00  0.00      PA   C  
ATOM   1204  CG1 ILE A 160     -42.053  26.023 -29.006  1.00  0.00      PA   C  
ATOM   1205  CG2 ILE A 160     -40.060  25.843 -27.490  1.00  0.00      PA   C  
ATOM   1206  CD  ILE A 160     -42.445  26.713 -30.303  1.00  0.00      PA   C  
ATOM   1207  N   ARG A 161     -43.852  28.474 -28.019  1.00  0.00      PA   N  
ATOM   1208  CA  ARG A 161     -44.733  29.528 -28.512  1.00  0.00      PA   C  
ATOM   1209  C   ARG A 161     -44.984  30.571 -27.434  1.00  0.00      PA   C  
ATOM   1210  O   ARG A 161     -45.009  31.776 -27.713  1.00  0.00      PA   O  
ATOM   1211  CB  ARG A 161     -46.058  28.935 -28.992  1.00  0.00      PA   C  
ATOM   1212  CG  ARG A 161     -45.969  28.105 -30.260  1.00  0.00      PA   C  
ATOM   1213  CD  ARG A 161     -47.334  27.531 -30.611  1.00  0.00      PA   C  
ATOM   1214  NE  ARG A 161     -47.293  26.662 -31.784  1.00  0.00      PA   N  
ATOM   1215  CZ  ARG A 161     -48.336  25.970 -32.232  1.00  0.00      PA   C  
ATOM   1216  NH1 ARG A 161     -49.501  26.038 -31.602  1.00  0.00      PA   N1+
ATOM   1217  NH2 ARG A 161     -48.213  25.203 -33.306  1.00  0.00      PA   N  
ATOM   1218  N   MET A 162     -45.158  30.079 -26.171  1.00  0.00      PA   N  
ATOM   1219  CA  MET A 162     -45.295  31.001 -25.055  1.00  0.00      PA   C  
ATOM   1220  C   MET A 162     -43.960  31.611 -24.653  1.00  0.00      PA   C  
ATOM   1221  O   MET A 162     -43.942  32.663 -24.005  1.00  0.00      PA   O  
ATOM   1222  CB  MET A 162     -45.916  30.281 -23.854  1.00  0.00      PA   C  
ATOM   1223  CG  MET A 162     -47.270  29.636 -24.131  1.00  0.00      PA   C  
ATOM   1224  SD  MET A 162     -48.543  30.767 -24.721  1.00  0.00      PA   S  
ATOM   1225  CE  MET A 162     -48.608  30.325 -26.458  1.00  0.00      PA   C  
ATOM   1226  N   LEU A 163     -42.864  31.087 -25.106  1.00  0.00      PA   N  
ATOM   1227  CA  LEU A 163     -41.547  31.586 -24.727  1.00  0.00      PA   C  
ATOM   1228  C   LEU A 163     -41.056  32.646 -25.704  1.00  0.00      PA   C  
ATOM   1229  O   LEU A 163     -40.631  33.731 -25.293  1.00  0.00      PA   O  
ATOM   1230  CB  LEU A 163     -40.555  30.425 -24.645  1.00  0.00      PA   C  
ATOM   1231  CG  LEU A 163     -39.128  30.734 -24.196  1.00  0.00      PA   C  
ATOM   1232  CD1 LEU A 163     -39.118  31.286 -22.781  1.00  0.00      PA   C  
ATOM   1233  CD2 LEU A 163     -38.281  29.478 -24.291  1.00  0.00      PA   C  
ATOM   1234  N   LEU A 164     -41.206  32.376 -27.006  1.00  0.00      PA   N  
ATOM   1235  CA  LEU A 164     -40.827  33.360 -28.014  1.00  0.00      PA   C  
ATOM   1236  C   LEU A 164     -41.689  34.611 -27.926  1.00  0.00      PA   C  
ATOM   1237  O   LEU A 164     -41.249  35.696 -28.322  1.00  0.00      PA   O  
ATOM   1238  CB  LEU A 164     -40.913  32.738 -29.411  1.00  0.00      PA   C  
ATOM   1239  CG  LEU A 164     -42.266  32.182 -29.878  1.00  0.00      PA   C  
ATOM   1240  CD1 LEU A 164     -43.152  33.232 -30.543  1.00  0.00      PA   C  
ATOM   1241  CD2 LEU A 164     -42.072  30.973 -30.789  1.00  0.00      PA   C  
ATOM   1242  N   ARG A 165     -42.946  34.416 -27.366  1.00  0.00      PA   N  
ATOM   1243  CA  ARG A 165     -43.805  35.582 -27.192  1.00  0.00      PA   C  
ATOM   1244  C   ARG A 165     -43.187  36.588 -26.229  1.00  0.00      PA   C  
ATOM   1245  O   ARG A 165     -43.430  37.794 -26.350  1.00  0.00      PA   O  
ATOM   1246  CB  ARG A 165     -45.185  35.146 -26.696  1.00  0.00      PA   C  
ATOM   1247  CG  ARG A 165     -46.208  36.269 -26.625  1.00  0.00      PA   C  
ATOM   1248  CD  ARG A 165     -47.545  35.772 -26.100  1.00  0.00      PA   C  
ATOM   1249  NE  ARG A 165     -47.451  35.321 -24.714  1.00  0.00      PA   N  
ATOM   1250  CZ  ARG A 165     -47.513  36.132 -23.663  1.00  0.00      PA   C  
ATOM   1251  NH1 ARG A 165     -47.671  37.437 -23.837  1.00  0.00      PA   N1+
ATOM   1252  NH2 ARG A 165     -47.418  35.638 -22.436  1.00  0.00      PA   N  
ATOM   1253  N   GLU A 166     -42.372  36.144 -25.298  1.00  0.00      PA   N  
ATOM   1254  CA  GLU A 166     -41.656  37.045 -24.407  1.00  0.00      PA   C  
ATOM   1255  C   GLU A 166     -40.353  37.544 -25.016  1.00  0.00      PA   C  
ATOM   1256  O   GLU A 166     -39.787  38.524 -24.520  1.00  0.00      PA   O  
ATOM   1257  CB  GLU A 166     -41.387  36.352 -23.069  1.00  0.00      PA   C  
ATOM   1258  CG  GLU A 166     -42.654  36.080 -22.268  1.00  0.00      PA   C  
ATOM   1259  CD  GLU A 166     -42.384  35.364 -20.959  1.00  0.00      PA   C  
ATOM   1260  OE1 GLU A 166     -41.228  34.957 -20.728  1.00  0.00      PA   O  
ATOM   1261  OE2 GLU A 166     -43.333  35.206 -20.161  1.00  0.00      PA   O1-
ATOM   1262  N   ILE A 167     -39.922  36.982 -26.119  1.00  0.00      PA   N  
ATOM   1263  CA  ILE A 167     -38.806  37.519 -26.888  1.00  0.00      PA   C  
ATOM   1264  C   ILE A 167     -39.305  38.361 -28.060  1.00  0.00      PA   C  
ATOM   1265  O   ILE A 167     -38.650  39.337 -28.443  1.00  0.00      PA   O  
ATOM   1266  CB  ILE A 167     -37.886  36.380 -27.367  1.00  0.00      PA   C  
ATOM   1267  CG1 ILE A 167     -37.265  35.659 -26.171  1.00  0.00      PA   C  
ATOM   1268  CG2 ILE A 167     -36.785  36.907 -28.275  1.00  0.00      PA   C  
ATOM   1269  CD  ILE A 167     -36.529  34.391 -26.540  1.00  0.00      PA   C  
ATOM   1270  N   LYS A 168     -40.491  37.997 -28.624  1.00  0.00      PA   N  
ATOM   1271  CA  LYS A 168     -41.107  38.816 -29.664  1.00  0.00      PA   C  
ATOM   1272  C   LYS A 168     -41.231  40.270 -29.233  1.00  0.00      PA   C  
ATOM   1273  O   LYS A 168     -41.126  41.179 -30.064  1.00  0.00      PA   O  
ATOM   1274  CB  LYS A 168     -42.485  38.255 -30.025  1.00  0.00      PA   C  
ATOM   1275  CG  LYS A 168     -43.204  39.013 -31.131  1.00  0.00      PA   C  
ATOM   1276  CD  LYS A 168     -44.526  38.349 -31.483  1.00  0.00      PA   C  
ATOM   1277  CE  LYS A 168     -45.561  38.579 -30.391  1.00  0.00      PA   C  
ATOM   1278  NZ  LYS A 168     -46.897  38.037 -30.763  1.00  0.00      PA   N1+
ATOM   1279  N   ASN A 169     -41.474  40.501 -27.935  1.00  0.00      PA   N  
ATOM   1280  CA  ASN A 169     -41.436  41.855 -27.402  1.00  0.00      PA   C  
ATOM   1281  C   ASN A 169     -39.988  42.321 -27.333  1.00  0.00      PA   C  
ATOM   1282  O   ASN A 169     -39.446  42.544 -26.247  1.00  0.00      PA   O  
ATOM   1283  CB  ASN A 169     -42.094  41.911 -26.022  1.00  0.00      PA   C  
ATOM   1284  CG  ASN A 169     -43.589  41.664 -26.078  1.00  0.00      PA   C  
ATOM   1285  ND2 ASN A 169     -44.097  40.890 -25.126  1.00  0.00      PA   N  
ATOM   1286  OD1 ASN A 169     -44.279  42.162 -26.967  1.00  0.00      PA   O  
ATOM   1287  N   ASP A 170     -39.382  42.539 -28.513  1.00  0.00      PA   N  
ATOM   1288  CA  ASP A 170     -37.973  42.906 -28.601  1.00  0.00      PA   C  
ATOM   1289  C   ASP A 170     -37.802  44.421 -28.550  1.00  0.00      PA   C  
ATOM   1290  O   ASP A 170     -37.098  44.946 -27.680  1.00  0.00      PA   O  
ATOM   1291  CB  ASP A 170     -37.369  42.322 -29.885  1.00  0.00      PA   C  
ATOM   1292  CG  ASP A 170     -35.856  42.442 -29.936  1.00  0.00      PA   C  
ATOM   1293  OD1 ASP A 170     -35.261  43.019 -29.004  1.00  0.00      PA   O  
ATOM   1294  OD2 ASP A 170     -35.258  41.949 -30.916  1.00  0.00      PA   O1-
ATOM   1295  N   ARG A 171     -38.476  45.132 -29.478  1.00  0.00      PA   N  
ATOM   1296  CA  ARG A 171     -38.415  46.589 -29.510  1.00  0.00      PA   C  
ATOM   1297  C   ARG A 171     -39.341  47.154 -28.437  1.00  0.00      PA   C  
ATOM   1298  O   ARG A 171     -40.567  47.031 -28.525  1.00  0.00      PA   O  
ATOM   1299  CB  ARG A 171     -38.762  47.101 -30.907  1.00  0.00      PA   C  
ATOM   1300  CG  ARG A 171     -40.111  46.640 -31.454  1.00  0.00      PA   C  
ATOM   1301  CD  ARG A 171     -40.358  47.159 -32.862  1.00  0.00      PA   C  
ATOM   1302  NE  ARG A 171     -40.545  48.607 -32.897  1.00  0.00      PA   N  
ATOM   1303  CZ  ARG A 171     -40.512  49.337 -34.007  1.00  0.00      PA   C  
ATOM   1304  NH1 ARG A 171     -40.299  48.757 -35.179  1.00  0.00      PA   N1+
ATOM   1305  NH2 ARG A 171     -40.693  50.649 -33.944  1.00  0.00      PA   N  
ATOM   1306  N   GLY A 172     -38.757  47.684 -27.367  1.00  0.00      PA   N  
ATOM   1307  CA  GLY A 172     -39.534  48.292 -26.303  1.00  0.00      PA   C  
ATOM   1308  C   GLY A 172     -40.385  47.335 -25.503  1.00  0.00      PA   C  
ATOM   1309  O   GLY A 172     -41.366  47.761 -24.887  1.00  0.00      PA   O  
ATOM   1310  N   GLY A 173     -40.001  46.037 -25.487  1.00  0.00      PA   N  
ATOM   1311  CA  GLY A 173     -40.766  45.057 -24.740  1.00  0.00      PA   C  
ATOM   1312  C   GLY A 173     -39.959  44.403 -23.638  1.00  0.00      PA   C  
ATOM   1313  O   GLY A 173     -40.041  43.187 -23.432  1.00  0.00      PA   O  
ATOM   1314  N   GLU A 174     -39.147  45.205 -22.955  1.00  0.00      PA   N  
ATOM   1315  CA  GLU A 174     -38.192  44.711 -21.978  1.00  0.00      PA   C  
ATOM   1316  C   GLU A 174     -38.504  45.302 -20.607  1.00  0.00      PA   C  
ATOM   1317  O   GLU A 174     -39.012  46.423 -20.506  1.00  0.00      PA   O  
ATOM   1318  CB  GLU A 174     -36.763  45.071 -22.410  1.00  0.00      PA   C  
ATOM   1319  CG  GLU A 174     -36.393  44.523 -23.778  1.00  0.00      PA   C  
ATOM   1320  CD  GLU A 174     -36.418  43.009 -23.834  1.00  0.00      PA   C  
ATOM   1321  OE1 GLU A 174     -36.100  42.363 -22.814  1.00  0.00      PA   O  
ATOM   1322  OE2 GLU A 174     -36.762  42.463 -24.905  1.00  0.00      PA   O1-
ATOM   1323  N   ASP A 175     -38.146  44.545 -19.540  1.00  0.00      PA   N  
ATOM   1324  CA  ASP A 175     -37.540  43.217 -19.619  1.00  0.00      PA   C  
ATOM   1325  C   ASP A 175     -38.115  42.237 -18.596  1.00  0.00      PA   C  
ATOM   1326  O   ASP A 175     -38.339  42.591 -17.439  1.00  0.00      PA   O  
ATOM   1327  CB  ASP A 175     -36.017  43.313 -19.443  1.00  0.00      PA   C  
ATOM   1328  CG  ASP A 175     -35.611  44.005 -18.151  1.00  0.00      PA   C  
ATOM   1329  OD1 ASP A 175     -36.493  44.517 -17.430  1.00  0.00      PA   O  
ATOM   1330  OD2 ASP A 175     -34.399  44.033 -17.852  1.00  0.00      PA   O1-
ATOM   1331  N   PRO A 176     -38.299  40.981 -19.039  1.00  0.00      PA   N  
ATOM   1332  CA  PRO A 176     -38.661  39.911 -18.106  1.00  0.00      PA   C  
ATOM   1333  C   PRO A 176     -37.416  39.399 -17.388  1.00  0.00      PA   C  
ATOM   1334  O   PRO A 176     -36.297  39.850 -17.627  1.00  0.00      PA   O  
ATOM   1335  CB  PRO A 176     -39.270  38.845 -19.018  1.00  0.00      PA   C  
ATOM   1336  CG  PRO A 176     -38.617  39.074 -20.337  1.00  0.00      PA   C  
ATOM   1337  CD  PRO A 176     -38.396  40.551 -20.445  1.00  0.00      PA   C  
ATOM   1338  N   ASN A 177     -37.559  38.476 -16.530  1.00  0.00      PA   N  
ATOM   1339  CA  ASN A 177     -36.458  37.891 -15.773  1.00  0.00      PA   C  
ATOM   1340  C   ASN A 177     -35.560  37.090 -16.707  1.00  0.00      PA   C  
ATOM   1341  O   ASN A 177     -35.968  36.047 -17.228  1.00  0.00      PA   O  
ATOM   1342  CB  ASN A 177     -36.992  37.006 -14.650  1.00  0.00      PA   C  
ATOM   1343  CG  ASN A 177     -37.722  37.793 -13.583  1.00  0.00      PA   C  
ATOM   1344  ND2 ASN A 177     -36.989  38.635 -12.864  1.00  0.00      PA   N  
ATOM   1345  OD1 ASN A 177     -38.929  37.641 -13.402  1.00  0.00      PA   O  
ATOM   1346  N   GLN A 178     -34.319  37.651 -16.963  1.00  0.00      PA   N  
ATOM   1347  CA  GLN A 178     -33.321  36.838 -17.645  1.00  0.00      PA   C  
ATOM   1348  C   GLN A 178     -33.006  35.573 -16.863  1.00  0.00      PA   C  
ATOM   1349  O   GLN A 178     -32.500  34.605 -17.439  1.00  0.00      PA   O  
ATOM   1350  CB  GLN A 178     -32.036  37.640 -17.866  1.00  0.00      PA   C  
ATOM   1351  CG  GLN A 178     -31.306  37.999 -16.581  1.00  0.00      PA   C  
ATOM   1352  CD  GLN A 178     -30.042  38.796 -16.829  1.00  0.00      PA   C  
ATOM   1353  NE2 GLN A 178     -29.371  39.192 -15.752  1.00  0.00      PA   N  
ATOM   1354  OE1 GLN A 178     -29.668  39.049 -17.975  1.00  0.00      PA   O  
ATOM   1355  N   LYS A 179     -33.156  35.565 -15.589  1.00  0.00      PA   N  
ATOM   1356  CA  LYS A 179     -32.974  34.371 -14.773  1.00  0.00      PA   C  
ATOM   1357  C   LYS A 179     -33.992  33.298 -15.140  1.00  0.00      PA   C  
ATOM   1358  O   LYS A 179     -33.642  32.123 -15.308  1.00  0.00      PA   O  
ATOM   1359  CB  LYS A 179     -33.081  34.757 -13.298  1.00  0.00      PA   C  
ATOM   1360  CG  LYS A 179     -32.948  33.630 -12.298  1.00  0.00      PA   C  
ATOM   1361  CD  LYS A 179     -32.911  34.217 -10.898  1.00  0.00      PA   C  
ATOM   1362  CE  LYS A 179     -34.260  34.813 -10.525  1.00  0.00      PA   C  
ATOM   1363  NZ  LYS A 179     -34.266  35.378  -9.150  1.00  0.00      PA   N1+
ATOM   1364  N   VAL A 180     -35.234  33.623 -15.243  1.00  0.00      PA   N  
ATOM   1365  CA  VAL A 180     -36.284  32.653 -15.538  1.00  0.00      PA   C  
ATOM   1366  C   VAL A 180     -36.149  32.132 -16.964  1.00  0.00      PA   C  
ATOM   1367  O   VAL A 180     -36.100  30.918 -17.194  1.00  0.00      PA   O  
ATOM   1368  CB  VAL A 180     -37.671  33.275 -15.294  1.00  0.00      PA   C  
ATOM   1369  CG1 VAL A 180     -38.762  32.312 -15.724  1.00  0.00      PA   C  
ATOM   1370  CG2 VAL A 180     -37.833  33.642 -13.828  1.00  0.00      PA   C  
ATOM   1371  N   ILE A 181     -36.131  33.061 -17.954  1.00  0.00      PA   N  
ATOM   1372  CA  ILE A 181     -36.025  32.637 -19.348  1.00  0.00      PA   C  
ATOM   1373  C   ILE A 181     -34.690  31.949 -19.598  1.00  0.00      PA   C  
ATOM   1374  O   ILE A 181     -34.614  30.966 -20.346  1.00  0.00      PA   O  
ATOM   1375  CB  ILE A 181     -36.233  33.833 -20.294  1.00  0.00      PA   C  
ATOM   1376  CG1 ILE A 181     -37.645  34.396 -20.138  1.00  0.00      PA   C  
ATOM   1377  CG2 ILE A 181     -35.997  33.425 -21.738  1.00  0.00      PA   C  
ATOM   1378  CD  ILE A 181     -37.854  35.689 -20.880  1.00  0.00      PA   C  
ATOM   1379  N   HSE A 182     -33.598  32.526 -19.057  1.00  0.00      PA   N  
ATOM   1380  CA  HSE A 182     -32.304  31.864 -19.192  1.00  0.00      PA   C  
ATOM   1381  C   HSE A 182     -32.326  30.474 -18.574  1.00  0.00      PA   C  
ATOM   1382  O   HSE A 182     -31.617  29.576 -19.041  1.00  0.00      PA   O  
ATOM   1383  CB  HSE A 182     -31.206  32.715 -18.553  1.00  0.00      PA   C  
ATOM   1384  CG  HSE A 182     -29.834  32.134 -18.692  1.00  0.00      PA   C  
ATOM   1385  CD2 HSE A 182     -29.026  31.530 -17.789  1.00  0.00      PA   C  
ATOM   1386  ND1 HSE A 182     -29.142  32.137 -19.883  1.00  0.00      PA   N  
ATOM   1387  CE1 HSE A 182     -27.966  31.561 -19.708  1.00  0.00      PA   C  
ATOM   1388  NE2 HSE A 182     -27.871  31.184 -18.446  1.00  0.00      PA   N  
ATOM   1389  N   GLY A 183     -33.016  30.251 -17.522  1.00  0.00      PA   N  
ATOM   1390  CA  GLY A 183     -33.183  28.915 -16.980  1.00  0.00      PA   C  
ATOM   1391  C   GLY A 183     -34.014  28.014 -17.871  1.00  0.00      PA   C  
ATOM   1392  O   GLY A 183     -33.757  26.809 -17.951  1.00  0.00      PA   O  
ATOM   1393  N   VAL A 184     -35.023  28.536 -18.534  1.00  0.00      PA   N  
ATOM   1394  CA  VAL A 184     -35.872  27.734 -19.411  1.00  0.00      PA   C  
ATOM   1395  C   VAL A 184     -35.096  27.295 -20.648  1.00  0.00      PA   C  
ATOM   1396  O   VAL A 184     -35.101  26.114 -21.015  1.00  0.00      PA   O  
ATOM   1397  CB  VAL A 184     -37.145  28.512 -19.790  1.00  0.00      PA   C  
ATOM   1398  CG1 VAL A 184     -37.949  27.737 -20.823  1.00  0.00      PA   C  
ATOM   1399  CG2 VAL A 184     -37.989  28.783 -18.556  1.00  0.00      PA   C  
ATOM   1400  N   ILE A 185     -34.474  28.300 -21.347  1.00  0.00      PA   N  
ATOM   1401  CA  ILE A 185     -33.712  27.960 -22.544  1.00  0.00      PA   C  
ATOM   1402  C   ILE A 185     -32.475  27.151 -22.178  1.00  0.00      PA   C  
ATOM   1403  O   ILE A 185     -32.153  26.152 -22.835  1.00  0.00      PA   O  
ATOM   1404  CB  ILE A 185     -33.344  29.235 -23.324  1.00  0.00      PA   C  
ATOM   1405  CG1 ILE A 185     -34.607  29.951 -23.804  1.00  0.00      PA   C  
ATOM   1406  CG2 ILE A 185     -32.451  28.899 -24.508  1.00  0.00      PA   C  
ATOM   1407  CD  ILE A 185     -34.349  31.330 -24.367  1.00  0.00      PA   C  
ATOM   1408  N   ASN A 186     -31.699  27.622 -21.205  1.00  0.00      PA   N  
ATOM   1409  CA  ASN A 186     -30.525  26.880 -20.762  1.00  0.00      PA   C  
ATOM   1410  C   ASN A 186     -30.892  25.491 -20.254  1.00  0.00      PA   C  
ATOM   1411  O   ASN A 186     -30.038  24.600 -20.242  1.00  0.00      PA   O  
ATOM   1412  CB  ASN A 186     -29.794  27.667 -19.670  1.00  0.00      PA   C  
ATOM   1413  CG  ASN A 186     -28.383  27.156 -19.419  1.00  0.00      PA   C  
ATOM   1414  ND2 ASN A 186     -27.698  27.770 -18.460  1.00  0.00      PA   N  
ATOM   1415  OD1 ASN A 186     -27.917  26.226 -20.074  1.00  0.00      PA   O  
ATOM   1416  N   SER A 187     -32.048  25.230 -19.841  1.00  0.00      PA   N  
ATOM   1417  CA  SER A 187     -32.495  23.920 -19.389  1.00  0.00      PA   C  
ATOM   1418  C   SER A 187     -32.504  22.882 -20.503  1.00  0.00      PA   C  
ATOM   1419  O   SER A 187     -32.599  21.686 -20.208  1.00  0.00      PA   O  
ATOM   1420  CB  SER A 187     -33.892  24.026 -18.774  1.00  0.00      PA   C  
ATOM   1421  OG  SER A 187     -34.368  22.757 -18.361  1.00  0.00      PA   O  
ATOM   1422  N   PHE A 188     -32.402  23.348 -21.794  1.00  0.00      PA   N  
ATOM   1423  CA  PHE A 188     -32.455  22.388 -22.889  1.00  0.00      PA   C  
ATOM   1424  C   PHE A 188     -31.112  21.701 -23.100  1.00  0.00      PA   C  
ATOM   1425  O   PHE A 188     -31.069  20.489 -23.338  1.00  0.00      PA   O  
ATOM   1426  CB  PHE A 188     -32.920  23.074 -24.174  1.00  0.00      PA   C  
ATOM   1427  CG  PHE A 188     -34.360  23.501 -24.144  1.00  0.00      PA   C  
ATOM   1428  CD1 PHE A 188     -35.212  23.043 -23.152  1.00  0.00      PA   C  
ATOM   1429  CD2 PHE A 188     -34.868  24.353 -25.112  1.00  0.00      PA   C  
ATOM   1430  CE1 PHE A 188     -36.532  23.434 -23.118  1.00  0.00      PA   C  
ATOM   1431  CE2 PHE A 188     -36.193  24.745 -25.084  1.00  0.00      PA   C  
ATOM   1432  CZ  PHE A 188     -37.025  24.284 -24.087  1.00  0.00      PA   C  
ATOM   1433  N   VAL A 189     -30.011  22.549 -23.109  1.00  0.00      PA   N  
ATOM   1434  CA  VAL A 189     -28.674  21.937 -23.214  1.00  0.00      PA   C  
ATOM   1435  C   VAL A 189     -28.266  21.581 -21.788  1.00  0.00      PA   C  
ATOM   1436  O   VAL A 189     -27.477  22.264 -21.131  1.00  0.00      PA   O  
ATOM   1437  CB  VAL A 189     -27.665  22.861 -23.904  1.00  0.00      PA   C  
ATOM   1438  CG1 VAL A 189     -26.295  22.190 -23.999  1.00  0.00      PA   C  
ATOM   1439  CG2 VAL A 189     -28.162  23.268 -25.271  1.00  0.00      PA   C  
ATOM   1440  N   HSE A 190     -28.670  20.504 -21.329  1.00  0.00      PA   N  
ATOM   1441  CA  HSE A 190     -28.144  19.837 -20.143  1.00  0.00      PA   C  
ATOM   1442  C   HSE A 190     -28.201  18.321 -20.223  1.00  0.00      PA   C  
ATOM   1443  O   HSE A 190     -27.440  17.657 -19.510  1.00  0.00      PA   O  
ATOM   1444  CB  HSE A 190     -28.887  20.299 -18.884  1.00  0.00      PA   C  
ATOM   1445  CG  HSE A 190     -28.202  19.920 -17.609  1.00  0.00      PA   C  
ATOM   1446  CD2 HSE A 190     -27.311  20.593 -16.843  1.00  0.00      PA   C  
ATOM   1447  ND1 HSE A 190     -28.400  18.705 -16.988  1.00  0.00      PA   N  
ATOM   1448  CE1 HSE A 190     -27.664  18.649 -15.890  1.00  0.00      PA   C  
ATOM   1449  NE2 HSE A 190     -26.994  19.782 -15.780  1.00  0.00      PA   N  
ATOM   1450  N   VAL A 191     -28.959  17.734 -21.104  1.00  0.00      PA   N  
ATOM   1451  CA  VAL A 191     -29.292  16.316 -21.077  1.00  0.00      PA   C  
ATOM   1452  C   VAL A 191     -28.662  15.649 -22.290  1.00  0.00      PA   C  
ATOM   1453  O   VAL A 191     -29.028  15.951 -23.433  1.00  0.00      PA   O  
ATOM   1454  CB  VAL A 191     -30.813  16.101 -21.069  1.00  0.00      PA   C  
ATOM   1455  CG1 VAL A 191     -31.144  14.616 -21.088  1.00  0.00      PA   C  
ATOM   1456  CG2 VAL A 191     -31.444  16.799 -19.872  1.00  0.00      PA   C  
ATOM   1457  N   GLU A 192     -27.675  14.846 -22.116  1.00  0.00      PA   N  
ATOM   1458  CA  GLU A 192     -27.088  14.036 -23.174  1.00  0.00      PA   C  
ATOM   1459  C   GLU A 192     -26.331  12.874 -22.550  1.00  0.00      PA   C  
ATOM   1460  O   GLU A 192     -25.742  13.017 -21.476  1.00  0.00      PA   O  
ATOM   1461  CB  GLU A 192     -26.152  14.863 -24.069  1.00  0.00      PA   C  
ATOM   1462  CG  GLU A 192     -25.503  14.063 -25.193  1.00  0.00      PA   C  
ATOM   1463  CD  GLU A 192     -26.515  13.482 -26.167  1.00  0.00      PA   C  
ATOM   1464  OE1 GLU A 192     -27.609  14.066 -26.320  1.00  0.00      PA   O  
ATOM   1465  OE2 GLU A 192     -26.217  12.432 -26.775  1.00  0.00      PA   O1-
ATOM   1466  N   GLN A 193     -26.247  11.907 -23.581  1.00  0.00      PA   N  
ATOM   1467  CA  GLN A 193     -25.526  10.707 -23.170  1.00  0.00      PA   C  
ATOM   1468  C   GLN A 193     -24.052  10.988 -22.897  1.00  0.00      PA   C  
ATOM   1469  O   GLN A 193     -23.370  11.614 -23.707  1.00  0.00      PA   O  
ATOM   1470  CB  GLN A 193     -25.657   9.628 -24.247  1.00  0.00      PA   C  
ATOM   1471  CG  GLN A 193     -24.994   8.307 -23.905  1.00  0.00      PA   C  
ATOM   1472  CD  GLN A 193     -25.171   7.272 -24.999  1.00  0.00      PA   C  
ATOM   1473  NE2 GLN A 193     -24.651   6.073 -24.771  1.00  0.00      PA   N  
ATOM   1474  OE1 GLN A 193     -25.766   7.550 -26.041  1.00  0.00      PA   O  
ATOM   1475  N   PHE A 198     -23.383  14.339 -30.015  1.00  0.00      PA   N  
ATOM   1476  CA  PHE A 198     -24.515  15.158 -30.442  1.00  0.00      PA   C  
ATOM   1477  C   PHE A 198     -25.356  15.711 -29.281  1.00  0.00      PA   C  
ATOM   1478  O   PHE A 198     -26.562  15.483 -29.219  1.00  0.00      PA   O  
ATOM   1479  CB  PHE A 198     -25.392  14.349 -31.412  1.00  0.00      PA   C  
ATOM   1480  CG  PHE A 198     -25.803  12.991 -30.891  1.00  0.00      PA   C  
ATOM   1481  CD1 PHE A 198     -24.982  11.889 -31.084  1.00  0.00      PA   C  
ATOM   1482  CD2 PHE A 198     -27.016  12.804 -30.245  1.00  0.00      PA   C  
ATOM   1483  CE1 PHE A 198     -25.348  10.640 -30.621  1.00  0.00      PA   C  
ATOM   1484  CE2 PHE A 198     -27.387  11.555 -29.779  1.00  0.00      PA   C  
ATOM   1485  CZ  PHE A 198     -26.553  10.472 -29.968  1.00  0.00      PA   C  
ATOM   1486  N   PRO A 199     -24.745  16.643 -28.570  1.00  0.00      PA   N  
ATOM   1487  CA  PRO A 199     -25.508  17.169 -27.427  1.00  0.00      PA   C  
ATOM   1488  C   PRO A 199     -26.442  18.308 -27.800  1.00  0.00      PA   C  
ATOM   1489  O   PRO A 199     -27.506  18.446 -27.185  1.00  0.00      PA   O  
ATOM   1490  CB  PRO A 199     -24.410  17.635 -26.463  1.00  0.00      PA   C  
ATOM   1491  CG  PRO A 199     -23.285  18.016 -27.358  1.00  0.00      PA   C  
ATOM   1492  CD  PRO A 199     -23.333  17.066 -28.526  1.00  0.00      PA   C  
ATOM   1493  N   LEU A 200     -26.226  19.043 -28.743  1.00  0.00      PA   N  
ATOM   1494  CA  LEU A 200     -27.018  20.196 -29.150  1.00  0.00      PA   C  
ATOM   1495  C   LEU A 200     -28.179  19.831 -30.069  1.00  0.00      PA   C  
ATOM   1496  O   LEU A 200     -28.751  20.726 -30.698  1.00  0.00      PA   O  
ATOM   1497  CB  LEU A 200     -26.121  21.228 -29.843  1.00  0.00      PA   C  
ATOM   1498  CG  LEU A 200     -25.025  21.883 -28.999  1.00  0.00      PA   C  
ATOM   1499  CD1 LEU A 200     -24.134  22.753 -29.870  1.00  0.00      PA   C  
ATOM   1500  CD2 LEU A 200     -25.624  22.697 -27.865  1.00  0.00      PA   C  
ATOM   1501  N   LYS A 201     -28.544  18.530 -30.105  1.00  0.00      PA   N  
ATOM   1502  CA  LYS A 201     -29.569  18.101 -31.053  1.00  0.00      PA   C  
ATOM   1503  C   LYS A 201     -30.946  18.633 -30.665  1.00  0.00      PA   C  
ATOM   1504  O   LYS A 201     -31.634  19.259 -31.482  1.00  0.00      PA   O  
ATOM   1505  CB  LYS A 201     -29.581  16.575 -31.142  1.00  0.00      PA   C  
ATOM   1506  CG  LYS A 201     -30.552  16.007 -32.160  1.00  0.00      PA   C  
ATOM   1507  CD  LYS A 201     -30.416  14.495 -32.252  1.00  0.00      PA   C  
ATOM   1508  CE  LYS A 201     -31.479  13.892 -33.156  1.00  0.00      PA   C  
ATOM   1509  NZ  LYS A 201     -31.301  14.308 -34.574  1.00  0.00      PA   N1+
ATOM   1510  N   PHE A 202     -31.335  18.296 -29.359  1.00  0.00      PA   N  
ATOM   1511  CA  PHE A 202     -32.645  18.756 -28.902  1.00  0.00      PA   C  
ATOM   1512  C   PHE A 202     -32.742  20.276 -28.971  1.00  0.00      PA   C  
ATOM   1513  O   PHE A 202     -33.748  20.829 -29.433  1.00  0.00      PA   O  
ATOM   1514  CB  PHE A 202     -32.896  18.259 -27.477  1.00  0.00      PA   C  
ATOM   1515  CG  PHE A 202     -34.266  18.576 -26.949  1.00  0.00      PA   C  
ATOM   1516  CD1 PHE A 202     -35.362  17.816 -27.326  1.00  0.00      PA   C  
ATOM   1517  CD2 PHE A 202     -34.460  19.634 -26.075  1.00  0.00      PA   C  
ATOM   1518  CE1 PHE A 202     -36.623  18.100 -26.836  1.00  0.00      PA   C  
ATOM   1519  CE2 PHE A 202     -35.721  19.926 -25.586  1.00  0.00      PA   C  
ATOM   1520  CZ  PHE A 202     -36.803  19.158 -25.969  1.00  0.00      PA   C  
ATOM   1521  N   TYR A 203     -31.789  20.981 -28.470  1.00  0.00      PA   N  
ATOM   1522  CA  TYR A 203     -31.747  22.438 -28.545  1.00  0.00      PA   C  
ATOM   1523  C   TYR A 203     -31.869  22.931 -29.979  1.00  0.00      PA   C  
ATOM   1524  O   TYR A 203     -32.596  23.894 -30.254  1.00  0.00      PA   O  
ATOM   1525  CB  TYR A 203     -30.448  22.941 -27.917  1.00  0.00      PA   C  
ATOM   1526  CG  TYR A 203     -30.218  24.431 -28.023  1.00  0.00      PA   C  
ATOM   1527  CD1 TYR A 203     -30.900  25.323 -27.205  1.00  0.00      PA   C  
ATOM   1528  CD2 TYR A 203     -29.304  24.944 -28.934  1.00  0.00      PA   C  
ATOM   1529  CE1 TYR A 203     -30.681  26.686 -27.300  1.00  0.00      PA   C  
ATOM   1530  CE2 TYR A 203     -29.080  26.301 -29.036  1.00  0.00      PA   C  
ATOM   1531  CZ  TYR A 203     -29.770  27.168 -28.218  1.00  0.00      PA   C  
ATOM   1532  OH  TYR A 203     -29.544  28.522 -28.321  1.00  0.00      PA   O  
ATOM   1533  N   GLN A 204     -31.257  22.308 -30.919  1.00  0.00      PA   N  
ATOM   1534  CA  GLN A 204     -31.255  22.770 -32.304  1.00  0.00      PA   C  
ATOM   1535  C   GLN A 204     -32.610  22.543 -32.964  1.00  0.00      PA   C  
ATOM   1536  O   GLN A 204     -33.154  23.445 -33.612  1.00  0.00      PA   O  
ATOM   1537  CB  GLN A 204     -30.145  22.064 -33.083  1.00  0.00      PA   C  
ATOM   1538  CG  GLN A 204     -29.977  22.535 -34.514  1.00  0.00      PA   C  
ATOM   1539  CD  GLN A 204     -28.808  21.863 -35.205  1.00  0.00      PA   C  
ATOM   1540  NE2 GLN A 204     -28.566  22.234 -36.457  1.00  0.00      PA   N  
ATOM   1541  OE1 GLN A 204     -28.130  21.017 -34.621  1.00  0.00      PA   O  
ATOM   1542  N   GLU A 205     -33.159  21.293 -32.753  1.00  0.00      PA   N  
ATOM   1543  CA  GLU A 205     -34.417  20.975 -33.423  1.00  0.00      PA   C  
ATOM   1544  C   GLU A 205     -35.582  21.744 -32.810  1.00  0.00      PA   C  
ATOM   1545  O   GLU A 205     -36.389  22.346 -33.528  1.00  0.00      PA   O  
ATOM   1546  CB  GLU A 205     -34.679  19.471 -33.361  1.00  0.00      PA   C  
ATOM   1547  CG  GLU A 205     -33.704  18.633 -34.170  1.00  0.00      PA   C  
ATOM   1548  CD  GLU A 205     -34.001  17.150 -34.073  1.00  0.00      PA   C  
ATOM   1549  OE1 GLU A 205     -34.886  16.771 -33.277  1.00  0.00      PA   O  
ATOM   1550  OE2 GLU A 205     -33.349  16.365 -34.792  1.00  0.00      PA   O1-
ATOM   1551  N   ILE A 206     -35.667  21.668 -31.432  1.00  0.00      PA   N  
ATOM   1552  CA  ILE A 206     -36.845  22.233 -30.783  1.00  0.00      PA   C  
ATOM   1553  C   ILE A 206     -36.830  23.755 -30.822  1.00  0.00      PA   C  
ATOM   1554  O   ILE A 206     -37.886  24.389 -30.958  1.00  0.00      PA   O  
ATOM   1555  CB  ILE A 206     -36.946  21.708 -29.338  1.00  0.00      PA   C  
ATOM   1556  CG1 ILE A 206     -37.072  20.185 -29.341  1.00  0.00      PA   C  
ATOM   1557  CG2 ILE A 206     -38.124  22.340 -28.609  1.00  0.00      PA   C  
ATOM   1558  CD  ILE A 206     -38.308  19.676 -30.050  1.00  0.00      PA   C  
ATOM   1559  N   PHE A 207     -35.736  24.384 -30.690  1.00  0.00      PA   N  
ATOM   1560  CA  PHE A 207     -35.711  25.816 -30.410  1.00  0.00      PA   C  
ATOM   1561  C   PHE A 207     -34.923  26.636 -31.421  1.00  0.00      PA   C  
ATOM   1562  O   PHE A 207     -35.314  27.768 -31.715  1.00  0.00      PA   O  
ATOM   1563  CB  PHE A 207     -35.139  26.034 -29.000  1.00  0.00      PA   C  
ATOM   1564  CG  PHE A 207     -35.162  27.464 -28.548  1.00  0.00      PA   C  
ATOM   1565  CD1 PHE A 207     -36.339  28.044 -28.110  1.00  0.00      PA   C  
ATOM   1566  CD2 PHE A 207     -34.008  28.225 -28.558  1.00  0.00      PA   C  
ATOM   1567  CE1 PHE A 207     -36.364  29.360 -27.689  1.00  0.00      PA   C  
ATOM   1568  CE2 PHE A 207     -34.028  29.539 -28.141  1.00  0.00      PA   C  
ATOM   1569  CZ  PHE A 207     -35.206  30.109 -27.706  1.00  0.00      PA   C  
ATOM   1570  N   GLU A 208     -33.905  26.160 -32.000  1.00  0.00      PA   N  
ATOM   1571  CA  GLU A 208     -32.997  26.998 -32.776  1.00  0.00      PA   C  
ATOM   1572  C   GLU A 208     -33.536  27.288 -34.174  1.00  0.00      PA   C  
ATOM   1573  O   GLU A 208     -33.334  28.389 -34.700  1.00  0.00      PA   O  
ATOM   1574  CB  GLU A 208     -31.616  26.343 -32.851  1.00  0.00      PA   C  
ATOM   1575  CG  GLU A 208     -30.549  27.212 -33.498  1.00  0.00      PA   C  
ATOM   1576  CD  GLU A 208     -29.165  26.597 -33.417  1.00  0.00      PA   C  
ATOM   1577  OE1 GLU A 208     -29.039  25.477 -32.878  1.00  0.00      PA   O  
ATOM   1578  OE2 GLU A 208     -28.199  27.238 -33.881  1.00  0.00      PA   O1-
ATOM   1579  N   SER A 209     -34.298  26.323 -34.744  1.00  0.00      PA   N  
ATOM   1580  CA  SER A 209     -34.882  26.587 -36.058  1.00  0.00      PA   C  
ATOM   1581  C   SER A 209     -36.058  27.555 -35.982  1.00  0.00      PA   C  
ATOM   1582  O   SER A 209     -36.085  28.520 -36.766  1.00  0.00      PA   O  
ATOM   1583  CB  SER A 209     -35.268  25.269 -36.737  1.00  0.00      PA   C  
ATOM   1584  OG  SER A 209     -34.124  24.481 -37.011  1.00  0.00      PA   O  
ATOM   1585  N   PRO A 210     -37.058  27.329 -35.044  1.00  0.00      PA   N  
ATOM   1586  CA  PRO A 210     -38.162  28.310 -35.000  1.00  0.00      PA   C  
ATOM   1587  C   PRO A 210     -37.704  29.708 -34.626  1.00  0.00      PA   C  
ATOM   1588  O   PRO A 210     -38.129  30.686 -35.255  1.00  0.00      PA   O  
ATOM   1589  CB  PRO A 210     -39.112  27.716 -33.950  1.00  0.00      PA   C  
ATOM   1590  CG  PRO A 210     -38.787  26.267 -33.912  1.00  0.00      PA   C  
ATOM   1591  CD  PRO A 210     -37.311  26.198 -34.133  1.00  0.00      PA   C  
ATOM   1592  N   PHE A 211     -36.867  29.840 -33.603  1.00  0.00      PA   N  
ATOM   1593  CA  PHE A 211     -36.327  31.147 -33.244  1.00  0.00      PA   C  
ATOM   1594  C   PHE A 211     -35.515  31.735 -34.391  1.00  0.00      PA   C  
ATOM   1595  O   PHE A 211     -35.578  32.943 -34.655  1.00  0.00      PA   O  
ATOM   1596  CB  PHE A 211     -35.466  31.030 -31.987  1.00  0.00      PA   C  
ATOM   1597  CG  PHE A 211     -34.918  32.339 -31.504  1.00  0.00      PA   C  
ATOM   1598  CD1 PHE A 211     -35.714  33.215 -30.786  1.00  0.00      PA   C  
ATOM   1599  CD2 PHE A 211     -33.611  32.701 -31.777  1.00  0.00      PA   C  
ATOM   1600  CE1 PHE A 211     -35.213  34.423 -30.341  1.00  0.00      PA   C  
ATOM   1601  CE2 PHE A 211     -33.107  33.909 -31.338  1.00  0.00      PA   C  
ATOM   1602  CZ  PHE A 211     -33.908  34.769 -30.618  1.00  0.00      PA   C  
ATOM   1603  N   LEU A 212     -34.811  30.962 -35.125  1.00  0.00      PA   N  
ATOM   1604  CA  LEU A 212     -33.976  31.427 -36.226  1.00  0.00      PA   C  
ATOM   1605  C   LEU A 212     -34.825  32.017 -37.347  1.00  0.00      PA   C  
ATOM   1606  O   LEU A 212     -34.647  33.177 -37.740  1.00  0.00      PA   O  
ATOM   1607  CB  LEU A 212     -33.117  30.270 -36.742  1.00  0.00      PA   C  
ATOM   1608  CG  LEU A 212     -32.084  30.567 -37.828  1.00  0.00      PA   C  
ATOM   1609  CD1 LEU A 212     -31.015  31.511 -37.304  1.00  0.00      PA   C  
ATOM   1610  CD2 LEU A 212     -31.462  29.277 -38.340  1.00  0.00      PA   C  
ATOM   1611  N   THR A 213     -35.811  31.220 -37.825  1.00  0.00      PA   N  
ATOM   1612  CA  THR A 213     -36.631  31.696 -38.936  1.00  0.00      PA   C  
ATOM   1613  C   THR A 213     -37.569  32.818 -38.510  1.00  0.00      PA   C  
ATOM   1614  O   THR A 213     -37.916  33.678 -39.330  1.00  0.00      PA   O  
ATOM   1615  CB  THR A 213     -37.431  30.541 -39.537  1.00  0.00      PA   C  
ATOM   1616  CG2 THR A 213     -36.496  29.453 -40.048  1.00  0.00      PA   C  
ATOM   1617  OG1 THR A 213     -38.301  29.989 -38.540  1.00  0.00      PA   O  
ATOM   1618  N   GLU A 214     -37.991  32.799 -37.212  1.00  0.00      PA   N  
ATOM   1619  CA  GLU A 214     -38.924  33.826 -36.769  1.00  0.00      PA   C  
ATOM   1620  C   GLU A 214     -38.229  35.167 -36.567  1.00  0.00      PA   C  
ATOM   1621  O   GLU A 214     -38.798  36.215 -36.893  1.00  0.00      PA   O  
ATOM   1622  CB  GLU A 214     -39.628  33.390 -35.486  1.00  0.00      PA   C  
ATOM   1623  CG  GLU A 214     -40.720  34.350 -35.050  1.00  0.00      PA   C  
ATOM   1624  CD  GLU A 214     -41.470  33.861 -33.836  1.00  0.00      PA   C  
ATOM   1625  OE1 GLU A 214     -41.106  32.792 -33.307  1.00  0.00      PA   O  
ATOM   1626  OE2 GLU A 214     -42.428  34.543 -33.420  1.00  0.00      PA   O1-
ATOM   1627  N   THR A 215     -37.016  35.184 -36.054  1.00  0.00      PA   N  
ATOM   1628  CA  THR A 215     -36.236  36.417 -36.049  1.00  0.00      PA   C  
ATOM   1629  C   THR A 215     -35.823  36.810 -37.462  1.00  0.00      PA   C  
ATOM   1630  O   THR A 215     -35.640  38.000 -37.746  1.00  0.00      PA   O  
ATOM   1631  CB  THR A 215     -35.007  36.278 -35.151  1.00  0.00      PA   C  
ATOM   1632  CG2 THR A 215     -35.421  36.046 -33.703  1.00  0.00      PA   C  
ATOM   1633  OG1 THR A 215     -34.197  35.187 -35.606  1.00  0.00      PA   O  
ATOM   1634  N   GLY A 216     -35.713  35.863 -38.373  1.00  0.00      PA   N  
ATOM   1635  CA  GLY A 216     -35.492  36.187 -39.774  1.00  0.00      PA   C  
ATOM   1636  C   GLY A 216     -36.644  36.972 -40.372  1.00  0.00      PA   C  
ATOM   1637  O   GLY A 216     -36.442  38.005 -41.017  1.00  0.00      PA   O  
ATOM   1638  N   GLU A 217     -37.884  36.488 -40.128  1.00  0.00      PA   N  
ATOM   1639  CA  GLU A 217     -39.058  37.249 -40.548  1.00  0.00      PA   C  
ATOM   1640  C   GLU A 217     -39.114  38.603 -39.853  1.00  0.00      PA   C  
ATOM   1641  O   GLU A 217     -39.456  39.617 -40.476  1.00  0.00      PA   O  
ATOM   1642  CB  GLU A 217     -40.332  36.452 -40.263  1.00  0.00      PA   C  
ATOM   1643  CG  GLU A 217     -40.541  35.255 -41.174  1.00  0.00      PA   C  
ATOM   1644  CD  GLU A 217     -40.876  35.663 -42.595  1.00  0.00      PA   C  
ATOM   1645  OE1 GLU A 217     -41.528  36.713 -42.775  1.00  0.00      PA   O  
ATOM   1646  OE2 GLU A 217     -40.489  34.936 -43.534  1.00  0.00      PA   O1-
ATOM   1647  N   TYR A 218     -38.774  38.630 -38.558  1.00  0.00      PA   N  
ATOM   1648  CA  TYR A 218     -38.811  39.877 -37.800  1.00  0.00      PA   C  
ATOM   1649  C   TYR A 218     -37.908  40.934 -38.426  1.00  0.00      PA   C  
ATOM   1650  O   TYR A 218     -38.316  42.087 -38.608  1.00  0.00      PA   O  
ATOM   1651  CB  TYR A 218     -38.409  39.611 -36.349  1.00  0.00      PA   C  
ATOM   1652  CG  TYR A 218     -38.392  40.843 -35.473  1.00  0.00      PA   C  
ATOM   1653  CD1 TYR A 218     -39.574  41.414 -35.020  1.00  0.00      PA   C  
ATOM   1654  CD2 TYR A 218     -37.194  41.430 -35.092  1.00  0.00      PA   C  
ATOM   1655  CE1 TYR A 218     -39.561  42.539 -34.216  1.00  0.00      PA   C  
ATOM   1656  CE2 TYR A 218     -37.170  42.554 -34.289  1.00  0.00      PA   C  
ATOM   1657  CZ  TYR A 218     -38.356  43.104 -33.854  1.00  0.00      PA   C  
ATOM   1658  OH  TYR A 218     -38.336  44.224 -33.054  1.00  0.00      PA   O  
ATOM   1659  N   TYR A 219     -36.685  40.568 -38.789  1.00  0.00      PA   N  
ATOM   1660  CA  TYR A 219     -35.750  41.536 -39.347  1.00  0.00      PA   C  
ATOM   1661  C   TYR A 219     -35.902  41.732 -40.850  1.00  0.00      PA   C  
ATOM   1662  O   TYR A 219     -35.343  42.695 -41.386  1.00  0.00      PA   O  
ATOM   1663  CB  TYR A 219     -34.314  41.137 -39.003  1.00  0.00      PA   C  
ATOM   1664  CG  TYR A 219     -33.974  41.402 -37.552  1.00  0.00      PA   C  
ATOM   1665  CD1 TYR A 219     -33.659  42.684 -37.124  1.00  0.00      PA   C  
ATOM   1666  CD2 TYR A 219     -33.979  40.381 -36.612  1.00  0.00      PA   C  
ATOM   1667  CE1 TYR A 219     -33.351  42.944 -35.806  1.00  0.00      PA   C  
ATOM   1668  CE2 TYR A 219     -33.672  40.632 -35.286  1.00  0.00      PA   C  
ATOM   1669  CZ  TYR A 219     -33.359  41.916 -34.890  1.00  0.00      PA   C  
ATOM   1670  OH  TYR A 219     -33.052  42.178 -33.576  1.00  0.00      PA   O  
ATOM   1671  N   LYS A 220     -36.632  40.876 -41.547  1.00  0.00      PA   N  
ATOM   1672  CA  LYS A 220     -37.080  41.222 -42.893  1.00  0.00      PA   C  
ATOM   1673  C   LYS A 220     -38.138  42.316 -42.839  1.00  0.00      PA   C  
ATOM   1674  O   LYS A 220     -38.009  43.361 -43.494  1.00  0.00      PA   O  
ATOM   1675  CB  LYS A 220     -37.629  39.991 -43.612  1.00  0.00      PA   C  
ATOM   1676  CG  LYS A 220     -38.113  40.291 -45.025  1.00  0.00      PA   C  
ATOM   1677  CD  LYS A 220     -38.672  39.058 -45.716  1.00  0.00      PA   C  
ATOM   1678  CE  LYS A 220     -39.203  39.407 -47.101  1.00  0.00      PA   C  
ATOM   1679  NZ  LYS A 220     -39.798  38.232 -47.800  1.00  0.00      PA   N1+
ATOM   1680  N   GLN A 221     -39.172  42.109 -42.030  1.00  0.00      PA   N  
ATOM   1681  CA  GLN A 221     -40.256  43.080 -41.921  1.00  0.00      PA   C  
ATOM   1682  C   GLN A 221     -39.746  44.417 -41.401  1.00  0.00      PA   C  
ATOM   1683  O   GLN A 221     -40.048  45.473 -41.969  1.00  0.00      PA   O  
ATOM   1684  CB  GLN A 221     -41.358  42.531 -41.013  1.00  0.00      PA   C  
ATOM   1685  CG  GLN A 221     -42.048  41.281 -41.545  1.00  0.00      PA   C  
ATOM   1686  CD  GLN A 221     -42.799  41.529 -42.840  1.00  0.00      PA   C  
ATOM   1687  NE2 GLN A 221     -43.919  42.236 -42.747  1.00  0.00      PA   N  
ATOM   1688  OE1 GLN A 221     -42.382  41.082 -43.908  1.00  0.00      PA   O  
ATOM   1689  N   GLU A 222     -38.930  44.386 -40.353  1.00  0.00      PA   N  
ATOM   1690  CA  GLU A 222     -38.386  45.629 -39.823  1.00  0.00      PA   C  
ATOM   1691  C   GLU A 222     -37.227  46.156 -40.661  1.00  0.00      PA   C  
ATOM   1692  O   GLU A 222     -36.904  47.345 -40.569  1.00  0.00      PA   O  
ATOM   1693  CB  GLU A 222     -37.953  45.444 -38.364  1.00  0.00      PA   C  
ATOM   1694  CG  GLU A 222     -37.565  46.742 -37.664  1.00  0.00      PA   C  
ATOM   1695  CD  GLU A 222     -37.268  46.556 -36.192  1.00  0.00      PA   C  
ATOM   1696  OE1 GLU A 222     -37.341  45.406 -35.711  1.00  0.00      PA   O  
ATOM   1697  OE2 GLU A 222     -36.969  47.560 -35.513  1.00  0.00      PA   O1-
ATOM   1698  N   ALA A 223     -36.604  45.314 -41.504  1.00  0.00      PA   N  
ATOM   1699  CA  ALA A 223     -35.649  45.821 -42.484  1.00  0.00      PA   C  
ATOM   1700  C   ALA A 223     -36.348  46.723 -43.495  1.00  0.00      PA   C  
ATOM   1701  O   ALA A 223     -35.928  47.864 -43.728  1.00  0.00      PA   O  
ATOM   1702  CB  ALA A 223     -34.948  44.660 -43.188  1.00  0.00      PA   C  
ATOM   1703  N   SER A 224     -37.412  46.240 -44.118  1.00  0.00      PA   N  
ATOM   1704  CA  SER A 224     -38.174  47.064 -45.052  1.00  0.00      PA   C  
ATOM   1705  C   SER A 224     -38.844  48.240 -44.351  1.00  0.00      PA   C  
ATOM   1706  O   SER A 224     -39.027  49.300 -44.962  1.00  0.00      PA   O  
ATOM   1707  CB  SER A 224     -39.218  46.214 -45.776  1.00  0.00      PA   C  
ATOM   1708  OG  SER A 224     -38.600  45.240 -46.600  1.00  0.00      PA   O  
ATOM   1709  N   ASN A 225     -39.205  48.099 -43.086  1.00  0.00      PA   N  
ATOM   1710  CA  ASN A 225     -39.821  49.202 -42.354  1.00  0.00      PA   C  
ATOM   1711  C   ASN A 225     -38.814  50.313 -42.075  1.00  0.00      PA   C  
ATOM   1712  O   ASN A 225     -39.149  51.499 -42.173  1.00  0.00      PA   O  
ATOM   1713  CB  ASN A 225     -40.433  48.694 -41.048  1.00  0.00      PA   C  
ATOM   1714  CG  ASN A 225     -41.669  47.846 -41.275  1.00  0.00      PA   C  
ATOM   1715  ND2 ASN A 225     -41.792  46.762 -40.516  1.00  0.00      PA   N  
ATOM   1716  OD1 ASN A 225     -42.504  48.160 -42.123  1.00  0.00      PA   O  
ATOM   1717  N   LEU A 226     -37.553  49.929 -41.774  1.00  0.00      PA   N  
ATOM   1718  CA  LEU A 226     -36.528  50.940 -41.532  1.00  0.00      PA   C  
ATOM   1719  C   LEU A 226     -36.084  51.601 -42.829  1.00  0.00      PA   C  
ATOM   1720  O   LEU A 226     -35.868  52.818 -42.867  1.00  0.00      PA   O  
ATOM   1721  CB  LEU A 226     -35.328  50.321 -40.816  1.00  0.00      PA   C  
ATOM   1722  CG  LEU A 226     -35.503  49.889 -39.360  1.00  0.00      PA   C  
ATOM   1723  CD1 LEU A 226     -34.268  49.146 -38.880  1.00  0.00      PA   C  
ATOM   1724  CD2 LEU A 226     -35.777  51.095 -38.478  1.00  0.00      PA   C  
ATOM   1725  N   LEU A 227     -35.923  50.804 -43.902  1.00  0.00      PA   N  
ATOM   1726  CA  LEU A 227     -35.392  51.360 -45.143  1.00  0.00      PA   C  
ATOM   1727  C   LEU A 227     -36.340  52.386 -45.755  1.00  0.00      PA   C  
ATOM   1728  O   LEU A 227     -35.892  53.301 -46.457  1.00  0.00      PA   O  
ATOM   1729  CB  LEU A 227     -35.095  50.235 -46.136  1.00  0.00      PA   C  
ATOM   1730  CG  LEU A 227     -34.409  50.629 -47.446  1.00  0.00      PA   C  
ATOM   1731  CD1 LEU A 227     -33.052  51.258 -47.171  1.00  0.00      PA   C  
ATOM   1732  CD2 LEU A 227     -34.262  49.420 -48.359  1.00  0.00      PA   C  
ATOM   1733  N   GLN A 228     -37.627  52.284 -45.508  1.00  0.00      PA   N  
ATOM   1734  CA  GLN A 228     -38.590  53.267 -45.986  1.00  0.00      PA   C  
ATOM   1735  C   GLN A 228     -38.544  54.564 -45.185  1.00  0.00      PA   C  
ATOM   1736  O   GLN A 228     -39.053  55.590 -45.652  1.00  0.00      PA   O  
ATOM   1737  CB  GLN A 228     -40.003  52.670 -45.939  1.00  0.00      PA   C  
ATOM   1738  CG  GLN A 228     -41.101  53.543 -46.543  1.00  0.00      PA   C  
ATOM   1739  CD  GLN A 228     -42.474  52.895 -46.485  1.00  0.00      PA   C  
ATOM   1740  NE2 GLN A 228     -43.471  53.574 -47.039  1.00  0.00      PA   N  
ATOM   1741  OE1 GLN A 228     -42.635  51.799 -45.948  1.00  0.00      PA   O  
ATOM   1742  N   GLU A 229     -37.890  54.567 -44.027  1.00  0.00      PA   N  
ATOM   1743  CA  GLU A 229     -37.974  55.668 -43.075  1.00  0.00      PA   C  
ATOM   1744  C   GLU A 229     -36.798  56.635 -43.147  1.00  0.00      PA   C  
ATOM   1745  O   GLU A 229     -37.002  57.852 -43.192  1.00  0.00      PA   O  
ATOM   1746  CB  GLU A 229     -38.083  55.109 -41.651  1.00  0.00      PA   C  
ATOM   1747  CG  GLU A 229     -38.192  56.172 -40.571  1.00  0.00      PA   C  
ATOM   1748  CD  GLU A 229     -38.297  55.579 -39.178  1.00  0.00      PA   C  
ATOM   1749  OE1 GLU A 229     -38.268  54.336 -39.057  1.00  0.00      PA   O  
ATOM   1750  OE2 GLU A 229     -38.403  56.355 -38.205  1.00  0.00      PA   O1-
ATOM   1751  N   SER A 230     -35.555  56.096 -43.189  1.00  0.00      PA   N  
ATOM   1752  CA  SER A 230     -34.383  56.891 -42.853  1.00  0.00      PA   C  
ATOM   1753  C   SER A 230     -33.546  57.222 -44.084  1.00  0.00      PA   C  
ATOM   1754  O   SER A 230     -33.712  56.651 -45.166  1.00  0.00      PA   O  
ATOM   1755  CB  SER A 230     -33.522  56.154 -41.821  1.00  0.00      PA   C  
ATOM   1756  OG  SER A 230     -34.231  55.966 -40.608  1.00  0.00      PA   O  
ATOM   1757  N   ASN A 231     -32.598  58.146 -43.873  1.00  0.00      PA   N  
ATOM   1758  CA  ASN A 231     -31.571  58.467 -44.851  1.00  0.00      PA   C  
ATOM   1759  C   ASN A 231     -30.505  57.370 -44.854  1.00  0.00      PA   C  
ATOM   1760  O   ASN A 231     -30.464  56.505 -43.974  1.00  0.00      PA   O  
ATOM   1761  CB  ASN A 231     -30.959  59.834 -44.535  1.00  0.00      PA   C  
ATOM   1762  CG  ASN A 231     -30.110  60.378 -45.668  1.00  0.00      PA   C  
ATOM   1763  ND2 ASN A 231     -29.566  61.575 -45.478  1.00  0.00      PA   N  
ATOM   1764  OD1 ASN A 231     -29.946  59.732 -46.703  1.00  0.00      PA   O  
ATOM   1765  N   CYS A 232     -29.620  57.392 -45.829  1.00  0.00      PA   N  
ATOM   1766  CA  CYS A 232     -28.633  56.329 -46.007  1.00  0.00      PA   C  
ATOM   1767  C   CYS A 232     -27.723  56.205 -44.788  1.00  0.00      PA   C  
ATOM   1768  O   CYS A 232     -27.650  55.144 -44.154  1.00  0.00      PA   O  
ATOM   1769  CB  CYS A 232     -27.812  56.580 -47.273  1.00  0.00      PA   C  
ATOM   1770  SG  CYS A 232     -26.618  55.274 -47.645  1.00  0.00      PA   S  
ATOM   1771  N   SER A 233     -27.047  57.280 -44.417  1.00  0.00      PA   N  
ATOM   1772  CA  SER A 233     -26.173  57.257 -43.248  1.00  0.00      PA   C  
ATOM   1773  C   SER A 233     -26.955  56.983 -41.971  1.00  0.00      PA   C  
ATOM   1774  O   SER A 233     -26.451  56.307 -41.065  1.00  0.00      PA   O  
ATOM   1775  CB  SER A 233     -25.417  58.579 -43.134  1.00  0.00      PA   C  
ATOM   1776  OG  SER A 233     -26.298  59.656 -42.866  1.00  0.00      PA   O  
ATOM   1777  N   GLN A 234     -28.209  57.511 -41.915  1.00  0.00      PA   N  
ATOM   1778  CA  GLN A 234     -29.058  57.229 -40.764  1.00  0.00      PA   C  
ATOM   1779  C   GLN A 234     -29.459  55.759 -40.729  1.00  0.00      PA   C  
ATOM   1780  O   GLN A 234     -29.553  55.159 -39.651  1.00  0.00      PA   O  
ATOM   1781  CB  GLN A 234     -30.289  58.132 -40.804  1.00  0.00      PA   C  
ATOM   1782  CG  GLN A 234     -29.954  59.612 -40.703  1.00  0.00      PA   C  
ATOM   1783  CD  GLN A 234     -31.172  60.502 -40.835  1.00  0.00      PA   C  
ATOM   1784  NE2 GLN A 234     -30.966  61.807 -40.702  1.00  0.00      PA   N  
ATOM   1785  OE1 GLN A 234     -32.284  60.025 -41.061  1.00  0.00      PA   O  
ATOM   1786  N   TYR A 235     -29.748  55.175 -41.888  1.00  0.00      PA   N  
ATOM   1787  CA  TYR A 235     -30.037  53.746 -41.952  1.00  0.00      PA   C  
ATOM   1788  C   TYR A 235     -28.854  52.924 -41.461  1.00  0.00      PA   C  
ATOM   1789  O   TYR A 235     -29.021  51.984 -40.675  1.00  0.00      PA   O  
ATOM   1790  CB  TYR A 235     -30.412  53.344 -43.379  1.00  0.00      PA   C  
ATOM   1791  CG  TYR A 235     -30.640  51.859 -43.549  1.00  0.00      PA   C  
ATOM   1792  CD1 TYR A 235     -31.796  51.254 -43.075  1.00  0.00      PA   C  
ATOM   1793  CD2 TYR A 235     -29.697  51.061 -44.181  1.00  0.00      PA   C  
ATOM   1794  CE1 TYR A 235     -32.005  49.895 -43.225  1.00  0.00      PA   C  
ATOM   1795  CE2 TYR A 235     -29.896  49.703 -44.336  1.00  0.00      PA   C  
ATOM   1796  CZ  TYR A 235     -31.052  49.125 -43.857  1.00  0.00      PA   C  
ATOM   1797  OH  TYR A 235     -31.257  47.773 -44.009  1.00  0.00      PA   O  
ATOM   1798  N   MET A 236     -27.659  53.236 -41.879  1.00  0.00      PA   N  
ATOM   1799  CA  MET A 236     -26.486  52.469 -41.471  1.00  0.00      PA   C  
ATOM   1800  C   MET A 236     -26.217  52.623 -39.980  1.00  0.00      PA   C  
ATOM   1801  O   MET A 236     -25.946  51.636 -39.285  1.00  0.00      PA   O  
ATOM   1802  CB  MET A 236     -25.273  52.898 -42.298  1.00  0.00      PA   C  
ATOM   1803  CG  MET A 236     -25.419  52.581 -43.778  1.00  0.00      PA   C  
ATOM   1804  SD  MET A 236     -23.967  53.004 -44.751  1.00  0.00      PA   S  
ATOM   1805  CE  MET A 236     -24.087  54.788 -44.790  1.00  0.00      PA   C  
ATOM   1806  N   GLU A 237     -26.323  53.856 -39.465  1.00  0.00      PA   N  
ATOM   1807  CA  GLU A 237     -26.196  54.088 -38.030  1.00  0.00      PA   C  
ATOM   1808  C   GLU A 237     -27.199  53.238 -37.258  1.00  0.00      PA   C  
ATOM   1809  O   GLU A 237     -26.846  52.548 -36.289  1.00  0.00      PA   O  
ATOM   1810  CB  GLU A 237     -26.411  55.576 -37.738  1.00  0.00      PA   C  
ATOM   1811  CG  GLU A 237     -26.105  56.012 -36.316  1.00  0.00      PA   C  
ATOM   1812  CD  GLU A 237     -24.616  56.061 -36.032  1.00  0.00      PA   C  
ATOM   1813  OE1 GLU A 237     -23.837  56.268 -36.987  1.00  0.00      PA   O  
ATOM   1814  OE2 GLU A 237     -24.224  55.903 -34.856  1.00  0.00      PA   O1-
ATOM   1815  N   LYS A 238     -28.480  53.293 -37.713  1.00  0.00      PA   N  
ATOM   1816  CA  LYS A 238     -29.543  52.592 -37.001  1.00  0.00      PA   C  
ATOM   1817  C   LYS A 238     -29.318  51.084 -37.005  1.00  0.00      PA   C  
ATOM   1818  O   LYS A 238     -29.437  50.429 -35.966  1.00  0.00      PA   O  
ATOM   1819  CB  LYS A 238     -30.899  52.937 -37.618  1.00  0.00      PA   C  
ATOM   1820  CG  LYS A 238     -32.124  52.264 -36.964  0.00  0.00      PA   C  
ATOM   1821  CD  LYS A 238     -33.458  52.651 -37.629  0.00  0.00      PA   C  
ATOM   1822  CE  LYS A 238     -34.661  51.970 -36.961  0.00  0.00      PA   C  
ATOM   1823  NZ  LYS A 238     -35.902  52.364 -37.623  0.00  0.00      PA   N1+
ATOM   1824  N   VAL A 239     -29.037  50.498 -38.156  1.00  0.00      PA   N  
ATOM   1825  CA  VAL A 239     -28.862  49.050 -38.223  1.00  0.00      PA   C  
ATOM   1826  C   VAL A 239     -27.628  48.621 -37.437  1.00  0.00      PA   C  
ATOM   1827  O   VAL A 239     -27.606  47.531 -36.849  1.00  0.00      PA   O  
ATOM   1828  CB  VAL A 239     -28.797  48.570 -39.687  1.00  0.00      PA   C  
ATOM   1829  CG1 VAL A 239     -30.078  48.930 -40.424  1.00  0.00      PA   C  
ATOM   1830  CG2 VAL A 239     -27.590  49.145 -40.400  1.00  0.00      PA   C  
ATOM   1831  N   LEU A 240     -26.607  49.448 -37.370  1.00  0.00      PA   N  
ATOM   1832  CA  LEU A 240     -25.431  49.126 -36.568  1.00  0.00      PA   C  
ATOM   1833  C   LEU A 240     -25.788  49.078 -35.086  1.00  0.00      PA   C  
ATOM   1834  O   LEU A 240     -25.423  48.133 -34.374  1.00  0.00      PA   O  
ATOM   1835  CB  LEU A 240     -24.321  50.146 -36.832  1.00  0.00      PA   C  
ATOM   1836  CG  LEU A 240     -22.958  49.868 -36.195  1.00  0.00      PA   C  
ATOM   1837  CD1 LEU A 240     -22.352  48.595 -36.771  1.00  0.00      PA   C  
ATOM   1838  CD2 LEU A 240     -22.020  51.048 -36.390  1.00  0.00      PA   C  
ATOM   1839  N   GLY A 241     -26.552  50.116 -34.619  1.00  0.00      PA   N  
ATOM   1840  CA  GLY A 241     -27.027  50.073 -33.245  1.00  0.00      PA   C  
ATOM   1841  C   GLY A 241     -27.908  48.868 -32.968  1.00  0.00      PA   C  
ATOM   1842  O   GLY A 241     -27.818  48.251 -31.900  1.00  0.00      PA   O  
ATOM   1843  N   ARG A 242     -28.768  48.512 -33.919  1.00  0.00      PA   N  
ATOM   1844  CA  ARG A 242     -29.642  47.353 -33.760  1.00  0.00      PA   C  
ATOM   1845  C   ARG A 242     -28.845  46.067 -33.602  1.00  0.00      PA   C  
ATOM   1846  O   ARG A 242     -29.190  45.214 -32.776  1.00  0.00      PA   O  
ATOM   1847  CB  ARG A 242     -30.596  47.243 -34.950  1.00  0.00      PA   C  
ATOM   1848  CG  ARG A 242     -31.662  48.317 -34.997  1.00  0.00      PA   C  
ATOM   1849  CD  ARG A 242     -32.645  48.124 -33.858  1.00  0.00      PA   C  
ATOM   1850  NE  ARG A 242     -33.344  46.848 -33.975  1.00  0.00      PA   N  
ATOM   1851  CZ  ARG A 242     -33.999  46.258 -32.982  1.00  0.00      PA   C  
ATOM   1852  NH1 ARG A 242     -34.049  46.829 -31.786  1.00  0.00      PA   N1+
ATOM   1853  NH2 ARG A 242     -34.604  45.095 -33.183  1.00  0.00      PA   N  
ATOM   1854  N   LEU A 243     -27.780  45.900 -34.407  1.00  0.00      PA   N  
ATOM   1855  CA  LEU A 243     -26.954  44.705 -34.263  1.00  0.00      PA   C  
ATOM   1856  C   LEU A 243     -26.216  44.703 -32.930  1.00  0.00      PA   C  
ATOM   1857  O   LEU A 243     -26.181  43.679 -32.230  1.00  0.00      PA   O  
ATOM   1858  CB  LEU A 243     -25.972  44.606 -35.430  1.00  0.00      PA   C  
ATOM   1859  CG  LEU A 243     -26.624  44.377 -36.794  1.00  0.00      PA   C  
ATOM   1860  CD1 LEU A 243     -25.596  44.435 -37.909  1.00  0.00      PA   C  
ATOM   1861  CD2 LEU A 243     -27.357  43.048 -36.808  1.00  0.00      PA   C  
ATOM   1862  N   LYS A 244     -25.635  45.859 -32.554  1.00  0.00      PA   N  
ATOM   1863  CA  LYS A 244     -24.911  45.941 -31.290  1.00  0.00      PA   C  
ATOM   1864  C   LYS A 244     -25.817  45.607 -30.110  1.00  0.00      PA   C  
ATOM   1865  O   LYS A 244     -25.373  44.995 -29.131  1.00  0.00      PA   O  
ATOM   1866  CB  LYS A 244     -24.296  47.329 -31.121  1.00  0.00      PA   C  
ATOM   1867  CG  LYS A 244     -23.459  47.480 -29.861  1.00  0.00      PA   C  
ATOM   1868  CD  LYS A 244     -22.202  46.622 -29.936  1.00  0.00      PA   C  
ATOM   1869  CE  LYS A 244     -21.280  46.867 -28.749  1.00  0.00      PA   C  
ATOM   1870  NZ  LYS A 244     -21.882  46.402 -27.467  1.00  0.00      PA   N1+
ATOM   1871  N   ASP A 245     -27.087  45.985 -30.174  1.00  0.00      PA   N  
ATOM   1872  CA  ASP A 245     -28.037  45.568 -29.145  1.00  0.00      PA   C  
ATOM   1873  C   ASP A 245     -28.361  44.082 -29.264  1.00  0.00      PA   C  
ATOM   1874  O   ASP A 245     -28.468  43.377 -28.251  1.00  0.00      PA   O  
ATOM   1875  CB  ASP A 245     -29.318  46.399 -29.240  1.00  0.00      PA   C  
ATOM   1876  CG  ASP A 245     -29.106  47.848 -28.847  1.00  0.00      PA   C  
ATOM   1877  OD1 ASP A 245     -28.210  48.115 -28.020  1.00  0.00      PA   O  
ATOM   1878  OD2 ASP A 245     -29.838  48.719 -29.364  1.00  0.00      PA   O1-
ATOM   1879  N   GLU A 246     -28.470  43.585 -30.509  1.00  0.00      PA   N  
ATOM   1880  CA  GLU A 246     -28.909  42.210 -30.729  1.00  0.00      PA   C  
ATOM   1881  C   GLU A 246     -27.923  41.211 -30.142  1.00  0.00      PA   C  
ATOM   1882  O   GLU A 246     -28.329  40.185 -29.581  1.00  0.00      PA   O  
ATOM   1883  CB  GLU A 246     -29.104  41.959 -32.225  1.00  0.00      PA   C  
ATOM   1884  CG  GLU A 246     -29.636  40.574 -32.573  1.00  0.00      PA   C  
ATOM   1885  CD  GLU A 246     -31.060  40.352 -32.093  1.00  0.00      PA   C  
ATOM   1886  OE1 GLU A 246     -31.800  41.346 -31.934  1.00  0.00      PA   O  
ATOM   1887  OE2 GLU A 246     -31.445  39.182 -31.882  1.00  0.00      PA   O1-
ATOM   1888  N   GLU A 247     -26.591  41.523 -30.289  1.00  0.00      PA   N  
ATOM   1889  CA  GLU A 247     -25.615  40.602 -29.716  1.00  0.00      PA   C  
ATOM   1890  C   GLU A 247     -25.750  40.531 -28.198  1.00  0.00      PA   C  
ATOM   1891  O   GLU A 247     -25.741  39.438 -27.617  1.00  0.00      PA   O  
ATOM   1892  CB  GLU A 247     -24.197  41.007 -30.118  1.00  0.00      PA   C  
ATOM   1893  CG  GLU A 247     -23.134  40.017 -29.666  1.00  0.00      PA   C  
ATOM   1894  CD  GLU A 247     -21.751  40.367 -30.177  1.00  0.00      PA   C  
ATOM   1895  OE1 GLU A 247     -21.613  41.396 -30.872  1.00  0.00      PA   O  
ATOM   1896  OE2 GLU A 247     -20.802  39.607 -29.885  1.00  0.00      PA   O1-
ATOM   1897  N   ILE A 248     -25.873  41.682 -27.539  1.00  0.00      PA   N  
ATOM   1898  CA  ILE A 248     -26.050  41.697 -26.089  1.00  0.00      PA   C  
ATOM   1899  C   ILE A 248     -27.310  40.937 -25.699  1.00  0.00      PA   C  
ATOM   1900  O   ILE A 248     -27.337  40.228 -24.684  1.00  0.00      PA   O  
ATOM   1901  CB  ILE A 248     -26.076  43.148 -25.570  1.00  0.00      PA   C  
ATOM   1902  CG1 ILE A 248     -24.738  43.837 -25.841  1.00  0.00      PA   C  
ATOM   1903  CG2 ILE A 248     -26.399  43.183 -24.082  1.00  0.00      PA   C  
ATOM   1904  CD  ILE A 248     -24.756  45.329 -25.587  1.00  0.00      PA   C  
ATOM   1905  N   ARG A 249     -28.348  41.008 -26.487  1.00  0.00      PA   N  
ATOM   1906  CA  ARG A 249     -29.574  40.263 -26.213  1.00  0.00      PA   C  
ATOM   1907  C   ARG A 249     -29.342  38.759 -26.300  1.00  0.00      PA   C  
ATOM   1908  O   ARG A 249     -29.714  38.005 -25.389  1.00  0.00      PA   O  
ATOM   1909  CB  ARG A 249     -30.672  40.694 -27.183  1.00  0.00      PA   C  
ATOM   1910  CG  ARG A 249     -31.992  39.995 -26.956  1.00  0.00      PA   C  
ATOM   1911  CD  ARG A 249     -33.064  40.580 -27.845  1.00  0.00      PA   C  
ATOM   1912  NE  ARG A 249     -33.300  41.976 -27.500  1.00  0.00      PA   N  
ATOM   1913  CZ  ARG A 249     -34.054  42.369 -26.478  1.00  0.00      PA   C  
ATOM   1914  NH1 ARG A 249     -34.641  41.468 -25.704  1.00  0.00      PA   N1+
ATOM   1915  NH2 ARG A 249     -34.217  43.661 -26.230  1.00  0.00      PA   N  
ATOM   1916  N   CYS A 250     -28.678  38.329 -27.420  1.00  0.00      PA   N  
ATOM   1917  CA  CYS A 250     -28.389  36.908 -27.569  1.00  0.00      PA   C  
ATOM   1918  C   CYS A 250     -27.517  36.395 -26.434  1.00  0.00      PA   C  
ATOM   1919  O   CYS A 250     -27.648  35.236 -26.024  1.00  0.00      PA   O  
ATOM   1920  CB  CYS A 250     -27.717  36.647 -28.916  1.00  0.00      PA   C  
ATOM   1921  SG  CYS A 250     -28.768  36.992 -30.341  1.00  0.00      PA   S  
ATOM   1922  N   ARG A 251     -26.598  37.271 -25.931  1.00  0.00      PA   N  
ATOM   1923  CA  ARG A 251     -25.791  36.872 -24.788  1.00  0.00      PA   C  
ATOM   1924  C   ARG A 251     -26.573  36.913 -23.481  1.00  0.00      PA   C  
ATOM   1925  O   ARG A 251     -26.167  36.261 -22.513  1.00  0.00      PA   O  
ATOM   1926  CB  ARG A 251     -24.549  37.759 -24.693  1.00  0.00      PA   C  
ATOM   1927  CG  ARG A 251     -23.627  37.607 -25.892  1.00  0.00      PA   C  
ATOM   1928  CD  ARG A 251     -22.379  38.456 -25.769  1.00  0.00      PA   C  
ATOM   1929  NE  ARG A 251     -21.591  38.433 -26.997  1.00  0.00      PA   N  
ATOM   1930  CZ  ARG A 251     -20.677  37.513 -27.284  1.00  0.00      PA   C  
ATOM   1931  NH1 ARG A 251     -20.434  36.527 -26.431  1.00  0.00      PA   N1+
ATOM   1932  NH2 ARG A 251     -20.010  37.574 -28.429  1.00  0.00      PA   N  
ATOM   1933  N   LYS A 252     -27.670  37.586 -23.404  1.00  0.00      PA   N  
ATOM   1934  CA  LYS A 252     -28.521  37.568 -22.219  1.00  0.00      PA   C  
ATOM   1935  C   LYS A 252     -29.412  36.333 -22.182  1.00  0.00      PA   C  
ATOM   1936  O   LYS A 252     -29.633  35.758 -21.110  1.00  0.00      PA   O  
ATOM   1937  CB  LYS A 252     -29.388  38.826 -22.154  1.00  0.00      PA   C  
ATOM   1938  CG  LYS A 252     -28.655  40.105 -21.803  1.00  0.00      PA   C  
ATOM   1939  CD  LYS A 252     -29.639  41.257 -21.688  1.00  0.00      PA   C  
ATOM   1940  CE  LYS A 252     -28.945  42.560 -21.333  1.00  0.00      PA   C  
ATOM   1941  NZ  LYS A 252     -29.919  43.681 -21.217  1.00  0.00      PA   N1+
ATOM   1942  N   TYR A 253     -29.898  35.875 -23.332  1.00  0.00      PA   N  
ATOM   1943  CA  TYR A 253     -30.895  34.811 -23.365  1.00  0.00      PA   C  
ATOM   1944  C   TYR A 253     -30.352  33.476 -23.849  1.00  0.00      PA   C  
ATOM   1945  O   TYR A 253     -30.509  32.461 -23.163  1.00  0.00      PA   O  
ATOM   1946  CB  TYR A 253     -32.079  35.234 -24.248  1.00  0.00      PA   C  
ATOM   1947  CG  TYR A 253     -32.891  36.374 -23.677  1.00  0.00      PA   C  
ATOM   1948  CD1 TYR A 253     -33.837  36.149 -22.687  1.00  0.00      PA   C  
ATOM   1949  CD2 TYR A 253     -32.713  37.675 -24.128  1.00  0.00      PA   C  
ATOM   1950  CE1 TYR A 253     -34.583  37.186 -22.160  1.00  0.00      PA   C  
ATOM   1951  CE2 TYR A 253     -33.454  38.720 -23.608  1.00  0.00      PA   C  
ATOM   1952  CZ  TYR A 253     -34.387  38.470 -22.624  1.00  0.00      PA   C  
ATOM   1953  OH  TYR A 253     -35.127  39.506 -22.103  1.00  0.00      PA   O  
ATOM   1954  N   LEU A 254     -29.682  33.487 -25.043  1.00  0.00      PA   N  
ATOM   1955  CA  LEU A 254     -29.417  32.232 -25.730  1.00  0.00      PA   C  
ATOM   1956  C   LEU A 254     -28.148  31.564 -25.204  1.00  0.00      PA   C  
ATOM   1957  O   LEU A 254     -27.429  32.098 -24.353  1.00  0.00      PA   O  
ATOM   1958  CB  LEU A 254     -29.301  32.470 -27.231  1.00  0.00      PA   C  
ATOM   1959  CG  LEU A 254     -30.542  33.038 -27.915  1.00  0.00      PA   C  
ATOM   1960  CD1 LEU A 254     -30.252  33.300 -29.382  1.00  0.00      PA   C  
ATOM   1961  CD2 LEU A 254     -31.725  32.108 -27.747  1.00  0.00      PA   C  
ATOM   1962  N   HSE A 255     -27.814  30.448 -25.803  1.00  0.00      PA   N  
ATOM   1963  CA  HSE A 255     -26.569  29.739 -25.561  1.00  0.00      PA   C  
ATOM   1964  C   HSE A 255     -25.507  30.200 -26.558  1.00  0.00      PA   C  
ATOM   1965  O   HSE A 255     -25.833  30.601 -27.679  1.00  0.00      PA   O  
ATOM   1966  CB  HSE A 255     -26.781  28.232 -25.684  1.00  0.00      PA   C  
ATOM   1967  CG  HSE A 255     -25.575  27.350 -25.459  0.00  0.00      PA   C  
ATOM   1968  CD2 HSE A 255     -24.636  26.921 -26.344  0.00  0.00      PA   C  
ATOM   1969  ND1 HSE A 255     -25.279  26.885 -24.188  0.00  0.00      PA   N  
ATOM   1970  CE1 HSE A 255     -24.179  26.174 -24.327  0.00  0.00      PA   C  
ATOM   1971  NE2 HSE A 255     -23.744  26.170 -25.609  0.00  0.00      PA   N  
ATOM   1972  N   PRO A 256     -24.244  30.213 -26.194  1.00  0.00      PA   N  
ATOM   1973  CA  PRO A 256     -23.195  30.708 -27.100  1.00  0.00      PA   C  
ATOM   1974  C   PRO A 256     -23.096  29.939 -28.405  1.00  0.00      PA   C  
ATOM   1975  O   PRO A 256     -22.632  30.506 -29.404  1.00  0.00      PA   O  
ATOM   1976  CB  PRO A 256     -21.915  30.570 -26.264  1.00  0.00      PA   C  
ATOM   1977  CG  PRO A 256     -22.229  29.511 -25.263  1.00  0.00      PA   C  
ATOM   1978  CD  PRO A 256     -23.684  29.675 -24.942  1.00  0.00      PA   C  
ATOM   1979  N   SER A 257     -23.547  28.715 -28.478  1.00  0.00      PA   N  
ATOM   1980  CA  SER A 257     -23.446  27.892 -29.678  1.00  0.00      PA   C  
ATOM   1981  C   SER A 257     -24.171  28.486 -30.879  1.00  0.00      PA   C  
ATOM   1982  O   SER A 257     -24.039  27.950 -31.984  1.00  0.00      PA   O  
ATOM   1983  CB  SER A 257     -23.989  26.491 -29.389  1.00  0.00      PA   C  
ATOM   1984  OG  SER A 257     -25.376  26.533 -29.101  1.00  0.00      PA   O  
ATOM   1985  N   SER A 258     -25.026  29.515 -30.626  1.00  0.00      PA   N  
ATOM   1986  CA  SER A 258     -25.737  30.159 -31.719  1.00  0.00      PA   C  
ATOM   1987  C   SER A 258     -25.305  31.598 -31.959  1.00  0.00      PA   C  
ATOM   1988  O   SER A 258     -25.837  32.237 -32.876  1.00  0.00      PA   O  
ATOM   1989  CB  SER A 258     -27.251  30.119 -31.464  1.00  0.00      PA   C  
ATOM   1990  OG  SER A 258     -27.731  28.786 -31.444  1.00  0.00      PA   O  
ATOM   1991  N   TYR A 259     -24.407  32.148 -31.155  1.00  0.00      PA   N  
ATOM   1992  CA  TYR A 259     -24.031  33.555 -31.291  1.00  0.00      PA   C  
ATOM   1993  C   TYR A 259     -23.586  33.879 -32.712  1.00  0.00      PA   C  
ATOM   1994  O   TYR A 259     -23.980  34.906 -33.275  1.00  0.00      PA   O  
ATOM   1995  CB  TYR A 259     -22.921  33.917 -30.300  1.00  0.00      PA   C  
ATOM   1996  CG  TYR A 259     -23.343  33.933 -28.847  1.00  0.00      PA   C  
ATOM   1997  CD1 TYR A 259     -24.682  33.856 -28.488  1.00  0.00      PA   C  
ATOM   1998  CD2 TYR A 259     -22.398  34.054 -27.835  1.00  0.00      PA   C  
ATOM   1999  CE1 TYR A 259     -25.066  33.875 -27.161  1.00  0.00      PA   C  
ATOM   2000  CE2 TYR A 259     -22.774  34.079 -26.506  1.00  0.00      PA   C  
ATOM   2001  CZ  TYR A 259     -24.109  33.987 -26.175  1.00  0.00      PA   C  
ATOM   2002  OH  TYR A 259     -24.489  34.008 -24.854  1.00  0.00      PA   O  
ATOM   2003  N   THR A 260     -22.809  32.994 -33.317  1.00  0.00      PA   N  
ATOM   2004  CA  THR A 260     -22.348  33.235 -34.679  1.00  0.00      PA   C  
ATOM   2005  C   THR A 260     -23.475  33.064 -35.689  1.00  0.00      PA   C  
ATOM   2006  O   THR A 260     -23.477  33.726 -36.734  1.00  0.00      PA   O  
ATOM   2007  CB  THR A 260     -21.182  32.299 -35.007  1.00  0.00      PA   C  
ATOM   2008  CG2 THR A 260     -20.645  32.561 -36.409  1.00  0.00      PA   C  
ATOM   2009  OG1 THR A 260     -20.124  32.504 -34.062  1.00  0.00      PA   O  
ATOM   2010  N   LYS A 261     -24.481  32.195 -35.345  1.00  0.00      PA   N  
ATOM   2011  CA  LYS A 261     -25.528  31.901 -36.318  1.00  0.00      PA   C  
ATOM   2012  C   LYS A 261     -26.601  32.984 -36.337  1.00  0.00      PA   C  
ATOM   2013  O   LYS A 261     -26.938  33.513 -37.403  1.00  0.00      PA   O  
ATOM   2014  CB  LYS A 261     -26.148  30.534 -36.020  1.00  0.00      PA   C  
ATOM   2015  CG  LYS A 261     -25.194  29.366 -36.212  1.00  0.00      PA   C  
ATOM   2016  CD  LYS A 261     -25.876  28.040 -35.915  1.00  0.00      PA   C  
ATOM   2017  CE  LYS A 261     -24.954  26.863 -36.196  1.00  0.00      PA   C  
ATOM   2018  NZ  LYS A 261     -23.797  26.823 -35.258  1.00  0.00      PA   N1+
ATOM   2019  N   VAL A 262     -27.179  33.270 -35.124  1.00  0.00      PA   N  
ATOM   2020  CA  VAL A 262     -28.315  34.190 -35.047  1.00  0.00      PA   C  
ATOM   2021  C   VAL A 262     -27.981  35.512 -35.726  1.00  0.00      PA   C  
ATOM   2022  O   VAL A 262     -28.692  35.964 -36.632  1.00  0.00      PA   O  
ATOM   2023  CB  VAL A 262     -28.735  34.403 -33.583  1.00  0.00      PA   C  
ATOM   2024  CG1 VAL A 262     -29.849  35.436 -33.497  1.00  0.00      PA   C  
ATOM   2025  CG2 VAL A 262     -29.168  33.087 -32.959  1.00  0.00      PA   C  
ATOM   2026  N   ILE A 263     -26.933  36.164 -35.292  1.00  0.00      PA   N  
ATOM   2027  CA  ILE A 263     -26.522  37.428 -35.894  1.00  0.00      PA   C  
ATOM   2028  C   ILE A 263     -26.298  37.265 -37.391  1.00  0.00      PA   C  
ATOM   2029  O   ILE A 263     -26.583  38.183 -38.172  1.00  0.00      PA   O  
ATOM   2030  CB  ILE A 263     -25.265  37.973 -35.186  1.00  0.00      PA   C  
ATOM   2031  CG1 ILE A 263     -25.575  38.275 -33.719  1.00  0.00      PA   C  
ATOM   2032  CG2 ILE A 263     -24.748  39.222 -35.881  1.00  0.00      PA   C  
ATOM   2033  CD  ILE A 263     -24.349  38.574 -32.888  1.00  0.00      PA   C  
ATOM   2034  N   HSE A 264     -25.852  36.069 -37.828  1.00  0.00      PA   N  
ATOM   2035  CA  HSE A 264     -25.619  35.852 -39.251  1.00  0.00      PA   C  
ATOM   2036  C   HSE A 264     -26.905  35.975 -40.055  1.00  0.00      PA   C  
ATOM   2037  O   HSE A 264     -26.866  36.347 -41.234  1.00  0.00      PA   O  
ATOM   2038  CB  HSE A 264     -24.976  34.485 -39.485  1.00  0.00      PA   C  
ATOM   2039  CG  HSE A 264     -24.647  34.215 -40.920  1.00  0.00      PA   C  
ATOM   2040  CD2 HSE A 264     -25.232  33.404 -41.833  1.00  0.00      PA   C  
ATOM   2041  ND1 HSE A 264     -23.597  34.828 -41.570  1.00  0.00      PA   N  
ATOM   2042  CE1 HSE A 264     -23.547  34.403 -42.820  1.00  0.00      PA   C  
ATOM   2043  NE2 HSE A 264     -24.528  33.539 -43.005  1.00  0.00      PA   N  
ATOM   2044  N   GLU A 265     -28.059  35.662 -39.425  1.00  0.00      PA   N  
ATOM   2045  CA  GLU A 265     -29.333  35.937 -40.080  1.00  0.00      PA   C  
ATOM   2046  C   GLU A 265     -29.615  37.434 -40.105  1.00  0.00      PA   C  
ATOM   2047  O   GLU A 265     -29.981  37.989 -41.149  1.00  0.00      PA   O  
ATOM   2048  CB  GLU A 265     -30.462  35.183 -39.377  1.00  0.00      PA   C  
ATOM   2049  CG  GLU A 265     -31.848  35.415 -39.974  1.00  0.00      PA   C  
ATOM   2050  CD  GLU A 265     -31.993  34.870 -41.385  1.00  0.00      PA   C  
ATOM   2051  OE1 GLU A 265     -31.261  33.923 -41.741  1.00  0.00      PA   O  
ATOM   2052  OE2 GLU A 265     -32.847  35.386 -42.136  1.00  0.00      PA   O1-
ATOM   2053  N   CYS A 266     -29.436  38.104 -38.949  1.00  0.00      PA   N  
ATOM   2054  CA  CYS A 266     -29.723  39.533 -38.852  1.00  0.00      PA   C  
ATOM   2055  C   CYS A 266     -28.957  40.316 -39.908  1.00  0.00      PA   C  
ATOM   2056  O   CYS A 266     -29.553  40.984 -40.763  1.00  0.00      PA   O  
ATOM   2057  CB  CYS A 266     -29.377  40.040 -37.452  1.00  0.00      PA   C  
ATOM   2058  SG  CYS A 266     -30.369  39.325 -36.130  1.00  0.00      PA   S  
ATOM   2059  N   GLN A 267     -27.632  40.209 -39.895  1.00  0.00      PA   N  
ATOM   2060  CA  GLN A 267     -26.810  40.920 -40.867  1.00  0.00      PA   C  
ATOM   2061  C   GLN A 267     -27.108  40.494 -42.296  1.00  0.00      PA   C  
ATOM   2062  O   GLN A 267     -26.705  41.191 -43.231  1.00  0.00      PA   O  
ATOM   2063  CB  GLN A 267     -25.324  40.698 -40.573  1.00  0.00      PA   C  
ATOM   2064  CG  GLN A 267     -24.856  39.271 -40.816  1.00  0.00      PA   C  
ATOM   2065  CD  GLN A 267     -23.383  39.078 -40.517  1.00  0.00      PA   C  
ATOM   2066  NE2 GLN A 267     -22.903  37.850 -40.681  1.00  0.00      PA   N  
ATOM   2067  OE1 GLN A 267     -22.680  40.022 -40.153  1.00  0.00      PA   O  
ATOM   2068  N   GLN A 268     -27.795  39.366 -42.493  1.00  0.00      PA   N  
ATOM   2069  CA  GLN A 268     -28.138  38.910 -43.831  1.00  0.00      PA   C  
ATOM   2070  C   GLN A 268     -29.432  39.527 -44.343  1.00  0.00      PA   C  
ATOM   2071  O   GLN A 268     -29.634  39.590 -45.562  1.00  0.00      PA   O  
ATOM   2072  CB  GLN A 268     -28.247  37.380 -43.852  1.00  0.00      PA   C  
ATOM   2073  CG  GLN A 268     -28.349  36.767 -45.239  1.00  0.00      PA   C  
ATOM   2074  CD  GLN A 268     -27.059  36.898 -46.025  1.00  0.00      PA   C  
ATOM   2075  NE2 GLN A 268     -27.175  37.246 -47.301  1.00  0.00      PA   N  
ATOM   2076  OE1 GLN A 268     -25.971  36.693 -45.490  1.00  0.00      PA   O  
ATOM   2077  N   ARG A 269     -30.293  40.021 -43.437  1.00  0.00      PA   N  
ATOM   2078  CA  ARG A 269     -31.577  40.598 -43.823  1.00  0.00      PA   C  
ATOM   2079  C   ARG A 269     -31.617  42.113 -43.725  1.00  0.00      PA   C  
ATOM   2080  O   ARG A 269     -32.264  42.761 -44.550  1.00  0.00      PA   O  
ATOM   2081  CB  ARG A 269     -32.699  40.006 -42.961  1.00  0.00      PA   C  
ATOM   2082  CG  ARG A 269     -32.882  38.516 -43.154  1.00  0.00      PA   C  
ATOM   2083  CD  ARG A 269     -33.429  38.212 -44.538  1.00  0.00      PA   C  
ATOM   2084  NE  ARG A 269     -33.672  36.784 -44.723  1.00  0.00      PA   N  
ATOM   2085  CZ  ARG A 269     -32.787  35.938 -45.238  1.00  0.00      PA   C  
ATOM   2086  NH1 ARG A 269     -31.598  36.376 -45.630  1.00  0.00      PA   N1+
ATOM   2087  NH2 ARG A 269     -33.091  34.653 -45.368  1.00  0.00      PA   N  
ATOM   2088  N   MET A 270     -30.906  42.688 -42.739  1.00  0.00      PA   N  
ATOM   2089  CA  MET A 270     -30.821  44.141 -42.661  1.00  0.00      PA   C  
ATOM   2090  C   MET A 270     -29.769  44.686 -43.616  1.00  0.00      PA   C  
ATOM   2091  O   MET A 270     -29.947  45.772 -44.178  1.00  0.00      PA   O  
ATOM   2092  CB  MET A 270     -30.514  44.568 -41.227  1.00  0.00      PA   C  
ATOM   2093  CG  MET A 270     -31.577  44.142 -40.233  1.00  0.00      PA   C  
ATOM   2094  SD  MET A 270     -31.166  44.542 -38.526  1.00  0.00      PA   S  
ATOM   2095  CE  MET A 270     -31.453  46.305 -38.497  1.00  0.00      PA   C  
ATOM   2096  N   VAL A 271     -28.670  43.920 -43.796  1.00  0.00      PA   N  
ATOM   2097  CA  VAL A 271     -27.641  44.232 -44.776  1.00  0.00      PA   C  
ATOM   2098  C   VAL A 271     -27.543  43.029 -45.711  1.00  0.00      PA   C  
ATOM   2099  O   VAL A 271     -28.006  41.934 -45.389  1.00  0.00      PA   O  
ATOM   2100  CB  VAL A 271     -26.281  44.544 -44.107  1.00  0.00      PA   C  
ATOM   2101  CG1 VAL A 271     -25.234  44.973 -45.128  1.00  0.00      PA   C  
ATOM   2102  CG2 VAL A 271     -26.448  45.607 -43.033  1.00  0.00      PA   C  
ATOM   2103  N   ALA A 272     -27.032  43.257 -46.913  1.00  0.00      PA   N  
ATOM   2104  CA  ALA A 272     -26.784  42.219 -47.913  1.00  0.00      PA   C  
ATOM   2105  C   ALA A 272     -28.085  41.716 -48.526  1.00  0.00      PA   C  
ATOM   2106  O   ALA A 272     -28.068  40.940 -49.489  1.00  0.00      PA   O  
ATOM   2107  CB  ALA A 272     -25.997  41.048 -47.316  1.00  0.00      PA   C  
ATOM   2108  N   ASP A 273     -29.211  42.198 -48.001  1.00  0.00      PA   N  
ATOM   2109  CA  ASP A 273     -30.523  41.925 -48.563  1.00  0.00      PA   C  
ATOM   2110  C   ASP A 273     -31.032  43.103 -49.381  1.00  0.00      PA   C  
ATOM   2111  O   ASP A 273     -32.045  42.974 -50.075  1.00  0.00      PA   O  
ATOM   2112  CB  ASP A 273     -31.512  41.595 -47.435  1.00  0.00      PA   C  
ATOM   2113  CG  ASP A 273     -32.752  40.875 -47.925  1.00  0.00      PA   C  
ATOM   2114  OD1 ASP A 273     -32.854  40.596 -49.137  1.00  0.00      PA   O  
ATOM   2115  OD2 ASP A 273     -33.630  40.581 -47.085  1.00  0.00      PA   O1-
ATOM   2116  N   HSE A 274     -30.247  44.240 -49.315  1.00  0.00      PA   N  
ATOM   2117  CA  HSE A 274     -30.597  45.445 -50.056  1.00  0.00      PA   C  
ATOM   2118  C   HSE A 274     -29.368  46.036 -50.737  1.00  0.00      PA   C  
ATOM   2119  O   HSE A 274     -29.388  47.206 -51.132  1.00  0.00      PA   O  
ATOM   2120  CB  HSE A 274     -31.216  46.487 -49.121  1.00  0.00      PA   C  
ATOM   2121  CG  HSE A 274     -32.366  45.972 -48.313  1.00  0.00      PA   C  
ATOM   2122  CD2 HSE A 274     -32.447  45.629 -47.006  1.00  0.00      PA   C  
ATOM   2123  ND1 HSE A 274     -33.619  45.758 -48.844  1.00  0.00      PA   N  
ATOM   2124  CE1 HSE A 274     -34.423  45.305 -47.899  1.00  0.00      PA   C  
ATOM   2125  NE2 HSE A 274     -33.737  45.218 -46.774  1.00  0.00      PA   N  
ATOM   2126  N   LEU A 275     -28.280  45.210 -50.858  1.00  0.00      PA   N  
ATOM   2127  CA  LEU A 275     -26.948  45.758 -51.097  1.00  0.00      PA   C  
ATOM   2128  C   LEU A 275     -26.851  46.591 -52.371  1.00  0.00      PA   C  
ATOM   2129  O   LEU A 275     -25.903  47.374 -52.504  1.00  0.00      PA   O  
ATOM   2130  CB  LEU A 275     -25.913  44.626 -51.104  1.00  0.00      PA   C  
ATOM   2131  CG  LEU A 275     -26.042  43.433 -52.057  1.00  0.00      PA   C  
ATOM   2132  CD1 LEU A 275     -25.441  43.723 -53.426  1.00  0.00      PA   C  
ATOM   2133  CD2 LEU A 275     -25.389  42.204 -51.437  1.00  0.00      PA   C  
ATOM   2134  N   GLN A 276     -27.713  46.484 -53.312  1.00  0.00      PA   N  
ATOM   2135  CA  GLN A 276     -27.734  47.408 -54.443  1.00  0.00      PA   C  
ATOM   2136  C   GLN A 276     -27.841  48.850 -53.969  1.00  0.00      PA   C  
ATOM   2137  O   GLN A 276     -27.178  49.742 -54.513  1.00  0.00      PA   O  
ATOM   2138  CB  GLN A 276     -28.888  47.086 -55.395  1.00  0.00      PA   C  
ATOM   2139  CG  GLN A 276     -28.711  45.838 -56.237  1.00  0.00      PA   C  
ATOM   2140  CD  GLN A 276     -29.839  45.667 -57.242  1.00  0.00      PA   C  
ATOM   2141  NE2 GLN A 276     -29.719  44.663 -58.102  1.00  0.00      PA   N  
ATOM   2142  OE1 GLN A 276     -30.799  46.441 -57.252  1.00  0.00      PA   O  
ATOM   2143  N   PHE A 277     -28.636  49.107 -52.957  1.00  0.00      PA   N  
ATOM   2144  CA  PHE A 277     -28.823  50.463 -52.449  1.00  0.00      PA   C  
ATOM   2145  C   PHE A 277     -27.525  51.020 -51.877  1.00  0.00      PA   C  
ATOM   2146  O   PHE A 277     -27.063  52.097 -52.281  1.00  0.00      PA   O  
ATOM   2147  CB  PHE A 277     -29.940  50.466 -51.403  1.00  0.00      PA   C  
ATOM   2148  CG  PHE A 277     -30.228  51.819 -50.823  1.00  0.00      PA   C  
ATOM   2149  CD1 PHE A 277     -30.841  52.800 -51.587  1.00  0.00      PA   C  
ATOM   2150  CD2 PHE A 277     -29.915  52.102 -49.504  1.00  0.00      PA   C  
ATOM   2151  CE1 PHE A 277     -31.114  54.046 -51.053  1.00  0.00      PA   C  
ATOM   2152  CE2 PHE A 277     -30.189  53.345 -48.962  1.00  0.00      PA   C  
ATOM   2153  CZ  PHE A 277     -30.790  54.319 -49.740  1.00  0.00      PA   C  
ATOM   2154  N   LEU A 278     -26.915  50.240 -50.924  1.00  0.00      PA   N  
ATOM   2155  CA  LEU A 278     -25.658  50.691 -50.337  1.00  0.00      PA   C  
ATOM   2156  C   LEU A 278     -24.604  50.914 -51.413  1.00  0.00      PA   C  
ATOM   2157  O   LEU A 278     -23.989  51.986 -51.481  1.00  0.00      PA   O  
ATOM   2158  CB  LEU A 278     -25.174  49.680 -49.299  1.00  0.00      PA   C  
ATOM   2159  CG  LEU A 278     -26.041  49.563 -48.045  1.00  0.00      PA   C  
ATOM   2160  CD1 LEU A 278     -25.556  48.432 -47.156  1.00  0.00      PA   C  
ATOM   2161  CD2 LEU A 278     -26.051  50.880 -47.284  1.00  0.00      PA   C  
ATOM   2162  N   HSE A 279     -24.367  49.879 -52.249  1.00  0.00      PA   N  
ATOM   2163  CA  HSE A 279     -23.420  50.029 -53.351  1.00  0.00      PA   C  
ATOM   2164  C   HSE A 279     -23.730  51.256 -54.200  1.00  0.00      PA   C  
ATOM   2165  O   HSE A 279     -22.815  51.866 -54.765  1.00  0.00      PA   O  
ATOM   2166  CB  HSE A 279     -23.417  48.774 -54.228  1.00  0.00      PA   C  
ATOM   2167  CG  HSE A 279     -22.812  47.572 -53.571  1.00  0.00      PA   C  
ATOM   2168  CD2 HSE A 279     -21.548  47.087 -53.591  1.00  0.00      PA   C  
ATOM   2169  ND1 HSE A 279     -23.541  46.702 -52.789  1.00  0.00      PA   N  
ATOM   2170  CE1 HSE A 279     -22.749  45.739 -52.349  1.00  0.00      PA   C  
ATOM   2171  NE2 HSE A 279     -21.535  45.949 -52.824  1.00  0.00      PA   N  
ATOM   2172  N   ALA A 280     -24.909  51.666 -54.330  1.00  0.00      PA   N  
ATOM   2173  CA  ALA A 280     -25.273  52.839 -55.119  1.00  0.00      PA   C  
ATOM   2174  C   ALA A 280     -24.894  54.131 -54.405  1.00  0.00      PA   C  
ATOM   2175  O   ALA A 280     -24.399  55.070 -55.037  1.00  0.00      PA   O  
ATOM   2176  CB  ALA A 280     -26.768  52.816 -55.437  1.00  0.00      PA   C  
ATOM   2177  N   GLU A 281     -25.070  54.187 -53.086  1.00  0.00      PA   N  
ATOM   2178  CA  GLU A 281     -24.671  55.376 -52.340  1.00  0.00      PA   C  
ATOM   2179  C   GLU A 281     -23.163  55.468 -52.136  1.00  0.00      PA   C  
ATOM   2180  O   GLU A 281     -22.671  56.534 -51.740  1.00  0.00      PA   O  
ATOM   2181  CB  GLU A 281     -25.378  55.411 -50.985  1.00  0.00      PA   C  
ATOM   2182  CG  GLU A 281     -26.887  55.606 -51.074  1.00  0.00      PA   C  
ATOM   2183  CD  GLU A 281     -27.277  56.986 -51.578  1.00  0.00      PA   C  
ATOM   2184  OE1 GLU A 281     -26.538  57.954 -51.297  1.00  0.00      PA   O  
ATOM   2185  OE2 GLU A 281     -28.324  57.102 -52.255  1.00  0.00      PA   O1-
ATOM   2186  N   CYS A 282     -22.443  54.305 -52.363  1.00  0.00      PA   N  
ATOM   2187  CA  CYS A 282     -20.992  54.333 -52.192  1.00  0.00      PA   C  
ATOM   2188  C   CYS A 282     -20.344  55.401 -53.064  1.00  0.00      PA   C  
ATOM   2189  O   CYS A 282     -19.498  56.166 -52.589  1.00  0.00      PA   O  
ATOM   2190  CB  CYS A 282     -20.399  52.958 -52.494  1.00  0.00      PA   C  
ATOM   2191  SG  CYS A 282     -20.781  51.705 -51.259  1.00  0.00      PA   S  
ATOM   2192  N   HSE A 283     -20.585  55.428 -54.328  1.00  0.00      PA   N  
ATOM   2193  CA  HSE A 283     -20.023  56.434 -55.232  1.00  0.00      PA   C  
ATOM   2194  C   HSE A 283     -20.054  57.828 -54.619  1.00  0.00      PA   C  
ATOM   2195  O   HSE A 283     -19.090  58.591 -54.740  1.00  0.00      PA   O  
ATOM   2196  CB  HSE A 283     -20.780  56.440 -56.559  1.00  0.00      PA   C  
ATOM   2197  CG  HSE A 283     -20.253  57.438 -57.545  1.00  0.00      PA   C  
ATOM   2198  CD2 HSE A 283     -19.399  57.301 -58.586  1.00  0.00      PA   C  
ATOM   2199  ND1 HSE A 283     -20.621  58.767 -57.525  1.00  0.00      PA   N  
ATOM   2200  CE1 HSE A 283     -20.009  59.406 -58.504  1.00  0.00      PA   C  
ATOM   2201  NE2 HSE A 283     -19.263  58.540 -59.165  1.00  0.00      PA   N  
ATOM   2202  N   ASN A 284     -21.133  58.212 -53.995  1.00  0.00      PA   N  
ATOM   2203  CA  ASN A 284     -21.213  59.491 -53.301  1.00  0.00      PA   C  
ATOM   2204  C   ASN A 284     -20.318  59.500 -52.068  1.00  0.00      PA   C  
ATOM   2205  O   ASN A 284     -19.551  60.446 -51.851  1.00  0.00      PA   O  
ATOM   2206  CB  ASN A 284     -22.664  59.785 -52.913  1.00  0.00      PA   C  
ATOM   2207  CG  ASN A 284     -22.853  61.186 -52.359  1.00  0.00      PA   C  
ATOM   2208  ND2 ASN A 284     -24.082  61.504 -51.968  1.00  0.00      PA   N  
ATOM   2209  OD1 ASN A 284     -21.908  61.968 -52.271  1.00  0.00      PA   O  
ATOM   2210  N   ILE A 285     -20.476  58.424 -51.223  1.00  0.00      PA   N  
ATOM   2211  CA  ILE A 285     -19.861  58.494 -49.899  1.00  0.00      PA   C  
ATOM   2212  C   ILE A 285     -18.337  58.525 -49.981  1.00  0.00      PA   C  
ATOM   2213  O   ILE A 285     -17.685  59.197 -49.172  1.00  0.00      PA   O  
ATOM   2214  CB  ILE A 285     -20.375  57.340 -49.021  1.00  0.00      PA   C  
ATOM   2215  CG1 ILE A 285     -21.878  57.499 -48.802  1.00  0.00      PA   C  
ATOM   2216  CG2 ILE A 285     -19.680  57.335 -47.678  1.00  0.00      PA   C  
ATOM   2217  CD  ILE A 285     -22.525  56.330 -48.120  1.00  0.00      PA   C  
ATOM   2218  N   ILE A 286     -17.724  57.738 -50.890  1.00  0.00      PA   N  
ATOM   2219  CA  ILE A 286     -16.265  57.766 -50.999  1.00  0.00      PA   C  
ATOM   2220  C   ILE A 286     -15.749  59.060 -51.605  1.00  0.00      PA   C  
ATOM   2221  O   ILE A 286     -14.546  59.333 -51.518  1.00  0.00      PA   O  
ATOM   2222  CB  ILE A 286     -15.719  56.561 -51.793  1.00  0.00      PA   C  
ATOM   2223  CG1 ILE A 286     -16.337  56.471 -53.192  1.00  0.00      PA   C  
ATOM   2224  CG2 ILE A 286     -15.933  55.263 -51.026  1.00  0.00      PA   C  
ATOM   2225  CD  ILE A 286     -15.558  57.182 -54.276  1.00  0.00      PA   C  
ATOM   2226  N   ARG A 287     -16.475  59.841 -52.232  1.00  0.00      PA   N  
ATOM   2227  CA  ARG A 287     -16.106  61.169 -52.702  1.00  0.00      PA   C  
ATOM   2228  C   ARG A 287     -16.511  62.254 -51.711  1.00  0.00      PA   C  
ATOM   2229  O   ARG A 287     -16.574  63.434 -52.069  1.00  0.00      PA   O  
ATOM   2230  CB  ARG A 287     -16.703  61.425 -54.085  1.00  0.00      PA   C  
ATOM   2231  CG  ARG A 287     -16.125  60.486 -55.128  1.00  0.00      PA   C  
ATOM   2232  CD  ARG A 287     -16.641  60.741 -56.528  1.00  0.00      PA   C  
ATOM   2233  NE  ARG A 287     -16.203  59.692 -57.448  1.00  0.00      PA   N  
ATOM   2234  CZ  ARG A 287     -15.048  59.697 -58.105  1.00  0.00      PA   C  
ATOM   2235  NH1 ARG A 287     -14.195  60.702 -57.946  1.00  0.00      PA   N1+
ATOM   2236  NH2 ARG A 287     -14.741  58.694 -58.918  1.00  0.00      PA   N  
ATOM   2237  N   GLN A 288     -16.840  61.874 -50.491  1.00  0.00      PA   N  
ATOM   2238  CA  GLN A 288     -16.896  62.762 -49.336  1.00  0.00      PA   C  
ATOM   2239  C   GLN A 288     -15.876  62.281 -48.318  1.00  0.00      PA   C  
ATOM   2240  O   GLN A 288     -15.907  61.118 -47.905  1.00  0.00      PA   O  
ATOM   2241  CB  GLN A 288     -18.298  62.799 -48.724  1.00  0.00      PA   C  
ATOM   2242  CG  GLN A 288     -18.352  63.392 -47.313  1.00  0.00      PA   C  
ATOM   2243  CD  GLN A 288     -17.718  64.766 -47.198  1.00  0.00      PA   C  
ATOM   2244  NE2 GLN A 288     -18.411  65.785 -47.692  1.00  0.00      PA   N  
ATOM   2245  OE1 GLN A 288     -16.615  64.908 -46.664  1.00  0.00      PA   O  
ATOM   2246  N   GLU A 289     -15.058  63.124 -47.828  1.00  0.00      PA   N  
ATOM   2247  CA  GLU A 289     -14.035  62.774 -46.854  1.00  0.00      PA   C  
ATOM   2248  C   GLU A 289     -14.629  62.396 -45.503  1.00  0.00      PA   C  
ATOM   2249  O   GLU A 289     -13.912  61.847 -44.657  1.00  0.00      PA   O  
ATOM   2250  CB  GLU A 289     -13.054  63.940 -46.693  1.00  0.00      PA   C  
ATOM   2251  CG  GLU A 289     -12.340  64.355 -47.984  1.00  0.00      PA   C  
ATOM   2252  CD  GLU A 289     -11.388  63.301 -48.519  1.00  0.00      PA   C  
ATOM   2253  OE1 GLU A 289     -10.794  62.566 -47.704  1.00  0.00      PA   O  
ATOM   2254  OE2 GLU A 289     -11.231  63.211 -49.756  1.00  0.00      PA   O1-
ATOM   2255  N   LYS A 290     -15.984  62.684 -45.299  1.00  0.00      PA   N  
ATOM   2256  CA  LYS A 290     -16.666  62.309 -44.068  1.00  0.00      PA   C  
ATOM   2257  C   LYS A 290     -17.433  61.000 -44.245  1.00  0.00      PA   C  
ATOM   2258  O   LYS A 290     -18.060  60.772 -45.282  1.00  0.00      PA   O  
ATOM   2259  CB  LYS A 290     -17.618  63.421 -43.626  1.00  0.00      PA   C  
ATOM   2260  CG  LYS A 290     -18.373  63.122 -42.345  1.00  0.00      PA   C  
ATOM   2261  CD  LYS A 290     -17.447  63.133 -41.147  1.00  0.00      PA   C  
ATOM   2262  CE  LYS A 290     -18.225  62.952 -39.859  1.00  0.00      PA   C  
ATOM   2263  NZ  LYS A 290     -17.328  62.902 -38.674  1.00  0.00      PA   N1+
ATOM   2264  N   ASN A 292     -17.050  59.310 -41.795  1.00  0.00      PA   N  
ATOM   2265  CA  ASN A 292     -17.742  58.518 -40.783  1.00  0.00      PA   C  
ATOM   2266  C   ASN A 292     -18.735  57.575 -41.455  1.00  0.00      PA   C  
ATOM   2267  O   ASN A 292     -18.719  56.357 -41.229  1.00  0.00      PA   O  
ATOM   2268  CB  ASN A 292     -18.457  59.430 -39.783  1.00  0.00      PA   C  
ATOM   2269  CG  ASN A 292     -18.964  58.683 -38.562  1.00  0.00      PA   C  
ATOM   2270  ND2 ASN A 292     -19.572  59.413 -37.635  1.00  0.00      PA   N  
ATOM   2271  OD1 ASN A 292     -18.807  57.467 -38.451  1.00  0.00      PA   O  
ATOM   2272  N   ASP A 293     -19.621  58.137 -42.261  1.00  0.00      PA   N  
ATOM   2273  CA  ASP A 293     -20.575  57.344 -43.028  1.00  0.00      PA   C  
ATOM   2274  C   ASP A 293     -19.855  56.286 -43.854  1.00  0.00      PA   C  
ATOM   2275  O   ASP A 293     -20.351  55.164 -44.016  1.00  0.00      PA   O  
ATOM   2276  CB  ASP A 293     -21.394  58.261 -43.936  1.00  0.00      PA   C  
ATOM   2277  CG  ASP A 293     -22.161  59.313 -43.159  1.00  0.00      PA   C  
ATOM   2278  OD1 ASP A 293     -22.477  59.068 -41.975  1.00  0.00      PA   O  
ATOM   2279  OD2 ASP A 293     -22.451  60.384 -43.734  1.00  0.00      PA   O1-
ATOM   2280  N   MET A 294     -18.670  56.564 -44.306  1.00  0.00      PA   N  
ATOM   2281  CA  MET A 294     -17.892  55.626 -45.106  1.00  0.00      PA   C  
ATOM   2282  C   MET A 294     -17.238  54.561 -44.237  1.00  0.00      PA   C  
ATOM   2283  O   MET A 294     -17.088  53.412 -44.673  1.00  0.00      PA   O  
ATOM   2284  CB  MET A 294     -16.858  56.407 -45.919  1.00  0.00      PA   C  
ATOM   2285  CG  MET A 294     -16.033  55.593 -46.886  1.00  0.00      PA   C  
ATOM   2286  SD  MET A 294     -15.044  56.679 -47.930  1.00  0.00      PA   S  
ATOM   2287  CE  MET A 294     -13.882  57.335 -46.738  1.00  0.00      PA   C  
ATOM   2288  N   ALA A 295     -16.964  54.903 -42.978  1.00  0.00      PA   N  
ATOM   2289  CA  ALA A 295     -16.464  53.906 -42.036  1.00  0.00      PA   C  
ATOM   2290  C   ALA A 295     -17.531  52.862 -41.733  1.00  0.00      PA   C  
ATOM   2291  O   ALA A 295     -17.274  51.653 -41.801  1.00  0.00      PA   O  
ATOM   2292  CB  ALA A 295     -15.994  54.588 -40.752  1.00  0.00      PA   C  
ATOM   2293  N   ASN A 296     -18.786  53.383 -41.460  1.00  0.00      PA   N  
ATOM   2294  CA  ASN A 296     -19.884  52.440 -41.270  1.00  0.00      PA   C  
ATOM   2295  C   ASN A 296     -20.171  51.656 -42.545  1.00  0.00      PA   C  
ATOM   2296  O   ASN A 296     -20.526  50.471 -42.479  1.00  0.00      PA   O  
ATOM   2297  CB  ASN A 296     -21.138  53.178 -40.799  1.00  0.00      PA   C  
ATOM   2298  CG  ASN A 296     -21.037  53.644 -39.357  1.00  0.00      PA   C  
ATOM   2299  ND2 ASN A 296     -21.465  54.874 -39.099  1.00  0.00      PA   N  
ATOM   2300  OD1 ASN A 296     -20.575  52.907 -38.486  1.00  0.00      PA   O  
ATOM   2301  N   MET A 297     -19.976  52.289 -43.709  1.00  0.00      PA   N  
ATOM   2302  CA  MET A 297     -20.136  51.589 -44.981  1.00  0.00      PA   C  
ATOM   2303  C   MET A 297     -19.192  50.396 -45.078  1.00  0.00      PA   C  
ATOM   2304  O   MET A 297     -19.613  49.281 -45.414  1.00  0.00      PA   O  
ATOM   2305  CB  MET A 297     -19.904  52.559 -46.139  1.00  0.00      PA   C  
ATOM   2306  CG  MET A 297     -20.052  51.931 -47.509  1.00  0.00      PA   C  
ATOM   2307  SD  MET A 297     -21.709  51.319 -47.830  1.00  0.00      PA   S  
ATOM   2308  CE  MET A 297     -22.587  52.847 -48.099  1.00  0.00      PA   C  
ATOM   2309  N   TYR A 298     -17.960  50.553 -44.729  1.00  0.00      PA   N  
ATOM   2310  CA  TYR A 298     -17.010  49.444 -44.679  1.00  0.00      PA   C  
ATOM   2311  C   TYR A 298     -17.443  48.389 -43.669  1.00  0.00      PA   C  
ATOM   2312  O   TYR A 298     -17.462  47.189 -43.977  1.00  0.00      PA   O  
ATOM   2313  CB  TYR A 298     -15.612  49.961 -44.337  1.00  0.00      PA   C  
ATOM   2314  CG  TYR A 298     -14.580  48.865 -44.156  1.00  0.00      PA   C  
ATOM   2315  CD1 TYR A 298     -14.007  48.230 -45.251  1.00  0.00      PA   C  
ATOM   2316  CD2 TYR A 298     -14.187  48.459 -42.885  1.00  0.00      PA   C  
ATOM   2317  CE1 TYR A 298     -13.064  47.227 -45.084  1.00  0.00      PA   C  
ATOM   2318  CE2 TYR A 298     -13.249  47.455 -42.708  1.00  0.00      PA   C  
ATOM   2319  CZ  TYR A 298     -12.690  46.844 -43.810  1.00  0.00      PA   C  
ATOM   2320  OH  TYR A 298     -11.755  45.848 -43.637  1.00  0.00      PA   O  
ATOM   2321  N   VAL A 299     -17.859  48.849 -42.472  1.00  0.00      PA   N  
ATOM   2322  CA  VAL A 299     -18.209  47.908 -41.408  1.00  0.00      PA   C  
ATOM   2323  C   VAL A 299     -19.311  46.961 -41.866  1.00  0.00      PA   C  
ATOM   2324  O   VAL A 299     -19.225  45.741 -41.682  1.00  0.00      PA   O  
ATOM   2325  CB  VAL A 299     -18.616  48.664 -40.131  1.00  0.00      PA   C  
ATOM   2326  CG1 VAL A 299     -19.131  47.693 -39.080  1.00  0.00      PA   C  
ATOM   2327  CG2 VAL A 299     -17.441  49.456 -39.586  1.00  0.00      PA   C  
ATOM   2328  N   LEU A 300     -20.346  47.564 -42.543  1.00  0.00      PA   N  
ATOM   2329  CA  LEU A 300     -21.478  46.725 -42.921  1.00  0.00      PA   C  
ATOM   2330  C   LEU A 300     -21.193  45.909 -44.177  1.00  0.00      PA   C  
ATOM   2331  O   LEU A 300     -21.510  44.717 -44.224  1.00  0.00      PA   O  
ATOM   2332  CB  LEU A 300     -22.729  47.581 -43.106  1.00  0.00      PA   C  
ATOM   2333  CG  LEU A 300     -23.262  48.200 -41.812  1.00  0.00      PA   C  
ATOM   2334  CD1 LEU A 300     -24.409  49.149 -42.108  1.00  0.00      PA   C  
ATOM   2335  CD2 LEU A 300     -23.694  47.114 -40.835  1.00  0.00      PA   C  
ATOM   2336  N   LEU A 301     -20.569  46.507 -45.190  1.00  0.00      PA   N  
ATOM   2337  CA  LEU A 301     -20.292  45.764 -46.415  1.00  0.00      PA   C  
ATOM   2338  C   LEU A 301     -19.281  44.644 -46.209  1.00  0.00      PA   C  
ATOM   2339  O   LEU A 301     -19.237  43.712 -47.020  1.00  0.00      PA   O  
ATOM   2340  CB  LEU A 301     -19.787  46.698 -47.513  1.00  0.00      PA   C  
ATOM   2341  CG  LEU A 301     -20.760  47.702 -48.125  1.00  0.00      PA   C  
ATOM   2342  CD1 LEU A 301     -20.020  48.603 -49.094  1.00  0.00      PA   C  
ATOM   2343  CD2 LEU A 301     -21.891  46.976 -48.829  1.00  0.00      PA   C  
ATOM   2344  N   ARG A 302     -18.516  44.660 -45.129  1.00  0.00      PA   N  
ATOM   2345  CA  ARG A 302     -17.448  43.676 -44.962  1.00  0.00      PA   C  
ATOM   2346  C   ARG A 302     -17.997  42.306 -44.578  1.00  0.00      PA   C  
ATOM   2347  O   ARG A 302     -17.501  41.279 -45.056  1.00  0.00      PA   O  
ATOM   2348  CB  ARG A 302     -16.444  44.160 -43.919  1.00  0.00      PA   C  
ATOM   2349  CG  ARG A 302     -15.234  43.253 -43.778  1.00  0.00      PA   C  
ATOM   2350  CD  ARG A 302     -14.259  43.787 -42.747  1.00  0.00      PA   C  
ATOM   2351  NE  ARG A 302     -14.815  43.744 -41.399  1.00  0.00      PA   N  
ATOM   2352  CZ  ARG A 302     -14.244  44.311 -40.341  1.00  0.00      PA   C  
ATOM   2353  NH1 ARG A 302     -13.098  44.967 -40.478  1.00  0.00      PA   N1+
ATOM   2354  NH2 ARG A 302     -14.817  44.224 -39.148  1.00  0.00      PA   N  
ATOM   2355  N   ALA A 303     -19.069  42.287 -43.791  1.00  0.00      PA   N  
ATOM   2356  CA  ALA A 303     -19.655  41.029 -43.342  1.00  0.00      PA   C  
ATOM   2357  C   ALA A 303     -20.633  40.441 -44.350  1.00  0.00      PA   C  
ATOM   2358  O   ALA A 303     -21.457  39.593 -43.987  1.00  0.00      PA   O  
ATOM   2359  CB  ALA A 303     -20.347  41.223 -41.990  1.00  0.00      PA   C  
ATOM   2360  N   VAL A 304     -20.544  40.930 -45.610  1.00  0.00      PA   N  
ATOM   2361  CA  VAL A 304     -21.441  40.514 -46.678  1.00  0.00      PA   C  
ATOM   2362  C   VAL A 304     -20.677  39.609 -47.631  1.00  0.00      PA   C  
ATOM   2363  O   VAL A 304     -19.449  39.695 -47.744  1.00  0.00      PA   O  
ATOM   2364  CB  VAL A 304     -22.009  41.755 -47.404  1.00  0.00      PA   C  
ATOM   2365  CG1 VAL A 304     -22.826  41.372 -48.632  1.00  0.00      PA   C  
ATOM   2366  CG2 VAL A 304     -22.841  42.583 -46.442  1.00  0.00      PA   C  
ATOM   2367  N   SER A 305     -21.413  38.679 -48.277  1.00  0.00      PA   N  
ATOM   2368  CA  SER A 305     -20.826  37.865 -49.335  1.00  0.00      PA   C  
ATOM   2369  C   SER A 305     -20.091  38.736 -50.351  1.00  0.00      PA   C  
ATOM   2370  O   SER A 305     -18.888  38.569 -50.579  1.00  0.00      PA   O  
ATOM   2371  CB  SER A 305     -21.913  37.038 -50.022  1.00  0.00      PA   C  
ATOM   2372  OG  SER A 305     -22.807  37.875 -50.734  1.00  0.00      PA   O  
ATOM   2373  N   THR A 306     -20.764  39.666 -50.968  1.00  0.00      PA   N  
ATOM   2374  CA  THR A 306     -20.177  40.602 -51.932  1.00  0.00      PA   C  
ATOM   2375  C   THR A 306     -20.614  42.018 -51.555  1.00  0.00      PA   C  
ATOM   2376  O   THR A 306     -21.593  42.538 -52.093  1.00  0.00      PA   O  
ATOM   2377  CB  THR A 306     -20.591  40.250 -53.365  1.00  0.00      PA   C  
ATOM   2378  CG2 THR A 306     -20.133  38.847 -53.731  1.00  0.00      PA   C  
ATOM   2379  OG1 THR A 306     -22.016  40.329 -53.483  1.00  0.00      PA   O  
ATOM   2380  N   GLY A 307     -19.824  42.630 -50.608  1.00  0.00      PA   N  
ATOM   2381  CA  GLY A 307     -20.114  44.003 -50.235  1.00  0.00      PA   C  
ATOM   2382  C   GLY A 307     -19.050  45.007 -50.631  1.00  0.00      PA   C  
ATOM   2383  O   GLY A 307     -19.365  46.120 -51.063  1.00  0.00      PA   O  
ATOM   2384  N   LEU A 308     -17.760  44.537 -50.421  1.00  0.00      PA   N  
ATOM   2385  CA  LEU A 308     -16.601  45.415 -50.584  1.00  0.00      PA   C  
ATOM   2386  C   LEU A 308     -16.198  45.776 -52.018  1.00  0.00      PA   C  
ATOM   2387  O   LEU A 308     -15.723  46.900 -52.230  1.00  0.00      PA   O  
ATOM   2388  CB  LEU A 308     -15.402  44.795 -49.863  1.00  0.00      PA   C  
ATOM   2389  CG  LEU A 308     -15.543  44.788 -48.338  1.00  0.00      PA   C  
ATOM   2390  CD1 LEU A 308     -14.428  44.000 -47.686  1.00  0.00      PA   C  
ATOM   2391  CD2 LEU A 308     -15.561  46.210 -47.806  1.00  0.00      PA   C  
ATOM   2392  N   PRO A 309     -16.269  44.847 -53.006  1.00  0.00      PA   N  
ATOM   2393  CA  PRO A 309     -15.642  45.149 -54.311  1.00  0.00      PA   C  
ATOM   2394  C   PRO A 309     -16.090  46.459 -54.942  1.00  0.00      PA   C  
ATOM   2395  O   PRO A 309     -15.245  47.206 -55.453  1.00  0.00      PA   O  
ATOM   2396  CB  PRO A 309     -16.030  43.939 -55.174  1.00  0.00      PA   C  
ATOM   2397  CG  PRO A 309     -17.240  43.386 -54.536  1.00  0.00      PA   C  
ATOM   2398  CD  PRO A 309     -17.044  43.593 -53.072  1.00  0.00      PA   C  
ATOM   2399  N   HSE A 310     -17.269  46.818 -54.970  1.00  0.00      PA   N  
ATOM   2400  CA  HSE A 310     -17.731  48.075 -55.553  1.00  0.00      PA   C  
ATOM   2401  C   HSE A 310     -17.133  49.269 -54.817  1.00  0.00      PA   C  
ATOM   2402  O   HSE A 310     -16.651  50.221 -55.441  1.00  0.00      PA   O  
ATOM   2403  CB  HSE A 310     -19.260  48.132 -55.532  1.00  0.00      PA   C  
ATOM   2404  CG  HSE A 310     -19.840  49.292 -56.284  1.00  0.00      PA   C  
ATOM   2405  CD2 HSE A 310     -20.254  49.403 -57.568  1.00  0.00      PA   C  
ATOM   2406  ND1 HSE A 310     -20.058  50.526 -55.705  1.00  0.00      PA   N  
ATOM   2407  CE1 HSE A 310     -20.574  51.346 -56.601  1.00  0.00      PA   C  
ATOM   2408  NE2 HSE A 310     -20.706  50.690 -57.740  1.00  0.00      PA   N  
ATOM   2409  N   MET A 311     -17.134  49.186 -53.453  1.00  0.00      PA   N  
ATOM   2410  CA  MET A 311     -16.581  50.280 -52.663  1.00  0.00      PA   C  
ATOM   2411  C   MET A 311     -15.107  50.497 -52.985  1.00  0.00      PA   C  
ATOM   2412  O   MET A 311     -14.669  51.631 -53.220  1.00  0.00      PA   O  
ATOM   2413  CB  MET A 311     -16.775  49.987 -51.176  1.00  0.00      PA   C  
ATOM   2414  CG  MET A 311     -16.337  51.098 -50.247  1.00  0.00      PA   C  
ATOM   2415  SD  MET A 311     -16.686  50.671 -48.534  1.00  0.00      PA   S  
ATOM   2416  CE  MET A 311     -15.989  52.078 -47.679  1.00  0.00      PA   C  
ATOM   2417  N   ILE A 312     -14.339  49.320 -52.931  1.00  0.00      PA   N  
ATOM   2418  CA  ILE A 312     -12.916  49.416 -53.257  1.00  0.00      PA   C  
ATOM   2419  C   ILE A 312     -12.731  50.026 -54.640  1.00  0.00      PA   C  
ATOM   2420  O   ILE A 312     -11.909  50.933 -54.838  1.00  0.00      PA   O  
ATOM   2421  CB  ILE A 312     -12.255  48.029 -53.160  1.00  0.00      PA   C  
ATOM   2422  CG1 ILE A 312     -12.347  47.491 -51.731  1.00  0.00      PA   C  
ATOM   2423  CG2 ILE A 312     -10.809  48.092 -53.619  1.00  0.00      PA   C  
ATOM   2424  CD  ILE A 312     -11.975  46.035 -51.607  1.00  0.00      PA   C  
ATOM   2425  N   GLN A 313     -13.398  49.526 -55.627  1.00  0.00      PA   N  
ATOM   2426  CA  GLN A 313     -13.358  50.078 -56.977  1.00  0.00      PA   C  
ATOM   2427  C   GLN A 313     -13.581  51.585 -56.959  1.00  0.00      PA   C  
ATOM   2428  O   GLN A 313     -12.849  52.348 -57.603  1.00  0.00      PA   O  
ATOM   2429  CB  GLN A 313     -14.416  49.387 -57.840  1.00  0.00      PA   C  
ATOM   2430  CG  GLN A 313     -14.430  49.803 -59.301  1.00  0.00      PA   C  
ATOM   2431  CD  GLN A 313     -13.182  49.383 -60.047  1.00  0.00      PA   C  
ATOM   2432  NE2 GLN A 313     -13.083  48.095 -60.357  1.00  0.00      PA   N  
ATOM   2433  OE1 GLN A 313     -12.318  50.205 -60.345  1.00  0.00      PA   O  
ATOM   2434  N   GLU A 314     -14.484  52.071 -56.229  1.00  0.00      PA   N  
ATOM   2435  CA  GLU A 314     -14.800  53.492 -56.193  1.00  0.00      PA   C  
ATOM   2436  C   GLU A 314     -13.710  54.305 -55.510  1.00  0.00      PA   C  
ATOM   2437  O   GLU A 314     -13.471  55.453 -55.899  1.00  0.00      PA   O  
ATOM   2438  CB  GLU A 314     -16.148  53.721 -55.514  1.00  0.00      PA   C  
ATOM   2439  CG  GLU A 314     -17.318  53.248 -56.351  1.00  0.00      PA   C  
ATOM   2440  CD  GLU A 314     -17.430  54.008 -57.663  1.00  0.00      PA   C  
ATOM   2441  OE1 GLU A 314     -17.056  55.201 -57.698  1.00  0.00      PA   O  
ATOM   2442  OE2 GLU A 314     -17.885  53.411 -58.662  1.00  0.00      PA   O1-
ATOM   2443  N   LEU A 315     -13.045  53.663 -54.462  1.00  0.00      PA   N  
ATOM   2444  CA  LEU A 315     -11.916  54.389 -53.889  1.00  0.00      PA   C  
ATOM   2445  C   LEU A 315     -10.780  54.504 -54.897  1.00  0.00      PA   C  
ATOM   2446  O   LEU A 315     -10.131  55.554 -54.994  1.00  0.00      PA   O  
ATOM   2447  CB  LEU A 315     -11.433  53.722 -52.601  1.00  0.00      PA   C  
ATOM   2448  CG  LEU A 315     -10.319  54.508 -51.897  1.00  0.00      PA   C  
ATOM   2449  CD1 LEU A 315     -10.800  55.897 -51.516  1.00  0.00      PA   C  
ATOM   2450  CD2 LEU A 315      -9.803  53.781 -50.670  1.00  0.00      PA   C  
ATOM   2451  N   GLN A 316     -10.484  53.350 -55.591  1.00  0.00      PA   N  
ATOM   2452  CA  GLN A 316      -9.487  53.430 -56.654  1.00  0.00      PA   C  
ATOM   2453  C   GLN A 316      -9.823  54.544 -57.638  1.00  0.00      PA   C  
ATOM   2454  O   GLN A 316      -8.959  55.353 -57.997  1.00  0.00      PA   O  
ATOM   2455  CB  GLN A 316      -9.371  52.088 -57.382  1.00  0.00      PA   C  
ATOM   2456  CG  GLN A 316      -8.366  52.104 -58.533  1.00  0.00      PA   C  
ATOM   2457  CD  GLN A 316      -8.252  50.768 -59.243  1.00  0.00      PA   C  
ATOM   2458  NE2 GLN A 316      -7.453  50.730 -60.303  1.00  0.00      PA   N  
ATOM   2459  OE1 GLN A 316      -8.894  49.790 -58.860  1.00  0.00      PA   O  
ATOM   2460  N   ASN A 317     -10.930  54.640 -58.143  1.00  0.00      PA   N  
ATOM   2461  CA  ASN A 317     -11.301  55.661 -59.119  1.00  0.00      PA   C  
ATOM   2462  C   ASN A 317     -11.218  57.062 -58.519  1.00  0.00      PA   C  
ATOM   2463  O   ASN A 317     -10.762  58.004 -59.183  1.00  0.00      PA   O  
ATOM   2464  CB  ASN A 317     -12.700  55.375 -59.661  1.00  0.00      PA   C  
ATOM   2465  CG  ASN A 317     -12.773  54.058 -60.415  1.00  0.00      PA   C  
ATOM   2466  ND2 ASN A 317     -12.035  53.966 -61.517  1.00  0.00      PA   N  
ATOM   2467  OD1 ASN A 317     -13.475  53.132 -60.009  1.00  0.00      PA   O  
ATOM   2468  N   HSE A 318     -11.603  57.222 -57.262  1.00  0.00      PA   N  
ATOM   2469  CA  HSE A 318     -11.460  58.492 -56.556  1.00  0.00      PA   C  
ATOM   2470  C   HSE A 318     -10.011  58.962 -56.551  1.00  0.00      PA   C  
ATOM   2471  O   HSE A 318      -9.709  60.098 -56.938  1.00  0.00      PA   O  
ATOM   2472  CB  HSE A 318     -11.978  58.348 -55.122  1.00  0.00      PA   C  
ATOM   2473  CG  HSE A 318     -11.860  59.595 -54.299  1.00  0.00      PA   C  
ATOM   2474  CD2 HSE A 318     -11.640  60.884 -54.652  1.00  0.00      PA   C  
ATOM   2475  ND1 HSE A 318     -11.971  59.589 -52.925  1.00  0.00      PA   N  
ATOM   2476  CE1 HSE A 318     -11.821  60.818 -52.467  1.00  0.00      PA   C  
ATOM   2477  NE2 HSE A 318     -11.620  61.624 -53.494  1.00  0.00      PA   N  
ATOM   2478  N   ILE A 319      -9.112  57.998 -56.050  1.00  0.00      PA   N  
ATOM   2479  CA  ILE A 319      -7.716  58.400 -55.927  1.00  0.00      PA   C  
ATOM   2480  C   ILE A 319      -7.107  58.670 -57.294  1.00  0.00      PA   C  
ATOM   2481  O   ILE A 319      -6.270  59.569 -57.439  1.00  0.00      PA   O  
ATOM   2482  CB  ILE A 319      -6.936  57.332 -55.150  1.00  0.00      PA   C  
ATOM   2483  CG1 ILE A 319      -7.530  57.187 -53.751  1.00  0.00      PA   C  
ATOM   2484  CG2 ILE A 319      -5.486  57.720 -55.060  1.00  0.00      PA   C  
ATOM   2485  CD  ILE A 319      -7.039  55.990 -52.995  1.00  0.00      PA   C  
ATOM   2486  N   HSE A 320      -7.394  57.854 -58.285  1.00  0.00      PA   N  
ATOM   2487  CA  HSE A 320      -6.993  58.184 -59.649  1.00  0.00      PA   C  
ATOM   2488  C   HSE A 320      -7.414  59.600 -60.016  1.00  0.00      PA   C  
ATOM   2489  O   HSE A 320      -6.627  60.368 -60.584  1.00  0.00      PA   O  
ATOM   2490  CB  HSE A 320      -7.593  57.184 -60.636  1.00  0.00      PA   C  
ATOM   2491  CG  HSE A 320      -7.230  57.459 -62.062  1.00  0.00      PA   C  
ATOM   2492  CD2 HSE A 320      -6.236  56.975 -62.843  1.00  0.00      PA   C  
ATOM   2493  ND1 HSE A 320      -7.938  58.341 -62.851  1.00  0.00      PA   N  
ATOM   2494  CE1 HSE A 320      -7.396  58.387 -64.054  1.00  0.00      PA   C  
ATOM   2495  NE2 HSE A 320      -6.363  57.567 -64.077  1.00  0.00      PA   N  
ATOM   2496  N   ASP A 321      -8.508  60.033 -59.760  1.00  0.00      PA   N  
ATOM   2497  CA  ASP A 321      -9.026  61.345 -60.137  1.00  0.00      PA   C  
ATOM   2498  C   ASP A 321      -8.301  62.468 -59.402  1.00  0.00      PA   C  
ATOM   2499  O   ASP A 321      -7.733  63.368 -60.028  1.00  0.00      PA   O  
ATOM   2500  CB  ASP A 321     -10.533  61.410 -59.876  1.00  0.00      PA   C  
ATOM   2501  CG  ASP A 321     -11.332  60.620 -60.890  1.00  0.00      PA   C  
ATOM   2502  OD1 ASP A 321     -10.903  60.552 -62.061  1.00  0.00      PA   O  
ATOM   2503  OD2 ASP A 321     -12.383  60.059 -60.514  1.00  0.00      PA   O1-
ATOM   2504  N   GLU A 322      -8.293  62.376 -58.040  1.00  0.00      PA   N  
ATOM   2505  CA  GLU A 322      -7.658  63.449 -57.279  1.00  0.00      PA   C  
ATOM   2506  C   GLU A 322      -6.164  63.520 -57.566  1.00  0.00      PA   C  
ATOM   2507  O   GLU A 322      -5.603  64.613 -57.715  1.00  0.00      PA   O  
ATOM   2508  CB  GLU A 322      -7.916  63.262 -55.783  1.00  0.00      PA   C  
ATOM   2509  CG  GLU A 322      -7.305  64.352 -54.909  1.00  0.00      PA   C  
ATOM   2510  CD  GLU A 322      -7.658  64.205 -53.438  1.00  0.00      PA   C  
ATOM   2511  OE1 GLU A 322      -8.424  63.281 -53.095  1.00  0.00      PA   O  
ATOM   2512  OE2 GLU A 322      -7.156  65.007 -52.622  1.00  0.00      PA   O1-
ATOM   2513  N   GLY A 323      -5.542  62.238 -57.573  1.00  0.00      PA   N  
ATOM   2514  CA  GLY A 323      -4.126  62.195 -57.876  1.00  0.00      PA   C  
ATOM   2515  C   GLY A 323      -3.805  62.816 -59.218  1.00  0.00      PA   C  
ATOM   2516  O   GLY A 323      -2.997  63.749 -59.301  1.00  0.00      PA   O  
ATOM   2517  N   LEU A 324      -4.248  62.268 -60.267  1.00  0.00      PA   N  
ATOM   2518  CA  LEU A 324      -4.047  62.833 -61.598  1.00  0.00      PA   C  
ATOM   2519  C   LEU A 324      -4.328  64.328 -61.589  1.00  0.00      PA   C  
ATOM   2520  O   LEU A 324      -3.637  65.111 -62.255  1.00  0.00      PA   O  
ATOM   2521  CB  LEU A 324      -4.947  62.113 -62.603  1.00  0.00      PA   C  
ATOM   2522  CG  LEU A 324      -4.694  62.288 -64.103  1.00  0.00      PA   C  
ATOM   2523  CD1 LEU A 324      -5.212  61.069 -64.849  1.00  0.00      PA   C  
ATOM   2524  CD2 LEU A 324      -5.326  63.556 -64.655  1.00  0.00      PA   C  
ATOM   2525  N   ARG A 325      -5.183  64.805 -60.884  1.00  0.00      PA   N  
ATOM   2526  CA  ARG A 325      -5.531  66.215 -60.770  1.00  0.00      PA   C  
ATOM   2527  C   ARG A 325      -4.383  67.017 -60.171  1.00  0.00      PA   C  
ATOM   2528  O   ARG A 325      -4.096  68.134 -60.617  1.00  0.00      PA   O  
ATOM   2529  CB  ARG A 325      -6.798  66.353 -59.925  1.00  0.00      PA   C  
ATOM   2530  CG  ARG A 325      -7.390  67.743 -59.879  1.00  0.00      PA   C  
ATOM   2531  CD  ARG A 325      -8.736  67.737 -59.179  1.00  0.00      PA   C  
ATOM   2532  NE  ARG A 325      -9.350  69.058 -59.193  1.00  0.00      PA   N  
ATOM   2533  CZ  ARG A 325     -10.071  69.521 -60.208  1.00  0.00      PA   C  
ATOM   2534  NH1 ARG A 325     -10.259  68.766 -61.283  1.00  0.00      PA   N1+
ATOM   2535  NH2 ARG A 325     -10.601  70.736 -60.153  1.00  0.00      PA   N  
ATOM   2536  N   ALA A 326      -3.718  66.346 -59.123  1.00  0.00      PA   N  
ATOM   2537  CA  ALA A 326      -2.573  67.033 -58.540  1.00  0.00      PA   C  
ATOM   2538  C   ALA A 326      -1.419  67.114 -59.531  1.00  0.00      PA   C  
ATOM   2539  O   ALA A 326      -0.838  68.185 -59.735  1.00  0.00      PA   O  
ATOM   2540  CB  ALA A 326      -2.136  66.328 -57.255  1.00  0.00      PA   C  
ATOM   2541  N   THR A 327      -1.065  65.851 -60.075  1.00  0.00      PA   N  
ATOM   2542  CA  THR A 327       0.078  65.810 -60.979  1.00  0.00      PA   C  
ATOM   2543  C   THR A 327      -0.230  66.379 -62.359  1.00  0.00      PA   C  
ATOM   2544  O   THR A 327       0.601  66.245 -63.263  1.00  0.00      PA   O  
ATOM   2545  CB  THR A 327       0.594  64.376 -61.128  1.00  0.00      PA   C  
ATOM   2546  CG2 THR A 327       0.867  63.776 -59.762  1.00  0.00      PA   C  
ATOM   2547  OG1 THR A 327      -0.389  63.578 -61.797  1.00  0.00      PA   O  
ATOM   2548  N   SER A 328      -1.180  67.044 -62.594  1.00  0.00      PA   N  
ATOM   2549  CA  SER A 328      -1.516  67.687 -63.859  1.00  0.00      PA   C  
ATOM   2550  C   SER A 328      -1.384  69.203 -63.825  1.00  0.00      PA   C  
ATOM   2551  O   SER A 328      -1.146  69.817 -64.870  1.00  0.00      PA   O  
ATOM   2552  CB  SER A 328      -2.947  67.326 -64.267  1.00  0.00      PA   C  
ATOM   2553  OG  SER A 328      -3.891  67.884 -63.371  1.00  0.00      PA   O  
ATOM   2554  N   ASN A 329      -1.363  69.801 -62.694  1.00  0.00      PA   N  
ATOM   2555  CA  ASN A 329      -1.412  71.244 -62.443  1.00  0.00      PA   C  
ATOM   2556  C   ASN A 329      -0.029  71.927 -62.590  1.00  0.00      PA   C  
ATOM   2557  O   ASN A 329       0.135  73.103 -62.235  1.00  0.00      PA   O  
ATOM   2558  CB  ASN A 329      -1.994  71.472 -61.041  1.00  0.00      PA   C  
ATOM   2559  CG  ASN A 329      -2.499  72.896 -60.820  1.00  0.00      PA   C  
ATOM   2560  ND2 ASN A 329      -3.052  73.142 -59.637  1.00  0.00      PA   N  
ATOM   2561  OD1 ASN A 329      -2.408  73.753 -61.695  1.00  0.00      PA   O  
ATOM   2562  N   LEU A 330       0.998  71.078 -62.995  1.00  0.00      PA   N  
ATOM   2563  CA  LEU A 330       2.374  71.563 -62.988  1.00  0.00      PA   C  
ATOM   2564  C   LEU A 330       2.920  71.782 -64.395  1.00  0.00      PA   C  
ATOM   2565  O   LEU A 330       4.139  71.871 -64.574  1.00  0.00      PA   O  
ATOM   2566  CB  LEU A 330       3.263  70.580 -62.225  1.00  0.00      PA   C  
ATOM   2567  CG  LEU A 330       2.827  70.307 -60.783  1.00  0.00      PA   C  
ATOM   2568  CD1 LEU A 330       3.709  69.245 -60.146  1.00  0.00      PA   C  
ATOM   2569  CD2 LEU A 330       2.807  71.580 -59.952  1.00  0.00      PA   C  
ATOM   2570  N   THR A 331       2.209  71.771 -65.377  1.00  0.00      PA   N  
ATOM   2571  CA  THR A 331       2.654  71.861 -66.762  1.00  0.00      PA   C  
ATOM   2572  C   THR A 331       3.360  73.184 -67.029  1.00  0.00      PA   C  
ATOM   2573  O   THR A 331       2.978  74.232 -66.497  1.00  0.00      PA   O  
ATOM   2574  CB  THR A 331       1.466  71.705 -67.713  1.00  0.00      PA   C  
ATOM   2575  CG2 THR A 331       0.790  70.358 -67.503  1.00  0.00      PA   C  
ATOM   2576  OG1 THR A 331       0.518  72.756 -67.477  1.00  0.00      PA   O  
ATOM   2577  N   GLN A 332       4.541  73.001 -67.764  1.00  0.00      PA   N  
ATOM   2578  CA  GLN A 332       5.371  74.126 -68.190  1.00  0.00      PA   C  
ATOM   2579  C   GLN A 332       6.148  74.730 -67.022  1.00  0.00      PA   C  
ATOM   2580  O   GLN A 332       6.968  75.635 -67.232  1.00  0.00      PA   O  
ATOM   2581  CB  GLN A 332       4.543  75.215 -68.897  1.00  0.00      PA   C  
ATOM   2582  CG  GLN A 332       5.339  76.304 -69.616  1.00  0.00      PA   C  
ATOM   2583  CD  GLN A 332       4.449  77.293 -70.344  1.00  0.00      PA   C  
ATOM   2584  NE2 GLN A 332       5.063  78.249 -71.034  1.00  0.00      PA   N  
ATOM   2585  OE1 GLN A 332       3.224  77.200 -70.286  1.00  0.00      PA   O  
ATOM   2586  N   GLU A 333       5.932  74.182 -65.789  1.00  0.00      PA   N  
ATOM   2587  CA  GLU A 333       6.515  74.776 -64.595  1.00  0.00      PA   C  
ATOM   2588  C   GLU A 333       7.943  74.298 -64.342  1.00  0.00      PA   C  
ATOM   2589  O   GLU A 333       8.520  74.661 -63.315  1.00  0.00      PA   O  
ATOM   2590  CB  GLU A 333       5.614  74.466 -63.393  1.00  0.00      PA   C  
ATOM   2591  CG  GLU A 333       5.882  75.286 -62.138  1.00  0.00      PA   C  
ATOM   2592  CD  GLU A 333       4.907  74.970 -61.029  1.00  0.00      PA   C  
ATOM   2593  OE1 GLU A 333       4.066  74.069 -61.223  1.00  0.00      PA   O  
ATOM   2594  OE2 GLU A 333       4.972  75.630 -59.970  1.00  0.00      PA   O1-
ATOM   2595  N   ASN A 334       8.387  73.345 -65.099  1.00  0.00      PA   N  
ATOM   2596  CA  ASN A 334       9.771  72.849 -65.095  1.00  0.00      PA   C  
ATOM   2597  C   ASN A 334      10.301  72.578 -63.683  1.00  0.00      PA   C  
ATOM   2598  O   ASN A 334      11.327  73.102 -63.251  1.00  0.00      PA   O  
ATOM   2599  CB  ASN A 334      10.702  73.774 -65.899  1.00  0.00      PA   C  
ATOM   2600  CG  ASN A 334      10.868  75.179 -65.307  1.00  0.00      PA   C  
ATOM   2601  ND2 ASN A 334      11.476  76.060 -66.092  1.00  0.00      PA   N  
ATOM   2602  OD1 ASN A 334      10.472  75.470 -64.185  1.00  0.00      PA   O  
ATOM   2603  N   MET A 335       9.384  71.705 -62.979  1.00  0.00      PA   N  
ATOM   2604  CA  MET A 335       9.794  71.305 -61.637  1.00  0.00      PA   C  
ATOM   2605  C   MET A 335       9.588  69.814 -61.406  1.00  0.00      PA   C  
ATOM   2606  O   MET A 335       8.446  69.335 -61.401  1.00  0.00      PA   O  
ATOM   2607  CB  MET A 335       9.029  72.095 -60.573  1.00  0.00      PA   C  
ATOM   2608  CG  MET A 335       9.394  73.563 -60.499  1.00  0.00      PA   C  
ATOM   2609  SD  MET A 335      11.119  73.808 -60.051  1.00  0.00      PA   S  
ATOM   2610  CE  MET A 335      11.283  75.570 -60.321  1.00  0.00      PA   C  
ATOM   2611  N   PRO A 336      10.489  69.046 -61.165  1.00  0.00      PA   N  
ATOM   2612  CA  PRO A 336      10.335  67.654 -60.729  1.00  0.00      PA   C  
ATOM   2613  C   PRO A 336      10.111  67.556 -59.228  1.00  0.00      PA   C  
ATOM   2614  O   PRO A 336       9.503  66.594 -58.742  1.00  0.00      PA   O  
ATOM   2615  CB  PRO A 336      11.660  67.009 -61.149  1.00  0.00      PA   C  
ATOM   2616  CG  PRO A 336      12.633  68.129 -61.112  1.00  0.00      PA   C  
ATOM   2617  CD  PRO A 336      11.880  69.360 -61.533  1.00  0.00      PA   C  
ATOM   2618  N   THR A 337      10.467  68.603 -58.505  1.00  0.00      PA   N  
ATOM   2619  CA  THR A 337      10.293  68.606 -57.055  1.00  0.00      PA   C  
ATOM   2620  C   THR A 337       8.818  68.636 -56.675  1.00  0.00      PA   C  
ATOM   2621  O   THR A 337       8.398  67.955 -55.732  1.00  0.00      PA   O  
ATOM   2622  CB  THR A 337      11.023  69.800 -56.440  1.00  0.00      PA   C  
ATOM   2623  CG2 THR A 337      12.508  69.737 -56.760  1.00  0.00      PA   C  
ATOM   2624  OG1 THR A 337      10.481  71.018 -56.965  1.00  0.00      PA   O  
ATOM   2625  N   LEU A 338       8.062  69.554 -57.479  1.00  0.00      PA   N  
ATOM   2626  CA  LEU A 338       6.631  69.612 -57.201  1.00  0.00      PA   C  
ATOM   2627  C   LEU A 338       5.939  68.302 -57.552  1.00  0.00      PA   C  
ATOM   2628  O   LEU A 338       4.950  67.930 -56.910  1.00  0.00      PA   O  
ATOM   2629  CB  LEU A 338       5.999  70.776 -57.962  1.00  0.00      PA   C  
ATOM   2630  CG  LEU A 338       6.110  72.168 -57.332  1.00  0.00      PA   C  
ATOM   2631  CD1 LEU A 338       7.535  72.698 -57.341  1.00  0.00      PA   C  
ATOM   2632  CD2 LEU A 338       5.189  73.135 -58.051  1.00  0.00      PA   C  
ATOM   2633  N   PHE A 339       6.331  67.634 -58.586  1.00  0.00      PA   N  
ATOM   2634  CA  PHE A 339       5.747  66.353 -58.968  1.00  0.00      PA   C  
ATOM   2635  C   PHE A 339       6.057  65.272 -57.937  1.00  0.00      PA   C  
ATOM   2636  O   PHE A 339       5.159  64.522 -57.523  1.00  0.00      PA   O  
ATOM   2637  CB  PHE A 339       6.240  65.979 -60.369  1.00  0.00      PA   C  
ATOM   2638  CG  PHE A 339       5.829  64.614 -60.828  1.00  0.00      PA   C  
ATOM   2639  CD1 PHE A 339       4.495  64.275 -60.952  1.00  0.00      PA   C  
ATOM   2640  CD2 PHE A 339       6.782  63.699 -61.228  1.00  0.00      PA   C  
ATOM   2641  CE1 PHE A 339       4.123  63.020 -61.397  1.00  0.00      PA   C  
ATOM   2642  CE2 PHE A 339       6.416  62.449 -61.684  1.00  0.00      PA   C  
ATOM   2643  CZ  PHE A 339       5.085  62.109 -61.768  1.00  0.00      PA   C  
ATOM   2644  N   VAL A 340       7.136  65.183 -57.408  1.00  0.00      PA   N  
ATOM   2645  CA  VAL A 340       7.493  64.233 -56.356  1.00  0.00      PA   C  
ATOM   2646  C   VAL A 340       6.733  64.552 -55.075  1.00  0.00      PA   C  
ATOM   2647  O   VAL A 340       6.093  63.678 -54.473  1.00  0.00      PA   O  
ATOM   2648  CB  VAL A 340       9.011  64.235 -56.117  1.00  0.00      PA   C  
ATOM   2649  CG1 VAL A 340       9.370  63.272 -54.997  1.00  0.00      PA   C  
ATOM   2650  CG2 VAL A 340       9.749  63.894 -57.389  1.00  0.00      PA   C  
ATOM   2651  N   GLU A 341       6.769  65.889 -54.710  1.00  0.00      PA   N  
ATOM   2652  CA  GLU A 341       6.082  66.275 -53.483  1.00  0.00      PA   C  
ATOM   2653  C   GLU A 341       4.580  66.070 -53.593  1.00  0.00      PA   C  
ATOM   2654  O   GLU A 341       3.915  65.805 -52.585  1.00  0.00      PA   O  
ATOM   2655  CB  GLU A 341       6.398  67.729 -53.135  1.00  0.00      PA   C  
ATOM   2656  CG  GLU A 341       7.826  67.947 -52.674  1.00  0.00      PA   C  
ATOM   2657  CD  GLU A 341       8.132  69.401 -52.377  1.00  0.00      PA   C  
ATOM   2658  OE1 GLU A 341       7.280  70.265 -52.674  1.00  0.00      PA   O  
ATOM   2659  OE2 GLU A 341       9.226  69.678 -51.840  1.00  0.00      PA   O1-
ATOM   2660  N   SER A 342       4.054  66.307 -54.876  1.00  0.00      PA   N  
ATOM   2661  CA  SER A 342       2.621  66.100 -55.052  1.00  0.00      PA   C  
ATOM   2662  C   SER A 342       2.257  64.627 -54.905  1.00  0.00      PA   C  
ATOM   2663  O   SER A 342       1.319  64.278 -54.174  1.00  0.00      PA   O  
ATOM   2664  CB  SER A 342       2.174  66.639 -56.411  1.00  0.00      PA   C  
ATOM   2665  OG  SER A 342       2.746  65.892 -57.469  1.00  0.00      PA   O  
ATOM   2666  N   VAL A 343       2.806  63.758 -55.579  1.00  0.00      PA   N  
ATOM   2667  CA  VAL A 343       2.522  62.328 -55.459  1.00  0.00      PA   C  
ATOM   2668  C   VAL A 343       2.701  61.867 -54.017  1.00  0.00      PA   C  
ATOM   2669  O   VAL A 343       1.876  61.116 -53.477  1.00  0.00      PA   O  
ATOM   2670  CB  VAL A 343       3.409  61.520 -56.425  1.00  0.00      PA   C  
ATOM   2671  CG1 VAL A 343       3.154  60.034 -56.254  1.00  0.00      PA   C  
ATOM   2672  CG2 VAL A 343       3.160  61.943 -57.860  1.00  0.00      PA   C  
ATOM   2673  N   LEU A 344       3.639  62.324 -53.314  1.00  0.00      PA   N  
ATOM   2674  CA  LEU A 344       3.855  61.991 -51.909  1.00  0.00      PA   C  
ATOM   2675  C   LEU A 344       2.734  62.541 -51.034  1.00  0.00      PA   C  
ATOM   2676  O   LEU A 344       2.333  61.907 -50.048  1.00  0.00      PA   O  
ATOM   2677  CB  LEU A 344       5.207  62.536 -51.454  1.00  0.00      PA   C  
ATOM   2678  CG  LEU A 344       6.421  61.919 -52.149  1.00  0.00      PA   C  
ATOM   2679  CD1 LEU A 344       7.691  62.660 -51.771  1.00  0.00      PA   C  
ATOM   2680  CD2 LEU A 344       6.532  60.445 -51.805  1.00  0.00      PA   C  
ATOM   2681  N   GLU A 345       2.282  63.824 -51.484  1.00  0.00      PA   N  
ATOM   2682  CA  GLU A 345       1.172  64.427 -50.751  1.00  0.00      PA   C  
ATOM   2683  C   GLU A 345      -0.070  63.547 -50.818  1.00  0.00      PA   C  
ATOM   2684  O   GLU A 345      -0.723  63.286 -49.798  1.00  0.00      PA   O  
ATOM   2685  CB  GLU A 345       0.891  65.817 -51.319  1.00  0.00      PA   C  
ATOM   2686  CG  GLU A 345      -0.183  66.611 -50.614  1.00  0.00      PA   C  
ATOM   2687  CD  GLU A 345      -0.358  67.989 -51.226  1.00  0.00      PA   C  
ATOM   2688  OE1 GLU A 345       0.363  68.299 -52.200  1.00  0.00      PA   O  
ATOM   2689  OE2 GLU A 345      -1.214  68.760 -50.741  1.00  0.00      PA   O1-
ATOM   2690  N   VAL A 346      -0.469  63.204 -52.084  1.00  0.00      PA   N  
ATOM   2691  CA  VAL A 346      -1.611  62.305 -52.243  1.00  0.00      PA   C  
ATOM   2692  C   VAL A 346      -1.400  61.030 -51.435  1.00  0.00      PA   C  
ATOM   2693  O   VAL A 346      -2.285  60.590 -50.684  1.00  0.00      PA   O  
ATOM   2694  CB  VAL A 346      -1.842  61.990 -53.732  1.00  0.00      PA   C  
ATOM   2695  CG1 VAL A 346      -2.968  60.982 -53.894  1.00  0.00      PA   C  
ATOM   2696  CG2 VAL A 346      -2.138  63.262 -54.507  1.00  0.00      PA   C  
ATOM   2697  N   HSE A 347      -0.398  60.384 -51.522  1.00  0.00      PA   N  
ATOM   2698  CA  HSE A 347      -0.125  59.133 -50.820  1.00  0.00      PA   C  
ATOM   2699  C   HSE A 347      -0.297  59.298 -49.315  1.00  0.00      PA   C  
ATOM   2700  O   HSE A 347      -0.922  58.457 -48.658  1.00  0.00      PA   O  
ATOM   2701  CB  HSE A 347       1.283  58.643 -51.155  1.00  0.00      PA   C  
ATOM   2702  CG  HSE A 347       1.559  57.246 -50.694  1.00  0.00      PA   C  
ATOM   2703  CD2 HSE A 347       1.457  56.060 -51.338  1.00  0.00      PA   C  
ATOM   2704  ND1 HSE A 347       2.001  56.954 -49.422  1.00  0.00      PA   N  
ATOM   2705  CE1 HSE A 347       2.157  55.648 -49.301  1.00  0.00      PA   C  
ATOM   2706  NE2 HSE A 347       1.833  55.082 -50.449  1.00  0.00      PA   N  
ATOM   2707  N   GLY A 348       0.177  60.439 -48.771  1.00  0.00      PA   N  
ATOM   2708  CA  GLY A 348      -0.020  60.694 -47.351  1.00  0.00      PA   C  
ATOM   2709  C   GLY A 348      -1.485  60.862 -46.990  1.00  0.00      PA   C  
ATOM   2710  O   GLY A 348      -1.969  60.273 -46.017  1.00  0.00      PA   O  
ATOM   2711  N   LYS A 349      -2.163  61.773 -47.862  1.00  0.00      PA   N  
ATOM   2712  CA  LYS A 349      -3.603  61.934 -47.673  1.00  0.00      PA   C  
ATOM   2713  C   LYS A 349      -4.301  60.589 -47.499  1.00  0.00      PA   C  
ATOM   2714  O   LYS A 349      -4.933  60.325 -46.467  1.00  0.00      PA   O  
ATOM   2715  CB  LYS A 349      -4.194  62.696 -48.865  1.00  0.00      PA   C  
ATOM   2716  CG  LYS A 349      -5.712  62.869 -48.844  1.00  0.00      PA   C  
ATOM   2717  CD  LYS A 349      -6.180  63.850 -47.781  1.00  0.00      PA   C  
ATOM   2718  CE  LYS A 349      -7.704  63.978 -47.790  1.00  0.00      PA   C  
ATOM   2719  NZ  LYS A 349      -8.230  64.573 -49.055  1.00  0.00      PA   N1+
ATOM   2720  N   PHE A 350      -4.287  59.768 -48.528  1.00  0.00      PA   N  
ATOM   2721  CA  PHE A 350      -5.082  58.547 -48.508  1.00  0.00      PA   C  
ATOM   2722  C   PHE A 350      -4.517  57.459 -47.604  1.00  0.00      PA   C  
ATOM   2723  O   PHE A 350      -5.257  56.537 -47.248  1.00  0.00      PA   O  
ATOM   2724  CB  PHE A 350      -5.260  58.004 -49.923  1.00  0.00      PA   C  
ATOM   2725  CG  PHE A 350      -6.179  58.830 -50.759  1.00  0.00      PA   C  
ATOM   2726  CD1 PHE A 350      -7.548  58.747 -50.579  1.00  0.00      PA   C  
ATOM   2727  CD2 PHE A 350      -5.682  59.693 -51.717  1.00  0.00      PA   C  
ATOM   2728  CE1 PHE A 350      -8.402  59.509 -51.337  1.00  0.00      PA   C  
ATOM   2729  CE2 PHE A 350      -6.531  60.456 -52.483  1.00  0.00      PA   C  
ATOM   2730  CZ  PHE A 350      -7.895  60.364 -52.293  1.00  0.00      PA   C  
ATOM   2731  N   VAL A 351      -3.367  57.502 -47.148  1.00  0.00      PA   N  
ATOM   2732  CA  VAL A 351      -2.892  56.602 -46.101  1.00  0.00      PA   C  
ATOM   2733  C   VAL A 351      -3.477  57.010 -44.753  1.00  0.00      PA   C  
ATOM   2734  O   VAL A 351      -3.906  56.157 -43.962  1.00  0.00      PA   O  
ATOM   2735  CB  VAL A 351      -1.355  56.560 -46.075  1.00  0.00      PA   C  
ATOM   2736  CG1 VAL A 351      -0.874  55.820 -44.849  1.00  0.00      PA   C  
ATOM   2737  CG2 VAL A 351      -0.842  55.866 -47.321  1.00  0.00      PA   C  
ATOM   2738  N   GLN A 352      -3.529  58.373 -44.539  1.00  0.00      PA   N  
ATOM   2739  CA  GLN A 352      -4.273  58.872 -43.386  1.00  0.00      PA   C  
ATOM   2740  C   GLN A 352      -5.713  58.379 -43.415  1.00  0.00      PA   C  
ATOM   2741  O   GLN A 352      -6.242  57.896 -42.406  1.00  0.00      PA   O  
ATOM   2742  CB  GLN A 352      -4.244  60.402 -43.352  1.00  0.00      PA   C  
ATOM   2743  CG  GLN A 352      -2.893  61.019 -43.045  1.00  0.00      PA   C  
ATOM   2744  CD  GLN A 352      -2.939  62.537 -43.068  1.00  0.00      PA   C  
ATOM   2745  NE2 GLN A 352      -1.818  63.169 -42.736  1.00  0.00      PA   N  
ATOM   2746  OE1 GLN A 352      -3.970  63.134 -43.383  1.00  0.00      PA   O  
ATOM   2747  N   LEU A 353      -6.357  58.592 -44.645  1.00  0.00      PA   N  
ATOM   2748  CA  LEU A 353      -7.748  58.165 -44.765  1.00  0.00      PA   C  
ATOM   2749  C   LEU A 353      -7.902  56.680 -44.457  1.00  0.00      PA   C  
ATOM   2750  O   LEU A 353      -8.651  56.294 -43.552  1.00  0.00      PA   O  
ATOM   2751  CB  LEU A 353      -8.276  58.482 -46.165  1.00  0.00      PA   C  
ATOM   2752  CG  LEU A 353      -9.729  58.074 -46.411  1.00  0.00      PA   C  
ATOM   2753  CD1 LEU A 353     -10.661  58.819 -45.474  1.00  0.00      PA   C  
ATOM   2754  CD2 LEU A 353     -10.114  58.312 -47.860  1.00  0.00      PA   C  
ATOM   2755  N   ILE A 354      -7.301  55.826 -45.192  1.00  0.00      PA   N  
ATOM   2756  CA  ILE A 354      -7.530  54.387 -45.096  1.00  0.00      PA   C  
ATOM   2757  C   ILE A 354      -7.149  53.867 -43.716  1.00  0.00      PA   C  
ATOM   2758  O   ILE A 354      -7.854  53.029 -43.140  1.00  0.00      PA   O  
ATOM   2759  CB  ILE A 354      -6.777  53.647 -46.215  1.00  0.00      PA   C  
ATOM   2760  CG1 ILE A 354      -7.312  54.069 -47.582  1.00  0.00      PA   C  
ATOM   2761  CG2 ILE A 354      -6.926  52.147 -46.058  1.00  0.00      PA   C  
ATOM   2762  CD  ILE A 354      -6.472  53.588 -48.740  1.00  0.00      PA   C  
ATOM   2763  N   ASN A 355      -6.126  54.335 -43.106  1.00  0.00      PA   N  
ATOM   2764  CA  ASN A 355      -5.762  53.878 -41.769  1.00  0.00      PA   C  
ATOM   2765  C   ASN A 355      -6.698  54.433 -40.704  1.00  0.00      PA   C  
ATOM   2766  O   ASN A 355      -6.898  53.793 -39.665  1.00  0.00      PA   O  
ATOM   2767  CB  ASN A 355      -4.316  54.253 -41.445  1.00  0.00      PA   C  
ATOM   2768  CG  ASN A 355      -3.313  53.369 -42.159  1.00  0.00      PA   C  
ATOM   2769  ND2 ASN A 355      -2.237  53.973 -42.644  1.00  0.00      PA   N  
ATOM   2770  OD1 ASN A 355      -3.498  52.155 -42.261  1.00  0.00      PA   O  
ATOM   2771  N   THR A 356      -7.274  55.669 -41.005  1.00  0.00      PA   N  
ATOM   2772  CA  THR A 356      -8.055  56.321 -39.960  1.00  0.00      PA   C  
ATOM   2773  C   THR A 356      -9.412  55.652 -39.757  1.00  0.00      PA   C  
ATOM   2774  O   THR A 356      -9.783  55.320 -38.625  1.00  0.00      PA   O  
ATOM   2775  CB  THR A 356      -8.242  57.805 -40.289  1.00  0.00      PA   C  
ATOM   2776  CG2 THR A 356      -9.060  58.492 -39.206  1.00  0.00      PA   C  
ATOM   2777  OG1 THR A 356      -6.962  58.442 -40.383  1.00  0.00      PA   O  
ATOM   2778  N   VAL A 357     -10.166  55.549 -40.907  1.00  0.00      PA   N  
ATOM   2779  CA  VAL A 357     -11.584  55.252 -40.804  1.00  0.00      PA   C  
ATOM   2780  C   VAL A 357     -11.931  53.814 -41.175  1.00  0.00      PA   C  
ATOM   2781  O   VAL A 357     -12.934  53.288 -40.678  1.00  0.00      PA   O  
ATOM   2782  CB  VAL A 357     -12.399  56.242 -41.662  1.00  0.00      PA   C  
ATOM   2783  CG1 VAL A 357     -12.182  57.666 -41.177  1.00  0.00      PA   C  
ATOM   2784  CG2 VAL A 357     -12.025  56.106 -43.131  1.00  0.00      PA   C  
ATOM   2785  N   LEU A 358     -11.189  53.150 -42.014  1.00  0.00      PA   N  
ATOM   2786  CA  LEU A 358     -11.607  51.893 -42.619  1.00  0.00      PA   C  
ATOM   2787  C   LEU A 358     -11.080  50.659 -41.896  1.00  0.00      PA   C  
ATOM   2788  O   LEU A 358     -11.183  49.556 -42.442  1.00  0.00      PA   O  
ATOM   2789  CB  LEU A 358     -11.170  51.853 -44.085  1.00  0.00      PA   C  
ATOM   2790  CG  LEU A 358     -11.773  52.917 -45.001  1.00  0.00      PA   C  
ATOM   2791  CD1 LEU A 358     -11.196  52.806 -46.406  1.00  0.00      PA   C  
ATOM   2792  CD2 LEU A 358     -13.286  52.814 -45.022  1.00  0.00      PA   C  
ATOM   2793  N   ASN A 359     -10.646  50.770 -40.637  1.00  0.00      PA   N  
ATOM   2794  CA  ASN A 359      -9.953  49.667 -39.948  1.00  0.00      PA   C  
ATOM   2795  C   ASN A 359      -8.946  49.001 -40.881  1.00  0.00      PA   C  
ATOM   2796  O   ASN A 359      -8.639  47.813 -40.762  1.00  0.00      PA   O  
ATOM   2797  CB  ASN A 359     -10.945  48.629 -39.407  1.00  0.00      PA   C  
ATOM   2798  CG  ASN A 359     -10.285  47.593 -38.496  1.00  0.00      PA   C  
ATOM   2799  ND2 ASN A 359     -11.042  46.566 -38.125  1.00  0.00      PA   N  
ATOM   2800  OD1 ASN A 359      -9.101  47.694 -38.168  1.00  0.00      PA   O  
ATOM   2801  N   GLY A 360      -8.372  49.651 -41.752  1.00  0.00      PA   N  
ATOM   2802  CA  GLY A 360      -7.814  49.033 -42.929  1.00  0.00      PA   C  
ATOM   2803  C   GLY A 360      -6.602  49.751 -43.473  1.00  0.00      PA   C  
ATOM   2804  O   GLY A 360      -6.161  50.780 -42.954  1.00  0.00      PA   O  
ATOM   2805  N   ASP A 361      -6.054  49.073 -44.495  1.00  0.00      PA   N  
ATOM   2806  CA  ASP A 361      -6.531  47.771 -44.979  1.00  0.00      PA   C  
ATOM   2807  C   ASP A 361      -5.377  47.123 -45.702  1.00  0.00      PA   C  
ATOM   2808  O   ASP A 361      -4.225  47.514 -45.522  1.00  0.00      PA   O  
ATOM   2809  CB  ASP A 361      -7.734  47.890 -45.931  1.00  0.00      PA   C  
ATOM   2810  CG  ASP A 361      -8.523  46.593 -46.029  1.00  0.00      PA   C  
ATOM   2811  OD1 ASP A 361      -8.140  45.619 -45.349  1.00  0.00      PA   O  
ATOM   2812  OD2 ASP A 361      -9.519  46.539 -46.777  1.00  0.00      PA   O1-
ATOM   2813  N   GLN A 362      -5.683  46.055 -46.454  1.00  0.00      PA   N  
ATOM   2814  CA  GLN A 362      -4.775  45.689 -47.524  1.00  0.00      PA   C  
ATOM   2815  C   GLN A 362      -5.439  45.819 -48.882  1.00  0.00      PA   C  
ATOM   2816  O   GLN A 362      -4.797  46.255 -49.843  1.00  0.00      PA   O  
ATOM   2817  CB  GLN A 362      -4.246  44.259 -47.334  1.00  0.00      PA   C  
ATOM   2818  CG  GLN A 362      -2.861  44.059 -47.940  1.00  0.00      PA   C  
ATOM   2819  CD  GLN A 362      -2.874  43.882 -49.443  1.00  0.00      PA   C  
ATOM   2820  NE2 GLN A 362      -1.827  44.374 -50.100  1.00  0.00      PA   N  
ATOM   2821  OE1 GLN A 362      -3.817  43.333 -50.012  1.00  0.00      PA   O  
ATOM   2822  N   HSE A 363      -6.681  45.554 -49.023  1.00  0.00      PA   N  
ATOM   2823  CA  HSE A 363      -7.410  45.730 -50.274  1.00  0.00      PA   C  
ATOM   2824  C   HSE A 363      -7.431  47.196 -50.687  1.00  0.00      PA   C  
ATOM   2825  O   HSE A 363      -6.997  47.553 -51.789  1.00  0.00      PA   O  
ATOM   2826  CB  HSE A 363      -8.835  45.196 -50.132  1.00  0.00      PA   C  
ATOM   2827  CG  HSE A 363      -8.910  43.727 -49.860  1.00  0.00      PA   C  
ATOM   2828  CD2 HSE A 363      -8.979  42.666 -50.700  1.00  0.00      PA   C  
ATOM   2829  ND1 HSE A 363      -8.926  43.207 -48.584  1.00  0.00      PA   N  
ATOM   2830  CE1 HSE A 363      -9.000  41.890 -48.648  1.00  0.00      PA   C  
ATOM   2831  NE2 HSE A 363      -9.034  41.536 -49.920  1.00  0.00      PA   N  
ATOM   2832  N   PHE A 364      -7.811  48.075 -49.848  1.00  0.00      PA   N  
ATOM   2833  CA  PHE A 364      -7.907  49.493 -50.182  1.00  0.00      PA   C  
ATOM   2834  C   PHE A 364      -6.534  50.091 -50.450  1.00  0.00      PA   C  
ATOM   2835  O   PHE A 364      -6.378  50.924 -51.351  1.00  0.00      PA   O  
ATOM   2836  CB  PHE A 364      -8.611  50.266 -49.063  1.00  0.00      PA   C  
ATOM   2837  CG  PHE A 364     -10.072  49.934 -48.910  1.00  0.00      PA   C  
ATOM   2838  CD1 PHE A 364     -11.003  50.417 -49.808  1.00  0.00      PA   C  
ATOM   2839  CD2 PHE A 364     -10.513  49.170 -47.846  1.00  0.00      PA   C  
ATOM   2840  CE1 PHE A 364     -12.341  50.127 -49.663  1.00  0.00      PA   C  
ATOM   2841  CE2 PHE A 364     -11.851  48.874 -47.697  1.00  0.00      PA   C  
ATOM   2842  CZ  PHE A 364     -12.765  49.353 -48.606  1.00  0.00      PA   C  
ATOM   2843  N   MET A 365      -5.531  49.552 -49.602  1.00  0.00      PA   N  
ATOM   2844  CA  MET A 365      -4.171  50.012 -49.863  1.00  0.00      PA   C  
ATOM   2845  C   MET A 365      -3.727  49.629 -51.269  1.00  0.00      PA   C  
ATOM   2846  O   MET A 365      -3.120  50.439 -51.982  1.00  0.00      PA   O  
ATOM   2847  CB  MET A 365      -3.213  49.432 -48.824  1.00  0.00      PA   C  
ATOM   2848  CG  MET A 365      -3.440  49.933 -47.409  1.00  0.00      PA   C  
ATOM   2849  SD  MET A 365      -3.180  51.705 -47.251  1.00  0.00      PA   S  
ATOM   2850  CE  MET A 365      -1.413  51.805 -47.516  1.00  0.00      PA   C  
ATOM   2851  N   SER A 366      -4.047  48.349 -51.669  1.00  0.00      PA   N  
ATOM   2852  CA  SER A 366      -3.695  47.927 -53.019  1.00  0.00      PA   C  
ATOM   2853  C   SER A 366      -4.469  48.712 -54.070  1.00  0.00      PA   C  
ATOM   2854  O   SER A 366      -3.935  48.990 -55.150  1.00  0.00      PA   O  
ATOM   2855  CB  SER A 366      -3.940  46.427 -53.182  1.00  0.00      PA   C  
ATOM   2856  OG  SER A 366      -3.595  45.993 -54.486  1.00  0.00      PA   O  
ATOM   2857  N   ALA A 367      -5.585  49.179 -53.829  1.00  0.00      PA   N  
ATOM   2858  CA  ALA A 367      -6.343  50.023 -54.749  1.00  0.00      PA   C  
ATOM   2859  C   ALA A 367      -5.686  51.391 -54.898  1.00  0.00      PA   C  
ATOM   2860  O   ALA A 367      -5.556  51.916 -56.010  1.00  0.00      PA   O  
ATOM   2861  CB  ALA A 367      -7.786  50.163 -54.264  1.00  0.00      PA   C  
ATOM   2862  N   LEU A 368      -5.180  51.907 -53.749  1.00  0.00      PA   N  
ATOM   2863  CA  LEU A 368      -4.386  53.131 -53.777  1.00  0.00      PA   C  
ATOM   2864  C   LEU A 368      -3.158  52.969 -54.664  1.00  0.00      PA   C  
ATOM   2865  O   LEU A 368      -2.868  53.822 -55.513  1.00  0.00      PA   O  
ATOM   2866  CB  LEU A 368      -3.982  53.502 -52.347  1.00  0.00      PA   C  
ATOM   2867  CG  LEU A 368      -3.043  54.679 -52.084  1.00  0.00      PA   C  
ATOM   2868  CD1 LEU A 368      -3.619  55.970 -52.590  1.00  0.00      PA   C  
ATOM   2869  CD2 LEU A 368      -2.768  54.778 -50.596  1.00  0.00      PA   C  
ATOM   2870  N   ASP A 369      -2.467  51.743 -54.399  1.00  0.00      PA   N  
ATOM   2871  CA  ASP A 369      -1.244  51.516 -55.161  1.00  0.00      PA   C  
ATOM   2872  C   ASP A 369      -1.528  51.404 -56.653  1.00  0.00      PA   C  
ATOM   2873  O   ASP A 369      -0.769  51.927 -57.477  1.00  0.00      PA   O  
ATOM   2874  CB  ASP A 369      -0.536  50.261 -54.650  1.00  0.00      PA   C  
ATOM   2875  CG  ASP A 369       0.055  50.452 -53.265  1.00  0.00      PA   C  
ATOM   2876  OD1 ASP A 369       0.459  51.588 -52.938  1.00  0.00      PA   O  
ATOM   2877  OD2 ASP A 369       0.108  49.467 -52.500  1.00  0.00      PA   O1-
ATOM   2878  N   LYS A 370      -2.569  50.743 -57.055  1.00  0.00      PA   N  
ATOM   2879  CA  LYS A 370      -2.920  50.632 -58.467  1.00  0.00      PA   C  
ATOM   2880  C   LYS A 370      -3.298  51.992 -59.039  1.00  0.00      PA   C  
ATOM   2881  O   LYS A 370      -2.851  52.369 -60.131  1.00  0.00      PA   O  
ATOM   2882  CB  LYS A 370      -4.070  49.641 -58.636  1.00  0.00      PA   C  
ATOM   2883  CG  LYS A 370      -3.739  48.209 -58.250  1.00  0.00      PA   C  
ATOM   2884  CD  LYS A 370      -4.972  47.329 -58.381  1.00  0.00      PA   C  
ATOM   2885  CE  LYS A 370      -4.714  45.907 -57.920  1.00  0.00      PA   C  
ATOM   2886  NZ  LYS A 370      -5.951  45.077 -58.011  1.00  0.00      PA   N1+
ATOM   2887  N   ALA A 371      -3.939  52.795 -58.350  1.00  0.00      PA   N  
ATOM   2888  CA  ALA A 371      -4.387  54.101 -58.821  1.00  0.00      PA   C  
ATOM   2889  C   ALA A 371      -3.202  55.026 -59.065  1.00  0.00      PA   C  
ATOM   2890  O   ALA A 371      -2.995  55.514 -60.184  1.00  0.00      PA   O  
ATOM   2891  CB  ALA A 371      -5.360  54.714 -57.811  1.00  0.00      PA   C  
ATOM   2892  N   LEU A 372      -2.342  55.128 -57.958  1.00  0.00      PA   N  
ATOM   2893  CA  LEU A 372      -1.158  55.958 -58.135  1.00  0.00      PA   C  
ATOM   2894  C   LEU A 372      -0.177  55.348 -59.128  1.00  0.00      PA   C  
ATOM   2895  O   LEU A 372       0.651  56.073 -59.686  1.00  0.00      PA   O  
ATOM   2896  CB  LEU A 372      -0.480  56.198 -56.789  1.00  0.00      PA   C  
ATOM   2897  CG  LEU A 372      -1.301  57.061 -55.832  1.00  0.00      PA   C  
ATOM   2898  CD1 LEU A 372      -0.631  57.151 -54.475  1.00  0.00      PA   C  
ATOM   2899  CD2 LEU A 372      -1.497  58.442 -56.428  1.00  0.00      PA   C  
ATOM   2900  N   THR A 373      -0.255  53.955 -59.268  1.00  0.00      PA   N  
ATOM   2901  CA  THR A 373       0.523  53.350 -60.344  1.00  0.00      PA   C  
ATOM   2902  C   THR A 373       0.074  53.879 -61.697  1.00  0.00      PA   C  
ATOM   2903  O   THR A 373       0.904  54.150 -62.574  1.00  0.00      PA   O  
ATOM   2904  CB  THR A 373       0.399  51.826 -60.302  1.00  0.00      PA   C  
ATOM   2905  CG2 THR A 373       1.168  51.191 -61.451  1.00  0.00      PA   C  
ATOM   2906  OG1 THR A 373       0.905  51.333 -59.057  1.00  0.00      PA   O  
ATOM   2907  N   SER A 374      -1.150  54.126 -61.866  1.00  0.00      PA   N  
ATOM   2908  CA  SER A 374      -1.660  54.656 -63.126  1.00  0.00      PA   C  
ATOM   2909  C   SER A 374      -1.550  56.174 -63.218  1.00  0.00      PA   C  
ATOM   2910  O   SER A 374      -1.575  56.715 -64.329  1.00  0.00      PA   O  
ATOM   2911  CB  SER A 374      -3.116  54.235 -63.326  1.00  0.00      PA   C  
ATOM   2912  OG  SER A 374      -3.623  54.741 -64.548  1.00  0.00      PA   O  
ATOM   2913  N   VAL A 375      -1.207  56.827 -62.195  1.00  0.00      PA   N  
ATOM   2914  CA  VAL A 375      -1.113  58.285 -62.215  1.00  0.00      PA   C  
ATOM   2915  C   VAL A 375       0.210  58.741 -62.817  1.00  0.00      PA   C  
ATOM   2916  O   VAL A 375       0.259  59.712 -63.582  1.00  0.00      PA   O  
ATOM   2917  CB  VAL A 375      -1.299  58.847 -60.794  1.00  0.00      PA   C  
ATOM   2918  CG1 VAL A 375      -1.038  60.347 -60.771  1.00  0.00      PA   C  
ATOM   2919  CG2 VAL A 375      -2.690  58.541 -60.283  1.00  0.00      PA   C  
ATOM   2920  N   VAL A 376       1.298  57.884 -62.420  1.00  0.00      PA   N  
ATOM   2921  CA  VAL A 376       2.647  58.405 -62.618  1.00  0.00      PA   C  
ATOM   2922  C   VAL A 376       3.113  58.155 -64.050  1.00  0.00      PA   C  
ATOM   2923  O   VAL A 376       4.278  58.391 -64.388  1.00  0.00      PA   O  
ATOM   2924  CB  VAL A 376       3.611  57.779 -61.594  1.00  0.00      PA   C  
ATOM   2925  CG1 VAL A 376       3.884  56.320 -61.939  1.00  0.00      PA   C  
ATOM   2926  CG2 VAL A 376       4.894  58.599 -61.453  1.00  0.00      PA   C  
ATOM   2927  N   ASN A 377       2.309  57.642 -64.886  1.00  0.00      PA   N  
ATOM   2928  CA  ASN A 377       2.634  57.357 -66.280  1.00  0.00      PA   C  
ATOM   2929  C   ASN A 377       1.652  58.102 -67.177  1.00  0.00      PA   C  
ATOM   2930  O   ASN A 377       0.473  57.739 -67.254  1.00  0.00      PA   O  
ATOM   2931  CB  ASN A 377       2.611  55.852 -66.548  1.00  0.00      PA   C  
ATOM   2932  CG  ASN A 377       3.699  55.112 -65.789  1.00  0.00      PA   C  
ATOM   2933  ND2 ASN A 377       4.948  55.375 -66.147  1.00  0.00      PA   N  
ATOM   2934  OD1 ASN A 377       3.419  54.315 -64.891  1.00  0.00      PA   O  
ATOM   2935  N   TYR A 378       2.317  59.158 -67.892  1.00  0.00      PA   N  
ATOM   2936  CA  TYR A 378       1.493  59.985 -68.763  1.00  0.00      PA   C  
ATOM   2937  C   TYR A 378       1.529  59.457 -70.190  1.00  0.00      PA   C  
ATOM   2938  O   TYR A 378       2.576  59.030 -70.682  1.00  0.00      PA   O  
ATOM   2939  CB  TYR A 378       1.975  61.436 -68.734  1.00  0.00      PA   C  
ATOM   2940  CG  TYR A 378       1.157  62.346 -69.621  0.00  0.00      PA   C  
ATOM   2941  CD1 TYR A 378       0.023  63.006 -69.114  0.00  0.00      PA   C  
ATOM   2942  CD2 TYR A 378       1.475  62.488 -70.984  0.00  0.00      PA   C  
ATOM   2943  CE1 TYR A 378      -0.788  63.775 -69.961  0.00  0.00      PA   C  
ATOM   2944  CE2 TYR A 378       0.661  63.254 -71.830  0.00  0.00      PA   C  
ATOM   2945  CZ  TYR A 378      -0.472  63.894 -71.317  0.00  0.00      PA   C  
ATOM   2946  OH  TYR A 378      -1.309  64.641 -72.165  0.00  0.00      PA   O  
ATOM   2947  N   ARG A 379       0.485  59.563 -70.891  1.00  0.00      PA   N  
ATOM   2948  CA  ARG A 379       0.374  59.160 -72.294  1.00  0.00      PA   C  
ATOM   2949  C   ARG A 379      -0.339  60.307 -73.008  1.00  0.00      PA   C  
ATOM   2950  O   ARG A 379      -1.543  60.232 -73.269  1.00  0.00      PA   O  
ATOM   2951  CB  ARG A 379      -0.412  57.846 -72.409  1.00  0.00      PA   C  
ATOM   2952  CG  ARG A 379       0.133  56.686 -71.579  1.00  0.00      PA   C  
ATOM   2953  CD  ARG A 379      -0.793  55.473 -71.672  1.00  0.00      PA   C  
ATOM   2954  NE  ARG A 379      -0.384  54.376 -70.796  1.00  0.00      PA   N  
ATOM   2955  CZ  ARG A 379      -0.827  54.208 -69.552  1.00  0.00      PA   C  
ATOM   2956  NH1 ARG A 379      -1.693  55.067 -69.033  1.00  0.00      PA   N1+
ATOM   2957  NH2 ARG A 379      -0.404  53.182 -68.825  1.00  0.00      PA   N  
ATOM   2958  N   GLU A 380       0.635  61.371 -73.403  1.00  0.00      PA   N  
ATOM   2959  CA  GLU A 380      -0.059  62.539 -73.932  1.00  0.00      PA   C  
ATOM   2960  C   GLU A 380      -0.270  62.500 -75.446  1.00  0.00      PA   C  
ATOM   2961  O   GLU A 380      -1.403  62.694 -75.904  1.00  0.00      PA   O  
ATOM   2962  CB  GLU A 380       0.664  63.820 -73.506  1.00  0.00      PA   C  
ATOM   2963  CG  GLU A 380       0.563  64.087 -72.016  1.00  0.00      PA   C  
ATOM   2964  CD  GLU A 380       1.216  65.389 -71.611  1.00  0.00      PA   C  
ATOM   2965  OE1 GLU A 380       1.870  66.021 -72.468  1.00  0.00      PA   O  
ATOM   2966  OE2 GLU A 380       1.062  65.786 -70.436  1.00  0.00      PA   O1-
ATOM   2967  N   PRO A 381       1.020  62.115 -76.173  1.00  0.00      PA   N  
ATOM   2968  CA  PRO A 381       0.656  62.187 -77.588  1.00  0.00      PA   C  
ATOM   2969  C   PRO A 381       0.629  60.823 -78.264  1.00  0.00      PA   C  
ATOM   2970  O   PRO A 381       1.432  60.629 -79.177  1.00  0.00      PA   O  
ATOM   2971  CB  PRO A 381       1.770  63.049 -78.178  1.00  0.00      PA   C  
ATOM   2972  CG  PRO A 381       2.959  62.637 -77.385  1.00  0.00      PA   C  
ATOM   2973  CD  PRO A 381       2.470  62.307 -75.987  1.00  0.00      PA   C  
ATOM   2974  N   SER A 383       5.816  62.789 -72.884  1.00  0.00      PA   N  
ATOM   2975  CA  SER A 383       5.803  62.245 -74.238  1.00  0.00      PA   C  
ATOM   2976  C   SER A 383       7.167  61.695 -74.656  1.00  0.00      PA   C  
ATOM   2977  O   SER A 383       7.921  62.384 -75.345  1.00  0.00      PA   O  
ATOM   2978  CB  SER A 383       5.356  63.313 -75.238  1.00  0.00      PA   C  
ATOM   2979  OG  SER A 383       5.436  62.823 -76.565  1.00  0.00      PA   O  
ATOM   2980  N   VAL A 384       7.379  60.461 -73.983  1.00  0.00      PA   N  
ATOM   2981  CA  VAL A 384       6.550  59.598 -73.145  1.00  0.00      PA   C  
ATOM   2982  C   VAL A 384       7.529  58.682 -72.395  1.00  0.00      PA   C  
ATOM   2983  O   VAL A 384       8.454  58.144 -73.004  1.00  0.00      PA   O  
ATOM   2984  CB  VAL A 384       5.493  58.807 -73.995  1.00  0.00      PA   C  
ATOM   2985  CG1 VAL A 384       6.161  57.879 -75.003  1.00  0.00      PA   C  
ATOM   2986  CG2 VAL A 384       4.510  58.041 -73.113  1.00  0.00      PA   C  
ATOM   2987  N   CYS A 385       7.310  58.461 -71.040  1.00  0.00      PA   N  
ATOM   2988  CA  CYS A 385       6.215  59.047 -70.276  1.00  0.00      PA   C  
ATOM   2989  C   CYS A 385       6.677  60.119 -69.293  1.00  0.00      PA   C  
ATOM   2990  O   CYS A 385       6.046  60.308 -68.255  1.00  0.00      PA   O  
ATOM   2991  CB  CYS A 385       5.467  57.954 -69.511  1.00  0.00      PA   C  
ATOM   2992  SG  CYS A 385       6.434  57.156 -68.208  1.00  0.00      PA   S  
ATOM   2993  N   LYS A 386       7.914  60.638 -69.544  1.00  0.00      PA   N  
ATOM   2994  CA  LYS A 386       8.412  61.852 -68.891  1.00  0.00      PA   C  
ATOM   2995  C   LYS A 386       8.601  61.699 -67.383  1.00  0.00      PA   C  
ATOM   2996  O   LYS A 386       8.985  62.659 -66.709  1.00  0.00      PA   O  
ATOM   2997  CB  LYS A 386       7.499  63.060 -69.177  1.00  0.00      PA   C  
ATOM   2998  CG  LYS A 386       6.172  63.100 -68.420  1.00  0.00      PA   C  
ATOM   2999  CD  LYS A 386       5.325  64.305 -68.780  1.00  0.00      PA   C  
ATOM   3000  CE  LYS A 386       3.962  64.227 -68.104  1.00  0.00      PA   C  
ATOM   3001  NZ  LYS A 386       4.055  64.304 -66.620  1.00  0.00      PA   N1+
ATOM   3002  N   ALA A 387       8.205  60.523 -66.841  1.00  0.00      PA   N  
ATOM   3003  CA  ALA A 387       8.377  60.265 -65.414  1.00  0.00      PA   C  
ATOM   3004  C   ALA A 387       9.825  59.946 -65.038  1.00  0.00      PA   C  
ATOM   3005  O   ALA A 387      10.359  60.551 -64.095  1.00  0.00      PA   O  
ATOM   3006  CB  ALA A 387       7.454  59.131 -64.963  1.00  0.00      PA   C  
ATOM   3007  N   PRO A 388      10.404  58.875 -65.621  1.00  0.00      PA   N  
ATOM   3008  CA  PRO A 388      11.746  58.487 -65.157  1.00  0.00      PA   C  
ATOM   3009  C   PRO A 388      12.766  59.611 -65.224  1.00  0.00      PA   C  
ATOM   3010  O   PRO A 388      13.558  59.767 -64.288  1.00  0.00      PA   O  
ATOM   3011  CB  PRO A 388      12.112  57.324 -66.089  1.00  0.00      PA   C  
ATOM   3012  CG  PRO A 388      11.315  57.553 -67.311  1.00  0.00      PA   C  
ATOM   3013  CD  PRO A 388      10.026  58.137 -66.843  1.00  0.00      PA   C  
ATOM   3014  N   GLU A 389      12.944  60.267 -66.239  1.00  0.00      PA   N  
ATOM   3015  CA  GLU A 389      13.913  61.353 -66.338  1.00  0.00      PA   C  
ATOM   3016  C   GLU A 389      13.729  62.363 -65.214  1.00  0.00      PA   C  
ATOM   3017  O   GLU A 389      14.709  62.805 -64.603  1.00  0.00      PA   O  
ATOM   3018  CB  GLU A 389      13.807  62.048 -67.694  1.00  0.00      PA   C  
ATOM   3019  CG  GLU A 389      14.852  63.139 -67.881  1.00  0.00      PA   C  
ATOM   3020  CD  GLU A 389      14.793  63.790 -69.247  1.00  0.00      PA   C  
ATOM   3021  OE1 GLU A 389      13.920  63.404 -70.054  1.00  0.00      PA   O  
ATOM   3022  OE2 GLU A 389      15.622  64.687 -69.512  1.00  0.00      PA   O1-
ATOM   3023  N   LEU A 390      12.523  62.838 -64.993  1.00  0.00      PA   N  
ATOM   3024  CA  LEU A 390      12.268  63.735 -63.871  1.00  0.00      PA   C  
ATOM   3025  C   LEU A 390      12.729  63.114 -62.562  1.00  0.00      PA   C  
ATOM   3026  O   LEU A 390      13.299  63.801 -61.704  1.00  0.00      PA   O  
ATOM   3027  CB  LEU A 390      10.784  64.089 -63.801  1.00  0.00      PA   C  
ATOM   3028  CG  LEU A 390      10.278  64.936 -64.964  1.00  0.00      PA   C  
ATOM   3029  CD1 LEU A 390       8.775  65.160 -64.851  1.00  0.00      PA   C  
ATOM   3030  CD2 LEU A 390      11.031  66.257 -65.017  1.00  0.00      PA   C  
ATOM   3031  N   LEU A 391      12.348  61.825 -62.362  1.00  0.00      PA   N  
ATOM   3032  CA  LEU A 391      12.825  61.171 -61.153  1.00  0.00      PA   C  
ATOM   3033  C   LEU A 391      14.336  60.970 -61.154  1.00  0.00      PA   C  
ATOM   3034  O   LEU A 391      14.886  60.537 -60.135  1.00  0.00      PA   O  
ATOM   3035  CB  LEU A 391      12.082  59.849 -60.971  1.00  0.00      PA   C  
ATOM   3036  CG  LEU A 391      10.608  60.186 -60.723  1.00  0.00      PA   C  
ATOM   3037  CD1 LEU A 391       9.710  58.971 -60.687  1.00  0.00      PA   C  
ATOM   3038  CD2 LEU A 391      10.481  60.969 -59.439  1.00  0.00      PA   C  
ATOM   3039  N   ALA A 392      15.008  61.058 -62.141  1.00  0.00      PA   N  
ATOM   3040  CA  ALA A 392      16.466  61.108 -62.162  1.00  0.00      PA   C  
ATOM   3041  C   ALA A 392      16.986  62.503 -61.843  1.00  0.00      PA   C  
ATOM   3042  O   ALA A 392      17.977  62.642 -61.117  1.00  0.00      PA   O  
ATOM   3043  CB  ALA A 392      16.997  60.650 -63.522  1.00  0.00      PA   C  
ATOM   3044  N   LYS A 393      16.497  63.518 -62.401  1.00  0.00      PA   N  
ATOM   3045  CA  LYS A 393      16.864  64.887 -62.061  1.00  0.00      PA   C  
ATOM   3046  C   LYS A 393      16.441  65.276 -60.654  1.00  0.00      PA   C  
ATOM   3047  O   LYS A 393      16.909  66.301 -60.150  1.00  0.00      PA   O  
ATOM   3048  CB  LYS A 393      16.265  65.876 -63.062  1.00  0.00      PA   C  
ATOM   3049  CG  LYS A 393      16.851  65.784 -64.460  1.00  0.00      PA   C  
ATOM   3050  CD  LYS A 393      18.354  66.050 -64.438  1.00  0.00      PA   C  
ATOM   3051  CE  LYS A 393      18.684  67.479 -64.023  1.00  0.00      PA   C  
ATOM   3052  NZ  LYS A 393      18.220  68.480 -65.020  1.00  0.00      PA   N1+
ATOM   3053  N   TYR A 394      15.483  64.604 -60.051  1.00  0.00      PA   N  
ATOM   3054  CA  TYR A 394      15.223  64.837 -58.636  1.00  0.00      PA   C  
ATOM   3055  C   TYR A 394      16.413  64.405 -57.790  1.00  0.00      PA   C  
ATOM   3056  O   TYR A 394      16.806  65.109 -56.853  1.00  0.00      PA   O  
ATOM   3057  CB  TYR A 394      13.956  64.105 -58.203  1.00  0.00      PA   C  
ATOM   3058  CG  TYR A 394      13.588  64.338 -56.756  1.00  0.00      PA   C  
ATOM   3059  CD1 TYR A 394      13.044  65.547 -56.345  1.00  0.00      PA   C  
ATOM   3060  CD2 TYR A 394      13.780  63.349 -55.803  1.00  0.00      PA   C  
ATOM   3061  CE1 TYR A 394      12.705  65.766 -55.024  1.00  0.00      PA   C  
ATOM   3062  CE2 TYR A 394      13.442  63.558 -54.480  1.00  0.00      PA   C  
ATOM   3063  CZ  TYR A 394      12.905  64.768 -54.096  1.00  0.00      PA   C  
ATOM   3064  OH  TYR A 394      12.568  64.979 -52.780  1.00  0.00      PA   O  
ATOM   3065  N   CYS A 395      16.865  63.144 -58.019  1.00  0.00      PA   N  
ATOM   3066  CA  CYS A 395      18.058  62.681 -57.317  1.00  0.00      PA   C  
ATOM   3067  C   CYS A 395      19.254  63.566 -57.642  1.00  0.00      PA   C  
ATOM   3068  O   CYS A 395      19.893  64.129 -56.743  1.00  0.00      PA   O  
ATOM   3069  CB  CYS A 395      18.351  61.231 -57.700  1.00  0.00      PA   C  
ATOM   3070  SG  CYS A 395      17.041  60.075 -57.279  1.00  0.00      PA   S  
ATOM   3071  N   ASP A 396      19.714  63.529 -58.835  1.00  0.00      PA   N  
ATOM   3072  CA  ASP A 396      20.809  64.392 -59.264  1.00  0.00      PA   C  
ATOM   3073  C   ASP A 396      20.651  65.803 -58.713  1.00  0.00      PA   C  
ATOM   3074  O   ASP A 396      21.627  66.420 -58.278  1.00  0.00      PA   O  
ATOM   3075  CB  ASP A 396      20.877  64.419 -60.791  1.00  0.00      PA   C  
ATOM   3076  CG  ASP A 396      22.070  65.195 -61.307  1.00  0.00      PA   C  
ATOM   3077  OD1 ASP A 396      23.200  64.661 -61.259  1.00  0.00      PA   O  
ATOM   3078  OD2 ASP A 396      21.878  66.345 -61.754  1.00  0.00      PA   O1-
ATOM   3079  N   ASN A 397      19.574  66.401 -58.800  1.00  0.00      PA   N  
ATOM   3080  CA  ASN A 397      19.334  67.736 -58.262  1.00  0.00      PA   C  
ATOM   3081  C   ASN A 397      19.549  67.768 -56.753  1.00  0.00      PA   C  
ATOM   3082  O   ASN A 397      20.088  68.744 -56.216  1.00  0.00      PA   O  
ATOM   3083  CB  ASN A 397      17.916  68.188 -58.614  1.00  0.00      PA   C  
ATOM   3084  CG  ASN A 397      17.688  69.665 -58.354  1.00  0.00      PA   C  
ATOM   3085  ND2 ASN A 397      16.464  70.123 -58.595  1.00  0.00      PA   N  
ATOM   3086  OD1 ASN A 397      18.595  70.385 -57.934  1.00  0.00      PA   O  
ATOM   3087  N   LEU A 398      19.009  66.754 -56.060  1.00  0.00      PA   N  
ATOM   3088  CA  LEU A 398      19.103  66.704 -54.607  1.00  0.00      PA   C  
ATOM   3089  C   LEU A 398      20.485  66.304 -54.110  1.00  0.00      PA   C  
ATOM   3090  O   LEU A 398      20.694  66.261 -52.892  1.00  0.00      PA   O  
ATOM   3091  CB  LEU A 398      18.059  65.736 -54.046  1.00  0.00      PA   C  
ATOM   3092  CG  LEU A 398      18.009  65.552 -52.511  0.00  0.00      PA   C  
ATOM   3093  CD1 LEU A 398      16.909  64.551 -52.125  0.00  0.00      PA   C  
ATOM   3094  CD2 LEU A 398      19.332  65.023 -51.937  0.00  0.00      PA   C  
ATOM   3095  N   LEU A 399      21.330  65.816 -54.873  1.00  0.00      PA   N  
ATOM   3096  CA  LEU A 399      22.684  65.465 -54.467  1.00  0.00      PA   C  
ATOM   3097  C   LEU A 399      23.720  66.542 -54.757  1.00  0.00      PA   C  
ATOM   3098  O   LEU A 399      24.821  66.473 -54.204  1.00  0.00      PA   O  
ATOM   3099  CB  LEU A 399      23.125  64.162 -55.147  1.00  0.00      PA   C  
ATOM   3100  CG  LEU A 399      22.377  62.897 -54.725  1.00  0.00      PA   C  
ATOM   3101  CD1 LEU A 399      22.847  61.704 -55.542  1.00  0.00      PA   C  
ATOM   3102  CD2 LEU A 399      22.550  62.641 -53.238  1.00  0.00      PA   C  
ATOM   3103  N   LYS A 400      23.610  67.376 -55.548  1.00  0.00      PA   N  
ATOM   3104  CA  LYS A 400      24.574  68.410 -55.889  1.00  0.00      PA   C  
ATOM   3105  C   LYS A 400      24.885  69.285 -54.673  1.00  0.00      PA   C  
ATOM   3106  O   LYS A 400      24.243  69.198 -53.622  1.00  0.00      PA   O  
ATOM   3107  CB  LYS A 400      24.058  69.271 -57.043  1.00  0.00      PA   C  
ATOM   3108  CG  LYS A 400      23.829  68.507 -58.337  1.00  0.00      PA   C  
ATOM   3109  CD  LYS A 400      25.136  68.013 -58.936  1.00  0.00      PA   C  
ATOM   3110  CE  LYS A 400      24.899  67.236 -60.224  1.00  0.00      PA   C  
ATOM   3111  NZ  LYS A 400      24.412  68.109 -61.328  1.00  0.00      PA   N1+
ATOM   3112  N   LYS A 401      25.979  70.092 -54.839  1.00  0.00      PA   N  
ATOM   3113  CA  LYS A 401      26.445  70.916 -53.729  1.00  0.00      PA   C  
ATOM   3114  C   LYS A 401      25.420  71.987 -53.369  1.00  0.00      PA   C  
ATOM   3115  O   LYS A 401      24.958  72.060 -52.224  1.00  0.00      PA   O  
ATOM   3116  CB  LYS A 401      27.795  71.543 -54.081  1.00  0.00      PA   C  
ATOM   3117  CG  LYS A 401      28.455  72.284 -52.931  1.00  0.00      PA   C  
ATOM   3118  CD  LYS A 401      29.801  72.861 -53.349  1.00  0.00      PA   C  
ATOM   3119  CE  LYS A 401      30.951  71.937 -52.961  1.00  0.00      PA   C  
ATOM   3120  NZ  LYS A 401      31.084  70.764 -53.874  1.00  0.00      PA   N1+
ATOM   3121  N   SER A 402      25.222  72.906 -54.405  1.00  0.00      PA   N  
ATOM   3122  CA  SER A 402      24.222  73.967 -54.235  1.00  0.00      PA   C  
ATOM   3123  C   SER A 402      24.606  74.918 -53.097  1.00  0.00      PA   C  
ATOM   3124  O   SER A 402      23.921  75.029 -52.078  1.00  0.00      PA   O  
ATOM   3125  CB  SER A 402      22.820  73.381 -54.017  1.00  0.00      PA   C  
ATOM   3126  OG  SER A 402      22.716  72.720 -52.767  1.00  0.00      PA   O  
ATOM   3127  N   ALA A 403      25.678  75.588 -53.228  1.00  0.00      PA   N  
ATOM   3128  CA  ALA A 403      26.162  76.553 -52.247  1.00  0.00      PA   C  
ATOM   3129  C   ALA A 403      25.575  77.938 -52.504  1.00  0.00      PA   C  
ATOM   3130  O   ALA A 403      26.239  78.954 -52.296  1.00  0.00      PA   O  
ATOM   3131  CB  ALA A 403      27.682  76.611 -52.265  1.00  0.00      PA   C  
ATOM   3132  N   GLY A 405      22.041  76.958 -49.608  1.00  0.00      PA   N  
ATOM   3133  CA  GLY A 405      21.559  75.689 -50.123  1.00  0.00      PA   C  
ATOM   3134  C   GLY A 405      20.850  74.848 -49.080  1.00  0.00      PA   C  
ATOM   3135  O   GLY A 405      20.276  75.375 -48.127  1.00  0.00      PA   O  
ATOM   3136  N   MET A 406      20.592  73.700 -49.254  1.00  0.00      PA   N  
ATOM   3137  CA  MET A 406      19.960  72.778 -48.325  1.00  0.00      PA   C  
ATOM   3138  C   MET A 406      20.951  72.360 -47.242  1.00  0.00      PA   C  
ATOM   3139  O   MET A 406      22.025  72.947 -47.082  1.00  0.00      PA   O  
ATOM   3140  CB  MET A 406      19.403  71.561 -49.060  1.00  0.00      PA   C  
ATOM   3141  CG  MET A 406      18.202  71.845 -49.934  1.00  0.00      PA   C  
ATOM   3142  SD  MET A 406      17.615  70.338 -50.723  1.00  0.00      PA   S  
ATOM   3143  CE  MET A 406      16.951  69.464 -49.306  1.00  0.00      PA   C  
ATOM   3144  N   THR A 407      20.317  71.279 -46.421  1.00  0.00      PA   N  
ATOM   3145  CA  THR A 407      21.116  70.800 -45.303  1.00  0.00      PA   C  
ATOM   3146  C   THR A 407      21.134  69.280 -45.331  1.00  0.00      PA   C  
ATOM   3147  O   THR A 407      20.084  68.654 -45.503  1.00  0.00      PA   O  
ATOM   3148  CB  THR A 407      20.541  71.297 -43.970  1.00  0.00      PA   C  
ATOM   3149  CG2 THR A 407      21.397  70.829 -42.805  1.00  0.00      PA   C  
ATOM   3150  OG1 THR A 407      20.492  72.729 -43.973  1.00  0.00      PA   O  
ATOM   3151  N   GLU A 408      22.052  68.661 -45.051  1.00  0.00      PA   N  
ATOM   3152  CA  GLU A 408      22.131  67.215 -44.920  1.00  0.00      PA   C  
ATOM   3153  C   GLU A 408      21.646  66.792 -43.534  1.00  0.00      PA   C  
ATOM   3154  O   GLU A 408      21.228  67.615 -42.714  1.00  0.00      PA   O  
ATOM   3155  CB  GLU A 408      23.546  66.714 -45.204  1.00  0.00      PA   C  
ATOM   3156  CG  GLU A 408      23.927  66.781 -46.675  1.00  0.00      PA   C  
ATOM   3157  CD  GLU A 408      25.285  66.172 -46.960  1.00  0.00      PA   C  
ATOM   3158  OE1 GLU A 408      25.993  65.813 -45.995  1.00  0.00      PA   O  
ATOM   3159  OE2 GLU A 408      25.641  66.043 -48.151  1.00  0.00      PA   O1-
ATOM   3160  N   ASN A 409      21.487  65.577 -43.342  1.00  0.00      PA   N  
ATOM   3161  CA  ASN A 409      20.727  64.888 -42.297  1.00  0.00      PA   C  
ATOM   3162  C   ASN A 409      19.235  64.960 -42.613  1.00  0.00      PA   C  
ATOM   3163  O   ASN A 409      18.416  64.414 -41.865  1.00  0.00      PA   O  
ATOM   3164  CB  ASN A 409      21.004  65.448 -40.892  1.00  0.00      PA   C  
ATOM   3165  CG  ASN A 409      20.565  64.509 -39.780  1.00  0.00      PA   C  
ATOM   3166  ND2 ASN A 409      20.735  64.950 -38.538  1.00  0.00      PA   N  
ATOM   3167  OD1 ASN A 409      20.080  63.407 -40.030  1.00  0.00      PA   O  
ATOM   3168  N   GLU A 410      18.951  65.724 -43.778  1.00  0.00      PA   N  
ATOM   3169  CA  GLU A 410      17.599  65.849 -44.293  1.00  0.00      PA   C  
ATOM   3170  C   GLU A 410      17.456  65.298 -45.699  1.00  0.00      PA   C  
ATOM   3171  O   GLU A 410      16.404  64.746 -46.031  1.00  0.00      PA   O  
ATOM   3172  CB  GLU A 410      17.180  67.331 -44.294  1.00  0.00      PA   C  
ATOM   3173  CG  GLU A 410      15.776  67.619 -44.789  1.00  0.00      PA   C  
ATOM   3174  CD  GLU A 410      15.481  69.108 -44.817  1.00  0.00      PA   C  
ATOM   3175  OE1 GLU A 410      16.392  69.900 -44.488  1.00  0.00      PA   O  
ATOM   3176  OE2 GLU A 410      14.344  69.485 -45.170  1.00  0.00      PA   O1-
ATOM   3177  N   VAL A 411      18.569  65.346 -46.478  1.00  0.00      PA   N  
ATOM   3178  CA  VAL A 411      18.527  64.820 -47.839  1.00  0.00      PA   C  
ATOM   3179  C   VAL A 411      18.311  63.313 -47.819  1.00  0.00      PA   C  
ATOM   3180  O   VAL A 411      17.586  62.763 -48.658  1.00  0.00      PA   O  
ATOM   3181  CB  VAL A 411      19.815  65.201 -48.594  1.00  0.00      PA   C  
ATOM   3182  CG1 VAL A 411      19.820  64.594 -49.989  1.00  0.00      PA   C  
ATOM   3183  CG2 VAL A 411      19.961  66.711 -48.664  1.00  0.00      PA   C  
ATOM   3184  N   GLU A 412      18.700  62.659 -46.847  1.00  0.00      PA   N  
ATOM   3185  CA  GLU A 412      18.503  61.218 -46.749  1.00  0.00      PA   C  
ATOM   3186  C   GLU A 412      17.080  60.887 -46.315  1.00  0.00      PA   C  
ATOM   3187  O   GLU A 412      16.541  59.844 -46.703  1.00  0.00      PA   O  
ATOM   3188  CB  GLU A 412      19.525  60.613 -45.784  1.00  0.00      PA   C  
ATOM   3189  CG  GLU A 412      19.695  59.104 -45.903  1.00  0.00      PA   C  
ATOM   3190  CD  GLU A 412      18.678  58.325 -45.096  1.00  0.00      PA   C  
ATOM   3191  OE1 GLU A 412      18.200  58.854 -44.070  1.00  0.00      PA   O  
ATOM   3192  OE2 GLU A 412      18.362  57.180 -45.485  1.00  0.00      PA   O1-
ATOM   3193  N   ASP A 413      16.444  61.931 -45.668  1.00  0.00      PA   N  
ATOM   3194  CA  ASP A 413      15.028  61.760 -45.359  1.00  0.00      PA   C  
ATOM   3195  C   ASP A 413      14.177  61.923 -46.613  1.00  0.00      PA   C  
ATOM   3196  O   ASP A 413      13.289  61.105 -46.886  1.00  0.00      PA   O  
ATOM   3197  CB  ASP A 413      14.594  62.759 -44.284  1.00  0.00      PA   C  
ATOM   3198  CG  ASP A 413      15.167  62.437 -42.917  1.00  0.00      PA   C  
ATOM   3199  OD1 ASP A 413      15.403  61.243 -42.634  1.00  0.00      PA   O  
ATOM   3200  OD2 ASP A 413      15.376  63.380 -42.123  1.00  0.00      PA   O1-
ATOM   3201  N   ARG A 414      14.594  63.014 -47.421  1.00  0.00      PA   N  
ATOM   3202  CA  ARG A 414      13.819  63.255 -48.635  1.00  0.00      PA   C  
ATOM   3203  C   ARG A 414      13.972  62.104 -49.621  1.00  0.00      PA   C  
ATOM   3204  O   ARG A 414      13.015  61.736 -50.313  1.00  0.00      PA   O  
ATOM   3205  CB  ARG A 414      14.243  64.579 -49.273  1.00  0.00      PA   C  
ATOM   3206  CG  ARG A 414      14.083  65.794 -48.363  1.00  0.00      PA   C  
ATOM   3207  CD  ARG A 414      12.619  66.104 -48.085  1.00  0.00      PA   C  
ATOM   3208  NE  ARG A 414      12.456  67.233 -47.172  1.00  0.00      PA   N  
ATOM   3209  CZ  ARG A 414      12.350  68.501 -47.559  1.00  0.00      PA   C  
ATOM   3210  NH1 ARG A 414      12.391  68.811 -48.848  1.00  0.00      PA   N1+
ATOM   3211  NH2 ARG A 414      12.204  69.462 -46.656  1.00  0.00      PA   N  
ATOM   3212  N   LEU A 415      15.078  61.441 -49.613  1.00  0.00      PA   N  
ATOM   3213  CA  LEU A 415      15.269  60.257 -50.444  1.00  0.00      PA   C  
ATOM   3214  C   LEU A 415      14.513  59.062 -49.874  1.00  0.00      PA   C  
ATOM   3215  O   LEU A 415      13.897  58.291 -50.623  1.00  0.00      PA   O  
ATOM   3216  CB  LEU A 415      16.760  59.946 -50.575  1.00  0.00      PA   C  
ATOM   3217  CG  LEU A 415      17.611  60.980 -51.317  1.00  0.00      PA   C  
ATOM   3218  CD1 LEU A 415      19.086  60.647 -51.199  1.00  0.00      PA   C  
ATOM   3219  CD2 LEU A 415      17.202  61.071 -52.778  1.00  0.00      PA   C  
ATOM   3220  N   THR A 416      14.349  59.031 -48.604  1.00  0.00      PA   N  
ATOM   3221  CA  THR A 416      13.569  57.981 -47.958  1.00  0.00      PA   C  
ATOM   3222  C   THR A 416      12.094  58.084 -48.323  1.00  0.00      PA   C  
ATOM   3223  O   THR A 416      11.417  57.061 -48.480  1.00  0.00      PA   O  
ATOM   3224  CB  THR A 416      13.758  58.045 -46.440  1.00  0.00      PA   C  
ATOM   3225  CG2 THR A 416      12.942  56.965 -45.741  1.00  0.00      PA   C  
ATOM   3226  OG1 THR A 416      15.143  57.865 -46.124  1.00  0.00      PA   O  
ATOM   3227  N   SER A 417      11.695  59.420 -48.586  1.00  0.00      PA   N  
ATOM   3228  CA  SER A 417      10.354  59.583 -49.136  1.00  0.00      PA   C  
ATOM   3229  C   SER A 417      10.321  59.201 -50.611  1.00  0.00      PA   C  
ATOM   3230  O   SER A 417       9.393  58.518 -51.061  1.00  0.00      PA   O  
ATOM   3231  CB  SER A 417       9.875  61.022 -48.942  1.00  0.00      PA   C  
ATOM   3232  OG  SER A 417       9.741  61.344 -47.568  1.00  0.00      PA   O  
ATOM   3233  N   PHE A 418      11.425  59.548 -51.331  1.00  0.00      PA   N  
ATOM   3234  CA  PHE A 418      11.476  59.281 -52.766  1.00  0.00      PA   C  
ATOM   3235  C   PHE A 418      11.406  57.797 -53.095  1.00  0.00      PA   C  
ATOM   3236  O   PHE A 418      10.978  57.442 -54.201  1.00  0.00      PA   O  
ATOM   3237  CB  PHE A 418      12.750  59.880 -53.359  1.00  0.00      PA   C  
ATOM   3238  CG  PHE A 418      12.953  59.559 -54.808  1.00  0.00      PA   C  
ATOM   3239  CD1 PHE A 418      12.228  60.211 -55.786  1.00  0.00      PA   C  
ATOM   3240  CD2 PHE A 418      13.869  58.594 -55.191  1.00  0.00      PA   C  
ATOM   3241  CE1 PHE A 418      12.415  59.911 -57.120  1.00  0.00      PA   C  
ATOM   3242  CE2 PHE A 418      14.060  58.289 -56.521  1.00  0.00      PA   C  
ATOM   3243  CZ  PHE A 418      13.332  58.949 -57.488  1.00  0.00      PA   C  
ATOM   3244  N   ILE A 419      11.616  56.942 -52.148  1.00  0.00      PA   N  
ATOM   3245  CA  ILE A 419      11.623  55.498 -52.397  1.00  0.00      PA   C  
ATOM   3246  C   ILE A 419      10.265  55.004 -52.881  1.00  0.00      PA   C  
ATOM   3247  O   ILE A 419      10.186  54.084 -53.705  1.00  0.00      PA   O  
ATOM   3248  CB  ILE A 419      12.075  54.744 -51.127  1.00  0.00      PA   C  
ATOM   3249  CG1 ILE A 419      13.499  55.146 -50.741  1.00  0.00      PA   C  
ATOM   3250  CG2 ILE A 419      12.008  53.238 -51.334  1.00  0.00      PA   C  
ATOM   3251  CD  ILE A 419      13.923  54.646 -49.377  1.00  0.00      PA   C  
ATOM   3252  N   THR A 420       9.212  55.791 -52.514  1.00  0.00      PA   N  
ATOM   3253  CA  THR A 420       7.878  55.329 -52.886  1.00  0.00      PA   C  
ATOM   3254  C   THR A 420       7.537  55.723 -54.321  1.00  0.00      PA   C  
ATOM   3255  O   THR A 420       7.195  54.870 -55.152  1.00  0.00      PA   O  
ATOM   3256  CB  THR A 420       6.849  55.893 -51.905  1.00  0.00      PA   C  
ATOM   3257  CG2 THR A 420       5.462  55.407 -52.255  1.00  0.00      PA   C  
ATOM   3258  OG1 THR A 420       7.170  55.462 -50.578  1.00  0.00      PA   O  
ATOM   3259  N   VAL A 421       7.812  56.995 -54.650  1.00  0.00      PA   N  
ATOM   3260  CA  VAL A 421       7.541  57.460 -56.009  1.00  0.00      PA   C  
ATOM   3261  C   VAL A 421       8.410  56.714 -57.009  1.00  0.00      PA   C  
ATOM   3262  O   VAL A 421       7.974  56.420 -58.130  1.00  0.00      PA   O  
ATOM   3263  CB  VAL A 421       7.739  58.989 -56.101  1.00  0.00      PA   C  
ATOM   3264  CG1 VAL A 421       7.529  59.474 -57.526  1.00  0.00      PA   C  
ATOM   3265  CG2 VAL A 421       6.793  59.703 -55.155  1.00  0.00      PA   C  
ATOM   3266  N   PHE A 422       9.565  56.234 -56.527  1.00  0.00      PA   N  
ATOM   3267  CA  PHE A 422      10.356  55.333 -57.358  1.00  0.00      PA   C  
ATOM   3268  C   PHE A 422       9.709  53.956 -57.431  1.00  0.00      PA   C  
ATOM   3269  O   PHE A 422       9.675  53.331 -58.498  1.00  0.00      PA   O  
ATOM   3270  CB  PHE A 422      11.784  55.227 -56.819  1.00  0.00      PA   C  
ATOM   3271  CG  PHE A 422      12.652  54.304 -57.642  0.00  0.00      PA   C  
ATOM   3272  CD1 PHE A 422      13.393  54.807 -58.726  0.00  0.00      PA   C  
ATOM   3273  CD2 PHE A 422      12.702  52.926 -57.366  0.00  0.00      PA   C  
ATOM   3274  CE1 PHE A 422      14.157  53.948 -59.527  0.00  0.00      PA   C  
ATOM   3275  CE2 PHE A 422      13.462  52.065 -58.167  0.00  0.00      PA   C  
ATOM   3276  CZ  PHE A 422      14.189  52.576 -59.248  0.00  0.00      PA   C  
ATOM   3277  N   LYS A 423       9.015  53.584 -56.349  1.00  0.00      PA   N  
ATOM   3278  CA  LYS A 423       8.420  52.253 -56.307  1.00  0.00      PA   C  
ATOM   3279  C   LYS A 423       7.309  52.107 -57.336  1.00  0.00      PA   C  
ATOM   3280  O   LYS A 423       7.183  51.057 -57.977  1.00  0.00      PA   O  
ATOM   3281  CB  LYS A 423       7.894  51.969 -54.901  1.00  0.00      PA   C  
ATOM   3282  CG  LYS A 423       7.168  50.655 -54.728  1.00  0.00      PA   C  
ATOM   3283  CD  LYS A 423       6.727  50.502 -53.281  1.00  0.00      PA   C  
ATOM   3284  CE  LYS A 423       5.600  51.477 -52.955  1.00  0.00      PA   C  
ATOM   3285  NZ  LYS A 423       5.074  51.306 -51.573  1.00  0.00      PA   N1+
ATOM   3286  N   TYR A 424       6.624  53.254 -57.625  1.00  0.00      PA   N  
ATOM   3287  CA  TYR A 424       5.474  53.126 -58.515  1.00  0.00      PA   C  
ATOM   3288  C   TYR A 424       5.811  53.266 -59.996  1.00  0.00      PA   C  
ATOM   3289  O   TYR A 424       4.932  53.008 -60.826  1.00  0.00      PA   O  
ATOM   3290  CB  TYR A 424       4.390  54.151 -58.164  1.00  0.00      PA   C  
ATOM   3291  CG  TYR A 424       3.663  53.871 -56.872  1.00  0.00      PA   C  
ATOM   3292  CD1 TYR A 424       2.734  52.846 -56.790  1.00  0.00      PA   C  
ATOM   3293  CD2 TYR A 424       3.874  54.654 -55.749  1.00  0.00      PA   C  
ATOM   3294  CE1 TYR A 424       2.061  52.588 -55.616  1.00  0.00      PA   C  
ATOM   3295  CE2 TYR A 424       3.200  54.405 -54.573  1.00  0.00      PA   C  
ATOM   3296  CZ  TYR A 424       2.296  53.372 -54.511  1.00  0.00      PA   C  
ATOM   3297  OH  TYR A 424       1.623  53.121 -53.339  1.00  0.00      PA   O  
ATOM   3298  N   ILE A 425       7.136  53.551 -60.314  1.00  0.00      PA   N  
ATOM   3299  CA  ILE A 425       7.434  53.817 -61.718  1.00  0.00      PA   C  
ATOM   3300  C   ILE A 425       7.251  52.551 -62.545  1.00  0.00      PA   C  
ATOM   3301  O   ILE A 425       7.673  51.456 -62.152  1.00  0.00      PA   O  
ATOM   3302  CB  ILE A 425       8.858  54.367 -61.887  1.00  0.00      PA   C  
ATOM   3303  CG1 ILE A 425       9.047  55.641 -61.075  1.00  0.00      PA   C  
ATOM   3304  CG2 ILE A 425       9.136  54.673 -63.351  1.00  0.00      PA   C  
ATOM   3305  CD  ILE A 425      10.490  56.067 -60.997  1.00  0.00      PA   C  
ATOM   3306  N   ASP A 426       6.631  52.687 -63.697  1.00  0.00      PA   N  
ATOM   3307  CA  ASP A 426       6.451  51.557 -64.604  1.00  0.00      PA   C  
ATOM   3308  C   ASP A 426       7.759  51.215 -65.308  1.00  0.00      PA   C  
ATOM   3309  O   ASP A 426       8.176  50.051 -65.337  1.00  0.00      PA   O  
ATOM   3310  CB  ASP A 426       5.351  51.878 -65.620  1.00  0.00      PA   C  
ATOM   3311  CG  ASP A 426       4.888  50.657 -66.398  1.00  0.00      PA   C  
ATOM   3312  OD1 ASP A 426       5.406  49.546 -66.146  1.00  0.00      PA   O  
ATOM   3313  OD2 ASP A 426       4.005  50.815 -67.268  1.00  0.00      PA   O1-
ATOM   3314  N   ASP A 427       8.485  52.040 -65.725  1.00  0.00      PA   N  
ATOM   3315  CA  ASP A 427       9.753  51.864 -66.432  1.00  0.00      PA   C  
ATOM   3316  C   ASP A 427      10.883  52.306 -65.511  1.00  0.00      PA   C  
ATOM   3317  O   ASP A 427      11.266  53.475 -65.490  1.00  0.00      PA   O  
ATOM   3318  CB  ASP A 427       9.770  52.650 -67.736  1.00  0.00      PA   C  
ATOM   3319  CG  ASP A 427       8.892  52.033 -68.801  1.00  0.00      PA   C  
ATOM   3320  OD1 ASP A 427       8.735  50.793 -68.794  1.00  0.00      PA   O  
ATOM   3321  OD2 ASP A 427       8.361  52.787 -69.644  1.00  0.00      PA   O1-
ATOM   3322  N   LYS A 428      11.344  51.233 -64.689  1.00  0.00      PA   N  
ATOM   3323  CA  LYS A 428      12.580  51.486 -63.958  1.00  0.00      PA   C  
ATOM   3324  C   LYS A 428      13.778  51.509 -64.892  1.00  0.00      PA   C  
ATOM   3325  O   LYS A 428      14.828  52.052 -64.530  1.00  0.00      PA   O  
ATOM   3326  CB  LYS A 428      12.773  50.425 -62.876  1.00  0.00      PA   C  
ATOM   3327  CG  LYS A 428      11.685  50.427 -61.824  1.00  0.00      PA   C  
ATOM   3328  CD  LYS A 428      11.913  49.341 -60.792  1.00  0.00      PA   C  
ATOM   3329  CE  LYS A 428      10.834  49.359 -59.722  1.00  0.00      PA   C  
ATOM   3330  NZ  LYS A 428       9.504  48.960 -60.263  1.00  0.00      PA   N1+
ATOM   3331  N   ASP A 429      13.706  50.786 -65.974  1.00  0.00      PA   N  
ATOM   3332  CA  ASP A 429      14.747  50.774 -66.995  1.00  0.00      PA   C  
ATOM   3333  C   ASP A 429      15.290  52.175 -67.270  1.00  0.00      PA   C  
ATOM   3334  O   ASP A 429      16.472  52.466 -67.034  1.00  0.00      PA   O  
ATOM   3335  CB  ASP A 429      14.159  50.162 -68.267  1.00  0.00      PA   C  
ATOM   3336  CG  ASP A 429      15.193  49.906 -69.335  1.00  0.00      PA   C  
ATOM   3337  OD1 ASP A 429      16.392  50.161 -69.096  1.00  0.00      PA   O  
ATOM   3338  OD2 ASP A 429      14.792  49.461 -70.429  1.00  0.00      PA   O1-
ATOM   3339  N   VAL A 430      14.638  53.003 -67.800  1.00  0.00      PA   N  
ATOM   3340  CA  VAL A 430      15.091  54.321 -68.225  1.00  0.00      PA   C  
ATOM   3341  C   VAL A 430      15.506  55.155 -67.023  1.00  0.00      PA   C  
ATOM   3342  O   VAL A 430      16.352  56.050 -67.140  1.00  0.00      PA   O  
ATOM   3343  CB  VAL A 430      13.993  55.010 -69.055  1.00  0.00      PA   C  
ATOM   3344  CG1 VAL A 430      14.450  56.379 -69.525  1.00  0.00      PA   C  
ATOM   3345  CG2 VAL A 430      13.609  54.138 -70.236  1.00  0.00      PA   C  
ATOM   3346  N   PHE A 431      14.914  54.877 -65.839  1.00  0.00      PA   N  
ATOM   3347  CA  PHE A 431      15.404  55.513 -64.624  1.00  0.00      PA   C  
ATOM   3348  C   PHE A 431      16.854  55.147 -64.353  1.00  0.00      PA   C  
ATOM   3349  O   PHE A 431      17.658  56.008 -63.972  1.00  0.00      PA   O  
ATOM   3350  CB  PHE A 431      14.530  55.134 -63.437  1.00  0.00      PA   C  
ATOM   3351  CG  PHE A 431      15.078  55.595 -62.129  1.00  0.00      PA   C  
ATOM   3352  CD1 PHE A 431      15.173  56.945 -61.844  1.00  0.00      PA   C  
ATOM   3353  CD2 PHE A 431      15.481  54.683 -61.175  1.00  0.00      PA   C  
ATOM   3354  CE1 PHE A 431      15.682  57.375 -60.637  1.00  0.00      PA   C  
ATOM   3355  CE2 PHE A 431      15.983  55.107 -59.964  1.00  0.00      PA   C  
ATOM   3356  CZ  PHE A 431      16.085  56.456 -59.695  1.00  0.00      PA   C  
ATOM   3357  N   GLN A 432      17.099  53.751 -64.416  1.00  0.00      PA   N  
ATOM   3358  CA  GLN A 432      18.495  53.350 -64.275  1.00  0.00      PA   C  
ATOM   3359  C   GLN A 432      19.372  54.062 -65.296  1.00  0.00      PA   C  
ATOM   3360  O   GLN A 432      20.320  54.770 -64.937  1.00  0.00      PA   O  
ATOM   3361  CB  GLN A 432      18.634  51.834 -64.421  1.00  0.00      PA   C  
ATOM   3362  CG  GLN A 432      20.056  51.345 -64.212  1.00  0.00      PA   C  
ATOM   3363  CD  GLN A 432      20.191  49.842 -64.352  1.00  0.00      PA   C  
ATOM   3364  NE2 GLN A 432      21.401  49.335 -64.136  1.00  0.00      PA   N  
ATOM   3365  OE1 GLN A 432      19.221  49.144 -64.654  1.00  0.00      PA   O  
ATOM   3366  N   LYS A 433      19.201  53.759 -66.533  1.00  0.00      PA   N  
ATOM   3367  CA  LYS A 433      20.045  54.341 -67.575  1.00  0.00      PA   C  
ATOM   3368  C   LYS A 433      20.198  55.850 -67.427  1.00  0.00      PA   C  
ATOM   3369  O   LYS A 433      21.239  56.401 -67.804  1.00  0.00      PA   O  
ATOM   3370  CB  LYS A 433      19.497  53.996 -68.958  1.00  0.00      PA   C  
ATOM   3371  CG  LYS A 433      19.722  52.553 -69.365  1.00  0.00      PA   C  
ATOM   3372  CD  LYS A 433      21.210  52.294 -69.530  1.00  0.00      PA   C  
ATOM   3373  CE  LYS A 433      21.765  53.057 -70.727  1.00  0.00      PA   C  
ATOM   3374  NZ  LYS A 433      23.220  52.810 -70.954  1.00  0.00      PA   N1+
ATOM   3375  N   PHE A 434      19.355  56.544 -66.932  1.00  0.00      PA   N  
ATOM   3376  CA  PHE A 434      19.513  57.979 -66.711  1.00  0.00      PA   C  
ATOM   3377  C   PHE A 434      20.347  58.273 -65.471  1.00  0.00      PA   C  
ATOM   3378  O   PHE A 434      21.240  59.129 -65.514  1.00  0.00      PA   O  
ATOM   3379  CB  PHE A 434      18.151  58.668 -66.619  1.00  0.00      PA   C  
ATOM   3380  CG  PHE A 434      17.505  58.912 -67.955  1.00  0.00      PA   C  
ATOM   3381  CD1 PHE A 434      18.247  58.830 -69.122  1.00  0.00      PA   C  
ATOM   3382  CD2 PHE A 434      16.164  59.240 -68.045  1.00  0.00      PA   C  
ATOM   3383  CE1 PHE A 434      17.662  59.060 -70.352  1.00  0.00      PA   C  
ATOM   3384  CE2 PHE A 434      15.575  59.474 -69.273  1.00  0.00      PA   C  
ATOM   3385  CZ  PHE A 434      16.326  59.382 -70.427  1.00  0.00      PA   C  
ATOM   3386  N   TYR A 435      19.996  57.528 -64.332  1.00  0.00      PA   N  
ATOM   3387  CA  TYR A 435      20.778  57.771 -63.125  1.00  0.00      PA   C  
ATOM   3388  C   TYR A 435      22.244  57.430 -63.327  1.00  0.00      PA   C  
ATOM   3389  O   TYR A 435      23.095  57.929 -62.582  1.00  0.00      PA   O  
ATOM   3390  CB  TYR A 435      20.191  56.985 -61.955  1.00  0.00      PA   C  
ATOM   3391  CG  TYR A 435      20.845  57.255 -60.620  1.00  0.00      PA   C  
ATOM   3392  CD1 TYR A 435      20.772  58.508 -60.035  1.00  0.00      PA   C  
ATOM   3393  CD2 TYR A 435      21.465  56.243 -59.911  1.00  0.00      PA   C  
ATOM   3394  CE1 TYR A 435      21.347  58.758 -58.805  1.00  0.00      PA   C  
ATOM   3395  CE2 TYR A 435      22.036  56.482 -58.676  1.00  0.00      PA   C  
ATOM   3396  CZ  TYR A 435      21.973  57.740 -58.128  1.00  0.00      PA   C  
ATOM   3397  OH  TYR A 435      22.539  57.986 -56.901  1.00  0.00      PA   O  
ATOM   3398  N   ALA A 436      22.526  56.460 -64.201  1.00  0.00      PA   N  
ATOM   3399  CA  ALA A 436      23.917  56.189 -64.546  1.00  0.00      PA   C  
ATOM   3400  C   ALA A 436      24.626  57.458 -65.005  1.00  0.00      PA   C  
ATOM   3401  O   ALA A 436      25.723  57.773 -64.532  1.00  0.00      PA   O  
ATOM   3402  CB  ALA A 436      23.990  55.110 -65.627  1.00  0.00      PA   C  
ATOM   3403  N   ARG A 437      24.236  58.104 -65.934  1.00  0.00      PA   N  
ATOM   3404  CA  ARG A 437      24.846  59.354 -66.380  1.00  0.00      PA   C  
ATOM   3405  C   ARG A 437      24.740  60.444 -65.321  1.00  0.00      PA   C  
ATOM   3406  O   ARG A 437      25.648  61.279 -65.206  1.00  0.00      PA   O  
ATOM   3407  CB  ARG A 437      24.216  59.820 -67.692  1.00  0.00      PA   C  
ATOM   3408  CG  ARG A 437      24.586  58.962 -68.891  1.00  0.00      PA   C  
ATOM   3409  CD  ARG A 437      23.930  59.485 -70.153  1.00  0.00      PA   C  
ATOM   3410  NE  ARG A 437      24.370  60.843 -70.460  1.00  0.00      PA   N  
ATOM   3411  CZ  ARG A 437      25.447  61.145 -71.179  1.00  0.00      PA   C  
ATOM   3412  NH1 ARG A 437      26.208  60.180 -71.676  1.00  0.00      PA   N1+
ATOM   3413  NH2 ARG A 437      25.761  62.415 -71.401  1.00  0.00      PA   N  
ATOM   3414  N   MET A 438      23.678  60.552 -64.600  1.00  0.00      PA   N  
ATOM   3415  CA  MET A 438      23.584  61.447 -63.450  1.00  0.00      PA   C  
ATOM   3416  C   MET A 438      24.809  61.297 -62.555  1.00  0.00      PA   C  
ATOM   3417  O   MET A 438      25.455  62.284 -62.182  1.00  0.00      PA   O  
ATOM   3418  CB  MET A 438      22.312  61.145 -62.649  1.00  0.00      PA   C  
ATOM   3419  CG  MET A 438      20.979  61.291 -63.395  1.00  0.00      PA   C  
ATOM   3420  SD  MET A 438      20.543  62.936 -63.988  1.00  0.00      PA   S  
ATOM   3421  CE  MET A 438      20.846  62.759 -65.746  1.00  0.00      PA   C  
ATOM   3422  N   LEU A 439      25.008  59.940 -62.154  1.00  0.00      PA   N  
ATOM   3423  CA  LEU A 439      26.165  59.671 -61.305  1.00  0.00      PA   C  
ATOM   3424  C   LEU A 439      27.479  59.928 -62.032  1.00  0.00      PA   C  
ATOM   3425  O   LEU A 439      28.452  60.370 -61.410  1.00  0.00      PA   O  
ATOM   3426  CB  LEU A 439      26.094  58.230 -60.794  1.00  0.00      PA   C  
ATOM   3427  CG  LEU A 439      27.125  57.710 -59.795  1.00  0.00      PA   C  
ATOM   3428  CD1 LEU A 439      26.482  56.708 -58.860  1.00  0.00      PA   C  
ATOM   3429  CD2 LEU A 439      28.257  57.049 -60.544  1.00  0.00      PA   C  
ATOM   3430  N   ALA A 440      27.612  59.483 -63.232  1.00  0.00      PA   N  
ATOM   3431  CA  ALA A 440      28.833  59.712 -63.998  1.00  0.00      PA   C  
ATOM   3432  C   ALA A 440      29.224  61.183 -63.969  1.00  0.00      PA   C  
ATOM   3433  O   ALA A 440      30.314  61.546 -63.509  1.00  0.00      PA   O  
ATOM   3434  CB  ALA A 440      28.645  59.230 -65.437  1.00  0.00      PA   C  
ATOM   3435  N   LYS A 441      28.558  62.027 -64.478  1.00  0.00      PA   N  
ATOM   3436  CA  LYS A 441      28.818  63.458 -64.385  1.00  0.00      PA   C  
ATOM   3437  C   LYS A 441      28.958  63.902 -62.935  1.00  0.00      PA   C  
ATOM   3438  O   LYS A 441      29.683  64.860 -62.646  1.00  0.00      PA   O  
ATOM   3439  CB  LYS A 441      27.702  64.241 -65.080  1.00  0.00      PA   C  
ATOM   3440  CG  LYS A 441      27.636  64.036 -66.589  1.00  0.00      PA   C  
ATOM   3441  CD  LYS A 441      26.493  64.832 -67.211  1.00  0.00      PA   C  
ATOM   3442  CE  LYS A 441      26.394  64.585 -68.712  1.00  0.00      PA   C  
ATOM   3443  NZ  LYS A 441      25.270  65.339 -69.336  1.00  0.00      PA   N1+
ATOM   3444  N   ARG A 442      28.200  63.270 -62.022  1.00  0.00      PA   N  
ATOM   3445  CA  ARG A 442      28.268  63.656 -60.617  1.00  0.00      PA   C  
ATOM   3446  C   ARG A 442      29.603  63.307 -59.971  1.00  0.00      PA   C  
ATOM   3447  O   ARG A 442      29.898  63.821 -58.888  1.00  0.00      PA   O  
ATOM   3448  CB  ARG A 442      27.125  63.005 -59.834  1.00  0.00      PA   C  
ATOM   3449  CG  ARG A 442      27.071  63.327 -58.321  0.00  0.00      PA   C  
ATOM   3450  CD  ARG A 442      25.906  62.650 -57.579  0.00  0.00      PA   C  
ATOM   3451  NE  ARG A 442      26.001  63.065 -56.137  0.00  0.00      PA   N  
ATOM   3452  CZ  ARG A 442      25.136  62.655 -55.199  0.00  0.00      PA   C  
ATOM   3453  NH1 ARG A 442      25.313  63.083 -53.952  0.00  0.00      PA   N1+
ATOM   3454  NH2 ARG A 442      24.106  61.864 -55.486  0.00  0.00      PA   N  
ATOM   3455  N   LEU A 443      30.286  62.284 -60.486  1.00  0.00      PA   N  
ATOM   3456  CA  LEU A 443      31.599  61.937 -59.950  1.00  0.00      PA   C  
ATOM   3457  C   LEU A 443      32.753  62.517 -60.755  1.00  0.00      PA   C  
ATOM   3458  O   LEU A 443      33.638  63.160 -60.182  1.00  0.00      PA   O  
ATOM   3459  CB  LEU A 443      31.771  60.412 -59.856  1.00  0.00      PA   C  
ATOM   3460  CG  LEU A 443      30.980  59.652 -58.793  1.00  0.00      PA   C  
ATOM   3461  CD1 LEU A 443      31.282  58.169 -58.900  1.00  0.00      PA   C  
ATOM   3462  CD2 LEU A 443      31.307  60.172 -57.404  1.00  0.00      PA   C  
ATOM   3463  N   ILE A 444      32.907  62.161 -61.982  1.00  0.00      PA   N  
ATOM   3464  CA  ILE A 444      34.054  62.538 -62.798  1.00  0.00      PA   C  
ATOM   3465  C   ILE A 444      34.312  64.042 -62.780  1.00  0.00      PA   C  
ATOM   3466  O   ILE A 444      35.342  64.498 -63.285  1.00  0.00      PA   O  
ATOM   3467  CB  ILE A 444      33.851  62.001 -64.236  1.00  0.00      PA   C  
ATOM   3468  CG1 ILE A 444      33.585  60.497 -64.194  1.00  0.00      PA   C  
ATOM   3469  CG2 ILE A 444      35.080  62.222 -65.108  1.00  0.00      PA   C  
ATOM   3470  CD  ILE A 444      34.726  59.692 -63.603  1.00  0.00      PA   C  
ATOM   3471  N   HSE A 445      33.617  64.833 -62.204  1.00  0.00      PA   N  
ATOM   3472  CA  HSE A 445      33.827  66.270 -62.097  1.00  0.00      PA   C  
ATOM   3473  C   HSE A 445      33.639  66.761 -60.666  1.00  0.00      PA   C  
ATOM   3474  O   HSE A 445      33.307  67.931 -60.446  1.00  0.00      PA   O  
ATOM   3475  CB  HSE A 445      32.906  67.024 -63.055  1.00  0.00      PA   C  
ATOM   3476  CG  HSE A 445      33.173  66.722 -64.494  1.00  0.00      PA   C  
ATOM   3477  CD2 HSE A 445      32.486  65.978 -65.392  1.00  0.00      PA   C  
ATOM   3478  ND1 HSE A 445      34.280  67.203 -65.161  1.00  0.00      PA   N  
ATOM   3479  CE1 HSE A 445      34.260  66.771 -66.409  1.00  0.00      PA   C  
ATOM   3480  NE2 HSE A 445      33.181  66.027 -66.575  1.00  0.00      PA   N  
ATOM   3481  N   GLY A 446      33.682  65.971 -59.725  1.00  0.00      PA   N  
ATOM   3482  CA  GLY A 446      33.670  66.377 -58.320  1.00  0.00      PA   C  
ATOM   3483  C   GLY A 446      32.422  67.118 -57.899  1.00  0.00      PA   C  
ATOM   3484  O   GLY A 446      32.506  68.124 -57.181  1.00  0.00      PA   O  
ATOM   3485  N   LEU A 447      31.323  66.823 -58.466  1.00  0.00      PA   N  
ATOM   3486  CA  LEU A 447      30.071  67.506 -58.181  1.00  0.00      PA   C  
ATOM   3487  C   LEU A 447      29.358  66.968 -56.949  1.00  0.00      PA   C  
ATOM   3488  O   LEU A 447      28.496  67.663 -56.398  1.00  0.00      PA   O  
ATOM   3489  CB  LEU A 447      29.135  67.411 -59.389  1.00  0.00      PA   C  
ATOM   3490  CG  LEU A 447      29.596  68.171 -60.633  1.00  0.00      PA   C  
ATOM   3491  CD1 LEU A 447      28.690  67.871 -61.813  1.00  0.00      PA   C  
ATOM   3492  CD2 LEU A 447      29.629  69.662 -60.348  1.00  0.00      PA   C  
ATOM   3493  N   SER A 448      29.489  65.884 -56.527  1.00  0.00      PA   N  
ATOM   3494  CA  SER A 448      28.783  65.271 -55.414  1.00  0.00      PA   C  
ATOM   3495  C   SER A 448      29.047  66.037 -54.117  1.00  0.00      PA   C  
ATOM   3496  O   SER A 448      29.888  66.938 -54.046  1.00  0.00      PA   O  
ATOM   3497  CB  SER A 448      29.192  63.808 -55.259  1.00  0.00      PA   C  
ATOM   3498  OG  SER A 448      28.520  63.209 -54.163  1.00  0.00      PA   O  
ATOM   3499  N   MET A 449      28.185  65.681 -53.097  1.00  0.00      PA   N  
ATOM   3500  CA  MET A 449      28.304  66.314 -51.794  1.00  0.00      PA   C  
ATOM   3501  C   MET A 449      28.841  65.391 -50.715  1.00  0.00      PA   C  
ATOM   3502  O   MET A 449      29.401  65.882 -49.730  1.00  0.00      PA   O  
ATOM   3503  CB  MET A 449      26.944  66.864 -51.342  1.00  0.00      PA   C  
ATOM   3504  CG  MET A 449      26.923  67.567 -49.965  0.00  0.00      PA   C  
ATOM   3505  SD  MET A 449      25.242  68.158 -49.583  0.00  0.00      PA   S  
ATOM   3506  CE  MET A 449      25.569  68.906 -47.956  0.00  0.00      PA   C  
ATOM   3507  N   SER A 450      28.442  64.094 -50.809  1.00  0.00      PA   N  
ATOM   3508  CA  SER A 450      28.910  63.143 -49.804  1.00  0.00      PA   C  
ATOM   3509  C   SER A 450      29.093  61.786 -50.462  1.00  0.00      PA   C  
ATOM   3510  O   SER A 450      28.116  61.191 -50.930  1.00  0.00      PA   O  
ATOM   3511  CB  SER A 450      27.920  63.047 -48.639  1.00  0.00      PA   C  
ATOM   3512  OG  SER A 450      27.823  64.275 -47.939  1.00  0.00      PA   O  
ATOM   3513  N   MET A 451      30.155  61.217 -50.381  1.00  0.00      PA   N  
ATOM   3514  CA  MET A 451      30.409  59.858 -50.851  1.00  0.00      PA   C  
ATOM   3515  C   MET A 451      29.755  58.836 -49.931  1.00  0.00      PA   C  
ATOM   3516  O   MET A 451      29.119  57.880 -50.398  1.00  0.00      PA   O  
ATOM   3517  CB  MET A 451      31.916  59.612 -50.937  1.00  0.00      PA   C  
ATOM   3518  CG  MET A 451      32.621  60.459 -51.979  1.00  0.00      PA   C  
ATOM   3519  SD  MET A 451      32.151  60.036 -53.665  1.00  0.00      PA   S  
ATOM   3520  CE  MET A 451      33.041  58.499 -53.880  1.00  0.00      PA   C  
ATOM   3521  N   ASP A 452      29.692  59.130 -48.681  1.00  0.00      PA   N  
ATOM   3522  CA  ASP A 452      29.095  58.228 -47.703  1.00  0.00      PA   C  
ATOM   3523  C   ASP A 452      27.586  58.111 -47.898  1.00  0.00      PA   C  
ATOM   3524  O   ASP A 452      27.010  57.042 -47.667  1.00  0.00      PA   O  
ATOM   3525  CB  ASP A 452      29.419  58.723 -46.291  1.00  0.00      PA   C  
ATOM   3526  CG  ASP A 452      29.135  57.687 -45.216  1.00  0.00      PA   C  
ATOM   3527  OD1 ASP A 452      28.711  56.562 -45.551  1.00  0.00      PA   O  
ATOM   3528  OD2 ASP A 452      29.334  58.007 -44.024  1.00  0.00      PA   O1-
ATOM   3529  N   SER A 453      27.022  59.341 -48.436  1.00  0.00      PA   N  
ATOM   3530  CA  SER A 453      25.576  59.313 -48.630  1.00  0.00      PA   C  
ATOM   3531  C   SER A 453      25.206  58.745 -49.996  1.00  0.00      PA   C  
ATOM   3532  O   SER A 453      24.323  57.882 -50.098  1.00  0.00      PA   O  
ATOM   3533  CB  SER A 453      24.999  60.720 -48.459  1.00  0.00      PA   C  
ATOM   3534  OG  SER A 453      23.597  60.724 -48.667  1.00  0.00      PA   O  
ATOM   3535  N   GLU A 454      25.940  59.177 -51.048  1.00  0.00      PA   N  
ATOM   3536  CA  GLU A 454      25.639  58.679 -52.386  1.00  0.00      PA   C  
ATOM   3537  C   GLU A 454      25.903  57.185 -52.510  1.00  0.00      PA   C  
ATOM   3538  O   GLU A 454      25.303  56.526 -53.369  1.00  0.00      PA   O  
ATOM   3539  CB  GLU A 454      26.440  59.452 -53.433  1.00  0.00      PA   C  
ATOM   3540  CG  GLU A 454      26.104  59.063 -54.863  1.00  0.00      PA   C  
ATOM   3541  CD  GLU A 454      26.804  59.923 -55.887  1.00  0.00      PA   C  
ATOM   3542  OE1 GLU A 454      27.554  60.838 -55.485  1.00  0.00      PA   O  
ATOM   3543  OE2 GLU A 454      26.601  59.684 -57.095  1.00  0.00      PA   O1-
ATOM   3544  N   GLU A 455      26.555  56.608 -51.609  1.00  0.00      PA   N  
ATOM   3545  CA  GLU A 455      26.632  55.155 -51.518  1.00  0.00      PA   C  
ATOM   3546  C   GLU A 455      25.348  54.585 -50.929  1.00  0.00      PA   C  
ATOM   3547  O   GLU A 455      24.766  53.642 -51.476  1.00  0.00      PA   O  
ATOM   3548  CB  GLU A 455      27.838  54.733 -50.680  1.00  0.00      PA   C  
ATOM   3549  CG  GLU A 455      28.027  53.226 -50.617  1.00  0.00      PA   C  
ATOM   3550  CD  GLU A 455      29.231  52.820 -49.798  1.00  0.00      PA   C  
ATOM   3551  OE1 GLU A 455      29.897  53.717 -49.238  1.00  0.00      PA   O  
ATOM   3552  OE2 GLU A 455      29.513  51.605 -49.717  1.00  0.00      PA   O1-
ATOM   3553  N   ALA A 456      24.804  55.347 -49.935  1.00  0.00      PA   N  
ATOM   3554  CA  ALA A 456      23.615  54.834 -49.260  1.00  0.00      PA   C  
ATOM   3555  C   ALA A 456      22.382  54.905 -50.150  1.00  0.00      PA   C  
ATOM   3556  O   ALA A 456      21.449  54.111 -49.980  1.00  0.00      PA   O  
ATOM   3557  CB  ALA A 456      23.379  55.601 -47.959  1.00  0.00      PA   C  
ATOM   3558  N   MET A 457      22.465  55.930 -51.143  1.00  0.00      PA   N  
ATOM   3559  CA  MET A 457      21.398  55.930 -52.138  1.00  0.00      PA   C  
ATOM   3560  C   MET A 457      21.426  54.654 -52.970  1.00  0.00      PA   C  
ATOM   3561  O   MET A 457      20.395  53.995 -53.162  1.00  0.00      PA   O  
ATOM   3562  CB  MET A 457      21.514  57.160 -53.039  1.00  0.00      PA   C  
ATOM   3563  CG  MET A 457      20.445  57.206 -54.106  1.00  0.00      PA   C  
ATOM   3564  SD  MET A 457      18.805  57.245 -53.372  1.00  0.00      PA   S  
ATOM   3565  CE  MET A 457      17.836  56.522 -54.693  1.00  0.00      PA   C  
ATOM   3566  N   ILE A 458      22.531  54.214 -53.393  1.00  0.00      PA   N  
ATOM   3567  CA  ILE A 458      22.658  52.987 -54.169  1.00  0.00      PA   C  
ATOM   3568  C   ILE A 458      22.373  51.778 -53.288  1.00  0.00      PA   C  
ATOM   3569  O   ILE A 458      21.918  50.736 -53.773  1.00  0.00      PA   O  
ATOM   3570  CB  ILE A 458      24.053  52.927 -54.821  1.00  0.00      PA   C  
ATOM   3571  CG1 ILE A 458      24.264  54.156 -55.703  1.00  0.00      PA   C  
ATOM   3572  CG2 ILE A 458      24.200  51.680 -55.671  1.00  0.00      PA   C  
ATOM   3573  CD  ILE A 458      25.677  54.327 -56.187  1.00  0.00      PA   C  
ATOM   3574  N   ASN A 459      22.386  51.989 -52.014  1.00  0.00      PA   N  
ATOM   3575  CA  ASN A 459      21.950  50.961 -51.075  1.00  0.00      PA   C  
ATOM   3576  C   ASN A 459      20.428  50.856 -51.053  1.00  0.00      PA   C  
ATOM   3577  O   ASN A 459      19.874  49.752 -50.984  1.00  0.00      PA   O  
ATOM   3578  CB  ASN A 459      22.494  51.270 -49.678  1.00  0.00      PA   C  
ATOM   3579  CG  ASN A 459      22.285  50.132 -48.693  1.00  0.00      PA   C  
ATOM   3580  ND2 ASN A 459      22.729  50.334 -47.458  1.00  0.00      PA   N  
ATOM   3581  OD1 ASN A 459      21.728  49.088 -49.033  1.00  0.00      PA   O  
ATOM   3582  N   LYS A 460      19.808  52.156 -51.226  1.00  0.00      PA   N  
ATOM   3583  CA  LYS A 460      18.349  52.139 -51.274  1.00  0.00      PA   C  
ATOM   3584  C   LYS A 460      17.852  51.446 -52.536  1.00  0.00      PA   C  
ATOM   3585  O   LYS A 460      17.058  50.498 -52.467  1.00  0.00      PA   O  
ATOM   3586  CB  LYS A 460      17.804  53.567 -51.195  1.00  0.00      PA   C  
ATOM   3587  CG  LYS A 460      18.063  54.266 -49.873  1.00  0.00      PA   C  
ATOM   3588  CD  LYS A 460      17.490  55.675 -49.878  1.00  0.00      PA   C  
ATOM   3589  CE  LYS A 460      17.642  56.341 -48.519  1.00  0.00      PA   C  
ATOM   3590  NZ  LYS A 460      19.067  56.597 -48.176  1.00  0.00      PA   N1+
ATOM   3591  N   LEU A 461      18.372  51.893 -53.713  1.00  0.00      PA   N  
ATOM   3592  CA  LEU A 461      17.972  51.255 -54.964  1.00  0.00      PA   C  
ATOM   3593  C   LEU A 461      18.313  49.771 -54.963  1.00  0.00      PA   C  
ATOM   3594  O   LEU A 461      17.570  48.955 -55.521  1.00  0.00      PA   O  
ATOM   3595  CB  LEU A 461      18.639  51.947 -56.152  1.00  0.00      PA   C  
ATOM   3596  CG  LEU A 461      18.216  53.379 -56.464  1.00  0.00      PA   C  
ATOM   3597  CD1 LEU A 461      19.054  53.947 -57.594  1.00  0.00      PA   C  
ATOM   3598  CD2 LEU A 461      16.752  53.407 -56.825  1.00  0.00      PA   C  
ATOM   3599  N   LYS A 462      19.213  49.346 -54.237  1.00  0.00      PA   N  
ATOM   3600  CA  LYS A 462      19.617  47.943 -54.204  1.00  0.00      PA   C  
ATOM   3601  C   LYS A 462      18.675  47.117 -53.338  1.00  0.00      PA   C  
ATOM   3602  O   LYS A 462      18.264  46.019 -53.732  1.00  0.00      PA   O  
ATOM   3603  CB  LYS A 462      21.055  47.821 -53.702  1.00  0.00      PA   C  
ATOM   3604  CG  LYS A 462      21.616  46.386 -53.616  0.00  0.00      PA   C  
ATOM   3605  CD  LYS A 462      23.067  46.329 -53.104  0.00  0.00      PA   C  
ATOM   3606  CE  LYS A 462      23.603  44.893 -53.027  0.00  0.00      PA   C  
ATOM   3607  NZ  LYS A 462      24.979  44.886 -52.538  0.00  0.00      PA   N1+
ATOM   3608  N   GLN A 463      18.190  47.768 -52.247  1.00  0.00      PA   N  
ATOM   3609  CA  GLN A 463      17.251  47.058 -51.389  1.00  0.00      PA   C  
ATOM   3610  C   GLN A 463      15.825  47.117 -51.928  1.00  0.00      PA   C  
ATOM   3611  O   GLN A 463      14.954  46.398 -51.425  1.00  0.00      PA   O  
ATOM   3612  CB  GLN A 463      17.320  47.625 -49.964  1.00  0.00      PA   C  
ATOM   3613  CG  GLN A 463      16.592  46.800 -48.906  1.00  0.00      PA   C  
ATOM   3614  CD  GLN A 463      16.761  47.358 -47.504  1.00  0.00      PA   C  
ATOM   3615  NE2 GLN A 463      16.224  46.650 -46.515  1.00  0.00      PA   N  
ATOM   3616  OE1 GLN A 463      17.376  48.407 -47.310  1.00  0.00      PA   O  
ATOM   3617  N   ALA A 464      15.681  48.044 -53.019  1.00  0.00      PA   N  
ATOM   3618  CA  ALA A 464      14.370  48.080 -53.652  1.00  0.00      PA   C  
ATOM   3619  C   ALA A 464      14.260  47.152 -54.854  1.00  0.00      PA   C  
ATOM   3620  O   ALA A 464      13.179  46.606 -55.102  1.00  0.00      PA   O  
ATOM   3621  CB  ALA A 464      14.031  49.508 -54.086  1.00  0.00      PA   C  
ATOM   3622  N   CYS A 465      15.352  46.870 -55.554  1.00  0.00      PA   N  
ATOM   3623  CA  CYS A 465      15.303  46.047 -56.759  1.00  0.00      PA   C  
ATOM   3624  C   CYS A 465      16.168  44.800 -56.654  1.00  0.00      PA   C  
ATOM   3625  O   CYS A 465      15.649  43.689 -56.806  1.00  0.00      PA   O  
ATOM   3626  CB  CYS A 465      15.714  46.881 -57.978  1.00  0.00      PA   C  
ATOM   3627  SG  CYS A 465      14.572  48.208 -58.381  1.00  0.00      PA   S  
ATOM   3628  N   GLY A 466      17.291  44.792 -56.278  1.00  0.00      PA   N  
ATOM   3629  CA  GLY A 466      18.177  43.650 -56.198  1.00  0.00      PA   C  
ATOM   3630  C   GLY A 466      19.561  43.994 -56.718  1.00  0.00      PA   C  
ATOM   3631  O   GLY A 466      19.888  45.154 -56.956  1.00  0.00      PA   O  
ATOM   3632  N   TYR A 467      20.368  42.785 -56.778  1.00  0.00      PA   N  
ATOM   3633  CA  TYR A 467      21.759  42.981 -57.181  1.00  0.00      PA   C  
ATOM   3634  C   TYR A 467      21.879  43.383 -58.646  1.00  0.00      PA   C  
ATOM   3635  O   TYR A 467      22.703  44.239 -58.987  1.00  0.00      PA   O  
ATOM   3636  CB  TYR A 467      22.577  41.718 -56.909  1.00  0.00      PA   C  
ATOM   3637  CG  TYR A 467      22.975  41.522 -55.460  1.00  0.00      PA   C  
ATOM   3638  CD1 TYR A 467      22.887  42.566 -54.546  1.00  0.00      PA   C  
ATOM   3639  CD2 TYR A 467      23.464  40.300 -55.012  1.00  0.00      PA   C  
ATOM   3640  CE1 TYR A 467      23.260  42.393 -53.222  1.00  0.00      PA   C  
ATOM   3641  CE2 TYR A 467      23.839  40.117 -53.690  1.00  0.00      PA   C  
ATOM   3642  CZ  TYR A 467      23.735  41.166 -52.801  1.00  0.00      PA   C  
ATOM   3643  OH  TYR A 467      24.107  40.989 -51.487  1.00  0.00      PA   O  
ATOM   3644  N   GLU A 468      21.261  42.720 -59.553  1.00  0.00      PA   N  
ATOM   3645  CA  GLU A 468      21.384  43.023 -60.978  1.00  0.00      PA   C  
ATOM   3646  C   GLU A 468      21.076  44.482 -61.276  1.00  0.00      PA   C  
ATOM   3647  O   GLU A 468      21.648  45.063 -62.206  1.00  0.00      PA   O  
ATOM   3648  CB  GLU A 468      20.456  42.134 -61.805  1.00  0.00      PA   C  
ATOM   3649  CG  GLU A 468      20.572  42.399 -63.303  1.00  0.00      PA   C  
ATOM   3650  CD  GLU A 468      19.631  41.557 -64.136  1.00  0.00      PA   C  
ATOM   3651  OE1 GLU A 468      18.854  40.771 -63.553  1.00  0.00      PA   O  
ATOM   3652  OE2 GLU A 468      19.668  41.688 -65.379  1.00  0.00      PA   O1-
ATOM   3653  N   PHE A 469      20.392  45.148 -60.569  1.00  0.00      PA   N  
ATOM   3654  CA  PHE A 469      19.899  46.475 -60.908  1.00  0.00      PA   C  
ATOM   3655  C   PHE A 469      20.900  47.570 -60.556  1.00  0.00      PA   C  
ATOM   3656  O   PHE A 469      20.958  48.595 -61.242  1.00  0.00      PA   O  
ATOM   3657  CB  PHE A 469      18.563  46.715 -60.198  1.00  0.00      PA   C  
ATOM   3658  CG  PHE A 469      17.860  47.966 -60.627  1.00  0.00      PA   C  
ATOM   3659  CD1 PHE A 469      17.193  48.015 -61.835  1.00  0.00      PA   C  
ATOM   3660  CD2 PHE A 469      17.860  49.089 -59.818  1.00  0.00      PA   C  
ATOM   3661  CE1 PHE A 469      16.544  49.162 -62.231  1.00  0.00      PA   C  
ATOM   3662  CE2 PHE A 469      17.216  50.239 -60.211  1.00  0.00      PA   C  
ATOM   3663  CZ  PHE A 469      16.557  50.275 -61.419  1.00  0.00      PA   C  
ATOM   3664  N   THR A 470      21.743  47.228 -59.469  1.00  0.00      PA   N  
ATOM   3665  CA  THR A 470      22.624  48.265 -58.946  1.00  0.00      PA   C  
ATOM   3666  C   THR A 470      24.096  47.862 -59.013  1.00  0.00      PA   C  
ATOM   3667  O   THR A 470      24.892  48.271 -58.166  1.00  0.00      PA   O  
ATOM   3668  CB  THR A 470      22.237  48.612 -57.511  1.00  0.00      PA   C  
ATOM   3669  CG2 THR A 470      20.809  49.113 -57.455  1.00  0.00      PA   C  
ATOM   3670  OG1 THR A 470      22.351  47.444 -56.689  1.00  0.00      PA   O  
ATOM   3671  N   SER A 471      24.411  46.890 -59.884  1.00  0.00      PA   N  
ATOM   3672  CA  SER A 471      25.801  46.454 -59.994  1.00  0.00      PA   C  
ATOM   3673  C   SER A 471      26.660  47.522 -60.660  1.00  0.00      PA   C  
ATOM   3674  O   SER A 471      27.648  48.000 -60.080  1.00  0.00      PA   O  
ATOM   3675  CB  SER A 471      25.879  45.142 -60.776  1.00  0.00      PA   C  
ATOM   3676  OG  SER A 471      25.517  45.343 -62.131  1.00  0.00      PA   O  
ATOM   3677  N   LYS A 472      26.513  47.765 -61.839  1.00  0.00      PA   N  
ATOM   3678  CA  LYS A 472      27.220  48.833 -62.535  1.00  0.00      PA   C  
ATOM   3679  C   LYS A 472      27.244  50.110 -61.711  1.00  0.00      PA   C  
ATOM   3680  O   LYS A 472      28.224  50.859 -61.754  1.00  0.00      PA   O  
ATOM   3681  CB  LYS A 472      26.581  49.090 -63.899  1.00  0.00      PA   C  
ATOM   3682  CG  LYS A 472      26.804  47.972 -64.901  1.00  0.00      PA   C  
ATOM   3683  CD  LYS A 472      26.245  48.329 -66.268  1.00  0.00      PA   C  
ATOM   3684  CE  LYS A 472      26.507  47.218 -67.274  1.00  0.00      PA   C  
ATOM   3685  NZ  LYS A 472      25.985  47.559 -68.628  1.00  0.00      PA   N1+
ATOM   3686  N   LEU A 473      26.254  50.458 -61.026  1.00  0.00      PA   N  
ATOM   3687  CA  LEU A 473      26.277  51.574 -60.090  1.00  0.00      PA   C  
ATOM   3688  C   LEU A 473      27.300  51.344 -58.986  1.00  0.00      PA   C  
ATOM   3689  O   LEU A 473      27.996  52.279 -58.574  1.00  0.00      PA   O  
ATOM   3690  CB  LEU A 473      24.885  51.790 -59.492  1.00  0.00      PA   C  
ATOM   3691  CG  LEU A 473      23.825  52.556 -60.290  1.00  0.00      PA   C  
ATOM   3692  CD1 LEU A 473      23.310  51.760 -61.478  1.00  0.00      PA   C  
ATOM   3693  CD2 LEU A 473      22.686  52.916 -59.365  1.00  0.00      PA   C  
TER   
ATOM   3694  N   HSE A 474      27.285  50.045 -58.460  1.00  0.00      PA   N  
ATOM   3695  CA  HSE A 474      28.144  49.777 -57.311  1.00  0.00      PA   C  
ATOM   3696  C   HSE A 474      29.614  49.943 -57.666  1.00  0.00      PA   C  
ATOM   3697  O   HSE A 474      30.321  50.753 -57.058  1.00  0.00      PA   O  
ATOM   3698  CB  HSE A 474      27.891  48.375 -56.759  1.00  0.00      PA   C  
ATOM   3699  CG  HSE A 474      28.724  48.056 -55.557  1.00  0.00      PA   C  
ATOM   3700  CD2 HSE A 474      29.818  47.271 -55.412  1.00  0.00      PA   C  
ATOM   3701  ND1 HSE A 474      28.472  48.597 -54.315  1.00  0.00      PA   N  
ATOM   3702  CE1 HSE A 474      29.367  48.150 -53.453  1.00  0.00      PA   C  
ATOM   3703  NE2 HSE A 474      30.195  47.343 -54.094  1.00  0.00      PA   N  
ATOM   3704  N   ARG A 475      30.126  48.973 -58.553  1.00  0.00      PA   N  
ATOM   3705  CA  ARG A 475      31.530  49.148 -58.916  1.00  0.00      PA   C  
ATOM   3706  C   ARG A 475      31.758  50.442 -59.684  1.00  0.00      PA   C  
ATOM   3707  O   ARG A 475      32.890  50.939 -59.723  1.00  0.00      PA   O  
ATOM   3708  CB  ARG A 475      32.038  47.938 -59.701  1.00  0.00      PA   C  
ATOM   3709  CG  ARG A 475      32.112  46.672 -58.851  1.00  0.00      PA   C  
ATOM   3710  CD  ARG A 475      33.217  46.766 -57.790  1.00  0.00      PA   C  
ATOM   3711  NE  ARG A 475      33.294  45.567 -56.956  1.00  0.00      PA   N  
ATOM   3712  CZ  ARG A 475      34.122  45.412 -55.926  1.00  0.00      PA   C  
ATOM   3713  NH1 ARG A 475      34.962  46.379 -55.590  1.00  0.00      PA   N1+
ATOM   3714  NH2 ARG A 475      34.112  44.282 -55.229  1.00  0.00      PA   N  
ATOM   3715  N   MET A 476      30.957  51.000 -60.249  1.00  0.00      PA   N  
ATOM   3716  CA  MET A 476      31.011  52.373 -60.736  1.00  0.00      PA   C  
ATOM   3717  C   MET A 476      31.296  53.342 -59.595  1.00  0.00      PA   C  
ATOM   3718  O   MET A 476      31.903  54.397 -59.807  1.00  0.00      PA   O  
ATOM   3719  CB  MET A 476      29.690  52.700 -61.431  1.00  0.00      PA   C  
ATOM   3720  CG  MET A 476      29.599  54.029 -62.134  1.00  0.00      PA   C  
ATOM   3721  SD  MET A 476      28.043  54.095 -63.041  1.00  0.00      PA   S  
ATOM   3722  CE  MET A 476      28.082  55.753 -63.705  1.00  0.00      PA   C  
ATOM   3723  N   TYR A 477      30.830  52.996 -58.368  1.00  0.00      PA   N  
ATOM   3724  CA  TYR A 477      31.179  53.748 -57.169  1.00  0.00      PA   C  
ATOM   3725  C   TYR A 477      32.535  53.341 -56.607  1.00  0.00      PA   C  
ATOM   3726  O   TYR A 477      33.184  54.143 -55.926  1.00  0.00      PA   O  
ATOM   3727  CB  TYR A 477      30.088  53.552 -56.116  1.00  0.00      PA   C  
ATOM   3728  CG  TYR A 477      30.431  54.044 -54.732  1.00  0.00      PA   C  
ATOM   3729  CD1 TYR A 477      30.443  55.395 -54.429  1.00  0.00      PA   C  
ATOM   3730  CD2 TYR A 477      30.727  53.142 -53.718  1.00  0.00      PA   C  
ATOM   3731  CE1 TYR A 477      30.747  55.834 -53.155  1.00  0.00      PA   C  
ATOM   3732  CE2 TYR A 477      31.035  53.572 -52.447  1.00  0.00      PA   C  
ATOM   3733  CZ  TYR A 477      31.045  54.919 -52.170  1.00  0.00      PA   C  
ATOM   3734  OH  TYR A 477      31.351  55.351 -50.900  1.00  0.00      PA   O  
ATOM   3735  N   THR A 478      32.816  51.979 -56.766  1.00  0.00      PA   N  
ATOM   3736  CA  THR A 478      34.094  51.510 -56.242  1.00  0.00      PA   C  
ATOM   3737  C   THR A 478      35.274  52.078 -57.018  1.00  0.00      PA   C  
ATOM   3738  O   THR A 478      36.336  52.320 -56.431  1.00  0.00      PA   O  
ATOM   3739  CB  THR A 478      34.134  49.979 -56.257  1.00  0.00      PA   C  
ATOM   3740  CG2 THR A 478      35.465  49.463 -55.733  1.00  0.00      PA   C  
ATOM   3741  OG1 THR A 478      33.078  49.468 -55.433  1.00  0.00      PA   O  
ATOM   3742  N   ASP A 479      35.265  52.145 -58.244  1.00  0.00      PA   N  
ATOM   3743  CA  ASP A 479      36.357  52.690 -59.043  1.00  0.00      PA   C  
ATOM   3744  C   ASP A 479      36.864  54.034 -58.532  1.00  0.00      PA   C  
ATOM   3745  O   ASP A 479      37.921  54.487 -58.983  1.00  0.00      PA   O  
ATOM   3746  CB  ASP A 479      35.937  52.827 -60.509  1.00  0.00      PA   C  
ATOM   3747  CG  ASP A 479      35.841  51.489 -61.218  1.00  0.00      PA   C  
ATOM   3748  OD1 ASP A 479      36.532  50.538 -60.795  1.00  0.00      PA   O  
ATOM   3749  OD2 ASP A 479      35.092  51.394 -62.211  1.00  0.00      PA   O1-
ATOM   3750  N   MET A 480      36.267  54.651 -57.593  1.00  0.00      PA   N  
ATOM   3751  CA  MET A 480      36.803  55.865 -56.990  1.00  0.00      PA   C  
ATOM   3752  C   MET A 480      37.818  55.538 -55.901  1.00  0.00      PA   C  
ATOM   3753  O   MET A 480      38.843  56.220 -55.779  1.00  0.00      PA   O  
ATOM   3754  CB  MET A 480      35.666  56.720 -56.437  1.00  0.00      PA   C  
ATOM   3755  CG  MET A 480      34.687  57.191 -57.504  1.00  0.00      PA   C  
ATOM   3756  SD  MET A 480      35.468  58.155 -58.815  1.00  0.00      PA   S  
ATOM   3757  CE  MET A 480      35.522  56.957 -60.150  1.00  0.00      PA   C  
ATOM   3758  N   SER A 481      37.360  54.436 -55.068  1.00  0.00      PA   N  
ATOM   3759  CA  SER A 481      38.346  53.970 -54.096  1.00  0.00      PA   C  
ATOM   3760  C   SER A 481      39.533  53.314 -54.795  1.00  0.00      PA   C  
ATOM   3761  O   SER A 481      40.696  53.623 -54.497  1.00  0.00      PA   O  
ATOM   3762  CB  SER A 481      37.688  52.999 -53.114  1.00  0.00      PA   C  
ATOM   3763  OG  SER A 481      38.631  52.480 -52.191  1.00  0.00      PA   O  
ATOM   3764  N   VAL A 482      39.214  52.268 -55.623  1.00  0.00      PA   N  
ATOM   3765  CA  VAL A 482      40.274  51.656 -56.419  1.00  0.00      PA   C  
ATOM   3766  C   VAL A 482      41.074  52.726 -57.151  1.00  0.00      PA   C  
ATOM   3767  O   VAL A 482      42.299  52.620 -57.290  1.00  0.00      PA   O  
ATOM   3768  CB  VAL A 482      39.680  50.623 -57.395  1.00  0.00      PA   C  
ATOM   3769  CG1 VAL A 482      40.743  50.102 -58.346  1.00  0.00      PA   C  
ATOM   3770  CG2 VAL A 482      39.055  49.476 -56.623  1.00  0.00      PA   C  
ATOM   3771  N   SER A 483      40.620  53.657 -57.615  1.00  0.00      PA   N  
ATOM   3772  CA  SER A 483      41.332  54.735 -58.291  1.00  0.00      PA   C  
ATOM   3773  C   SER A 483      42.170  55.557 -57.319  1.00  0.00      PA   C  
ATOM   3774  O   SER A 483      43.240  56.048 -57.693  1.00  0.00      PA   O  
ATOM   3775  CB  SER A 483      40.351  55.639 -59.030  1.00  0.00      PA   C  
ATOM   3776  OG  SER A 483      41.038  56.713 -59.641  1.00  0.00      PA   O  
ATOM   3777  N   ALA A 484      41.705  55.679 -56.041  1.00  0.00      PA   N  
ATOM   3778  CA  ALA A 484      42.499  56.398 -55.049  1.00  0.00      PA   C  
ATOM   3779  C   ALA A 484      43.774  55.632 -54.713  1.00  0.00      PA   C  
ATOM   3780  O   ALA A 484      44.887  56.164 -54.834  1.00  0.00      PA   O  
ATOM   3781  CB  ALA A 484      41.669  56.646 -53.788  1.00  0.00      PA   C  
ATOM   3782  N   ASP A 485      43.470  54.300 -54.201  1.00  0.00      PA   N  
ATOM   3783  CA  ASP A 485      44.639  53.482 -53.886  1.00  0.00      PA   C  
ATOM   3784  C   ASP A 485      45.569  53.363 -55.087  1.00  0.00      PA   C  
ATOM   3785  O   ASP A 485      46.797  53.424 -54.941  1.00  0.00      PA   O  
ATOM   3786  CB  ASP A 485      44.192  52.100 -53.409  1.00  0.00      PA   C  
ATOM   3787  CG  ASP A 485      45.346  51.247 -52.924  1.00  0.00      PA   C  
ATOM   3788  OD1 ASP A 485      45.871  51.520 -51.823  1.00  0.00      PA   O  
ATOM   3789  OD2 ASP A 485      45.719  50.296 -53.642  1.00  0.00      PA   O1-
ATOM   3790  N   LEU A 486      45.089  53.077 -56.231  1.00  0.00      PA   N  
ATOM   3791  CA  LEU A 486      45.902  52.998 -57.439  1.00  0.00      PA   C  
ATOM   3792  C   LEU A 486      46.691  54.286 -57.654  1.00  0.00      PA   C  
ATOM   3793  O   LEU A 486      47.876  54.248 -58.016  1.00  0.00      PA   O  
ATOM   3794  CB  LEU A 486      45.008  52.698 -58.643  1.00  0.00      PA   C  
ATOM   3795  CG  LEU A 486      45.674  52.378 -59.982  1.00  0.00      PA   C  
ATOM   3796  CD1 LEU A 486      46.463  51.087 -59.875  1.00  0.00      PA   C  
ATOM   3797  CD2 LEU A 486      44.642  52.279 -61.088  1.00  0.00      PA   C  
ATOM   3798  N   ASN A 487      46.270  55.349 -57.386  1.00  0.00      PA   N  
ATOM   3799  CA  ASN A 487      46.990  56.616 -57.476  1.00  0.00      PA   C  
ATOM   3800  C   ASN A 487      48.131  56.676 -56.470  1.00  0.00      PA   C  
ATOM   3801  O   ASN A 487      49.209  57.192 -56.783  1.00  0.00      PA   O  
ATOM   3802  CB  ASN A 487      46.035  57.796 -57.280  1.00  0.00      PA   C  
ATOM   3803  CG  ASN A 487      45.197  58.085 -58.516  1.00  0.00      PA   C  
ATOM   3804  ND2 ASN A 487      43.916  58.375 -58.309  1.00  0.00      PA   N  
ATOM   3805  OD1 ASN A 487      45.697  58.056 -59.640  1.00  0.00      PA   O  
ATOM   3806  N   ASN A 488      47.777  56.081 -55.207  1.00  0.00      PA   N  
ATOM   3807  CA  ASN A 488      48.877  56.012 -54.246  1.00  0.00      PA   C  
ATOM   3808  C   ASN A 488      50.030  55.173 -54.788  1.00  0.00      PA   C  
ATOM   3809  O   ASN A 488      51.200  55.581 -54.726  1.00  0.00      PA   O  
ATOM   3810  CB  ASN A 488      48.387  55.444 -52.914  1.00  0.00      PA   C  
ATOM   3811  CG  ASN A 488      47.417  56.363 -52.209  1.00  0.00      PA   C  
ATOM   3812  ND2 ASN A 488      47.895  57.538 -51.817  1.00  0.00      PA   N  
ATOM   3813  OD1 ASN A 488      46.253  56.021 -52.013  1.00  0.00      PA   O  
ATOM   3814  N   LYS A 489      49.616  53.887 -55.228  1.00  0.00      PA   N  
ATOM   3815  CA  LYS A 489      50.663  53.019 -55.758  1.00  0.00      PA   C  
ATOM   3816  C   LYS A 489      51.448  53.709 -56.863  1.00  0.00      PA   C  
ATOM   3817  O   LYS A 489      52.679  53.593 -56.922  1.00  0.00      PA   O  
ATOM   3818  CB  LYS A 489      50.064  51.704 -56.254  1.00  0.00      PA   C  
ATOM   3819  CG  LYS A 489      49.602  50.793 -55.134  1.00  0.00      PA   C  
ATOM   3820  CD  LYS A 489      49.079  49.477 -55.671  1.00  0.00      PA   C  
ATOM   3821  CE  LYS A 489      48.615  48.577 -54.540  1.00  0.00      PA   C  
ATOM   3822  NZ  LYS A 489      48.081  47.285 -55.047  1.00  0.00      PA   N1+
ATOM   3823  N   PHE A 490      50.958  54.350 -57.707  1.00  0.00      PA   N  
ATOM   3824  CA  PHE A 490      51.716  55.119 -58.686  1.00  0.00      PA   C  
ATOM   3825  C   PHE A 490      52.522  56.238 -58.036  1.00  0.00      PA   C  
ATOM   3826  O   PHE A 490      53.592  56.592 -58.540  1.00  0.00      PA   O  
ATOM   3827  CB  PHE A 490      50.816  55.707 -59.764  1.00  0.00      PA   C  
ATOM   3828  CG  PHE A 490      51.552  56.615 -60.691  1.00  0.00      PA   C  
ATOM   3829  CD1 PHE A 490      52.459  56.103 -61.599  1.00  0.00      PA   C  
ATOM   3830  CD2 PHE A 490      51.378  57.985 -60.623  1.00  0.00      PA   C  
ATOM   3831  CE1 PHE A 490      53.161  56.934 -62.432  1.00  0.00      PA   C  
ATOM   3832  CE2 PHE A 490      52.074  58.821 -61.460  1.00  0.00      PA   C  
ATOM   3833  CZ  PHE A 490      52.970  58.296 -62.363  1.00  0.00      PA   C  
ATOM   3834  N   ASN A 491      52.123  56.736 -56.901  1.00  0.00      PA   N  
ATOM   3835  CA  ASN A 491      52.921  57.741 -56.206  1.00  0.00      PA   C  
ATOM   3836  C   ASN A 491      54.211  57.146 -55.665  1.00  0.00      PA   C  
ATOM   3837  O   ASN A 491      55.222  57.851 -55.561  1.00  0.00      PA   O  
ATOM   3838  CB  ASN A 491      52.127  58.395 -55.073  1.00  0.00      PA   C  
ATOM   3839  CG  ASN A 491      51.036  59.320 -55.579  1.00  0.00      PA   C  
ATOM   3840  ND2 ASN A 491      51.434  60.346 -56.324  1.00  0.00      PA   N  
ATOM   3841  OD1 ASN A 491      49.851  59.115 -55.308  1.00  0.00      PA   O  
ATOM   3842  N   ASN A 492      54.045  55.769 -55.238  1.00  0.00      PA   N  
ATOM   3843  CA  ASN A 492      55.290  55.125 -54.829  1.00  0.00      PA   C  
ATOM   3844  C   ASN A 492      56.171  54.803 -56.033  1.00  0.00      PA   C  
ATOM   3845  O   ASN A 492      57.370  55.105 -56.034  1.00  0.00      PA   O  
ATOM   3846  CB  ASN A 492      54.993  53.856 -54.034  1.00  0.00      PA   C  
ATOM   3847  CG  ASN A 492      56.216  53.304 -53.334  1.00  0.00      PA   C  
ATOM   3848  ND2 ASN A 492      56.036  52.207 -52.610  1.00  0.00      PA   N  
ATOM   3849  OD1 ASN A 492      57.309  53.858 -53.439  1.00  0.00      PA   O  
ATOM   3850  N   PHE A 493      55.633  54.090 -57.018  1.00  0.00      PA   N  
ATOM   3851  CA  PHE A 493      56.394  53.749 -58.216  1.00  0.00      PA   C  
ATOM   3852  C   PHE A 493      56.924  54.975 -58.954  1.00  0.00      PA   C  
ATOM   3853  O   PHE A 493      57.791  54.826 -59.822  1.00  0.00      PA   O  
ATOM   3854  CB  PHE A 493      55.522  52.904 -59.153  1.00  0.00      PA   C  
ATOM   3855  CG  PHE A 493      56.227  52.441 -60.398  1.00  0.00      PA   C  
ATOM   3856  CD1 PHE A 493      57.138  51.399 -60.350  1.00  0.00      PA   C  
ATOM   3857  CD2 PHE A 493      55.978  53.048 -61.618  1.00  0.00      PA   C  
ATOM   3858  CE1 PHE A 493      57.788  50.973 -61.495  1.00  0.00      PA   C  
ATOM   3859  CE2 PHE A 493      56.625  52.628 -62.766  1.00  0.00      PA   C  
ATOM   3860  CZ  PHE A 493      57.531  51.590 -62.704  1.00  0.00      PA   C  
ATOM   3861  N   ILE A 494      56.692  56.091 -58.607  1.00  0.00      PA   N  
ATOM   3862  CA  ILE A 494      57.095  57.295 -59.333  1.00  0.00      PA   C  
ATOM   3863  C   ILE A 494      58.591  57.540 -59.167  1.00  0.00      PA   C  
ATOM   3864  O   ILE A 494      59.349  57.560 -60.144  1.00  0.00      PA   O  
ATOM   3865  CB  ILE A 494      56.274  58.508 -58.864  1.00  0.00      PA   C  
ATOM   3866  CG1 ILE A 494      56.644  59.827 -59.589  0.00  0.00      PA   C  
ATOM   3867  CG2 ILE A 494      56.232  58.681 -57.329  0.00  0.00      PA   C  
ATOM   3868  CD  ILE A 494      55.829  61.047 -59.128  0.00  0.00      PA   C  
ATOM   3869  N   LYS A 495      58.987  57.552 -57.842  1.00  0.00      PA   N  
ATOM   3870  CA  LYS A 495      60.409  57.708 -57.541  1.00  0.00      PA   C  
ATOM   3871  C   LYS A 495      60.913  56.399 -56.944  1.00  0.00      PA   C  
ATOM   3872  O   LYS A 495      61.041  56.247 -55.731  1.00  0.00      PA   O  
ATOM   3873  CB  LYS A 495      60.642  58.879 -56.590  1.00  0.00      PA   C  
ATOM   3874  CG  LYS A 495      60.284  60.239 -57.155  1.00  0.00      PA   C  
ATOM   3875  CD  LYS A 495      60.643  61.347 -56.176  1.00  0.00      PA   C  
ATOM   3876  CE  LYS A 495      60.217  62.713 -56.691  1.00  0.00      PA   C  
ATOM   3877  NZ  LYS A 495      60.544  63.795 -55.720  1.00  0.00      PA   N1+
ATOM   3878  N   ASN A 496      61.032  55.377 -57.715  1.00  0.00      PA   N  
ATOM   3879  CA  ASN A 496      61.576  54.114 -57.229  1.00  0.00      PA   C  
ATOM   3880  C   ASN A 496      62.669  53.574 -58.151  1.00  0.00      PA   C  
ATOM   3881  O   ASN A 496      63.041  52.400 -58.038  1.00  0.00      PA   O  
ATOM   3882  CB  ASN A 496      60.453  53.079 -57.052  1.00  0.00      PA   C  
ATOM   3883  CG  ASN A 496      60.838  51.948 -56.110  1.00  0.00      PA   C  
ATOM   3884  ND2 ASN A 496      59.916  51.015 -55.898  1.00  0.00      PA   N  
ATOM   3885  OD1 ASN A 496      61.945  51.921 -55.572  1.00  0.00      PA   O  
ATOM   3886  N   GLN A 497      63.277  54.274 -58.898  1.00  0.00      PA   N  
ATOM   3887  CA  GLN A 497      64.350  53.945 -59.835  1.00  0.00      PA   C  
ATOM   3888  C   GLN A 497      65.359  55.099 -59.895  1.00  0.00      PA   C  
ATOM   3889  O   GLN A 497      65.570  55.794 -58.902  1.00  0.00      PA   O  
ATOM   3890  CB  GLN A 497      63.782  53.663 -61.227  1.00  0.00      PA   C  
ATOM   3891  CG  GLN A 497      62.570  54.507 -61.585  1.00  0.00      PA   C  
ATOM   3892  CD  GLN A 497      61.294  53.691 -61.657  1.00  0.00      PA   C  
ATOM   3893  NE2 GLN A 497      60.710  53.612 -62.847  1.00  0.00      PA   N  
ATOM   3894  OE1 GLN A 497      60.838  53.140 -60.656  1.00  0.00      PA   O  
ATOM   3895  N   ASP A 498      66.120  55.169 -61.019  1.00  0.00      PA   N  
ATOM   3896  CA  ASP A 498      67.099  56.245 -61.202  1.00  0.00      PA   C  
ATOM   3897  C   ASP A 498      66.395  57.531 -61.632  1.00  0.00      PA   C  
ATOM   3898  O   ASP A 498      65.498  57.494 -62.474  1.00  0.00      PA   O  
ATOM   3899  CB  ASP A 498      68.152  55.846 -62.236  1.00  0.00      PA   C  
ATOM   3900  CG  ASP A 498      69.417  55.304 -61.601  1.00  0.00      PA   C  
ATOM   3901  OD1 ASP A 498      69.611  55.516 -60.385  1.00  0.00      PA   O  
ATOM   3902  OD2 ASP A 498      70.217  54.666 -62.317  1.00  0.00      PA   O1-
ATOM   3903  N   THR A 499      66.856  58.752 -61.226  1.00  0.00      PA   N  
ATOM   3904  CA  THR A 499      66.220  60.033 -61.548  1.00  0.00      PA   C  
ATOM   3905  C   THR A 499      64.733  59.826 -61.312  1.00  0.00      PA   C  
ATOM   3906  O   THR A 499      64.362  58.857 -60.648  1.00  0.00      PA   O  
ATOM   3907  CB  THR A 499      66.460  60.441 -63.011  1.00  0.00      PA   C  
ATOM   3908  CG2 THR A 499      67.951  60.500 -63.309  1.00  0.00      PA   C  
ATOM   3909  OG1 THR A 499      65.840  59.487 -63.883  1.00  0.00      PA   O  
ATOM   3910  N   VAL A 500      63.820  61.194 -61.942  1.00  0.00      PA   N  
ATOM   3911  CA  VAL A 500      62.420  60.861 -61.680  1.00  0.00      PA   C  
ATOM   3912  C   VAL A 500      61.662  60.695 -62.996  1.00  0.00      PA   C  
ATOM   3913  O   VAL A 500      60.781  59.843 -63.121  1.00  0.00      PA   O  
ATOM   3914  CB  VAL A 500      61.743  61.934 -60.804  1.00  0.00      PA   C  
ATOM   3915  CG1 VAL A 500      60.277  61.598 -60.581  1.00  0.00      PA   C  
ATOM   3916  CG2 VAL A 500      62.478  62.090 -59.480  1.00  0.00      PA   C  
ATOM   3917  N   SER A 506      53.089  66.182 -62.857  1.00  0.00      PA   N  
ATOM   3918  CA  SER A 506      52.528  66.052 -61.517  1.00  0.00      PA   C  
ATOM   3919  C   SER A 506      51.010  65.921 -61.605  1.00  0.00      PA   C  
ATOM   3920  O   SER A 506      50.327  66.866 -62.000  1.00  0.00      PA   O  
ATOM   3921  CB  SER A 506      52.928  67.251 -60.661  1.00  0.00      PA   C  
ATOM   3922  OG  SER A 506      52.351  68.447 -61.154  1.00  0.00      PA   O  
ATOM   3923  N   PHE A 507      50.226  65.230 -61.450  1.00  0.00      PA   N  
ATOM   3924  CA  PHE A 507      48.883  64.859 -61.880  1.00  0.00      PA   C  
ATOM   3925  C   PHE A 507      48.427  63.633 -61.101  1.00  0.00      PA   C  
ATOM   3926  O   PHE A 507      49.217  62.977 -60.417  1.00  0.00      PA   O  
ATOM   3927  CB  PHE A 507      48.881  64.577 -63.380  1.00  0.00      PA   C  
ATOM   3928  CG  PHE A 507      49.509  63.266 -63.737  1.00  0.00      PA   C  
ATOM   3929  CD1 PHE A 507      50.864  63.064 -63.568  1.00  0.00      PA   C  
ATOM   3930  CD2 PHE A 507      48.759  62.262 -64.313  1.00  0.00      PA   C  
ATOM   3931  CE1 PHE A 507      51.444  61.858 -63.900  1.00  0.00      PA   C  
ATOM   3932  CE2 PHE A 507      49.343  61.069 -64.664  1.00  0.00      PA   C  
ATOM   3933  CZ  PHE A 507      50.683  60.865 -64.457  1.00  0.00      PA   C  
ATOM   3934  N   GLN A 508      46.850  63.610 -61.321  1.00  0.00      PA   N  
ATOM   3935  CA  GLN A 508      46.230  62.454 -60.684  1.00  0.00      PA   C  
ATOM   3936  C   GLN A 508      45.151  61.895 -61.606  1.00  0.00      PA   C  
ATOM   3937  O   GLN A 508      44.473  62.655 -62.305  1.00  0.00      PA   O  
ATOM   3938  CB  GLN A 508      45.635  62.822 -59.312  1.00  0.00      PA   C  
ATOM   3939  CG  GLN A 508      46.681  63.184 -58.255  1.00  0.00      PA   C  
ATOM   3940  CD  GLN A 508      46.074  63.589 -56.923  1.00  0.00      PA   C  
ATOM   3941  NE2 GLN A 508      46.928  63.842 -55.937  1.00  0.00      PA   N  
ATOM   3942  OE1 GLN A 508      44.852  63.675 -56.782  1.00  0.00      PA   O  
ATOM   3943  N   ILE A 509      44.836  60.718 -61.636  1.00  0.00      PA   N  
ATOM   3944  CA  ILE A 509      44.006  60.022 -62.613  1.00  0.00      PA   C  
ATOM   3945  C   ILE A 509      42.966  59.154 -61.915  1.00  0.00      PA   C  
ATOM   3946  O   ILE A 509      43.214  58.583 -60.849  1.00  0.00      PA   O  
ATOM   3947  CB  ILE A 509      44.861  59.151 -63.568  1.00  0.00      PA   C  
ATOM   3948  CG1 ILE A 509      45.753  60.014 -64.447  1.00  0.00      PA   C  
ATOM   3949  CG2 ILE A 509      44.003  58.266 -64.459  1.00  0.00      PA   C  
ATOM   3950  CD  ILE A 509      46.667  59.184 -65.291  1.00  0.00      PA   C  
ATOM   3951  N   TYR A 510      41.677  59.223 -62.612  1.00  0.00      PA   N  
ATOM   3952  CA  TYR A 510      40.666  58.226 -62.285  1.00  0.00      PA   C  
ATOM   3953  C   TYR A 510      40.701  57.102 -63.317  1.00  0.00      PA   C  
ATOM   3954  O   TYR A 510      40.810  57.356 -64.520  1.00  0.00      PA   O  
ATOM   3955  CB  TYR A 510      39.272  58.853 -62.251  1.00  0.00      PA   C  
ATOM   3956  CG  TYR A 510      39.056  59.844 -61.129  1.00  0.00      PA   C  
ATOM   3957  CD1 TYR A 510      38.761  59.412 -59.844  1.00  0.00      PA   C  
ATOM   3958  CD2 TYR A 510      39.137  61.213 -61.357  1.00  0.00      PA   C  
ATOM   3959  CE1 TYR A 510      38.557  60.311 -58.815  1.00  0.00      PA   C  
ATOM   3960  CE2 TYR A 510      38.936  62.121 -60.333  1.00  0.00      PA   C  
ATOM   3961  CZ  TYR A 510      38.646  61.663 -59.063  1.00  0.00      PA   C  
ATOM   3962  OH  TYR A 510      38.444  62.557 -58.037  1.00  0.00      PA   O  
ATOM   3963  N   VAL A 511      40.425  55.887 -62.859  1.00  0.00      PA   N  
ATOM   3964  CA  VAL A 511      40.456  54.708 -63.719  1.00  0.00      PA   C  
ATOM   3965  C   VAL A 511      39.218  53.865 -63.438  1.00  0.00      PA   C  
ATOM   3966  O   VAL A 511      38.823  53.695 -62.279  1.00  0.00      PA   O  
ATOM   3967  CB  VAL A 511      41.748  53.890 -63.518  1.00  0.00      PA   C  
ATOM   3968  CG1 VAL A 511      41.712  52.623 -64.347  1.00  0.00      PA   C  
ATOM   3969  CG2 VAL A 511      42.955  54.727 -63.895  1.00  0.00      PA   C  
ATOM   3970  N   LEU A 512      38.529  53.485 -64.523  1.00  0.00      PA   N  
ATOM   3971  CA  LEU A 512      37.157  52.996 -64.490  1.00  0.00      PA   C  
ATOM   3972  C   LEU A 512      37.094  51.613 -65.128  1.00  0.00      PA   C  
ATOM   3973  O   LEU A 512      37.816  51.328 -66.087  1.00  0.00      PA   O  
ATOM   3974  CB  LEU A 512      36.226  53.959 -65.246  1.00  0.00      PA   C  
ATOM   3975  CG  LEU A 512      36.048  55.402 -64.755  1.00  0.00      PA   C  
ATOM   3976  CD1 LEU A 512      37.273  56.228 -65.071  1.00  0.00      PA   C  
ATOM   3977  CD2 LEU A 512      34.860  56.058 -65.406  1.00  0.00      PA   C  
ATOM   3978  N   GLN A 513      36.046  50.829 -64.666  1.00  0.00      PA   N  
ATOM   3979  CA  GLN A 513      36.024  49.422 -65.070  1.00  0.00      PA   C  
ATOM   3980  C   GLN A 513      35.500  49.212 -66.496  1.00  0.00      PA   C  
ATOM   3981  O   GLN A 513      35.480  48.069 -66.973  1.00  0.00      PA   O  
ATOM   3982  CB  GLN A 513      35.212  48.611 -64.049  1.00  0.00      PA   C  
ATOM   3983  CG  GLN A 513      35.312  47.089 -64.181  1.00  0.00      PA   C  
ATOM   3984  CD  GLN A 513      34.651  46.348 -63.030  1.00  0.00      PA   C  
ATOM   3985  NE2 GLN A 513      34.667  45.021 -63.096  1.00  0.00      PA   N  
ATOM   3986  OE1 GLN A 513      34.125  46.960 -62.100  1.00  0.00      PA   O  
ATOM   3987  N   ALA A 514      35.206  50.327 -67.218  1.00  0.00      PA   N  
ATOM   3988  CA  ALA A 514      34.950  50.381 -68.659  1.00  0.00      PA   C  
ATOM   3989  C   ALA A 514      33.766  49.541 -69.123  1.00  0.00      PA   C  
ATOM   3990  O   ALA A 514      33.470  49.537 -70.325  1.00  0.00      PA   O  
ATOM   3991  CB  ALA A 514      36.177  49.971 -69.485  1.00  0.00      PA   C  
ATOM   3992  N   GLY A 515      32.995  49.014 -68.285  1.00  0.00      PA   N  
ATOM   3993  CA  GLY A 515      31.794  48.299 -68.667  1.00  0.00      PA   C  
ATOM   3994  C   GLY A 515      30.610  48.760 -67.846  1.00  0.00      PA   C  
ATOM   3995  O   GLY A 515      29.454  48.638 -68.260  1.00  0.00      PA   O  
ATOM   3996  N   ALA A 516      30.889  49.457 -66.839  1.00  0.00      PA   N  
ATOM   3997  CA  ALA A 516      29.889  49.959 -65.913  1.00  0.00      PA   C  
ATOM   3998  C   ALA A 516      29.612  51.445 -66.097  1.00  0.00      PA   C  
ATOM   3999  O   ALA A 516      28.878  52.032 -65.294  1.00  0.00      PA   O  
ATOM   4000  CB  ALA A 516      30.335  49.688 -64.474  1.00  0.00      PA   C  
ATOM   4001  N   TRP A 517      30.383  52.007 -67.161  1.00  0.00      PA   N  
ATOM   4002  CA  TRP A 517      30.298  53.453 -67.356  1.00  0.00      PA   C  
ATOM   4003  C   TRP A 517      29.660  53.775 -68.697  1.00  0.00      PA   C  
ATOM   4004  O   TRP A 517      30.257  53.483 -69.751  1.00  0.00      PA   O  
ATOM   4005  CB  TRP A 517      31.690  54.073 -67.264  1.00  0.00      PA   C  
ATOM   4006  CG  TRP A 517      32.238  54.070 -65.877  1.00  0.00      PA   C  
ATOM   4007  CD1 TRP A 517      32.978  53.086 -65.291  1.00  0.00      PA   C  
ATOM   4008  CD2 TRP A 517      32.120  55.117 -64.908  1.00  0.00      PA   C  
ATOM   4009  CE2 TRP A 517      32.805  54.694 -63.752  1.00  0.00      PA   C  
ATOM   4010  CE3 TRP A 517      31.513  56.377 -64.910  1.00  0.00      PA   C  
ATOM   4011  NE1 TRP A 517      33.313  53.448 -64.009  1.00  0.00      PA   N  
ATOM   4012  CZ2 TRP A 517      32.891  55.480 -62.606  1.00  0.00      PA   C  
ATOM   4013  CZ3 TRP A 517      31.594  57.154 -63.769  1.00  0.00      PA   C  
ATOM   4014  CH2 TRP A 517      32.276  56.702 -62.633  1.00  0.00      PA   C  
ATOM   4015  N   PRO A 518      28.692  54.479 -68.787  1.00  0.00      PA   N  
ATOM   4016  CA  PRO A 518      28.041  54.781 -70.070  1.00  0.00      PA   C  
ATOM   4017  C   PRO A 518      28.670  55.941 -70.822  1.00  0.00      PA   C  
ATOM   4018  O   PRO A 518      28.369  56.110 -72.012  1.00  0.00      PA   O  
ATOM   4019  CB  PRO A 518      26.599  55.106 -69.660  1.00  0.00      PA   C  
ATOM   4020  CG  PRO A 518      26.725  55.617 -68.259  1.00  0.00      PA   C  
ATOM   4021  CD  PRO A 518      27.855  54.847 -67.633  1.00  0.00      PA   C  
ATOM   4022  N   LEU A 519      29.700  56.590 -70.172  1.00  0.00      PA   N  
ATOM   4023  CA  LEU A 519      30.313  57.732 -70.836  1.00  0.00      PA   C  
ATOM   4024  C   LEU A 519      31.083  57.291 -72.075  1.00  0.00      PA   C  
ATOM   4025  O   LEU A 519      31.767  56.263 -72.073  1.00  0.00      PA   O  
ATOM   4026  CB  LEU A 519      31.243  58.475 -69.875  1.00  0.00      PA   C  
ATOM   4027  CG  LEU A 519      30.579  59.259 -68.743  1.00  0.00      PA   C  
ATOM   4028  CD1 LEU A 519      31.623  59.789 -67.778  1.00  0.00      PA   C  
ATOM   4029  CD2 LEU A 519      29.752  60.400 -69.312  1.00  0.00      PA   C  
ATOM   4030  N   THR A 520      31.119  57.963 -73.059  1.00  0.00      PA   N  
ATOM   4031  CA  THR A 520      31.768  57.687 -74.330  1.00  0.00      PA   C  
ATOM   4032  C   THR A 520      32.847  58.724 -74.606  1.00  0.00      PA   C  
ATOM   4033  O   THR A 520      32.996  59.717 -73.888  1.00  0.00      PA   O  
ATOM   4034  CB  THR A 520      30.743  57.660 -75.471  1.00  0.00      PA   C  
ATOM   4035  CG2 THR A 520      29.701  56.580 -75.222  1.00  0.00      PA   C  
ATOM   4036  OG1 THR A 520      30.094  58.934 -75.567  1.00  0.00      PA   O  
ATOM   4037  N   GLN A 521      33.723  58.315 -75.609  1.00  0.00      PA   N  
ATOM   4038  CA  GLN A 521      34.880  59.143 -75.927  1.00  0.00      PA   C  
ATOM   4039  C   GLN A 521      34.493  60.462 -76.587  1.00  0.00      PA   C  
ATOM   4040  O   GLN A 521      35.186  61.468 -76.390  1.00  0.00      PA   O  
ATOM   4041  CB  GLN A 521      35.841  58.351 -76.819  1.00  0.00      PA   C  
ATOM   4042  CG  GLN A 521      35.308  58.061 -78.214  1.00  0.00      PA   C  
ATOM   4043  CD  GLN A 521      34.370  56.865 -78.258  1.00  0.00      PA   C  
ATOM   4044  NE2 GLN A 521      34.110  56.363 -79.459  1.00  0.00      PA   N  
ATOM   4045  OE1 GLN A 521      33.875  56.407 -77.226  1.00  0.00      PA   O  
ATOM   4046  N   ALA A 522      33.844  60.522 -77.420  1.00  0.00      PA   N  
ATOM   4047  CA  ALA A 522      33.364  61.699 -78.141  1.00  0.00      PA   C  
ATOM   4048  C   ALA A 522      34.486  62.357 -78.939  1.00  0.00      PA   C  
ATOM   4049  O   ALA A 522      34.899  63.479 -78.618  1.00  0.00      PA   O  
ATOM   4050  CB  ALA A 522      32.741  62.706 -77.173  1.00  0.00      PA   C  
ATOM   4051  N   PRO A 523      35.317  61.519 -79.793  1.00  0.00      PA   N  
ATOM   4052  CA  PRO A 523      36.480  62.031 -80.525  1.00  0.00      PA   C  
ATOM   4053  C   PRO A 523      36.128  63.172 -81.476  1.00  0.00      PA   C  
ATOM   4054  O   PRO A 523      35.098  63.102 -82.146  1.00  0.00      PA   O  
ATOM   4055  CB  PRO A 523      36.962  60.806 -81.301  1.00  0.00      PA   C  
ATOM   4056  CG  PRO A 523      35.717  60.026 -81.549  1.00  0.00      PA   C  
ATOM   4057  CD  PRO A 523      34.833  60.244 -80.349  1.00  0.00      PA   C  
ATOM   4058  N   PRO A 530      45.509  67.533 -80.023  1.00  0.00      PA   N  
ATOM   4059  CA  PRO A 530      45.169  66.119 -80.124  1.00  0.00      PA   C  
ATOM   4060  C   PRO A 530      46.421  65.253 -80.047  1.00  0.00      PA   C  
ATOM   4061  O   PRO A 530      46.351  64.075 -79.699  1.00  0.00      PA   O  
ATOM   4062  CB  PRO A 530      44.411  65.845 -81.408  1.00  0.00      PA   C  
ATOM   4063  CG  PRO A 530      44.971  66.864 -82.406  0.00  0.00      PA   C  
ATOM   4064  CD  PRO A 530      46.939  67.757 -79.814  0.00  0.00      PA   C  
ATOM   4065  N   GLN A 531      47.730  65.850 -80.175  1.00  0.00      PA   N  
ATOM   4066  CA  GLN A 531      49.012  65.188 -80.007  1.00  0.00      PA   C  
ATOM   4067  C   GLN A 531      49.564  65.472 -78.613  1.00  0.00      PA   C  
ATOM   4068  O   GLN A 531      49.132  66.402 -77.927  1.00  0.00      PA   O  
ATOM   4069  CB  GLN A 531      50.006  65.642 -81.077  1.00  0.00      PA   C  
ATOM   4070  CG  GLN A 531      51.417  64.997 -80.996  0.00  0.00      PA   C  
ATOM   4071  CD  GLN A 531      52.355  65.500 -82.098  0.00  0.00      PA   C  
ATOM   4072  NE2 GLN A 531      51.846  66.400 -82.971  0.00  0.00      PA   N  
ATOM   4073  OE1 GLN A 531      53.513  65.098 -82.189  0.00  0.00      PA   O  
ATOM   4074  N   GLU A 532      50.536  64.559 -78.153  1.00  0.00      PA   N  
ATOM   4075  CA  GLU A 532      51.114  64.685 -76.822  1.00  0.00      PA   C  
ATOM   4076  C   GLU A 532      51.716  66.072 -76.618  1.00  0.00      PA   C  
ATOM   4077  O   GLU A 532      52.237  66.694 -77.548  1.00  0.00      PA   O  
ATOM   4078  CB  GLU A 532      52.181  63.612 -76.602  1.00  0.00      PA   C  
ATOM   4079  CG  GLU A 532      52.882  63.633 -75.213  0.00  0.00      PA   C  
ATOM   4080  CD  GLU A 532      53.950  62.559 -74.992  0.00  0.00      PA   C  
ATOM   4081  OE1 GLU A 532      54.509  62.589 -73.864  0.00  0.00      PA   O  
ATOM   4082  OE2 GLU A 532      54.223  61.746 -75.906  0.00  0.00      PA   O1-
ATOM   4083  N   LEU A 533      51.763  66.477 -75.337  1.00  0.00      PA   N  
ATOM   4084  CA  LEU A 533      52.203  67.813 -74.964  1.00  0.00      PA   C  
ATOM   4085  C   LEU A 533      53.347  67.714 -73.955  1.00  0.00      PA   C  
ATOM   4086  O   LEU A 533      53.894  66.637 -73.704  1.00  0.00      PA   O  
ATOM   4087  CB  LEU A 533      51.030  68.628 -74.414  1.00  0.00      PA   C  
ATOM   4088  CG  LEU A 533      51.318  70.081 -73.966  0.00  0.00      PA   C  
ATOM   4089  CD1 LEU A 533      50.036  70.747 -73.444  0.00  0.00      PA   C  
ATOM   4090  CD2 LEU A 533      52.363  70.155 -72.842  0.00  0.00      PA   C  
ATOM   4091  N   GLU A 534      53.642  68.689 -73.258  1.00  0.00      PA   N  
ATOM   4092  CA  GLU A 534      54.718  68.646 -72.280  1.00  0.00      PA   C  
ATOM   4093  C   GLU A 534      55.108  67.184 -72.063  1.00  0.00      PA   C  
ATOM   4094  O   GLU A 534      56.183  66.885 -71.543  1.00  0.00      PA   O  
ATOM   4095  CB  GLU A 534      54.274  69.278 -70.960  1.00  0.00      PA   C  
ATOM   4096  CG  GLU A 534      55.340  69.294 -69.827  0.00  0.00      PA   C  
ATOM   4097  CD  GLU A 534      54.897  69.926 -68.506  0.00  0.00      PA   C  
ATOM   4098  OE1 GLU A 534      55.770  69.931 -67.599  0.00  0.00      PA   O  
ATOM   4099  OE2 GLU A 534      53.733  70.374 -68.383  0.00  0.00      PA   O1-
ATOM   4100  N   LYS A 535      54.057  66.324 -72.409  1.00  0.00      PA   N  
ATOM   4101  CA  LYS A 535      54.284  64.887 -72.281  1.00  0.00      PA   C  
ATOM   4102  C   LYS A 535      54.154  64.414 -70.833  1.00  0.00      PA   C  
ATOM   4103  O   LYS A 535      53.376  64.976 -70.063  1.00  0.00      PA   O  
ATOM   4104  CB  LYS A 535      55.656  64.514 -72.854  1.00  0.00      PA   C  
ATOM   4105  CG  LYS A 535      56.028  63.018 -72.783  0.00  0.00      PA   C  
ATOM   4106  CD  LYS A 535      57.416  62.707 -73.374  0.00  0.00      PA   C  
ATOM   4107  CE  LYS A 535      57.764  61.214 -73.293  0.00  0.00      PA   C  
ATOM   4108  NZ  LYS A 535      59.085  60.966 -73.862  0.00  0.00      PA   N1+
ATOM   4109  N   SER A 536      54.614  63.385 -70.511  1.00  0.00      PA   N  
ATOM   4110  CA  SER A 536      54.647  62.800 -69.166  1.00  0.00      PA   C  
ATOM   4111  C   SER A 536      53.699  61.624 -68.909  1.00  0.00      PA   C  
ATOM   4112  O   SER A 536      53.597  61.159 -67.773  1.00  0.00      PA   O  
ATOM   4113  CB  SER A 536      54.484  63.869 -68.077  1.00  0.00      PA   C  
ATOM   4114  OG  SER A 536      53.242  64.541 -68.204  1.00  0.00      PA   O  
ATOM   4115  N   VAL A 537      52.896  61.241 -69.939  1.00  0.00      PA   N  
ATOM   4116  CA  VAL A 537      52.005  60.110 -69.724  1.00  0.00      PA   C  
ATOM   4117  C   VAL A 537      52.752  58.784 -69.763  1.00  0.00      PA   C  
ATOM   4118  O   VAL A 537      52.476  57.896 -68.959  1.00  0.00      PA   O  
ATOM   4119  CB  VAL A 537      50.851  60.142 -70.782  0.00  0.00      PA   C  
ATOM   4120  CG1 VAL A 537      49.842  58.981 -70.645  0.00  0.00      PA   C  
ATOM   4121  CG2 VAL A 537      50.075  61.474 -70.757  0.00  0.00      PA   C  
ATOM   4122  N   GLN A 538      53.557  58.497 -70.587  1.00  0.00      PA   N  
ATOM   4123  CA  GLN A 538      54.273  57.231 -70.719  1.00  0.00      PA   C  
ATOM   4124  C   GLN A 538      55.253  56.994 -69.577  1.00  0.00      PA   C  
ATOM   4125  O   GLN A 538      55.418  55.849 -69.140  1.00  0.00      PA   O  
ATOM   4126  CB  GLN A 538      54.994  57.162 -72.065  1.00  0.00      PA   C  
ATOM   4127  CG  GLN A 538      55.961  55.986 -72.188  1.00  0.00      PA   C  
ATOM   4128  CD  GLN A 538      55.311  54.640 -71.918  1.00  0.00      PA   C  
ATOM   4129  NE2 GLN A 538      56.025  53.777 -71.202  1.00  0.00      PA   N  
ATOM   4130  OE1 GLN A 538      54.183  54.381 -72.337  1.00  0.00      PA   O  
ATOM   4131  N   MET A 539      55.804  57.952 -68.987  1.00  0.00      PA   N  
ATOM   4132  CA  MET A 539      56.635  57.764 -67.803  1.00  0.00      PA   C  
ATOM   4133  C   MET A 539      55.831  57.239 -66.621  1.00  0.00      PA   C  
ATOM   4134  O   MET A 539      56.425  56.827 -65.618  1.00  0.00      PA   O  
ATOM   4135  CB  MET A 539      57.320  59.067 -67.403  1.00  0.00      PA   C  
ATOM   4136  CG  MET A 539      56.369  60.129 -66.890  1.00  0.00      PA   C  
ATOM   4137  SD  MET A 539      57.275  61.542 -66.247  1.00  0.00      PA   S  
ATOM   4138  CE  MET A 539      57.932  60.848 -64.729  1.00  0.00      PA   C  
ATOM   4139  N   PHE A 540      54.433  57.400 -66.821  1.00  0.00      PA   N  
ATOM   4140  CA  PHE A 540      53.530  56.840 -65.828  1.00  0.00      PA   C  
ATOM   4141  C   PHE A 540      52.885  55.535 -66.262  1.00  0.00      PA   C  
ATOM   4142  O   PHE A 540      52.533  54.720 -65.407  1.00  0.00      PA   O  
ATOM   4143  CB  PHE A 540      52.417  57.844 -65.505  1.00  0.00      PA   C  
ATOM   4144  CG  PHE A 540      51.441  57.323 -64.476  0.00  0.00      PA   C  
ATOM   4145  CD1 PHE A 540      51.664  57.550 -63.107  0.00  0.00      PA   C  
ATOM   4146  CD2 PHE A 540      50.319  56.570 -64.866  0.00  0.00      PA   C  
ATOM   4147  CE1 PHE A 540      50.793  57.024 -62.145  0.00  0.00      PA   C  
ATOM   4148  CE2 PHE A 540      49.448  56.039 -63.907  0.00  0.00      PA   C  
ATOM   4149  CZ  PHE A 540      49.685  56.266 -62.545  0.00  0.00      PA   C  
ATOM   4150  N   GLU A 541      52.634  55.392 -67.590  1.00  0.00      PA   N  
ATOM   4151  CA  GLU A 541      51.819  54.295 -68.093  1.00  0.00      PA   C  
ATOM   4152  C   GLU A 541      52.535  52.953 -67.999  1.00  0.00      PA   C  
ATOM   4153  O   GLU A 541      51.877  51.910 -67.924  1.00  0.00      PA   O  
ATOM   4154  CB  GLU A 541      51.405  54.588 -69.536  1.00  0.00      PA   C  
ATOM   4155  CG  GLU A 541      50.406  53.608 -70.127  1.00  0.00      PA   C  
ATOM   4156  CD  GLU A 541      49.955  54.015 -71.515  1.00  0.00      PA   C  
ATOM   4157  OE1 GLU A 541      50.450  55.042 -72.025  1.00  0.00      PA   O  
ATOM   4158  OE2 GLU A 541      49.100  53.313 -72.095  1.00  0.00      PA   O1-
ATOM   4159  N   LEU A 542      53.673  52.851 -67.842  1.00  0.00      PA   N  
ATOM   4160  CA  LEU A 542      54.421  51.612 -67.668  1.00  0.00      PA   C  
ATOM   4161  C   LEU A 542      54.138  50.955 -66.323  1.00  0.00      PA   C  
ATOM   4162  O   LEU A 542      54.441  49.770 -66.148  1.00  0.00      PA   O  
ATOM   4163  CB  LEU A 542      55.921  51.874 -67.814  1.00  0.00      PA   C  
ATOM   4164  CG  LEU A 542      56.875  50.666 -67.659  0.00  0.00      PA   C  
ATOM   4165  CD1 LEU A 542      58.335  51.108 -67.835  0.00  0.00      PA   C  
ATOM   4166  CD2 LEU A 542      56.761  49.998 -66.281  0.00  0.00      PA   C  
ATOM   4167  N   PHE A 543      53.401  51.776 -65.441  1.00  0.00      PA   N  
ATOM   4168  CA  PHE A 543      53.044  51.190 -64.154  1.00  0.00      PA   C  
ATOM   4169  C   PHE A 543      51.853  50.248 -64.266  1.00  0.00      PA   C  
ATOM   4170  O   PHE A 543      51.849  49.173 -63.654  1.00  0.00      PA   O  
ATOM   4171  CB  PHE A 543      52.752  52.289 -63.135  1.00  0.00      PA   C  
ATOM   4172  CG  PHE A 543      52.123  51.780 -61.872  1.00  0.00      PA   C  
ATOM   4173  CD1 PHE A 543      52.851  51.026 -60.968  1.00  0.00      PA   C  
ATOM   4174  CD2 PHE A 543      50.797  52.057 -61.590  1.00  0.00      PA   C  
ATOM   4175  CE1 PHE A 543      52.263  50.555 -59.810  1.00  0.00      PA   C  
ATOM   4176  CE2 PHE A 543      50.205  51.593 -60.433  1.00  0.00      PA   C  
ATOM   4177  CZ  PHE A 543      50.937  50.841 -59.543  1.00  0.00      PA   C  
ATOM   4178  N   TYR A 544      50.794  50.800 -65.088  1.00  0.00      PA   N  
ATOM   4179  CA  TYR A 544      49.601  49.966 -65.151  1.00  0.00      PA   C  
ATOM   4180  C   TYR A 544      49.815  48.734 -66.020  1.00  0.00      PA   C  
ATOM   4181  O   TYR A 544      49.023  47.790 -65.946  1.00  0.00      PA   O  
ATOM   4182  CB  TYR A 544      48.408  50.772 -65.673  1.00  0.00      PA   C  
ATOM   4183  CG  TYR A 544      47.062  50.149 -65.355  1.00  0.00      PA   C  
ATOM   4184  CD1 TYR A 544      46.487  50.314 -64.101  1.00  0.00      PA   C  
ATOM   4185  CD2 TYR A 544      46.380  49.383 -66.291  1.00  0.00      PA   C  
ATOM   4186  CE1 TYR A 544      45.268  49.752 -63.794  1.00  0.00      PA   C  
ATOM   4187  CE2 TYR A 544      45.155  48.815 -65.990  1.00  0.00      PA   C  
ATOM   4188  CZ  TYR A 544      44.607  49.003 -64.739  1.00  0.00      PA   C  
ATOM   4189  OH  TYR A 544      43.393  48.439 -64.430  1.00  0.00      PA   O  
ATOM   4190  N   SER A 545      50.814  48.628 -66.763  1.00  0.00      PA   N  
ATOM   4191  CA  SER A 545      51.141  47.449 -67.557  1.00  0.00      PA   C  
ATOM   4192  C   SER A 545      51.900  46.414 -66.734  1.00  0.00      PA   C  
ATOM   4193  O   SER A 545      51.710  45.208 -66.922  1.00  0.00      PA   O  
ATOM   4194  CB  SER A 545      51.961  47.853 -68.783  1.00  0.00      PA   C  
ATOM   4195  OG  SER A 545      53.244  48.326 -68.405  1.00  0.00      PA   O  
ATOM   4196  N   GLN A 546      52.548  46.795 -65.740  1.00  0.00      PA   N  
ATOM   4197  CA  GLN A 546      53.318  45.870 -64.921  1.00  0.00      PA   C  
ATOM   4198  C   GLN A 546      52.556  45.387 -63.696  1.00  0.00      PA   C  
ATOM   4199  O   GLN A 546      52.869  44.309 -63.178  1.00  0.00      PA   O  
ATOM   4200  CB  GLN A 546      54.631  46.520 -64.475  1.00  0.00      PA   C  
ATOM   4201  CG  GLN A 546      55.621  46.754 -65.602  1.00  0.00      PA   C  
ATOM   4202  CD  GLN A 546      56.929  47.346 -65.113  1.00  0.00      PA   C  
ATOM   4203  NE2 GLN A 546      57.889  47.496 -66.021  1.00  0.00      PA   N  
ATOM   4204  OE1 GLN A 546      57.080  47.657 -63.930  1.00  0.00      PA   O  
ATOM   4205  N   HSE A 547      51.509  46.281 -63.282  1.00  0.00      PA   N  
ATOM   4206  CA  HSE A 547      50.813  45.892 -62.060  1.00  0.00      PA   C  
ATOM   4207  C   HSE A 547      49.738  44.843 -62.321  1.00  0.00      PA   C  
ATOM   4208  O   HSE A 547      49.510  43.968 -61.478  1.00  0.00      PA   O  
ATOM   4209  CB  HSE A 547      50.200  47.117 -61.385  1.00  0.00      PA   C  
ATOM   4210  CG  HSE A 547      49.582  46.819 -60.055  1.00  0.00      PA   C  
ATOM   4211  CD2 HSE A 547      50.091  46.877 -58.802  1.00  0.00      PA   C  
ATOM   4212  ND1 HSE A 547      48.279  46.390 -59.919  1.00  0.00      PA   N  
ATOM   4213  CE1 HSE A 547      48.008  46.205 -58.639  1.00  0.00      PA   C  
ATOM   4214  NE2 HSE A 547      49.092  46.493 -57.940  1.00  0.00      PA   N  
ATOM   4215  N   PHE A 548      49.043  45.029 -63.499  1.00  0.00      PA   N  
ATOM   4216  CA  PHE A 548      48.050  44.035 -63.872  1.00  0.00      PA   C  
ATOM   4217  C   PHE A 548      48.544  43.217 -65.058  1.00  0.00      PA   C  
ATOM   4218  O   PHE A 548      49.356  43.683 -65.861  1.00  0.00      PA   O  
ATOM   4219  CB  PHE A 548      46.700  44.682 -64.197  1.00  0.00      PA   C  
ATOM   4220  CG  PHE A 548      45.998  45.252 -62.996  1.00  0.00      PA   C  
ATOM   4221  CD1 PHE A 548      45.375  44.414 -62.085  1.00  0.00      PA   C  
ATOM   4222  CD2 PHE A 548      45.942  46.620 -62.786  1.00  0.00      PA   C  
ATOM   4223  CE1 PHE A 548      44.727  44.927 -60.976  1.00  0.00      PA   C  
ATOM   4224  CE2 PHE A 548      45.290  47.140 -61.679  1.00  0.00      PA   C  
ATOM   4225  CZ  PHE A 548      44.682  46.292 -60.775  1.00  0.00      PA   C  
ATOM   4226  N   SER A 549      47.973  41.959 -65.153  1.00  0.00      PA   N  
ATOM   4227  CA  SER A 549      48.505  40.995 -66.112  1.00  0.00      PA   C  
ATOM   4228  C   SER A 549      48.318  41.470 -67.550  1.00  0.00      PA   C  
ATOM   4229  O   SER A 549      49.293  41.730 -68.264  1.00  0.00      PA   O  
ATOM   4230  CB  SER A 549      47.839  39.634 -65.900  1.00  0.00      PA   C  
ATOM   4231  OG  SER A 549      46.453  39.694 -66.194  1.00  0.00      PA   O  
ATOM   4232  N   GLY A 550      47.298  41.687 -68.045  1.00  0.00      PA   N  
ATOM   4233  CA  GLY A 550      47.037  42.022 -69.431  1.00  0.00      PA   C  
ATOM   4234  C   GLY A 550      45.908  43.010 -69.632  1.00  0.00      PA   C  
ATOM   4235  O   GLY A 550      45.210  42.963 -70.650  1.00  0.00      PA   O  
ATOM   4236  N   ARG A 551      45.892  44.056 -68.829  1.00  0.00      PA   N  
ATOM   4237  CA  ARG A 551      44.805  45.018 -68.918  1.00  0.00      PA   C  
ATOM   4238  C   ARG A 551      45.151  46.118 -69.913  1.00  0.00      PA   C  
ATOM   4239  O   ARG A 551      46.214  46.740 -69.822  1.00  0.00      PA   O  
ATOM   4240  CB  ARG A 551      44.500  45.616 -67.546  1.00  0.00      PA   C  
ATOM   4241  CG  ARG A 551      43.924  44.612 -66.567  1.00  0.00      PA   C  
ATOM   4242  CD  ARG A 551      43.494  45.268 -65.272  1.00  0.00      PA   C  
ATOM   4243  NE  ARG A 551      42.939  44.292 -64.341  1.00  0.00      PA   N  
ATOM   4244  CZ  ARG A 551      42.428  44.597 -63.154  1.00  0.00      PA   C  
ATOM   4245  NH1 ARG A 551      42.382  45.861 -62.754  1.00  0.00      PA   N1+
ATOM   4246  NH2 ARG A 551      41.948  43.640 -62.371  1.00  0.00      PA   N  
ATOM   4247  N   LYS A 552      44.387  46.333 -70.901  1.00  0.00      PA   N  
ATOM   4248  CA  LYS A 552      44.533  47.385 -71.899  1.00  0.00      PA   C  
ATOM   4249  C   LYS A 552      43.679  48.572 -71.474  1.00  0.00      PA   C  
ATOM   4250  O   LYS A 552      42.451  48.459 -71.393  1.00  0.00      PA   O  
ATOM   4251  CB  LYS A 552      44.113  46.878 -73.281  1.00  0.00      PA   C  
ATOM   4252  CG  LYS A 552      44.348  47.839 -74.448  1.00  0.00      PA   C  
ATOM   4253  CD  LYS A 552      43.192  48.813 -74.651  1.00  0.00      PA   C  
ATOM   4254  CE  LYS A 552      41.896  48.090 -74.992  1.00  0.00      PA   C  
ATOM   4255  NZ  LYS A 552      41.972  47.386 -76.301  1.00  0.00      PA   N1+
ATOM   4256  N   LEU A 553      44.476  49.767 -71.333  1.00  0.00      PA   N  
ATOM   4257  CA  LEU A 553      43.763  50.984 -70.987  1.00  0.00      PA   C  
ATOM   4258  C   LEU A 553      43.607  51.877 -72.213  1.00  0.00      PA   C  
ATOM   4259  O   LEU A 553      44.469  51.911 -73.094  1.00  0.00      PA   O  
ATOM   4260  CB  LEU A 553      44.472  51.749 -69.861  1.00  0.00      PA   C  
ATOM   4261  CG  LEU A 553      45.899  52.286 -70.021  1.00  0.00      PA   C  
ATOM   4262  CD1 LEU A 553      45.935  53.627 -70.735  1.00  0.00      PA   C  
ATOM   4263  CD2 LEU A 553      46.538  52.425 -68.657  1.00  0.00      PA   C  
ATOM   4264  N   THR A 554      42.734  52.649 -72.304  1.00  0.00      PA   N  
ATOM   4265  CA  THR A 554      42.456  53.632 -73.341  1.00  0.00      PA   C  
ATOM   4266  C   THR A 554      42.194  54.977 -72.681  1.00  0.00      PA   C  
ATOM   4267  O   THR A 554      41.447  55.057 -71.699  1.00  0.00      PA   O  
ATOM   4268  CB  THR A 554      41.256  53.218 -74.199  1.00  0.00      PA   C  
ATOM   4269  CG2 THR A 554      41.534  51.907 -74.921  1.00  0.00      PA   C  
ATOM   4270  OG1 THR A 554      40.099  53.069 -73.366  1.00  0.00      PA   O  
ATOM   4271  N   TRP A 555      42.961  56.041 -73.289  1.00  0.00      PA   N  
ATOM   4272  CA  TRP A 555      42.877  57.368 -72.693  1.00  0.00      PA   C  
ATOM   4273  C   TRP A 555      41.622  58.095 -73.159  1.00  0.00      PA   C  
ATOM   4274  O   TRP A 555      41.362  58.196 -74.363  1.00  0.00      PA   O  
ATOM   4275  CB  TRP A 555      44.120  58.189 -73.043  1.00  0.00      PA   C  
ATOM   4276  CG  TRP A 555      45.356  57.758 -72.315  1.00  0.00      PA   C  
ATOM   4277  CD1 TRP A 555      46.299  56.878 -72.753  1.00  0.00      PA   C  
ATOM   4278  CD2 TRP A 555      45.796  58.208 -71.026  1.00  0.00      PA   C  
ATOM   4279  CE2 TRP A 555      47.003  57.548 -70.743  1.00  0.00      PA   C  
ATOM   4280  CE3 TRP A 555      45.279  59.100 -70.082  1.00  0.00      PA   C  
ATOM   4281  NE1 TRP A 555      47.290  56.740 -71.811  1.00  0.00      PA   N  
ATOM   4282  CZ2 TRP A 555      47.703  57.751 -69.560  1.00  0.00      PA   C  
ATOM   4283  CZ3 TRP A 555      45.978  59.301 -68.908  1.00  0.00      PA   C  
ATOM   4284  CH2 TRP A 555      47.176  58.631 -68.659  1.00  0.00      PA   C  
ATOM   4285  N   LEU A 556      41.033  58.776 -72.348  1.00  0.00      PA   N  
ATOM   4286  CA  LEU A 556      39.885  59.631 -72.622  1.00  0.00      PA   C  
ATOM   4287  C   LEU A 556      40.299  61.085 -72.456  1.00  0.00      PA   C  
ATOM   4288  O   LEU A 556      40.901  61.452 -71.442  1.00  0.00      PA   O  
ATOM   4289  CB  LEU A 556      38.719  59.309 -71.688  1.00  0.00      PA   C  
ATOM   4290  CG  LEU A 556      38.057  57.943 -71.855  1.00  0.00      PA   C  
ATOM   4291  CD1 LEU A 556      37.008  57.728 -70.776  1.00  0.00      PA   C  
ATOM   4292  CD2 LEU A 556      37.446  57.816 -73.241  1.00  0.00      PA   C  
ATOM   4293  N   HSE A 557      40.169  61.876 -73.473  1.00  0.00      PA   N  
ATOM   4294  CA  HSE A 557      40.504  63.291 -73.451  1.00  0.00      PA   C  
ATOM   4295  C   HSE A 557      39.293  64.190 -73.257  1.00  0.00      PA   C  
ATOM   4296  O   HSE A 557      39.464  65.390 -73.023  1.00  0.00      PA   O  
ATOM   4297  CB  HSE A 557      41.218  63.685 -74.751  1.00  0.00      PA   C  
ATOM   4298  CG  HSE A 557      42.521  62.979 -74.959  1.00  0.00      PA   C  
ATOM   4299  CD2 HSE A 557      43.785  63.317 -74.610  1.00  0.00      PA   C  
ATOM   4300  ND1 HSE A 557      42.613  61.761 -75.598  1.00  0.00      PA   N  
ATOM   4301  CE1 HSE A 557      43.877  61.380 -75.637  1.00  0.00      PA   C  
ATOM   4302  NE2 HSE A 557      44.609  62.307 -75.044  1.00  0.00      PA   N  
ATOM   4303  N   TYR A 558      38.182  63.850 -73.461  1.00  0.00      PA   N  
ATOM   4304  CA  TYR A 558      36.962  64.644 -73.379  1.00  0.00      PA   C  
ATOM   4305  C   TYR A 558      36.738  65.240 -71.995  1.00  0.00      PA   C  
ATOM   4306  O   TYR A 558      35.922  66.158 -71.857  1.00  0.00      PA   O  
ATOM   4307  CB  TYR A 558      35.775  63.766 -73.790  1.00  0.00      PA   C  
ATOM   4308  CG  TYR A 558      34.428  64.455 -73.848  1.00  0.00      PA   C  
ATOM   4309  CD1 TYR A 558      34.110  65.322 -74.886  1.00  0.00      PA   C  
ATOM   4310  CD2 TYR A 558      33.460  64.207 -72.882  1.00  0.00      PA   C  
ATOM   4311  CE1 TYR A 558      32.872  65.945 -74.945  1.00  0.00      PA   C  
ATOM   4312  CE2 TYR A 558      32.221  64.822 -72.933  1.00  0.00      PA   C  
ATOM   4313  CZ  TYR A 558      31.932  65.689 -73.966  1.00  0.00      PA   C  
ATOM   4314  OH  TYR A 558      30.698  66.300 -74.017  1.00  0.00      PA   O  
ATOM   4315  N   LEU A 559      37.351  64.792 -70.970  1.00  0.00      PA   N  
ATOM   4316  CA  LEU A 559      37.080  65.167 -69.583  1.00  0.00      PA   C  
ATOM   4317  C   LEU A 559      38.381  65.486 -68.845  1.00  0.00      PA   C  
ATOM   4318  O   LEU A 559      38.619  65.026 -67.728  1.00  0.00      PA   O  
ATOM   4319  CB  LEU A 559      36.312  64.053 -68.873  1.00  0.00      PA   C  
ATOM   4320  CG  LEU A 559      34.957  63.660 -69.471  1.00  0.00      PA   C  
ATOM   4321  CD1 LEU A 559      34.367  62.472 -68.727  1.00  0.00      PA   C  
ATOM   4322  CD2 LEU A 559      33.994  64.834 -69.481  1.00  0.00      PA   C  
ATOM   4323  N   CYS A 560      39.281  66.108 -69.386  1.00  0.00      PA   N  
ATOM   4324  CA  CYS A 560      40.594  66.423 -68.838  1.00  0.00      PA   C  
ATOM   4325  C   CYS A 560      40.699  67.912 -68.541  1.00  0.00      PA   C  
ATOM   4326  O   CYS A 560      40.264  68.746 -69.342  1.00  0.00      PA   O  
ATOM   4327  CB  CYS A 560      41.698  66.000 -69.806  1.00  0.00      PA   C  
ATOM   4328  SG  CYS A 560      41.753  64.219 -70.092  1.00  0.00      PA   S  
ATOM   4329  N   THR A 561      41.435  68.195 -67.384  1.00  0.00      PA   N  
ATOM   4330  CA  THR A 561      41.494  69.570 -66.919  1.00  0.00      PA   C  
ATOM   4331  C   THR A 561      42.887  70.160 -67.139  1.00  0.00      PA   C  
ATOM   4332  O   THR A 561      43.767  69.540 -67.744  1.00  0.00      PA   O  
ATOM   4333  CB  THR A 561      41.093  69.650 -65.444  1.00  0.00      PA   C  
ATOM   4334  CG2 THR A 561      39.735  69.001 -65.227  1.00  0.00      PA   C  
ATOM   4335  OG1 THR A 561      42.069  68.972 -64.645  1.00  0.00      PA   O  
ATOM   4336  N   GLY A 562      43.192  71.225 -66.572  1.00  0.00      PA   N  
ATOM   4337  CA  GLY A 562      44.473  71.910 -66.609  1.00  0.00      PA   C  
ATOM   4338  C   GLY A 562      44.697  72.666 -65.316  1.00  0.00      PA   C  
ATOM   4339  O   GLY A 562      44.230  72.221 -64.263  1.00  0.00      PA   O  
ATOM   4340  N   GLU A 563      45.478  73.793 -65.376  1.00  0.00      PA   N  
ATOM   4341  CA  GLU A 563      45.649  74.614 -64.180  1.00  0.00      PA   C  
ATOM   4342  C   GLU A 563      45.181  76.039 -64.453  1.00  0.00      PA   C  
ATOM   4343  O   GLU A 563      45.834  76.792 -65.184  1.00  0.00      PA   O  
ATOM   4344  CB  GLU A 563      47.090  74.597 -63.676  1.00  0.00      PA   C  
ATOM   4345  CG  GLU A 563      47.242  75.315 -62.340  1.00  0.00      PA   C  
ATOM   4346  CD  GLU A 563      46.400  74.684 -61.235  1.00  0.00      PA   C  
ATOM   4347  OE1 GLU A 563      46.096  73.475 -61.315  1.00  0.00      PA   O  
ATOM   4348  OE2 GLU A 563      46.033  75.403 -60.282  1.00  0.00      PA   O1-
ATOM   4349  N   VAL A 564      44.263  76.484 -63.933  1.00  0.00      PA   N  
ATOM   4350  CA  VAL A 564      43.576  77.773 -63.944  1.00  0.00      PA   C  
ATOM   4351  C   VAL A 564      44.350  78.813 -63.138  1.00  0.00      PA   C  
ATOM   4352  O   VAL A 564      45.476  78.556 -62.697  1.00  0.00      PA   O  
ATOM   4353  CB  VAL A 564      42.143  77.612 -63.411  1.00  0.00      PA   C  
ATOM   4354  CG1 VAL A 564      41.391  76.590 -64.251  1.00  0.00      PA   C  
ATOM   4355  CG2 VAL A 564      42.159  77.198 -61.950  1.00  0.00      PA   C  
ATOM   4356  N   LYS A 565      43.912  79.997 -63.039  1.00  0.00      PA   N  
ATOM   4357  CA  LYS A 565      44.448  81.050 -62.174  1.00  0.00      PA   C  
ATOM   4358  C   LYS A 565      45.698  81.728 -62.739  1.00  0.00      PA   C  
ATOM   4359  O   LYS A 565      46.822  81.489 -62.289  1.00  0.00      PA   O  
ATOM   4360  CB  LYS A 565      44.692  80.470 -60.767  1.00  0.00      PA   C  
ATOM   4361  CG  LYS A 565      45.178  81.418 -59.669  1.00  0.00      PA   C  
ATOM   4362  CD  LYS A 565      46.647  81.162 -59.328  1.00  0.00      PA   C  
ATOM   4363  CE  LYS A 565      47.113  81.989 -58.143  1.00  0.00      PA   C  
ATOM   4364  NZ  LYS A 565      46.443  81.561 -56.883  1.00  0.00      PA   N1+
ATOM   4365  N   MET A 566      45.680  82.382 -63.706  1.00  0.00      PA   N  
ATOM   4366  CA  MET A 566      46.650  83.356 -64.203  1.00  0.00      PA   C  
ATOM   4367  C   MET A 566      47.317  84.152 -63.086  1.00  0.00      PA   C  
ATOM   4368  O   MET A 566      46.710  84.400 -62.039  1.00  0.00      PA   O  
ATOM   4369  CB  MET A 566      45.964  84.342 -65.157  1.00  0.00      PA   C  
ATOM   4370  CG  MET A 566      45.620  83.805 -66.531  1.00  0.00      PA   C  
ATOM   4371  SD  MET A 566      47.099  83.520 -67.517  1.00  0.00      PA   S  
ATOM   4372  CE  MET A 566      47.642  85.206 -67.794  1.00  0.00      PA   C  
ATOM   4373  N   ASN A 567      48.577  84.500 -63.234  1.00  0.00      PA   N  
ATOM   4374  CA  ASN A 567      49.289  85.374 -62.304  1.00  0.00      PA   C  
ATOM   4375  C   ASN A 567      49.305  86.809 -62.831  1.00  0.00      PA   C  
ATOM   4376  O   ASN A 567      50.342  87.311 -63.270  1.00  0.00      PA   O  
ATOM   4377  CB  ASN A 567      50.718  84.873 -62.079  1.00  0.00      PA   C  
ATOM   4378  CG  ASN A 567      51.440  85.625 -60.973  1.00  0.00      PA   C  
ATOM   4379  ND2 ASN A 567      52.686  85.241 -60.720  1.00  0.00      PA   N  
ATOM   4380  OD1 ASN A 567      50.890  86.539 -60.359  1.00  0.00      PA   O  
ATOM   4381  N   LEU A 569      47.029  87.937 -60.419  1.00  0.00      PA   N  
ATOM   4382  CA  LEU A 569      45.897  88.271 -61.276  1.00  0.00      PA   C  
ATOM   4383  C   LEU A 569      45.541  87.110 -62.198  1.00  0.00      PA   C  
ATOM   4384  O   LEU A 569      45.803  87.156 -63.401  1.00  0.00      PA   O  
ATOM   4385  CB  LEU A 569      46.201  89.524 -62.101  1.00  0.00      PA   C  
ATOM   4386  CG  LEU A 569      46.351  90.835 -61.326  1.00  0.00      PA   C  
ATOM   4387  CD1 LEU A 569      46.794  91.959 -62.250  1.00  0.00      PA   C  
ATOM   4388  CD2 LEU A 569      45.051  91.197 -60.623  1.00  0.00      PA   C  
ATOM   4389  N   LYS A 571      44.466  85.836 -58.167  1.00  0.00      PA   N  
ATOM   4390  CA  LYS A 571      44.026  85.327 -56.870  1.00  0.00      PA   C  
ATOM   4391  C   LYS A 571      42.504  85.149 -56.743  1.00  0.00      PA   C  
ATOM   4392  O   LYS A 571      42.058  84.094 -56.293  1.00  0.00      PA   O  
ATOM   4393  CB  LYS A 571      44.530  86.233 -55.740  1.00  0.00      PA   C  
ATOM   4394  CG  LYS A 571      46.028  86.172 -55.500  1.00  0.00      PA   C  
ATOM   4395  CD  LYS A 571      46.423  87.043 -54.316  1.00  0.00      PA   C  
ATOM   4396  CE  LYS A 571      47.918  86.988 -54.060  1.00  0.00      PA   C  
ATOM   4397  NZ  LYS A 571      48.310  87.839 -52.901  1.00  0.00      PA   N1+
ATOM   4398  N   PRO A 572      41.638  86.203 -57.283  1.00  0.00      PA   N  
ATOM   4399  CA  PRO A 572      40.193  86.021 -57.087  1.00  0.00      PA   C  
ATOM   4400  C   PRO A 572      39.604  84.873 -57.904  1.00  0.00      PA   C  
ATOM   4401  O   PRO A 572      39.034  83.958 -57.311  1.00  0.00      PA   O  
ATOM   4402  CB  PRO A 572      39.602  87.358 -57.547  1.00  0.00      PA   C  
ATOM   4403  CG  PRO A 572      40.718  88.331 -57.432  1.00  0.00      PA   C  
ATOM   4404  CD  PRO A 572      41.943  87.555 -57.790  1.00  0.00      PA   C  
ATOM   4405  N   VAL A 574      37.660  84.349 -61.750  1.00  0.00      PA   N  
ATOM   4406  CA  VAL A 574      36.948  83.322 -62.501  1.00  0.00      PA   C  
ATOM   4407  C   VAL A 574      37.924  82.221 -62.906  1.00  0.00      PA   C  
ATOM   4408  O   VAL A 574      37.857  81.106 -62.384  1.00  0.00      PA   O  
ATOM   4409  CB  VAL A 574      36.242  83.921 -63.726  1.00  0.00      PA   C  
ATOM   4410  CG1 VAL A 574      35.536  82.830 -64.519  1.00  0.00      PA   C  
ATOM   4411  CG2 VAL A 574      35.263  85.004 -63.296  1.00  0.00      PA   C  
ATOM   4412  N   ALA A 575      38.697  82.362 -63.828  1.00  0.00      PA   N  
ATOM   4413  CA  ALA A 575      39.823  81.498 -64.180  1.00  0.00      PA   C  
ATOM   4414  C   ALA A 575      39.340  80.124 -64.660  1.00  0.00      PA   C  
ATOM   4415  O   ALA A 575      39.457  79.113 -63.967  1.00  0.00      PA   O  
ATOM   4416  CB  ALA A 575      40.793  81.366 -62.998  1.00  0.00      PA   C  
ATOM   4417  N   MET A 576      38.682  80.132 -65.855  1.00  0.00      PA   N  
ATOM   4418  CA  MET A 576      38.257  78.895 -66.509  1.00  0.00      PA   C  
ATOM   4419  C   MET A 576      39.187  78.633 -67.694  1.00  0.00      PA   C  
ATOM   4420  O   MET A 576      38.960  79.122 -68.802  1.00  0.00      PA   O  
ATOM   4421  CB  MET A 576      36.795  78.975 -66.950  1.00  0.00      PA   C  
ATOM   4422  CG  MET A 576      36.211  77.651 -67.446  1.00  0.00      PA   C  
ATOM   4423  SD  MET A 576      36.555  77.244 -69.172  1.00  0.00      PA   S  
ATOM   4424  CE  MET A 576      35.497  78.418 -70.014  1.00  0.00      PA   C  
ATOM   4425  N   VAL A 577      40.188  77.713 -67.369  1.00  0.00      PA   N  
ATOM   4426  CA  VAL A 577      41.011  77.149 -68.437  1.00  0.00      PA   C  
ATOM   4427  C   VAL A 577      41.485  75.751 -68.047  1.00  0.00      PA   C  
ATOM   4428  O   VAL A 577      42.392  75.586 -67.222  1.00  0.00      PA   O  
ATOM   4429  CB  VAL A 577      42.188  78.082 -68.799  1.00  0.00      PA   C  
ATOM   4430  CG1 VAL A 577      43.038  78.432 -67.579  1.00  0.00      PA   C  
ATOM   4431  CG2 VAL A 577      43.049  77.445 -69.884  1.00  0.00      PA   C  
ATOM   4432  N   THR A 578      40.683  74.729 -68.535  1.00  0.00      PA   N  
ATOM   4433  CA  THR A 578      41.077  73.344 -68.309  1.00  0.00      PA   C  
ATOM   4434  C   THR A 578      41.391  72.606 -69.600  1.00  0.00      PA   C  
ATOM   4435  O   THR A 578      42.452  71.980 -69.715  1.00  0.00      PA   O  
ATOM   4436  CB  THR A 578      39.967  72.611 -67.544  1.00  0.00      PA   C  
ATOM   4437  CG2 THR A 578      39.698  73.295 -66.210  1.00  0.00      PA   C  
ATOM   4438  OG1 THR A 578      38.767  72.610 -68.327  1.00  0.00      PA   O  
ATOM   4439  N   THR A 579      40.529  72.593 -70.553  1.00  0.00      PA   N  
ATOM   4440  CA  THR A 579      40.709  71.988 -71.865  1.00  0.00      PA   C  
ATOM   4441  C   THR A 579      41.296  73.036 -72.814  1.00  0.00      PA   C  
ATOM   4442  O   THR A 579      41.873  74.033 -72.373  1.00  0.00      PA   O  
ATOM   4443  CB  THR A 579      39.380  71.409 -72.365  1.00  0.00      PA   C  
ATOM   4444  CG2 THR A 579      38.885  70.315 -71.432  1.00  0.00      PA   C  
ATOM   4445  OG1 THR A 579      38.398  72.450 -72.439  1.00  0.00      PA   O  
ATOM   4446  N   TYR A 580      41.407  72.681 -74.086  1.00  0.00      PA   N  
ATOM   4447  CA  TYR A 580      41.694  73.682 -75.109  1.00  0.00      PA   C  
ATOM   4448  C   TYR A 580      43.174  74.044 -75.102  1.00  0.00      PA   C  
ATOM   4449  O   TYR A 580      43.542  75.196 -74.849  1.00  0.00      PA   O  
ATOM   4450  CB  TYR A 580      40.841  74.934 -74.877  1.00  0.00      PA   C  
ATOM   4451  CG  TYR A 580      39.351  74.669 -74.779  1.00  0.00      PA   C  
ATOM   4452  CD1 TYR A 580      38.790  73.502 -75.283  1.00  0.00      PA   C  
ATOM   4453  CD2 TYR A 580      38.514  75.568 -74.133  1.00  0.00      PA   C  
ATOM   4454  CE1 TYR A 580      37.437  73.253 -75.168  1.00  0.00      PA   C  
ATOM   4455  CE2 TYR A 580      37.159  75.327 -74.016  1.00  0.00      PA   C  
ATOM   4456  CZ  TYR A 580      36.625  74.169 -74.538  1.00  0.00      PA   C  
ATOM   4457  OH  TYR A 580      35.275  73.924 -74.426  1.00  0.00      PA   O  
ATOM   4458  N   GLN A 581      44.014  72.898 -75.286  1.00  0.00      PA   N  
ATOM   4459  CA  GLN A 581      45.460  73.021 -75.103  1.00  0.00      PA   C  
ATOM   4460  C   GLN A 581      46.073  73.642 -76.357  1.00  0.00      PA   C  
ATOM   4461  O   GLN A 581      46.584  72.959 -77.246  1.00  0.00      PA   O  
ATOM   4462  CB  GLN A 581      46.067  71.656 -74.805  1.00  0.00      PA   C  
ATOM   4463  CG  GLN A 581      45.484  70.959 -73.581  1.00  0.00      PA   C  
ATOM   4464  CD  GLN A 581      44.208  70.192 -73.895  1.00  0.00      PA   C  
ATOM   4465  NE2 GLN A 581      43.454  69.844 -72.859  1.00  0.00      PA   N  
ATOM   4466  OE1 GLN A 581      43.906  69.914 -75.057  1.00  0.00      PA   O  
ATOM   4467  N   MET A 582      46.262  74.823 -76.397  1.00  0.00      PA   N  
ATOM   4468  CA  MET A 582      46.812  75.553 -77.532  1.00  0.00      PA   C  
ATOM   4469  C   MET A 582      47.998  76.423 -77.131  1.00  0.00      PA   C  
ATOM   4470  O   MET A 582      49.095  76.254 -77.670  1.00  0.00      PA   O  
ATOM   4471  CB  MET A 582      45.712  76.401 -78.184  1.00  0.00      PA   C  
ATOM   4472  CG  MET A 582      44.522  75.585 -78.677  1.00  0.00      PA   C  
ATOM   4473  SD  MET A 582      44.951  74.297 -79.868  1.00  0.00      PA   S  
ATOM   4474  CE  MET A 582      45.386  75.277 -81.302  1.00  0.00      PA   C  
ATOM   4475  N   ALA A 583      47.985  77.258 -76.266  1.00  0.00      PA   N  
ATOM   4476  CA  ALA A 583      49.061  78.042 -75.650  1.00  0.00      PA   C  
ATOM   4477  C   ALA A 583      49.985  78.682 -76.688  1.00  0.00      PA   C  
ATOM   4478  O   ALA A 583      51.207  78.527 -76.645  1.00  0.00      PA   O  
ATOM   4479  CB  ALA A 583      49.860  77.183 -74.670  1.00  0.00      PA   C  
ATOM   4480  N   VAL A 584      49.624  79.471 -77.595  1.00  0.00      PA   N  
ATOM   4481  CA  VAL A 584      50.350  80.220 -78.625  1.00  0.00      PA   C  
ATOM   4482  C   VAL A 584      51.249  79.302 -79.456  1.00  0.00      PA   C  
ATOM   4483  O   VAL A 584      52.409  79.064 -79.119  1.00  0.00      PA   O  
ATOM   4484  CB  VAL A 584      51.170  81.374 -78.001  1.00  0.00      PA   C  
ATOM   4485  CG1 VAL A 584      51.949  82.128 -79.073  1.00  0.00      PA   C  
ATOM   4486  CG2 VAL A 584      50.256  82.318 -77.235  1.00  0.00      PA   C  
ATOM   4487  N   SER A 591      51.537  85.497 -82.136  1.00  0.00      PA   N  
ATOM   4488  CA  SER A 591      51.121  86.884 -81.960  1.00  0.00      PA   C  
ATOM   4489  C   SER A 591      50.477  87.089 -80.594  1.00  0.00      PA   C  
ATOM   4490  O   SER A 591      51.144  87.475 -79.634  1.00  0.00      PA   O  
ATOM   4491  CB  SER A 591      50.150  87.300 -83.065  1.00  0.00      PA   C  
ATOM   4492  OG  SER A 591      50.770  87.245 -84.337  1.00  0.00      PA   O  
ATOM   4493  N   GLU A 592      49.254  87.225 -80.815  1.00  0.00      PA   N  
ATOM   4494  CA  GLU A 592      48.514  87.404 -79.572  1.00  0.00      PA   C  
ATOM   4495  C   GLU A 592      47.720  86.151 -79.223  1.00  0.00      PA   C  
ATOM   4496  O   GLU A 592      47.626  85.769 -78.056  1.00  0.00      PA   O  
ATOM   4497  CB  GLU A 592      47.579  88.609 -79.674  1.00  0.00      PA   C  
ATOM   4498  CG  GLU A 592      46.879  88.947 -78.373  1.00  0.00      PA   C  
ATOM   4499  CD  GLU A 592      45.998  90.174 -78.477  1.00  0.00      PA   C  
ATOM   4500  OE1 GLU A 592      45.874  90.730 -79.588  1.00  0.00      PA   O  
ATOM   4501  OE2 GLU A 592      45.440  90.591 -77.441  1.00  0.00      PA   O1-
ATOM   4502  N   VAL A 594      46.852  85.585 -82.245  1.00  0.00      PA   N  
ATOM   4503  CA  VAL A 594      46.471  85.500 -83.648  1.00  0.00      PA   C  
ATOM   4504  C   VAL A 594      44.986  85.139 -83.722  1.00  0.00      PA   C  
ATOM   4505  O   VAL A 594      44.447  84.530 -82.799  1.00  0.00      PA   O  
ATOM   4506  CB  VAL A 594      47.345  84.474 -84.404  1.00  0.00      PA   C  
ATOM   4507  CG1 VAL A 594      47.019  84.462 -85.894  1.00  0.00      PA   C  
ATOM   4508  CG2 VAL A 594      48.821  84.750 -84.170  1.00  0.00      PA   C  
ATOM   4509  N   SER A 595      44.360  85.677 -84.950  1.00  0.00      PA   N  
ATOM   4510  CA  SER A 595      42.938  85.419 -85.123  1.00  0.00      PA   C  
ATOM   4511  C   SER A 595      42.683  83.920 -85.299  1.00  0.00      PA   C  
ATOM   4512  O   SER A 595      43.600  83.093 -85.281  1.00  0.00      PA   O  
ATOM   4513  CB  SER A 595      42.402  86.213 -86.312  1.00  0.00      PA   C  
ATOM   4514  OG  SER A 595      42.504  87.607 -86.081  1.00  0.00      PA   O  
ATOM   4515  N   TYR A 596      41.263  83.677 -85.540  1.00  0.00      PA   N  
ATOM   4516  CA  TYR A 596      40.894  82.265 -85.599  1.00  0.00      PA   C  
ATOM   4517  C   TYR A 596      41.107  81.683 -86.991  1.00  0.00      PA   C  
ATOM   4518  O   TYR A 596      41.639  80.575 -87.127  1.00  0.00      PA   O  
ATOM   4519  CB  TYR A 596      39.440  82.075 -85.152  1.00  0.00      PA   C  
ATOM   4520  CG  TYR A 596      38.389  82.583 -86.123  1.00  0.00      PA   C  
ATOM   4521  CD1 TYR A 596      37.967  83.905 -86.100  1.00  0.00      PA   C  
ATOM   4522  CD2 TYR A 596      37.799  81.725 -87.045  1.00  0.00      PA   C  
ATOM   4523  CE1 TYR A 596      37.004  84.363 -86.982  1.00  0.00      PA   C  
ATOM   4524  CE2 TYR A 596      36.837  82.173 -87.929  1.00  0.00      PA   C  
ATOM   4525  CZ  TYR A 596      36.442  83.492 -87.893  1.00  0.00      PA   C  
ATOM   4526  OH  TYR A 596      35.483  83.940 -88.771  1.00  0.00      PA   O  
ATOM   4527  N   LYS A 597      40.799  82.379 -88.027  1.00  0.00      PA   N  
ATOM   4528  CA  LYS A 597      40.917  81.901 -89.398  1.00  0.00      PA   C  
ATOM   4529  C   LYS A 597      42.258  82.278 -90.021  1.00  0.00      PA   C  
ATOM   4530  O   LYS A 597      42.508  81.947 -91.185  1.00  0.00      PA   O  
ATOM   4531  CB  LYS A 597      39.751  82.446 -90.236  1.00  0.00      PA   C  
ATOM   4532  CG  LYS A 597      39.554  81.780 -91.593  1.00  0.00      PA   C  
ATOM   4533  CD  LYS A 597      39.126  80.330 -91.421  1.00  0.00      PA   C  
ATOM   4534  CE  LYS A 597      38.922  79.640 -92.758  1.00  0.00      PA   C  
ATOM   4535  NZ  LYS A 597      37.761  80.195 -93.504  1.00  0.00      PA   N1+
ATOM   4536  N   GLU A 598      43.165  82.714 -89.166  1.00  0.00      PA   N  
ATOM   4537  CA  GLU A 598      44.507  83.048 -89.624  1.00  0.00      PA   C  
ATOM   4538  C   GLU A 598      45.555  82.036 -89.179  1.00  0.00      PA   C  
ATOM   4539  O   GLU A 598      46.686  82.082 -89.672  1.00  0.00      PA   O  
ATOM   4540  CB  GLU A 598      44.894  84.450 -89.136  1.00  0.00      PA   C  
ATOM   4541  CG  GLU A 598      44.064  85.561 -89.765  1.00  0.00      PA   C  
ATOM   4542  CD  GLU A 598      44.427  86.937 -89.245  1.00  0.00      PA   C  
ATOM   4543  OE1 GLU A 598      45.239  87.023 -88.299  1.00  0.00      PA   O  
ATOM   4544  OE2 GLU A 598      43.900  87.933 -89.782  1.00  0.00      PA   O1-
ATOM   4545  N   LEU A 599      45.014  81.097 -88.203  1.00  0.00      PA   N  
ATOM   4546  CA  LEU A 599      45.831  79.934 -87.869  1.00  0.00      PA   C  
ATOM   4547  C   LEU A 599      45.009  78.661 -87.997  1.00  0.00      PA   C  
ATOM   4548  O   LEU A 599      44.995  77.801 -87.114  1.00  0.00      PA   O  
ATOM   4549  CB  LEU A 599      46.443  80.025 -86.474  1.00  0.00      PA   C  
ATOM   4550  CG  LEU A 599      47.611  80.993 -86.291  1.00  0.00      PA   C  
ATOM   4551  CD1 LEU A 599      48.066  81.003 -84.841  1.00  0.00      PA   C  
ATOM   4552  CD2 LEU A 599      48.761  80.622 -87.215  1.00  0.00      PA   C  
ATOM   4553  N   GLN A 600      44.198  78.597 -89.114  1.00  0.00      PA   N  
ATOM   4554  CA  GLN A 600      43.565  77.329 -89.458  1.00  0.00      PA   C  
ATOM   4555  C   GLN A 600      44.596  76.222 -89.637  1.00  0.00      PA   C  
ATOM   4556  O   GLN A 600      44.251  75.039 -89.535  1.00  0.00      PA   O  
ATOM   4557  CB  GLN A 600      42.737  77.497 -90.736  1.00  0.00      PA   C  
ATOM   4558  CG  GLN A 600      41.902  76.288 -91.130  1.00  0.00      PA   C  
ATOM   4559  CD  GLN A 600      41.113  76.519 -92.405  1.00  0.00      PA   C  
ATOM   4560  NE2 GLN A 600      40.305  75.537 -92.788  1.00  0.00      PA   N  
ATOM   4561  OE1 GLN A 600      41.227  77.569 -93.038  1.00  0.00      PA   O  
ATOM   4562  N   ASP A 601      45.720  76.407 -89.708  1.00  0.00      PA   N  
ATOM   4563  CA  ASP A 601      46.793  75.444 -89.955  1.00  0.00      PA   C  
ATOM   4564  C   ASP A 601      47.479  75.036 -88.649  1.00  0.00      PA   C  
ATOM   4565  O   ASP A 601      48.683  75.204 -88.457  1.00  0.00      PA   O  
ATOM   4566  CB  ASP A 601      47.791  76.026 -90.952  1.00  0.00      PA   C  
ATOM   4567  CG  ASP A 601      48.400  77.339 -90.476  1.00  0.00      PA   C  
ATOM   4568  OD1 ASP A 601      47.998  77.838 -89.404  1.00  0.00      PA   O  
ATOM   4569  OD2 ASP A 601      49.286  77.872 -91.177  1.00  0.00      PA   O1-
ATOM   4570  N   SER A 602      46.517  74.449 -87.745  1.00  0.00      PA   N  
ATOM   4571  CA  SER A 602      47.054  73.946 -86.490  1.00  0.00      PA   C  
ATOM   4572  C   SER A 602      47.857  72.669 -86.741  1.00  0.00      PA   C  
ATOM   4573  O   SER A 602      48.023  72.213 -87.876  1.00  0.00      PA   O  
ATOM   4574  CB  SER A 602      45.926  73.707 -85.489  1.00  0.00      PA   C  
ATOM   4575  OG  SER A 602      45.068  72.669 -85.927  1.00  0.00      PA   O  
ATOM   4576  N   THR A 603      48.106  71.997 -85.574  1.00  0.00      PA   N  
ATOM   4577  CA  THR A 603      48.901  70.779 -85.672  1.00  0.00      PA   C  
ATOM   4578  C   THR A 603      47.973  69.595 -85.948  1.00  0.00      PA   C  
ATOM   4579  O   THR A 603      46.781  69.761 -86.221  1.00  0.00      PA   O  
ATOM   4580  CB  THR A 603      49.739  70.586 -84.411  1.00  0.00      PA   C  
ATOM   4581  CG2 THR A 603      50.690  71.760 -84.218  1.00  0.00      PA   C  
ATOM   4582  OG1 THR A 603      48.878  70.481 -83.271  1.00  0.00      PA   O  
ATOM   4583  N   GLN A 604      48.314  68.474 -85.843  1.00  0.00      PA   N  
ATOM   4584  CA  GLN A 604      47.570  67.293 -86.279  1.00  0.00      PA   C  
ATOM   4585  C   GLN A 604      46.410  67.036 -85.319  1.00  0.00      PA   C  
ATOM   4586  O   GLN A 604      46.590  66.544 -84.203  1.00  0.00      PA   O  
ATOM   4587  CB  GLN A 604      48.503  66.090 -86.408  1.00  0.00      PA   C  
ATOM   4588  CG  GLN A 604      49.202  65.620 -85.138  1.00  0.00      PA   C  
ATOM   4589  CD  GLN A 604      50.158  64.472 -85.396  1.00  0.00      PA   C  
ATOM   4590  NE2 GLN A 604      50.772  63.963 -84.335  1.00  0.00      PA   N  
ATOM   4591  OE1 GLN A 604      50.328  64.035 -86.535  1.00  0.00      PA   O  
ATOM   4592  N   MET A 605      45.177  67.597 -85.929  1.00  0.00      PA   N  
ATOM   4593  CA  MET A 605      43.951  67.412 -85.165  1.00  0.00      PA   C  
ATOM   4594  C   MET A 605      42.766  67.671 -86.084  1.00  0.00      PA   C  
ATOM   4595  O   MET A 605      42.823  68.555 -86.942  1.00  0.00      PA   O  
ATOM   4596  CB  MET A 605      43.902  68.339 -83.942  1.00  0.00      PA   C  
ATOM   4597  CG  MET A 605      43.961  69.821 -84.257  1.00  0.00      PA   C  
ATOM   4598  SD  MET A 605      44.002  70.826 -82.760  1.00  0.00      PA   S  
ATOM   4599  CE  MET A 605      45.665  70.512 -82.180  1.00  0.00      PA   C  
ATOM   4600  N   ASN A 606      41.747  67.113 -85.998  1.00  0.00      PA   N  
ATOM   4601  CA  ASN A 606      40.590  67.175 -86.877  1.00  0.00      PA   C  
ATOM   4602  C   ASN A 606      39.598  68.221 -86.384  1.00  0.00      PA   C  
ATOM   4603  O   ASN A 606      39.455  68.455 -85.181  1.00  0.00      PA   O  
ATOM   4604  CB  ASN A 606      39.914  65.807 -86.970  1.00  0.00      PA   C  
ATOM   4605  CG  ASN A 606      38.883  65.736 -88.082  1.00  0.00      PA   C  
ATOM   4606  ND2 ASN A 606      38.297  64.560 -88.266  1.00  0.00      PA   N  
ATOM   4607  OD1 ASN A 606      38.625  66.720 -88.774  1.00  0.00      PA   O  
ATOM   4608  N   GLU A 607      39.023  68.947 -87.466  1.00  0.00      PA   N  
ATOM   4609  CA  GLU A 607      38.076  70.019 -87.187  1.00  0.00      PA   C  
ATOM   4610  C   GLU A 607      36.693  69.512 -86.788  1.00  0.00      PA   C  
ATOM   4611  O   GLU A 607      35.720  70.267 -86.902  1.00  0.00      PA   O  
ATOM   4612  CB  GLU A 607      37.959  70.949 -88.399  1.00  0.00      PA   C  
ATOM   4613  CG  GLU A 607      39.217  71.755 -88.692  1.00  0.00      PA   C  
ATOM   4614  CD  GLU A 607      39.068  72.653 -89.906  1.00  0.00      PA   C  
ATOM   4615  OE1 GLU A 607      38.033  72.556 -90.598  1.00  0.00      PA   O  
ATOM   4616  OE2 GLU A 607      39.989  73.456 -90.171  1.00  0.00      PA   O1-
ATOM   4617  N   LYS A 608      36.432  68.478 -86.430  1.00  0.00      PA   N  
ATOM   4618  CA  LYS A 608      35.139  67.974 -85.975  1.00  0.00      PA   C  
ATOM   4619  C   LYS A 608      34.671  68.719 -84.729  1.00  0.00      PA   C  
ATOM   4620  O   LYS A 608      33.625  69.377 -84.739  1.00  0.00      PA   O  
ATOM   4621  CB  LYS A 608      35.222  66.469 -85.710  1.00  0.00      PA   C  
ATOM   4622  CG  LYS A 608      35.365  65.621 -86.964  1.00  0.00      PA   C  
ATOM   4623  CD  LYS A 608      35.395  64.136 -86.628  1.00  0.00      PA   C  
ATOM   4624  CE  LYS A 608      35.523  63.283 -87.883  1.00  0.00      PA   C  
ATOM   4625  NZ  LYS A 608      35.575  61.829 -87.568  1.00  0.00      PA   N1+
ATOM   4626  N   GLU A 609      35.430  68.644 -83.648  1.00  0.00      PA   N  
ATOM   4627  CA  GLU A 609      35.171  69.428 -82.448  1.00  0.00      PA   C  
ATOM   4628  C   GLU A 609      36.154  70.573 -82.263  1.00  0.00      PA   C  
ATOM   4629  O   GLU A 609      35.992  71.364 -81.329  1.00  0.00      PA   O  
ATOM   4630  CB  GLU A 609      35.182  68.537 -81.201  1.00  0.00      PA   C  
ATOM   4631  CG  GLU A 609      33.995  67.594 -81.094  1.00  0.00      PA   C  
ATOM   4632  CD  GLU A 609      34.011  66.784 -79.811  1.00  0.00      PA   C  
ATOM   4633  OE1 GLU A 609      35.014  66.861 -79.071  1.00  0.00      PA   O  
ATOM   4634  OE2 GLU A 609      33.019  66.077 -79.539  1.00  0.00      PA   O1-
ATOM   4635  N   LEU A 610      37.271  70.561 -83.059  1.00  0.00      PA   N  
ATOM   4636  CA  LEU A 610      38.174  71.705 -82.992  1.00  0.00      PA   C  
ATOM   4637  C   LEU A 610      37.435  73.002 -83.291  1.00  0.00      PA   C  
ATOM   4638  O   LEU A 610      37.601  74.004 -82.585  1.00  0.00      PA   O  
ATOM   4639  CB  LEU A 610      39.335  71.520 -83.966  1.00  0.00      PA   C  
ATOM   4640  CG  LEU A 610      40.319  72.691 -83.991  1.00  0.00      PA   C  
ATOM   4641  CD1 LEU A 610      40.990  72.854 -82.636  1.00  0.00      PA   C  
ATOM   4642  CD2 LEU A 610      41.343  72.521 -85.101  1.00  0.00      PA   C  
ATOM   4643  N   THR A 611      36.820  73.085 -84.425  1.00  0.00      PA   N  
ATOM   4644  CA  THR A 611      36.082  74.287 -84.798  1.00  0.00      PA   C  
ATOM   4645  C   THR A 611      35.103  74.721 -83.713  1.00  0.00      PA   C  
ATOM   4646  O   THR A 611      34.754  75.905 -83.649  1.00  0.00      PA   O  
ATOM   4647  CB  THR A 611      35.342  74.063 -86.120  1.00  0.00      PA   C  
ATOM   4648  CG2 THR A 611      34.241  73.023 -85.957  1.00  0.00      PA   C  
ATOM   4649  OG1 THR A 611      34.766  75.297 -86.567  1.00  0.00      PA   O  
ATOM   4650  N   LYS A 612      34.589  73.975 -82.948  1.00  0.00      PA   N  
ATOM   4651  CA  LYS A 612      33.694  74.302 -81.846  1.00  0.00      PA   C  
ATOM   4652  C   LYS A 612      34.432  74.825 -80.621  1.00  0.00      PA   C  
ATOM   4653  O   LYS A 612      33.785  75.152 -79.621  1.00  0.00      PA   O  
ATOM   4654  CB  LYS A 612      32.868  73.073 -81.455  1.00  0.00      PA   C  
ATOM   4655  CG  LYS A 612      31.915  72.583 -82.534  1.00  0.00      PA   C  
ATOM   4656  CD  LYS A 612      31.133  71.367 -82.061  1.00  0.00      PA   C  
ATOM   4657  CE  LYS A 612      30.125  70.913 -83.103  1.00  0.00      PA   C  
ATOM   4658  NZ  LYS A 612      30.788  70.381 -84.326  1.00  0.00      PA   N1+
ATOM   4659  N   THR A 613      35.738  74.756 -80.586  1.00  0.00      PA   N  
ATOM   4660  CA  THR A 613      36.537  75.124 -79.425  1.00  0.00      PA   C  
ATOM   4661  C   THR A 613      37.515  76.259 -79.709  1.00  0.00      PA   C  
ATOM   4662  O   THR A 613      38.353  76.563 -78.852  1.00  0.00      PA   O  
ATOM   4663  CB  THR A 613      37.309  73.906 -78.899  1.00  0.00      PA   C  
ATOM   4664  CG2 THR A 613      36.351  72.787 -78.512  1.00  0.00      PA   C  
ATOM   4665  OG1 THR A 613      38.203  73.433 -79.913  1.00  0.00      PA   O  
ATOM   4666  N   ILE A 614      37.569  76.816 -80.815  1.00  0.00      PA   N  
ATOM   4667  CA  ILE A 614      38.496  77.885 -81.166  1.00  0.00      PA   C  
ATOM   4668  C   ILE A 614      38.193  79.147 -80.368  1.00  0.00      PA   C  
ATOM   4669  O   ILE A 614      39.014  79.602 -79.571  1.00  0.00      PA   O  
ATOM   4670  CB  ILE A 614      38.460  78.180 -82.674  1.00  0.00      PA   C  
ATOM   4671  CG1 ILE A 614      38.840  76.932 -83.470  1.00  0.00      PA   C  
ATOM   4672  CG2 ILE A 614      39.393  79.334 -83.011  1.00  0.00      PA   C  
ATOM   4673  CD  ILE A 614      40.231  76.420 -83.172  1.00  0.00      PA   C  
ATOM   4674  N   SER A 616      36.076  79.149 -78.511  1.00  0.00      PA   N  
ATOM   4675  CA  SER A 616      35.636  79.040 -77.127  1.00  0.00      PA   C  
ATOM   4676  C   SER A 616      36.530  79.865 -76.205  1.00  0.00      PA   C  
ATOM   4677  O   SER A 616      36.064  80.418 -75.211  1.00  0.00      PA   O  
ATOM   4678  CB  SER A 616      35.621  77.576 -76.683  1.00  0.00      PA   C  
ATOM   4679  OG  SER A 616      35.196  77.458 -75.337  1.00  0.00      PA   O  
ATOM   4680  N   LEU A 617      37.786  79.856 -76.415  1.00  0.00      PA   N  
ATOM   4681  CA  LEU A 617      38.703  80.678 -75.633  1.00  0.00      PA   C  
ATOM   4682  C   LEU A 617      38.621  82.145 -76.029  1.00  0.00      PA   C  
ATOM   4683  O   LEU A 617      38.776  83.024 -75.174  1.00  0.00      PA   O  
ATOM   4684  CB  LEU A 617      40.136  80.165 -75.783  1.00  0.00      PA   C  
ATOM   4685  CG  LEU A 617      41.200  80.889 -74.954  1.00  0.00      PA   C  
ATOM   4686  CD1 LEU A 617      40.898  80.763 -73.468  1.00  0.00      PA   C  
ATOM   4687  CD2 LEU A 617      42.584  80.343 -75.264  1.00  0.00      PA   C  
ATOM   4688  N   LEU A 618      38.560  82.424 -77.335  1.00  0.00      PA   N  
ATOM   4689  CA  LEU A 618      38.305  83.779 -77.803  1.00  0.00      PA   C  
ATOM   4690  C   LEU A 618      36.863  84.208 -77.578  1.00  0.00      PA   C  
ATOM   4691  O   LEU A 618      36.379  85.128 -78.248  1.00  0.00      PA   O  
ATOM   4692  CB  LEU A 618      38.691  83.907 -79.282  1.00  0.00      PA   C  
ATOM   4693  CG  LEU A 618      38.086  82.972 -80.338  1.00  0.00      PA   C  
ATOM   4694  CD1 LEU A 618      36.749  83.471 -80.874  1.00  0.00      PA   C  
ATOM   4695  CD2 LEU A 618      39.075  82.770 -81.477  1.00  0.00      PA   C  
ATOM   4696  N   ASP A 619      36.182  83.780 -76.772  1.00  0.00      PA   N  
ATOM   4697  CA  ASP A 619      34.792  84.084 -76.474  1.00  0.00      PA   C  
ATOM   4698  C   ASP A 619      34.528  84.418 -75.014  1.00  0.00      PA   C  
ATOM   4699  O   ASP A 619      33.562  85.132 -74.732  1.00  0.00      PA   O  
ATOM   4700  CB  ASP A 619      33.892  82.905 -76.883  1.00  0.00      PA   C  
ATOM   4701  CG  ASP A 619      32.416  83.204 -76.698  1.00  0.00      PA   C  
ATOM   4702  OD1 ASP A 619      31.855  83.972 -77.507  1.00  0.00      PA   O  
ATOM   4703  OD2 ASP A 619      31.817  82.668 -75.741  1.00  0.00      PA   O1-
ATOM   4704  N   VAL A 620      35.237  83.950 -74.084  1.00  0.00      PA   N  
ATOM   4705  CA  VAL A 620      34.850  84.042 -72.680  1.00  0.00      PA   C  
ATOM   4706  C   VAL A 620      35.468  85.255 -71.996  1.00  0.00      PA   C  
ATOM   4707  O   VAL A 620      34.758  86.208 -71.654  1.00  0.00      PA   O  
ATOM   4708  CB  VAL A 620      35.230  82.751 -71.931  1.00  0.00      PA   C  
ATOM   4709  CG1 VAL A 620      34.899  82.873 -70.450  1.00  0.00      PA   C  
ATOM   4710  CG2 VAL A 620      34.524  81.551 -72.544  1.00  0.00      PA   C  
ATOM   4711  N   LYS A 621      36.859  85.108 -71.739  1.00  0.00      PA   N  
ATOM   4712  CA  LYS A 621      37.468  86.216 -71.009  1.00  0.00      PA   C  
ATOM   4713  C   LYS A 621      38.750  86.763 -71.626  1.00  0.00      PA   C  
ATOM   4714  O   LYS A 621      38.964  87.979 -71.640  1.00  0.00      PA   O  
ATOM   4715  CB  LYS A 621      37.747  85.792 -69.564  1.00  0.00      PA   C  
ATOM   4716  CG  LYS A 621      36.501  85.584 -68.723  1.00  0.00      PA   C  
ATOM   4717  CD  LYS A 621      36.853  85.108 -67.328  1.00  0.00      PA   C  
ATOM   4718  CE  LYS A 621      37.493  86.221 -66.517  1.00  0.00      PA   C  
ATOM   4719  NZ  LYS A 621      36.525  87.307 -66.201  1.00  0.00      PA   N1+
ATOM   4720  N   MET A 622      39.601  85.680 -72.072  1.00  0.00      PA   N  
ATOM   4721  CA  MET A 622      41.027  85.974 -72.182  1.00  0.00      PA   C  
ATOM   4722  C   MET A 622      41.475  86.412 -73.569  1.00  0.00      PA   C  
ATOM   4723  O   MET A 622      42.467  87.141 -73.679  1.00  0.00      PA   O  
ATOM   4724  CB  MET A 622      41.841  84.753 -71.741  1.00  0.00      PA   C  
ATOM   4725  CG  MET A 622      41.674  84.438 -70.258  1.00  0.00      PA   C  
ATOM   4726  SD  MET A 622      42.559  82.973 -69.694  1.00  0.00      PA   S  
ATOM   4727  CE  MET A 622      42.027  82.899 -67.983  1.00  0.00      PA   C  
ATOM   4728  N   ILE A 623      40.949  85.987 -74.675  1.00  0.00      PA   N  
ATOM   4729  CA  ILE A 623      41.224  86.464 -76.022  1.00  0.00      PA   C  
ATOM   4730  C   ILE A 623      40.047  87.250 -76.587  1.00  0.00      PA   C  
ATOM   4731  O   ILE A 623      40.244  88.250 -77.283  1.00  0.00      PA   O  
ATOM   4732  CB  ILE A 623      41.613  85.296 -76.956  1.00  0.00      PA   C  
ATOM   4733  CG1 ILE A 623      42.908  84.643 -76.475  1.00  0.00      PA   C  
ATOM   4734  CG2 ILE A 623      41.784  85.779 -78.388  1.00  0.00      PA   C  
ATOM   4735  CD  ILE A 623      43.248  83.366 -77.205  1.00  0.00      PA   C  
ATOM   4736  N   ASN A 624      39.060  87.072 -76.693  1.00  0.00      PA   N  
ATOM   4737  CA  ASN A 624      37.841  87.769 -77.102  1.00  0.00      PA   C  
ATOM   4738  C   ASN A 624      37.827  88.061 -78.601  1.00  0.00      PA   C  
ATOM   4739  O   ASN A 624      38.044  89.197 -79.021  1.00  0.00      PA   O  
ATOM   4740  CB  ASN A 624      37.677  89.073 -76.313  1.00  0.00      PA   C  
ATOM   4741  CG  ASN A 624      36.305  89.702 -76.497  1.00  0.00      PA   C  
ATOM   4742  ND2 ASN A 624      36.085  90.839 -75.848  1.00  0.00      PA   N  
ATOM   4743  OD1 ASN A 624      35.454  89.173 -77.214  1.00  0.00      PA   O  
ATOM   4744  N   GLU A 635      36.179  88.753 -87.909  1.00  0.00      PA   N  
ATOM   4745  CA  GLU A 635      37.302  89.001 -87.010  1.00  0.00      PA   C  
ATOM   4746  C   GLU A 635      37.837  90.425 -87.176  1.00  0.00      PA   C  
ATOM   4747  O   GLU A 635      38.252  90.828 -88.264  1.00  0.00      PA   O  
ATOM   4748  CB  GLU A 635      38.405  87.957 -87.243  1.00  0.00      PA   C  
ATOM   4749  CG  GLU A 635      39.008  87.944 -88.643  1.00  0.00      PA   C  
ATOM   4750  CD  GLU A 635      39.977  86.796 -88.853  1.00  0.00      PA   C  
ATOM   4751  OE1 GLU A 635      40.134  85.973 -87.928  1.00  0.00      PA   O  
ATOM   4752  OE2 GLU A 635      40.583  86.720 -89.943  1.00  0.00      PA   O1-
ATOM   4753  N   SER A 636      37.959  91.085 -86.483  1.00  0.00      PA   N  
ATOM   4754  CA  SER A 636      38.407  92.474 -86.510  1.00  0.00      PA   C  
ATOM   4755  C   SER A 636      39.618  92.708 -85.617  1.00  0.00      PA   C  
ATOM   4756  O   SER A 636      40.663  93.146 -86.111  1.00  0.00      PA   O  
ATOM   4757  CB  SER A 636      37.251  93.399 -86.104  1.00  0.00      PA   C  
ATOM   4758  OG  SER A 636      36.879  93.180 -84.753  1.00  0.00      PA   O  
ATOM   4759  N   SER A 637      39.429  92.370 -84.271  1.00  0.00      PA   N  
ATOM   4760  CA  SER A 637      40.533  92.572 -83.339  1.00  0.00      PA   C  
ATOM   4761  C   SER A 637      40.264  91.843 -82.027  1.00  0.00      PA   C  
ATOM   4762  O   SER A 637      39.223  92.056 -81.396  1.00  0.00      PA   O  
ATOM   4763  CB  SER A 637      40.758  94.064 -83.083  1.00  0.00      PA   C  
ATOM   4764  OG  SER A 637      39.647  94.643 -82.420  1.00  0.00      PA   O  
ATOM   4765  N   PHE A 638      40.971  90.981 -81.607  1.00  0.00      PA   N  
ATOM   4766  CA  PHE A 638      40.820  90.163 -80.408  1.00  0.00      PA   C  
ATOM   4767  C   PHE A 638      41.951  90.506 -79.447  1.00  0.00      PA   C  
ATOM   4768  O   PHE A 638      43.124  90.262 -79.754  1.00  0.00      PA   O  
ATOM   4769  CB  PHE A 638      40.832  88.672 -80.762  1.00  0.00      PA   C  
ATOM   4770  CG  PHE A 638      39.650  88.229 -81.591  1.00  0.00      PA   C  
ATOM   4771  CD1 PHE A 638      38.501  89.002 -81.666  1.00  0.00      PA   C  
ATOM   4772  CD2 PHE A 638      39.697  87.045 -82.309  1.00  0.00      PA   C  
ATOM   4773  CE1 PHE A 638      37.421  88.600 -82.431  1.00  0.00      PA   C  
ATOM   4774  CE2 PHE A 638      38.618  86.638 -83.076  1.00  0.00      PA   C  
ATOM   4775  CZ  PHE A 638      37.479  87.416 -83.137  1.00  0.00      PA   C  
ATOM   4776  N   SER A 639      41.539  90.972 -78.207  1.00  0.00      PA   N  
ATOM   4777  CA  SER A 639      42.506  91.543 -77.278  1.00  0.00      PA   C  
ATOM   4778  C   SER A 639      42.685  90.661 -76.047  1.00  0.00      PA   C  
ATOM   4779  O   SER A 639      41.769  89.943 -75.635  1.00  0.00      PA   O  
ATOM   4780  CB  SER A 639      42.077  92.949 -76.845  1.00  0.00      PA   C  
ATOM   4781  OG  SER A 639      40.878  92.907 -76.089  1.00  0.00      PA   O  
ATOM   4782  N   LEU A 640      43.665  90.748 -75.372  1.00  0.00      PA   N  
ATOM   4783  CA  LEU A 640      43.995  89.939 -74.206  1.00  0.00      PA   C  
ATOM   4784  C   LEU A 640      43.332  90.483 -72.946  1.00  0.00      PA   C  
ATOM   4785  O   LEU A 640      43.058  91.681 -72.826  1.00  0.00      PA   O  
ATOM   4786  CB  LEU A 640      45.508  89.873 -74.004  1.00  0.00      PA   C  
ATOM   4787  CG  LEU A 640      46.283  89.074 -75.050  1.00  0.00      PA   C  
ATOM   4788  CD1 LEU A 640      47.781  89.199 -74.831  1.00  0.00      PA   C  
ATOM   4789  CD2 LEU A 640      45.857  87.614 -75.029  1.00  0.00      PA   C  
ATOM   4790  N   ASN A 641      42.992  89.670 -72.052  1.00  0.00      PA   N  
ATOM   4791  CA  ASN A 641      42.301  90.025 -70.821  1.00  0.00      PA   C  
ATOM   4792  C   ASN A 641      43.212  90.829 -69.900  1.00  0.00      PA   C  
ATOM   4793  O   ASN A 641      44.440  90.711 -69.942  1.00  0.00      PA   O  
ATOM   4794  CB  ASN A 641      41.819  88.765 -70.102  1.00  0.00      PA   C  
ATOM   4795  CG  ASN A 641      40.837  89.065 -68.987  1.00  0.00      PA   C  
ATOM   4796  ND2 ASN A 641      40.365  88.018 -68.321  1.00  0.00      PA   N  
ATOM   4797  OD1 ASN A 641      40.508  90.222 -68.723  1.00  0.00      PA   O  
ATOM   4798  N   MET A 642      42.572  91.625 -69.016  1.00  0.00      PA   N  
ATOM   4799  CA  MET A 642      43.289  92.469 -68.070  1.00  0.00      PA   C  
ATOM   4800  C   MET A 642      43.145  92.017 -66.623  1.00  0.00      PA   C  
ATOM   4801  O   MET A 642      43.720  92.655 -65.735  1.00  0.00      PA   O  
ATOM   4802  CB  MET A 642      42.822  93.924 -68.202  1.00  0.00      PA   C  
ATOM   4803  CG  MET A 642      43.220  94.609 -69.504  1.00  0.00      PA   C  
ATOM   4804  SD  MET A 642      45.006  94.798 -69.698  1.00  0.00      PA   S  
ATOM   4805  CE  MET A 642      45.367  93.536 -70.915  1.00  0.00      PA   C  
ATOM   4806  N   ASN A 643      42.197  91.061 -66.389  1.00  0.00      PA   N  
ATOM   4807  CA  ASN A 643      42.035  90.579 -65.023  1.00  0.00      PA   C  
ATOM   4808  C   ASN A 643      41.471  89.166 -65.061  1.00  0.00      PA   C  
ATOM   4809  O   ASN A 643      40.843  88.755 -66.041  1.00  0.00      PA   O  
ATOM   4810  CB  ASN A 643      41.119  91.495 -64.203  1.00  0.00      PA   C  
ATOM   4811  CG  ASN A 643      41.186  91.208 -62.715  1.00  0.00      PA   C  
ATOM   4812  ND2 ASN A 643      40.391  91.933 -61.936  1.00  0.00      PA   N  
ATOM   4813  OD1 ASN A 643      41.939  90.341 -62.271  1.00  0.00      PA   O  
ATOM   4814  N   PHE A 644      41.368  88.650 -64.010  1.00  0.00      PA   N  
ATOM   4815  CA  PHE A 644      40.801  87.318 -63.802  1.00  0.00      PA   C  
ATOM   4816  C   PHE A 644      41.216  86.342 -64.900  1.00  0.00      PA   C  
ATOM   4817  CB  PHE A 644      39.274  87.396 -63.719  1.00  0.00      PA   C  
ATOM   4818  CG  PHE A 644      38.768  88.160 -62.527  1.00  0.00      PA   C  
ATOM   4819  CD1 PHE A 644      39.595  88.415 -61.444  1.00  0.00      PA   C  
ATOM   4820  CD2 PHE A 644      37.469  88.639 -62.496  1.00  0.00      PA   C  
ATOM   4821  CE1 PHE A 644      39.133  89.124 -60.354  1.00  0.00      PA   C  
ATOM   4822  CE2 PHE A 644      37.000  89.347 -61.406  1.00  0.00      PA   C  
ATOM   4823  CZ  PHE A 644      37.834  89.590 -60.333  1.00  0.00      PA   C  
ATOM   4824  OT1 PHE A 644      41.804  86.818 -65.554  0.00  0.00      PA   O  
ATOM   4825  OT2 PHE A 644      40.805  85.449 -64.714  0.00  0.00      PA   O  
TER   
ATOM   4826  N   THR C 661      25.624  68.115 -83.115  1.00  0.00      PC   N  
ATOM   4827  CA  THR C 661      24.663  67.559 -84.065  1.00  0.00      PC   C  
ATOM   4828  C   THR C 661      24.640  66.017 -84.156  1.00  0.00      PC   C  
ATOM   4829  O   THR C 661      23.581  65.449 -84.419  1.00  0.00      PC   O  
ATOM   4830  CB  THR C 661      24.879  68.144 -85.486  1.00  0.00      PC   C  
ATOM   4831  CG2 THR C 661      24.649  69.649 -85.482  1.00  0.00      PC   C  
ATOM   4832  OG1 THR C 661      26.208  67.866 -85.943  1.00  0.00      PC   O  
ATOM   4833  N   PRO C 662      25.600  65.303 -83.899  1.00  0.00      PC   N  
ATOM   4834  CA  PRO C 662      25.511  63.842 -83.757  1.00  0.00      PC   C  
ATOM   4835  C   PRO C 662      24.905  63.447 -82.419  1.00  0.00      PC   C  
ATOM   4836  O   PRO C 662      23.999  62.607 -82.352  1.00  0.00      PC   O  
ATOM   4837  CB  PRO C 662      26.970  63.381 -83.881  1.00  0.00      PC   C  
ATOM   4838  CG  PRO C 662      27.770  64.548 -83.460  1.00  0.00      PC   C  
ATOM   4839  CD  PRO C 662      27.008  65.750 -83.928  1.00  0.00      PC   C  
ATOM   4840  N   GLN C 663      25.249  64.178 -81.386  1.00  0.00      PC   N  
ATOM   4841  CA  GLN C 663      24.726  63.894 -80.055  1.00  0.00      PC   C  
ATOM   4842  C   GLN C 663      23.287  64.379 -79.921  1.00  0.00      PC   C  
ATOM   4843  O   GLN C 663      22.467  63.740 -79.246  1.00  0.00      PC   O  
ATOM   4844  CB  GLN C 663      25.630  64.538 -79.004  1.00  0.00      PC   C  
ATOM   4845  CG  GLN C 663      25.296  64.183 -77.570  1.00  0.00      PC   C  
ATOM   4846  CD  GLN C 663      26.283  64.774 -76.583  1.00  0.00      PC   C  
ATOM   4847  NE2 GLN C 663      26.093  64.473 -75.304  1.00  0.00      PC   N  
ATOM   4848  OE1 GLN C 663      27.209  65.491 -76.966  1.00  0.00      PC   O  
ATOM   4849  N   GLU C 664      23.055  65.606 -80.646  1.00  0.00      PC   N  
ATOM   4850  CA  GLU C 664      21.676  66.083 -80.704  1.00  0.00      PC   C  
ATOM   4851  C   GLU C 664      20.734  64.981 -81.169  1.00  0.00      PC   C  
ATOM   4852  O   GLU C 664      19.679  64.751 -80.569  1.00  0.00      PC   O  
ATOM   4853  CB  GLU C 664      21.583  67.292 -81.639  1.00  0.00      PC   C  
ATOM   4854  CG  GLU C 664      22.333  68.522 -81.157  1.00  0.00      PC   C  
ATOM   4855  CD  GLU C 664      21.707  69.139 -79.925  1.00  0.00      PC   C  
ATOM   4856  OE1 GLU C 664      20.469  69.054 -79.782  1.00  0.00      PC   O  
ATOM   4857  OE2 GLU C 664      22.452  69.710 -79.101  1.00  0.00      PC   O1-
ATOM   4858  N   MET C 665      21.012  64.365 -82.285  1.00  0.00      PC   N  
ATOM   4859  CA  MET C 665      20.201  63.248 -82.756  1.00  0.00      PC   C  
ATOM   4860  C   MET C 665      20.268  62.078 -81.782  1.00  0.00      PC   C  
ATOM   4861  O   MET C 665      19.265  61.381 -81.566  1.00  0.00      PC   O  
ATOM   4862  CB  MET C 665      20.660  62.815 -84.149  1.00  0.00      PC   C  
ATOM   4863  CG  MET C 665      20.623  63.913 -85.212  1.00  0.00      PC   C  
ATOM   4864  SD  MET C 665      19.011  64.685 -85.470  1.00  0.00      PC   S  
ATOM   4865  CE  MET C 665      19.266  66.259 -84.656  1.00  0.00      PC   C  
ATOM   4866  N   GLU C 666      21.198  61.844 -81.127  1.00  0.00      PC   N  
ATOM   4867  CA  GLU C 666      21.369  60.755 -80.169  1.00  0.00      PC   C  
ATOM   4868  C   GLU C 666      20.320  60.810 -79.065  1.00  0.00      PC   C  
ATOM   4869  O   GLU C 666      19.617  59.825 -78.812  1.00  0.00      PC   O  
ATOM   4870  CB  GLU C 666      22.776  60.801 -79.570  1.00  0.00      PC   C  
ATOM   4871  CG  GLU C 666      23.882  60.452 -80.547  1.00  0.00      PC   C  
ATOM   4872  CD  GLU C 666      25.260  60.619 -79.944  1.00  0.00      PC   C  
ATOM   4873  OE1 GLU C 666      25.352  61.128 -78.806  1.00  0.00      PC   O  
ATOM   4874  OE2 GLU C 666      26.251  60.250 -80.608  1.00  0.00      PC   O1-
ATOM   4875  N   GLN C 667      20.178  62.085 -78.505  1.00  0.00      PC   N  
ATOM   4876  CA  GLN C 667      19.126  62.213 -77.502  1.00  0.00      PC   C  
ATOM   4877  C   GLN C 667      17.769  62.578 -78.094  1.00  0.00      PC   C  
ATOM   4878  O   GLN C 667      16.771  62.558 -77.365  1.00  0.00      PC   O  
ATOM   4879  CB  GLN C 667      19.518  63.233 -76.428  1.00  0.00      PC   C  
ATOM   4880  CG  GLN C 667      20.502  62.696 -75.391  1.00  0.00      PC   C  
ATOM   4881  CD  GLN C 667      21.941  62.729 -75.858  1.00  0.00      PC   C  
ATOM   4882  NE2 GLN C 667      22.799  61.960 -75.195  1.00  0.00      PC   N  
ATOM   4883  OE1 GLN C 667      22.279  63.436 -76.802  1.00  0.00      PC   O  
ATOM   4884  N   THR C 668      17.809  63.039 -79.453  1.00  0.00      PC   N  
ATOM   4885  CA  THR C 668      16.515  63.196 -80.105  1.00  0.00      PC   C  
ATOM   4886  C   THR C 668      15.840  61.850 -80.343  1.00  0.00      PC   C  
ATOM   4887  O   THR C 668      14.611  61.793 -80.464  1.00  0.00      PC   O  
ATOM   4888  CB  THR C 668      16.684  63.962 -81.426  1.00  0.00      PC   C  
ATOM   4889  CG2 THR C 668      15.344  64.191 -82.115  1.00  0.00      PC   C  
ATOM   4890  OG1 THR C 668      17.277  65.240 -81.162  1.00  0.00      PC   O  
ATOM   4891  N   ARG C 669      16.447  60.806 -80.355  1.00  0.00      PC   N  
ATOM   4892  CA  ARG C 669      15.900  59.472 -80.592  1.00  0.00      PC   C  
ATOM   4893  C   ARG C 669      14.960  58.980 -79.490  1.00  0.00      PC   C  
ATOM   4894  O   ARG C 669      14.447  57.861 -79.614  1.00  0.00      PC   O  
ATOM   4895  CB  ARG C 669      17.038  58.465 -80.761  1.00  0.00      PC   C  
ATOM   4896  CG  ARG C 669      17.876  58.655 -82.014  1.00  0.00      PC   C  
ATOM   4897  CD  ARG C 669      18.982  57.614 -82.081  1.00  0.00      PC   C  
ATOM   4898  NE  ARG C 669      19.840  57.787 -83.249  1.00  0.00      PC   N  
ATOM   4899  CZ  ARG C 669      20.911  57.043 -83.501  1.00  0.00      PC   C  
ATOM   4900  NH1 ARG C 669      21.256  56.071 -82.666  1.00  0.00      PC   N1+
ATOM   4901  NH2 ARG C 669      21.638  57.268 -84.587  1.00  0.00      PC   N  
ATOM   4902  N   SER C 670      14.601  59.899 -78.550  1.00  0.00      PC   N  
ATOM   4903  CA  SER C 670      13.743  59.466 -77.448  1.00  0.00      PC   C  
ATOM   4904  C   SER C 670      12.342  60.059 -77.512  1.00  0.00      PC   C  
ATOM   4905  O   SER C 670      11.365  59.386 -77.148  1.00  0.00      PC   O  
ATOM   4906  CB  SER C 670      14.382  59.831 -76.105  1.00  0.00      PC   C  
ATOM   4907  OG  SER C 670      14.430  61.236 -75.933  1.00  0.00      PC   O  
ATOM   4908  N   ALA C 671      12.358  61.416 -78.040  1.00  0.00      PC   N  
ATOM   4909  CA  ALA C 671      11.042  62.017 -78.216  1.00  0.00      PC   C  
ATOM   4910  C   ALA C 671      10.179  61.191 -79.157  1.00  0.00      PC   C  
ATOM   4911  O   ALA C 671       8.950  61.194 -79.034  1.00  0.00      PC   O  
ATOM   4912  CB  ALA C 671      11.181  63.449 -78.732  1.00  0.00      PC   C  
ATOM   4913  N   VAL C 672      10.761  60.527 -80.130  1.00  0.00      PC   N  
ATOM   4914  CA  VAL C 672      10.016  59.580 -80.953  1.00  0.00      PC   C  
ATOM   4915  C   VAL C 672       9.456  58.458 -80.091  1.00  0.00      PC   C  
ATOM   4916  O   VAL C 672       8.312  58.024 -80.273  1.00  0.00      PC   O  
ATOM   4917  CB  VAL C 672      10.911  59.028 -82.079  1.00  0.00      PC   C  
ATOM   4918  CG1 VAL C 672      10.155  57.996 -82.902  1.00  0.00      PC   C  
ATOM   4919  CG2 VAL C 672      11.421  60.156 -82.952  1.00  0.00      PC   C  
ATOM   4920  N   ASP C 673      10.042  58.039 -79.133  1.00  0.00      PC   N  
ATOM   4921  CA  ASP C 673       9.587  56.960 -78.263  1.00  0.00      PC   C  
ATOM   4922  C   ASP C 673       8.389  57.397 -77.429  1.00  0.00      PC   C  
ATOM   4923  O   ASP C 673       7.347  56.727 -77.414  1.00  0.00      PC   O  
ATOM   4924  CB  ASP C 673      10.738  56.497 -77.366  1.00  0.00      PC   C  
ATOM   4925  CG  ASP C 673      10.397  55.252 -76.571  1.00  0.00      PC   C  
ATOM   4926  OD1 ASP C 673      10.380  54.151 -77.164  1.00  0.00      PC   O  
ATOM   4927  OD2 ASP C 673      10.151  55.376 -75.353  1.00  0.00      PC   O1-
ATOM   4928  N   GLU C 674       8.606  58.706 -76.896  1.00  0.00      PC   N  
ATOM   4929  CA  GLU C 674       7.493  59.124 -76.048  1.00  0.00      PC   C  
ATOM   4930  C   GLU C 674       6.286  59.560 -76.872  1.00  0.00      PC   C  
ATOM   4931  O   GLU C 674       5.144  59.354 -76.445  1.00  0.00      PC   O  
ATOM   4932  CB  GLU C 674       7.927  60.234 -75.089  1.00  0.00      PC   C  
ATOM   4933  CG  GLU C 674       6.845  60.610 -74.078  1.00  0.00      PC   C  
ATOM   4934  CD  GLU C 674       7.331  61.577 -73.017  1.00  0.00      PC   C  
ATOM   4935  OE1 GLU C 674       8.519  61.957 -73.053  1.00  0.00      PC   O  
ATOM   4936  OE2 GLU C 674       6.522  61.954 -72.142  1.00  0.00      PC   O1-
ATOM   4937  N   ASP C 675       6.590  60.189 -78.096  1.00  0.00      PC   N
[truncated: 966,883 more chars]
