# Supplementary material for: Development of a BCL-xL and BCL-2 dual degrader with improved anti-leukemic activity,
Source: Nat Commun. 2021 Nov 25;12:6896. doi: 10.1038/s41467-021-27210-x (PMC8617031; doi:10.1038/s41467-021-27210-x)
Supplement: Supplementary file 3 — Supplementary Data 1 [file 41467_2021_27210_MOESM3_ESM.zip › Supplementary Data 1/PDB Format/CRL_VHL_DT2216-R102K_BCL-xL_UbcH5B_Ub_RBX1.pdb]

HEADER    show_e2
ATOM      1  N   ALA F   2      16.321   6.150 -63.484  1.00 30.30      A    N  
ATOM      2  CA  ALA F   2      17.455   5.241 -63.378  1.00 27.87      A    C  
ATOM      3  C   ALA F   2      17.544   4.338 -64.599  1.00 27.73      A    C  
ATOM      4  O   ALA F   2      18.637   4.001 -65.061  1.00 25.14      A    O  
ATOM      5  CB  ALA F   2      17.341   4.405 -62.117  1.00 22.64      A    C  
ATOM      6  N   LEU F   3      16.387   3.961 -65.129  1.00 27.94      A    N  
ATOM      7  CA  LEU F   3      16.319   2.922 -66.156  1.00 27.75      A    C  
ATOM      8  C   LEU F   3      17.019   3.346 -67.449  1.00 28.41      A    C  
ATOM      9  O   LEU F   3      17.768   2.574 -68.039  1.00 23.79      A    O  
ATOM     10  CB  LEU F   3      14.857   2.550 -66.416  1.00 29.79      A    C  
ATOM     11  CG  LEU F   3      14.540   1.349 -67.299  1.00 33.20      A    C  
ATOM     12  CD1 LEU F   3      15.321   0.115 -66.867  1.00 28.88      A    C  
ATOM     13  CD2 LEU F   3      13.042   1.085 -67.235  1.00 33.79      A    C  
ATOM     14  N   LYS F   4      16.787   4.576 -67.887  1.00 23.94      A    N  
ATOM     15  CA  LYS F   4      17.414   5.056 -69.111  1.00 27.71      A    C  
ATOM     16  C   LYS F   4      18.935   5.066 -68.981  1.00 23.29      A    C  
ATOM     17  O   LYS F   4      19.643   4.624 -69.889  1.00 23.96      A    O  
ATOM     18  CB  LYS F   4      16.895   6.446 -69.476  1.00 25.32      A    C  
ATOM     19  CG  LYS F   4      17.820   7.236 -70.402  1.00 37.88      A    C  
ATOM     20  CD  LYS F   4      17.400   7.114 -71.879  1.00 43.76      A    C  
ATOM     21  CE  LYS F   4      16.860   8.459 -72.380  1.00 43.81      A    C  
ATOM     22  NZ  LYS F   4      15.645   8.240 -73.255  1.00 52.91      A    N1+
ATOM     23  H01 LYS F   4      14.928   8.944 -73.144  1.00 52.91      A    H  
ATOM     24  H02 LYS F   4      15.185   7.368 -73.035  1.00 52.91      A    H  
ATOM     25  N   ARG F   5      19.426   5.582 -67.854  1.00 22.55      A    N  
ATOM     26  CA  ARG F   5      20.856   5.553 -67.523  1.00 23.42      A    C  
ATOM     27  C   ARG F   5      21.401   4.117 -67.613  1.00 25.98      A    C  
ATOM     28  O   ARG F   5      22.424   3.863 -68.256  1.00 23.01      A    O  
ATOM     29  CB  ARG F   5      21.071   6.080 -66.106  1.00 20.59      A    C  
ATOM     30  CG  ARG F   5      22.412   5.686 -65.453  1.00 24.39      A    C  
ATOM     31  CD  ARG F   5      23.591   6.559 -65.881  1.00 23.61      A    C  
ATOM     32  NE  ARG F   5      24.850   6.080 -65.300  1.00 16.82      A    N  
ATOM     33  CZ  ARG F   5      25.773   6.845 -64.716  1.00 26.02      A    C  
ATOM     34  NH1 ARG F   5      25.593   8.158 -64.612  1.00 18.87      A    N1+
ATOM     35  NH2 ARG F   5      26.888   6.292 -64.223  1.00 18.93      A    N  
ATOM     36  N   ILE F   6      20.713   3.194 -66.950  1.00 20.63      A    N  
ATOM     37  CA  ILE F   6      21.095   1.783 -66.963  1.00 25.22      A    C  
ATOM     38  C   ILE F   6      21.138   1.232 -68.392  1.00 24.44      A    C  
ATOM     39  O   ILE F   6      22.085   0.549 -68.758  1.00 22.14      A    O  
ATOM     40  CB  ILE F   6      20.197   0.945 -66.017  1.00 21.48      A    C  
ATOM     41  CG1 ILE F   6      20.408   1.408 -64.570  1.00 23.57      A    C  
ATOM     42  CG2 ILE F   6      20.511  -0.542 -66.140  1.00 23.38      A    C  
ATOM     43  CD1 ILE F   6      19.466   0.782 -63.547  1.00 25.12      A    C  
ATOM     44  N   HIS F   7      20.143   1.567 -69.208  1.00 22.49      A    N  
ATOM     45  CA  HIS F   7      20.194   1.228 -70.626  1.00 24.90      A    C  
ATOM     46  C   HIS F   7      21.466   1.738 -71.329  1.00 26.44      A    C  
ATOM     47  O   HIS F   7      22.110   1.001 -72.081  1.00 25.83      A    O  
ATOM     48  CB  HIS F   7      18.954   1.746 -71.351  1.00 26.97      A    C  
ATOM     49  CG  HIS F   7      17.747   0.869 -71.197  1.00 31.23      A    C  
ATOM     50  CD2 HIS F   7      16.522   1.120 -70.675  1.00 36.07      A    C  
ATOM     51  ND1 HIS F   7      17.712  -0.434 -71.642  1.00 40.87      A    N  
ATOM     52  CE1 HIS F   7      16.525  -0.955 -71.387  1.00 38.95      A    C  
ATOM     53  NE2 HIS F   7      15.782  -0.032 -70.800  1.00 33.06      A    N  
ATOM     54  N   LYS F   8      21.811   2.999 -71.092  1.00 26.45      A    N  
ATOM     55  CA  LYS F   8      22.987   3.626 -71.701  1.00 25.78      A    C  
ATOM     56  C   LYS F   8      24.273   2.896 -71.315  1.00 26.18      A    C  
ATOM     57  O   LYS F   8      25.148   2.659 -72.147  1.00 25.52      A    O  
ATOM     58  CB  LYS F   8      23.080   5.098 -71.286  1.00 25.77      A    C  
ATOM     59  CG  LYS F   8      21.996   6.012 -71.883  1.00 28.09      A    C  
ATOM     60  CD  LYS F   8      22.292   6.333 -73.342  1.00 35.61      A    C  
ATOM     61  CE  LYS F   8      21.283   7.335 -73.920  1.00 40.40      A    C  
ATOM     62  NZ  LYS F   8      21.547   7.653 -75.355  1.00 46.63      A    N1+
ATOM     63  N   GLU F   9      24.388   2.545 -70.043  1.00 23.12      A    N  
ATOM     64  CA  GLU F   9      25.565   1.821 -69.589  1.00 24.37      A    C  
ATOM     65  C   GLU F   9      25.647   0.457 -70.263  1.00 27.82      A    C  
ATOM     66  O   GLU F   9      26.726   0.013 -70.673  1.00 24.75      A    O  
ATOM     67  CB  GLU F   9      25.554   1.667 -68.071  1.00 20.46      A    C  
ATOM     68  CG  GLU F   9      25.694   3.011 -67.347  1.00 27.47      A    C  
ATOM     69  CD  GLU F   9      26.375   2.887 -66.005  1.00 24.90      A    C  
ATOM     70  OE1 GLU F   9      27.250   2.006 -65.850  1.00 24.24      A    O  
ATOM     71  OE2 GLU F   9      26.046   3.681 -65.103  1.00 24.82      A    O1-
ATOM     72  N   LEU F  10      24.506  -0.207 -70.393  1.00 19.51      A    N  
ATOM     73  CA  LEU F  10      24.521  -1.555 -70.948  1.00 28.66      A    C  
ATOM     74  C   LEU F  10      25.029  -1.495 -72.386  1.00 27.61      A    C  
ATOM     75  O   LEU F  10      25.928  -2.234 -72.771  1.00 31.29      A    O  
ATOM     76  CB  LEU F  10      23.138  -2.204 -70.852  1.00 26.49      A    C  
ATOM     77  CG  LEU F  10      23.089  -3.716 -71.079  1.00 35.89      A    C  
ATOM     78  CD1 LEU F  10      24.073  -4.447 -70.162  1.00 29.39      A    C  
ATOM     79  CD2 LEU F  10      21.668  -4.252 -70.891  1.00 30.38      A    C  
ATOM     80  N   ASN F  11      24.494  -0.565 -73.164  1.00 28.36      A    N  
ATOM     81  CA  ASN F  11      24.875  -0.446 -74.564  1.00 30.67      A    C  
ATOM     82  C   ASN F  11      26.335  -0.004 -74.762  1.00 39.64      A    C  
ATOM     83  O   ASN F  11      26.983  -0.410 -75.732  1.00 39.85      A    O  
ATOM     84  CB  ASN F  11      23.891   0.465 -75.324  1.00 35.22      A    C  
ATOM     85  CG  ASN F  11      22.424  -0.001 -75.197  1.00 37.27      A    C  
ATOM     86  ND2 ASN F  11      21.488   0.866 -75.599  1.00 35.29      A    N  
ATOM     87  OD1 ASN F  11      22.141  -1.118 -74.741  1.00 33.28      A    O  
ATOM     88  N   ASP F  12      26.856   0.818 -73.851  1.00 27.81      A    N  
ATOM     89  CA  ASP F  12      28.281   1.163 -73.882  1.00 31.98      A    C  
ATOM     90  C   ASP F  12      29.123  -0.074 -73.604  1.00 33.59      A    C  
ATOM     91  O   ASP F  12      30.124  -0.336 -74.281  1.00 31.65      A    O  
ATOM     92  CB  ASP F  12      28.614   2.245 -72.844  1.00 32.80      A    C  
ATOM     93  CG  ASP F  12      30.124   2.404 -72.604  1.00 41.56      A    C  
ATOM     94  OD1 ASP F  12      30.803   3.036 -73.444  1.00 37.32      A    O  
ATOM     95  OD2 ASP F  12      30.633   1.920 -71.560  1.00 38.65      A    O1-
ATOM     96  N   LEU F  13      28.726  -0.818 -72.581  1.00 27.88      A    N  
ATOM     97  CA  LEU F  13      29.466  -1.995 -72.182  1.00 28.60      A    C  
ATOM     98  C   LEU F  13      29.484  -2.991 -73.323  1.00 37.09      A    C  
ATOM     99  O   LEU F  13      30.548  -3.386 -73.800  1.00 38.13      A    O  
ATOM    100  CB  LEU F  13      28.809  -2.652 -70.973  1.00 30.85      A    C  
ATOM    101  CG  LEU F  13      29.548  -2.491 -69.650  1.00 29.25      A    C  
ATOM    102  CD1 LEU F  13      28.824  -3.276 -68.592  1.00 31.68      A    C  
ATOM    103  CD2 LEU F  13      31.003  -2.950 -69.780  1.00 23.96      A    C  
ATOM    104  N   ALA F  14      28.291  -3.377 -73.768  1.00 35.87      A    N  
ATOM    105  CA  ALA F  14      28.132  -4.419 -74.784  1.00 44.57      A    C  
ATOM    106  C   ALA F  14      28.890  -4.066 -76.060  1.00 35.23      A    C  
ATOM    107  O   ALA F  14      29.470  -4.930 -76.711  1.00 46.47      A    O  
ATOM    108  CB  ALA F  14      26.652  -4.653 -75.082  1.00 39.35      A    C  
ATOM    109  N   ARG F  15      28.875  -2.786 -76.409  1.00 35.16      A    N  
ATOM    110  CA  ARG F  15      29.599  -2.304 -77.572  1.00 36.30      A    C  
ATOM    111  C   ARG F  15      31.106  -2.234 -77.359  1.00 44.32      A    C  
ATOM    112  O   ARG F  15      31.873  -2.778 -78.152  1.00 48.38      A    O  
ATOM    113  CB  ARG F  15      29.085  -0.919 -77.975  1.00 40.34      A    C  
ATOM    114  CG  ARG F  15      28.554  -0.852 -79.398  1.00 46.52      A    C  
ATOM    115  CD  ARG F  15      28.090   0.542 -79.757  1.00 42.16      A    C  
ATOM    116  NE  ARG F  15      27.016   0.989 -78.876  1.00 51.26      A    N  
ATOM    117  CZ  ARG F  15      26.876   2.240 -78.446  1.00 52.34      A    C  
ATOM    118  NH1 ARG F  15      27.751   3.170 -78.812  1.00 57.57      A    N1+
ATOM    119  NH2 ARG F  15      25.868   2.559 -77.639  1.00 47.45      A    N  
ATOM    120  N   ASP F  16      31.529  -1.571 -76.284  1.00 36.09      A    N  
ATOM    121  CA  ASP F  16      32.944  -1.230 -76.089  1.00 34.43      A    C  
ATOM    122  C   ASP F  16      33.418  -1.669 -74.708  1.00 34.84      A    C  
ATOM    123  O   ASP F  16      33.789  -0.838 -73.878  1.00 33.60      A    O  
ATOM    124  CB  ASP F  16      33.145   0.283 -76.267  1.00 33.29      A    C  
ATOM    125  CG  ASP F  16      34.600   0.716 -76.114  1.00 45.84      A    C  
ATOM    126  OD1 ASP F  16      35.494   0.067 -76.700  1.00 50.17      A    O  
ATOM    127  OD2 ASP F  16      34.851   1.714 -75.401  1.00 49.92      A    O1-
ATOM    128  N   PRO F  17      33.408  -2.983 -74.454  1.00 35.40      A    N  
ATOM    129  CA  PRO F  17      33.727  -3.436 -73.101  1.00 33.82      A    C  
ATOM    130  C   PRO F  17      35.217  -3.298 -72.841  1.00 34.14      A    C  
ATOM    131  O   PRO F  17      36.008  -3.397 -73.776  1.00 33.03      A    O  
ATOM    132  CB  PRO F  17      33.319  -4.909 -73.122  1.00 34.60      A    C  
ATOM    133  CG  PRO F  17      33.479  -5.325 -74.547  1.00 37.95      A    C  
ATOM    134  CD  PRO F  17      33.199  -4.106 -75.389  1.00 40.35      A    C  
ATOM    135  N   PRO F  18      35.592  -3.048 -71.588  1.00 25.08      A    N  
ATOM    136  CA  PRO F  18      37.008  -2.997 -71.231  1.00 29.77      A    C  
ATOM    137  C   PRO F  18      37.573  -4.405 -71.276  1.00 32.52      A    C  
ATOM    138  O   PRO F  18      36.840  -5.361 -71.024  1.00 32.44      A    O  
ATOM    139  CB  PRO F  18      36.988  -2.452 -69.801  1.00 33.11      A    C  
ATOM    140  CG  PRO F  18      35.644  -2.815 -69.274  1.00 31.77      A    C  
ATOM    141  CD  PRO F  18      34.704  -2.847 -70.432  1.00 29.41      A    C  
ATOM    142  N   ALA F  19      38.847  -4.548 -71.614  1.00 32.72      A    N  
ATOM    143  CA  ALA F  19      39.413  -5.880 -71.737  1.00 33.08      A    C  
ATOM    144  C   ALA F  19      39.222  -6.617 -70.418  1.00 29.28      A    C  
ATOM    145  O   ALA F  19      39.436  -6.045 -69.354  1.00 28.53      A    O  
ATOM    146  CB  ALA F  19      40.894  -5.790 -72.089  1.00 39.81      A    C  
ATOM    147  N   GLN F  20      38.796  -7.877 -70.487  1.00 33.43      A    N  
ATOM    148  CA  GLN F  20      38.766  -8.710 -69.286  1.00 38.45      A    C  
ATOM    149  C   GLN F  20      37.612  -8.445 -68.310  1.00 25.52      A    C  
ATOM    150  O   GLN F  20      37.541  -9.077 -67.257  1.00 28.60      A    O  
ATOM    151  CB  GLN F  20      40.114  -8.640 -68.554  1.00 36.27      A    C  
ATOM    152  CG  GLN F  20      41.297  -9.026 -69.445  1.00 45.78      A    C  
ATOM    153  CD  GLN F  20      42.512  -9.487 -68.653  1.00 52.02      A    C  
ATOM    154  NE2 GLN F  20      43.048 -10.654 -69.020  1.00 51.90      A    N  
ATOM    155  OE1 GLN F  20      42.958  -8.813 -67.719  1.00 47.14      A    O  
ATOM    156  N   CYS F  21      36.759  -7.472 -68.613  1.00 26.43      A    N  
ATOM    157  CA  CYS F  21      35.584  -7.200 -67.781  1.00 23.29      A    C  
ATOM    158  C   CYS F  21      34.307  -7.348 -68.606  1.00 23.23      A    C  
ATOM    159  O   CYS F  21      34.260  -6.921 -69.758  1.00 22.64      A    O  
ATOM    160  CB  CYS F  21      35.649  -5.792 -67.178  1.00 27.40      A    C  
ATOM    161  SG  CYS F  21      37.110  -5.465 -66.184  1.00 35.02      A    S  
ATOM    162  N   ARG F  22      33.282  -7.960 -68.014  1.00 18.23      A    N  
ATOM    163  CA  ARG F  22      31.988  -8.123 -68.673  1.00 17.02      A    C  
ATOM    164  C   ARG F  22      30.874  -7.968 -67.641  1.00 18.56      A    C  
ATOM    165  O   ARG F  22      31.019  -8.408 -66.501  1.00 18.22      A    O  
ATOM    166  CB  ARG F  22      31.881  -9.517 -69.320  1.00 23.67      A    C  
ATOM    167  CG  ARG F  22      32.844  -9.777 -70.471  1.00 21.31      A    C  
ATOM    168  CD  ARG F  22      32.358  -9.107 -71.746  1.00 24.88      A    C  
ATOM    169  NE  ARG F  22      30.990  -9.517 -72.076  1.00 34.19      A    N  
ATOM    170  CZ  ARG F  22      30.671 -10.566 -72.842  1.00 32.15      A    C  
ATOM    171  NH1 ARG F  22      31.626 -11.324 -73.377  1.00 20.35      A    N1+
ATOM    172  NH2 ARG F  22      29.392 -10.851 -73.082  1.00 24.23      A    N  
ATOM    173  N   ALA F  23      29.767  -7.342 -68.029  1.00 19.97      A    N  
ATOM    174  CA  ALA F  23      28.630  -7.217 -67.120  1.00 20.20      A    C  
ATOM    175  C   ALA F  23      27.311  -7.052 -67.873  1.00 23.67      A    C  
ATOM    176  O   ALA F  23      27.293  -6.513 -68.977  1.00 21.43      A    O  
ATOM    177  CB  ALA F  23      28.855  -6.031 -66.152  1.00 16.47      A    C  
ATOM    178  N   GLY F  24      26.213  -7.496 -67.267  1.00 18.60      A    N  
ATOM    179  CA  GLY F  24      24.887  -7.283 -67.833  1.00 19.04      A    C  
ATOM    180  C   GLY F  24      23.827  -8.102 -67.108  1.00 20.74      A    C  
ATOM    181  O   GLY F  24      24.166  -9.014 -66.340  1.00 20.98      A    O  
ATOM    182  N   PRO F  25      22.539  -7.748 -67.285  1.00 20.72      A    N  
ATOM    183  CA  PRO F  25      21.517  -8.591 -66.652  1.00 22.40      A    C  
ATOM    184  C   PRO F  25      21.388  -9.919 -67.399  1.00 20.47      A    C  
ATOM    185  O   PRO F  25      21.251  -9.903 -68.624  1.00 20.46      A    O  
ATOM    186  CB  PRO F  25      20.244  -7.763 -66.830  1.00 21.82      A    C  
ATOM    187  CG  PRO F  25      20.463  -7.027 -68.130  1.00 22.97      A    C  
ATOM    188  CD  PRO F  25      21.957  -6.756 -68.211  1.00 19.35      A    C  
ATOM    189  N   VAL F  26      21.419 -11.041 -66.696  1.00 21.58      A    N  
ATOM    190  CA  VAL F  26      21.093 -12.330 -67.322  1.00 22.97      A    C  
ATOM    191  C   VAL F  26      19.680 -12.823 -67.020  1.00 28.28      A    C  
ATOM    192  O   VAL F  26      19.241 -13.856 -67.551  1.00 26.18      A    O  
ATOM    193  CB  VAL F  26      22.131 -13.412 -66.970  1.00 22.12      A    C  
ATOM    194  CG1 VAL F  26      23.502 -13.016 -67.528  1.00 24.28      A    C  
ATOM    195  CG2 VAL F  26      22.184 -13.609 -65.464  1.00 22.64      A    C  
ATOM    196  N   GLY F  27      18.982 -12.076 -66.172  1.00 24.80      A    N  
ATOM    197  CA  GLY F  27      17.636 -12.413 -65.756  1.00 26.93      A    C  
ATOM    198  C   GLY F  27      16.594 -11.498 -66.370  1.00 29.60      A    C  
ATOM    199  O   GLY F  27      16.792 -10.934 -67.445  1.00 31.84      A    O  
ATOM    200  N   ASP F  28      15.471 -11.366 -65.678  1.00 27.69      A    N  
ATOM    201  CA  ASP F  28      14.373 -10.522 -66.129  1.00 30.09      A    C  
ATOM    202  C   ASP F  28      14.412  -9.103 -65.532  1.00 36.63      A    C  
ATOM    203  O   ASP F  28      13.489  -8.315 -65.746  1.00 39.05      A    O  
ATOM    204  CB  ASP F  28      13.018 -11.206 -65.865  1.00 33.87      A    C  
ATOM    205  CG  ASP F  28      12.590 -11.131 -64.404  1.00 43.27      A    C  
ATOM    206  OD1 ASP F  28      13.457 -10.944 -63.519  1.00 37.77      A    O  
ATOM    207  OD2 ASP F  28      11.371 -11.259 -64.141  1.00 48.38      A    O1-
ATOM    208  N   ASP F  29      15.470  -8.792 -64.782  1.00 27.38      A    N  
ATOM    209  CA  ASP F  29      15.545  -7.558 -64.007  1.00 23.26      A    C  
ATOM    210  C   ASP F  29      16.701  -6.667 -64.455  1.00 25.13      A    C  
ATOM    211  O   ASP F  29      17.862  -7.027 -64.256  1.00 20.97      A    O  
ATOM    212  CB  ASP F  29      15.758  -7.907 -62.534  1.00 25.20      A    C  
ATOM    213  CG  ASP F  29      15.731  -6.690 -61.632  1.00 28.78      A    C  
ATOM    214  OD1 ASP F  29      15.728  -5.550 -62.146  1.00 25.61      A    O  
ATOM    215  OD2 ASP F  29      15.709  -6.881 -60.398  1.00 35.92      A    O1-
ATOM    216  N   MET F  30      16.388  -5.497 -65.019  1.00 25.08      A    N  
ATOM    217  CA  MET F  30      17.413  -4.561 -65.493  1.00 23.47      A    C  
ATOM    218  C   MET F  30      18.292  -4.004 -64.361  1.00 21.83      A    C  
ATOM    219  O   MET F  30      19.394  -3.498 -64.614  1.00 20.67      A    O  
ATOM    220  CB  MET F  30      16.791  -3.391 -66.278  1.00 26.26      A    C  
ATOM    221  CG  MET F  30      16.399  -3.692 -67.727  1.00 40.77      A    C  
ATOM    222  SD  MET F  30      17.778  -4.077 -68.850  1.00 46.03      A    S  
ATOM    223  CE  MET F  30      19.111  -3.204 -68.038  1.00 17.64      A    C  
ATOM    224  N   PHE F  31      17.799  -4.105 -63.124  1.00 20.10      A    N  
ATOM    225  CA  PHE F  31      18.480  -3.563 -61.935  1.00 22.15      A    C  
ATOM    226  C   PHE F  31      19.387  -4.562 -61.212  1.00 20.76      A    C  
ATOM    227  O   PHE F  31      19.988  -4.241 -60.182  1.00 21.04      A    O  
ATOM    228  CB  PHE F  31      17.455  -3.000 -60.937  1.00 23.33      A    C  
ATOM    229  CG  PHE F  31      16.830  -1.710 -61.379  1.00 25.20      A    C  
ATOM    230  CD1 PHE F  31      15.812  -1.702 -62.324  1.00 25.59      A    C  
ATOM    231  CD2 PHE F  31      17.265  -0.496 -60.853  1.00 25.92      A    C  
ATOM    232  CE1 PHE F  31      15.229  -0.506 -62.737  1.00 29.30      A    C  
ATOM    233  CE2 PHE F  31      16.688   0.701 -61.261  1.00 29.81      A    C  
ATOM    234  CZ  PHE F  31      15.670   0.693 -62.209  1.00 29.26      A    C  
ATOM    235  N   HIS F  32      19.486  -5.773 -61.749  1.00 20.46      A    N  
ATOM    236  CA  HIS F  32      20.340  -6.789 -61.160  1.00 20.42      A    C  
ATOM    237  C   HIS F  32      21.187  -7.430 -62.274  1.00 18.86      A    C  
ATOM    238  O   HIS F  32      20.655  -8.038 -63.203  1.00 19.82      A    O  
ATOM    239  CB  HIS F  32      19.480  -7.818 -60.405  1.00 27.39      A    C  
ATOM    240  CG  HIS F  32      20.263  -8.946 -59.803  1.00 35.29      A    C  
ATOM    241  CD2 HIS F  32      20.184 -10.286 -59.988  1.00 33.44      A    C  
ATOM    242  ND1 HIS F  32      21.273  -8.746 -58.885  1.00 40.78      A    N  
ATOM    243  CE1 HIS F  32      21.789  -9.913 -58.538  1.00 38.42      A    C  
ATOM    244  NE2 HIS F  32      21.142 -10.864 -59.190  1.00 37.75      A    N  
ATOM    245  N   TRP F  33      22.505  -7.251 -62.191  1.00 18.44      A    N  
ATOM    246  CA  TRP F  33      23.419  -7.708 -63.233  1.00 17.71      A    C  
ATOM    247  C   TRP F  33      24.390  -8.750 -62.713  1.00 19.10      A    C  
ATOM    248  O   TRP F  33      24.736  -8.761 -61.541  1.00 17.07      A    O  
ATOM    249  CB  TRP F  33      24.271  -6.561 -63.776  1.00 15.14      A    C  
ATOM    250  CG  TRP F  33      23.543  -5.565 -64.586  1.00 20.17      A    C  
ATOM    251  CD1 TRP F  33      22.186  -5.416 -64.700  1.00 17.87      A    C  
ATOM    252  CD2 TRP F  33      24.133  -4.547 -65.399  1.00 16.55      A    C  
ATOM    253  CE2 TRP F  33      23.081  -3.820 -65.989  1.00 19.67      A    C  
ATOM    254  CE3 TRP F  33      25.455  -4.188 -65.694  1.00 15.40      A    C  
ATOM    255  NE1 TRP F  33      21.901  -4.366 -65.545  1.00 22.66      A    N  
ATOM    256  CZ2 TRP F  33      23.306  -2.751 -66.856  1.00 18.65      A    C  
ATOM    257  CZ3 TRP F  33      25.678  -3.121 -66.560  1.00 21.15      A    C  
ATOM    258  CH2 TRP F  33      24.609  -2.416 -67.127  1.00 22.64      A    C  
ATOM    259  N   GLN F  34      24.848  -9.601 -63.623  1.00 16.80      A    N  
ATOM    260  CA  GLN F  34      25.946 -10.502 -63.352  1.00 16.30      A    C  
ATOM    261  C   GLN F  34      27.174  -9.883 -64.000  1.00 19.47      A    C  
ATOM    262  O   GLN F  34      27.076  -9.261 -65.059  1.00 16.26      A    O  
ATOM    263  CB  GLN F  34      25.643 -11.861 -63.981  1.00 17.81      A    C  
ATOM    264  CG  GLN F  34      26.778 -12.857 -63.950  1.00 18.88      A    C  
ATOM    265  CD  GLN F  34      26.406 -14.133 -64.693  1.00 18.85      A    C  
ATOM    266  NE2 GLN F  34      26.914 -14.279 -65.900  1.00 17.69      A    N  
ATOM    267  OE1 GLN F  34      25.656 -14.958 -64.187  1.00 20.03      A    O  
ATOM    268  N   ALA F  35      28.331 -10.042 -63.372  1.00 16.53      A    N  
ATOM    269  CA  ALA F  35      29.555  -9.468 -63.914  1.00 20.71      A    C  
ATOM    270  C   ALA F  35      30.736 -10.411 -63.722  1.00 16.45      A    C  
ATOM    271  O   ALA F  35      30.763 -11.178 -62.770  1.00 15.97      A    O  
ATOM    272  CB  ALA F  35      29.849  -8.106 -63.235  1.00 15.97      A    C  
ATOM    273  N   THR F  36      31.720 -10.338 -64.612  1.00 16.85      A    N  
ATOM    274  CA  THR F  36      32.957 -11.074 -64.403  1.00 18.30      A    C  
ATOM    275  C   THR F  36      34.177 -10.204 -64.604  1.00 20.68      A    C  
ATOM    276  O   THR F  36      34.186  -9.297 -65.441  1.00 21.12      A    O  
ATOM    277  CB  THR F  36      33.094 -12.275 -65.369  1.00 21.52      A    C  
ATOM    278  CG2 THR F  36      31.978 -13.258 -65.141  1.00 19.06      A    C  
ATOM    279  OG1 THR F  36      33.040 -11.805 -66.722  1.00 21.73      A    O  
ATOM    280  N   ILE F  37      35.213 -10.535 -63.850  1.00 17.20      A    N  
ATOM    281  CA  ILE F  37      36.532  -9.923 -63.971  1.00 19.31      A    C  
ATOM    282  C   ILE F  37      37.575 -11.036 -64.012  1.00 19.01      A    C  
ATOM    283  O   ILE F  37      37.533 -11.953 -63.195  1.00 18.88      A    O  
ATOM    284  CB  ILE F  37      36.802  -9.011 -62.741  1.00 21.12      A    C  
ATOM    285  CG1 ILE F  37      36.093  -7.668 -62.917  1.00 22.96      A    C  
ATOM    286  CG2 ILE F  37      38.274  -8.782 -62.540  1.00 32.47      A    C  
ATOM    287  CD1 ILE F  37      36.088  -6.815 -61.632  1.00 23.69      A    C  
ATOM    288  N   MET F  38      38.490 -10.968 -64.975  1.00 22.27      A    N  
ATOM    289  CA  MET F  38      39.656 -11.842 -64.999  1.00 19.41      A    C  
ATOM    290  C   MET F  38      40.742 -11.260 -64.099  1.00 21.90      A    C  
ATOM    291  O   MET F  38      40.999 -10.045 -64.117  1.00 20.02      A    O  
ATOM    292  CB  MET F  38      40.191 -11.983 -66.427  1.00 19.72      A    C  
ATOM    293  CG  MET F  38      39.156 -12.444 -67.437  1.00 25.87      A    C  
ATOM    294  SD  MET F  38      38.487 -14.102 -67.081  1.00 30.36      A    S  
ATOM    295  CE  MET F  38      40.000 -15.049 -67.095  1.00 24.50      A    C  
ATOM    296  N   GLY F  39      41.373 -12.108 -63.293  1.00 22.35      A    N  
ATOM    297  CA  GLY F  39      42.462 -11.634 -62.453  1.00 18.37      A    C  
ATOM    298  C   GLY F  39      43.507 -10.952 -63.316  1.00 21.36      A    C  
ATOM    299  O   GLY F  39      43.904 -11.483 -64.359  1.00 19.96      A    O  
ATOM    300  N   PRO F  40      43.951  -9.757 -62.900  1.00 22.26      A    N  
ATOM    301  CA  PRO F  40      44.947  -9.007 -63.681  1.00 24.00      A    C  
ATOM    302  C   PRO F  40      46.279  -9.759 -63.780  1.00 23.18      A    C  
ATOM    303  O   PRO F  40      46.658 -10.447 -62.830  1.00 25.03      A    O  
ATOM    304  CB  PRO F  40      45.119  -7.707 -62.880  1.00 26.64      A    C  
ATOM    305  CG  PRO F  40      43.847  -7.581 -62.063  1.00 28.05      A    C  
ATOM    306  CD  PRO F  40      43.435  -8.996 -61.746  1.00 18.56      A    C  
ATOM    307  N   ASN F  41      46.980  -9.631 -64.905  1.00 28.06      A    N  
ATOM    308  CA  ASN F  41      48.307 -10.245 -65.042  1.00 32.79      A    C  
ATOM    309  C   ASN F  41      49.258  -9.728 -63.978  1.00 29.41      A    C  
ATOM    310  O   ASN F  41      49.148  -8.575 -63.538  1.00 33.59      A    O  
ATOM    311  CB  ASN F  41      48.928  -9.973 -66.417  1.00 34.47      A    C  
ATOM    312  CG  ASN F  41      48.158 -10.610 -67.553  1.00 42.32      A    C  
ATOM    313  ND2 ASN F  41      48.559 -10.291 -68.778  1.00 52.20      A    N  
ATOM    314  OD1 ASN F  41      47.222 -11.382 -67.341  1.00 40.54      A    O  
ATOM    315  N   ASP F  42      50.191 -10.573 -63.554  1.00 38.34      A    N  
ATOM    316  CA  ASP F  42      51.203 -10.142 -62.584  1.00 46.79      A    C  
ATOM    317  C   ASP F  42      50.623  -9.876 -61.196  1.00 46.36      A    C  
ATOM    318  O   ASP F  42      51.344  -9.458 -60.282  1.00 46.19      A    O  
ATOM    319  CB  ASP F  42      51.990  -8.933 -63.096  1.00 50.05      A    C  
ATOM    320  N   SER F  43      49.308 -10.033 -61.064  1.00 43.64      A    N  
ATOM    321  CA  SER F  43      48.684 -10.130 -59.749  1.00 31.31      A    C  
ATOM    322  C   SER F  43      48.669 -11.606 -59.354  1.00 27.56      A    C  
ATOM    323  O   SER F  43      48.764 -12.483 -60.213  1.00 32.10      A    O  
ATOM    324  CB  SER F  43      47.257  -9.565 -59.764  1.00 30.36      A    C  
ATOM    325  OG  SER F  43      46.311 -10.567 -60.128  1.00 24.58      A    O  
ATOM    326  N   PRO F  44      48.564 -11.896 -58.051  1.00 23.48      A    N  
ATOM    327  CA  PRO F  44      48.367 -13.276 -57.576  1.00 22.70      A    C  
ATOM    328  C   PRO F  44      47.065 -13.907 -58.103  1.00 21.51      A    C  
ATOM    329  O   PRO F  44      46.822 -15.103 -57.901  1.00 20.34      A    O  
ATOM    330  CB  PRO F  44      48.327 -13.125 -56.047  1.00 24.59      A    C  
ATOM    331  CG  PRO F  44      47.917 -11.702 -55.816  1.00 26.67      A    C  
ATOM    332  CD  PRO F  44      48.546 -10.924 -56.944  1.00 24.33      A    C  
ATOM    333  N   TYR F  45      46.196 -13.081 -58.680  1.00 21.46      A    N  
ATOM    334  CA  TYR F  45      44.910 -13.545 -59.206  1.00 20.08      A    C  
ATOM    335  C   TYR F  45      44.950 -13.927 -60.683  1.00 21.34      A    C  
ATOM    336  O   TYR F  45      43.941 -14.381 -61.250  1.00 19.40      A    O  
ATOM    337  CB  TYR F  45      43.849 -12.460 -58.966  1.00 20.74      A    C  
ATOM    338  CG  TYR F  45      43.941 -11.908 -57.561  1.00 20.87      A    C  
ATOM    339  CD1 TYR F  45      43.526 -12.668 -56.475  1.00 20.71      A    C  
ATOM    340  CD2 TYR F  45      44.472 -10.638 -57.315  1.00 23.34      A    C  
ATOM    341  CE1 TYR F  45      43.625 -12.178 -55.172  1.00 17.24      A    C  
ATOM    342  CE2 TYR F  45      44.567 -10.128 -56.020  1.00 20.12      A    C  
ATOM    343  CZ  TYR F  45      44.139 -10.903 -54.952  1.00 24.13      A    C  
ATOM    344  OH  TYR F  45      44.238 -10.425 -53.659  1.00 20.13      A    O  
ATOM    345  N   GLN F  46      46.110 -13.749 -61.303  1.00 19.57      A    N  
ATOM    346  CA  GLN F  46      46.244 -13.989 -62.732  1.00 24.56      A    C  
ATOM    347  C   GLN F  46      45.750 -15.377 -63.101  1.00 23.25      A    C  
ATOM    348  O   GLN F  46      46.083 -16.360 -62.445  1.00 24.51      A    O  
ATOM    349  CB  GLN F  46      47.695 -13.821 -63.199  1.00 28.90      A    C  
ATOM    350  CG  GLN F  46      47.872 -14.154 -64.688  1.00 29.14      A    C  
ATOM    351  CD  GLN F  46      49.302 -13.958 -65.186  1.00 40.93      A    C  
ATOM    352  NE2 GLN F  46      49.637 -14.624 -66.287  1.00 40.99      A    N  
ATOM    353  OE1 GLN F  46      50.091 -13.220 -64.592  1.00 33.68      A    O  
ATOM    354  N   GLY F  47      44.943 -15.444 -64.154  1.00 20.49      A    N  
ATOM    355  CA  GLY F  47      44.420 -16.718 -64.618  1.00 28.82      A    C  
ATOM    356  C   GLY F  47      43.046 -17.020 -64.046  1.00 25.88      A    C  
ATOM    357  O   GLY F  47      42.303 -17.821 -64.598  1.00 26.78      A    O  
ATOM    358  N   GLY F  48      42.694 -16.375 -62.941  1.00 18.86      A    N  
ATOM    359  CA  GLY F  48      41.411 -16.655 -62.325  1.00 19.48      A    C  
ATOM    360  C   GLY F  48      40.233 -15.933 -62.967  1.00 21.43      A    C  
ATOM    361  O   GLY F  48      40.382 -14.848 -63.532  1.00 20.14      A    O  
ATOM    362  N   VAL F  49      39.059 -16.554 -62.887  1.00 19.61      A    N  
ATOM    363  CA  VAL F  49      37.805 -15.920 -63.273  1.00 19.03      A    C  
ATOM    364  C   VAL F  49      37.013 -15.593 -62.018  1.00 17.76      A    C  
ATOM    365  O   VAL F  49      36.775 -16.475 -61.188  1.00 15.98      A    O  
ATOM    366  CB  VAL F  49      36.929 -16.864 -64.099  1.00 24.10      A    C  
ATOM    367  CG1 VAL F  49      35.519 -16.277 -64.238  1.00 24.80      A    C  
ATOM    368  CG2 VAL F  49      37.563 -17.132 -65.454  1.00 26.41      A    C  
ATOM    369  N   PHE F  50      36.591 -14.338 -61.880  1.00 12.87      A    N  
ATOM    370  CA  PHE F  50      35.852 -13.912 -60.687  1.00 16.22      A    C  
ATOM    371  C   PHE F  50      34.485 -13.335 -61.049  1.00 17.96      A    C  
ATOM    372  O   PHE F  50      34.408 -12.340 -61.778  1.00 18.87      A    O  
ATOM    373  CB  PHE F  50      36.670 -12.891 -59.873  1.00 16.15      A    C  
ATOM    374  CG  PHE F  50      38.000 -13.419 -59.432  1.00 17.84      A    C  
ATOM    375  CD1 PHE F  50      39.087 -13.398 -60.292  1.00 17.19      A    C  
ATOM    376  CD2 PHE F  50      38.156 -13.977 -58.170  1.00 14.96      A    C  
ATOM    377  CE1 PHE F  50      40.307 -13.924 -59.905  1.00 17.32      A    C  
ATOM    378  CE2 PHE F  50      39.362 -14.511 -57.777  1.00 16.72      A    C  
ATOM    379  CZ  PHE F  50      40.441 -14.484 -58.639  1.00 18.97      A    C  
ATOM    380  N   PHE F  51      33.416 -13.954 -60.541  1.00 14.70      A    N  
ATOM    381  CA  PHE F  51      32.059 -13.427 -60.724  1.00 15.08      A    C  
ATOM    382  C   PHE F  51      31.685 -12.418 -59.651  1.00 18.45      A    C  
ATOM    383  O   PHE F  51      32.089 -12.539 -58.491  1.00 17.52      A    O  
ATOM    384  CB  PHE F  51      31.008 -14.540 -60.737  1.00 14.83      A    C  
ATOM    385  CG  PHE F  51      30.960 -15.303 -62.019  1.00 16.19      A    C  
ATOM    386  CD1 PHE F  51      31.758 -16.429 -62.205  1.00 17.42      A    C  
ATOM    387  CD2 PHE F  51      30.130 -14.899 -63.046  1.00 15.54      A    C  
ATOM    388  CE1 PHE F  51      31.724 -17.143 -63.405  1.00 17.90      A    C  
ATOM    389  CE2 PHE F  51      30.080 -15.614 -64.251  1.00 19.38      A    C  
ATOM    390  CZ  PHE F  51      30.884 -16.738 -64.427  1.00 16.59      A    C  
ATOM    391  N   LEU F  52      30.906 -11.426 -60.050  1.00 16.49      A    N  
ATOM    392  CA  LEU F  52      30.332 -10.496 -59.099  1.00 16.63      A    C  
ATOM    393  C   LEU F  52      28.855 -10.289 -59.364  1.00 18.79      A    C  
ATOM    394  O   LEU F  52      28.353 -10.530 -60.466  1.00 16.84      A    O  
ATOM    395  CB  LEU F  52      31.043  -9.142 -59.177  1.00 16.89      A    C  
ATOM    396  CG  LEU F  52      32.568  -9.143 -59.058  1.00 18.63      A    C  
ATOM    397  CD1 LEU F  52      33.188  -9.287 -60.431  1.00 19.02      A    C  
ATOM    398  CD2 LEU F  52      33.011  -7.822 -58.409  1.00 21.08      A    C  
ATOM    399  N   THR F  53      28.175  -9.800 -58.337  1.00 19.67      A    N  
ATOM    400  CA  THR F  53      26.781  -9.419 -58.435  1.00 21.35      A    C  
ATOM    401  C   THR F  53      26.648  -7.880 -58.284  1.00 23.12      A    C  
ATOM    402  O   THR F  53      27.340  -7.256 -57.478  1.00 22.39      A    O  
ATOM    403  CB  THR F  53      25.950 -10.173 -57.381  1.00 23.47      A    C  
ATOM    404  CG2 THR F  53      26.290  -9.680 -55.972  1.00 18.85      A    C  
ATOM    405  OG1 THR F  53      24.557  -9.989 -57.638  1.00 31.30      A    O  
ATOM    406  N   ILE F  54      25.779  -7.278 -59.092  1.00 19.98      A    N  
ATOM    407  CA  ILE F  54      25.557  -5.835 -59.062  1.00 18.13      A    C  
ATOM    408  C   ILE F  54      24.071  -5.548 -58.908  1.00 18.92      A    C  
ATOM    409  O   ILE F  54      23.252  -6.033 -59.696  1.00 18.68      A    O  
ATOM    410  CB  ILE F  54      26.029  -5.164 -60.366  1.00 15.17      A    C  
ATOM    411  CG1 ILE F  54      27.503  -5.453 -60.636  1.00 17.38      A    C  
ATOM    412  CG2 ILE F  54      25.771  -3.639 -60.339  1.00 19.62      A    C  
ATOM    413  CD1 ILE F  54      27.939  -5.062 -62.040  1.00 20.51      A    C  
ATOM    414  N   HIS F  55      23.716  -4.776 -57.888  1.00 17.55      A    N  
ATOM    415  C01AHIS F  55      22.339  -4.322 -57.722  0.58 21.11      A    C  
ATOM    416  CA BHIS F  55      22.344  -4.319 -57.739  0.42 21.12      A    C  
ATOM    417  C   HIS F  55      22.306  -2.788 -57.790  1.00 21.15      A    C  
ATOM    418  O   HIS F  55      23.018  -2.115 -57.042  1.00 18.58      A    O  
ATOM    419  C02AHIS F  55      21.755  -4.790 -56.377  0.58 22.62      A    C  
ATOM    420  CB BHIS F  55      21.751  -4.843 -56.427  0.42 22.63      A    C  
ATOM    421  C03AHIS F  55      21.749  -6.277 -56.187  0.58 24.67      A    C  
ATOM    422  CG BHIS F  55      20.394  -4.296 -56.113  0.42 21.97      A    C  
ATOM    423  C04AHIS F  55      20.777  -7.198 -56.386  0.58 29.94      A    C  
ATOM    424  CD2BHIS F  55      19.865  -3.836 -54.954  0.42 27.93      A    C  
ATOM    425  N05AHIS F  55      22.839  -6.971 -55.706  0.58 27.50      A    N  
ATOM    426  ND1BHIS F  55      19.398  -4.180 -57.059  0.42 24.73      A    N  
ATOM    427  C06AHIS F  55      22.544  -8.256 -55.629  0.58 26.46      A    C  
ATOM    428  CE1BHIS F  55      18.317  -3.670 -56.499  0.42 23.49      A    C  
ATOM    429  N07AHIS F  55      21.299  -8.422 -56.040  0.58 31.32      A    N  
ATOM    430  NE2BHIS F  55      18.576  -3.450 -55.221  0.42 28.69      A    N  
ATOM    431  N   PHE F  56      21.492  -2.245 -58.691  1.00 20.02      A    N  
ATOM    432  CA  PHE F  56      21.339  -0.795 -58.821  1.00 23.93      A    C  
ATOM    433  C   PHE F  56      20.231  -0.299 -57.898  1.00 21.33      A    C  
ATOM    434  O   PHE F  56      19.130  -0.831 -57.915  1.00 21.83      A    O  
ATOM    435  CB  PHE F  56      20.970  -0.411 -60.259  1.00 18.65      A    C  
ATOM    436  CG  PHE F  56      22.035  -0.738 -61.282  1.00 21.38      A    C  
ATOM    437  CD1 PHE F  56      22.067  -1.990 -61.897  1.00 16.22      A    C  
ATOM    438  CD2 PHE F  56      22.990   0.213 -61.643  1.00 18.94      A    C  
ATOM    439  CE1 PHE F  56      23.035  -2.293 -62.858  1.00 16.82      A    C  
ATOM    440  CE2 PHE F  56      23.965  -0.076 -62.600  1.00 21.39      A    C  
ATOM    441  CZ  PHE F  56      23.984  -1.346 -63.214  1.00 18.15      A    C  
ATOM    442  N   PRO F  57      20.508   0.728 -57.089  1.00 23.95      A    N  
ATOM    443  CA  PRO F  57      19.406   1.236 -56.265  1.00 21.27      A    C  
ATOM    444  C   PRO F  57      18.419   2.025 -57.130  1.00 25.09      A    C  
ATOM    445  O   PRO F  57      18.761   2.413 -58.248  1.00 20.83      A    O  
ATOM    446  CB  PRO F  57      20.113   2.133 -55.255  1.00 24.51      A    C  
ATOM    447  CG  PRO F  57      21.325   2.613 -55.988  1.00 22.13      A    C  
ATOM    448  CD  PRO F  57      21.762   1.464 -56.864  1.00 21.24      A    C  
ATOM    449  N   THR F  58      17.206   2.248 -56.634  1.00 24.84      A    N  
ATOM    450  CA  THR F  58      16.164   2.893 -57.441  1.00 29.21      A    C  
ATOM    451  C   THR F  58      16.521   4.333 -57.840  1.00 25.75      A    C  
ATOM    452  O   THR F  58      16.108   4.825 -58.887  1.00 24.98      A    O  
ATOM    453  CB  THR F  58      14.793   2.869 -56.715  1.00 27.36      A    C  
ATOM    454  CG2 THR F  58      14.390   1.429 -56.388  1.00 30.26      A    C  
ATOM    455  OG1 THR F  58      14.882   3.609 -55.497  1.00 33.06      A    O  
ATOM    456  N   ASP F  59      17.300   4.987 -56.991  1.00 26.34      A    N  
ATOM    457  CA  ASP F  59      17.787   6.348 -57.228  1.00 29.20      A    C  
ATOM    458  C   ASP F  59      19.144   6.437 -57.944  1.00 30.31      A    C  
ATOM    459  O   ASP F  59      19.797   7.473 -57.884  1.00 23.99      A    O  
ATOM    460  CB  ASP F  59      17.771   7.193 -55.958  1.00 28.88      A    C  
ATOM    461  CG  ASP F  59      18.535   6.559 -54.839  1.00 38.48      A    C  
ATOM    462  OD1 ASP F  59      18.749   5.317 -54.891  1.00 37.16      A    O  
ATOM    463  OD2 ASP F  59      18.917   7.303 -53.907  1.00 42.66      A    O1-
ATOM    464  N   TYR F  60      19.646   5.316 -58.456  1.00 24.06      A    N  
ATOM    465  CA  TYR F  60      20.861   5.345 -59.266  1.00 23.55      A    C  
ATOM    466  C   TYR F  60      20.648   6.348 -60.394  1.00 21.45      A    C  
ATOM    467  O   TYR F  60      19.530   6.464 -60.894  1.00 24.38      A    O  
ATOM    468  CB  TYR F  60      21.102   3.943 -59.857  1.00 20.65      A    C  
ATOM    469  CG  TYR F  60      22.405   3.756 -60.616  1.00 17.59      A    C  
ATOM    470  CD1 TYR F  60      23.593   3.533 -59.944  1.00 17.55      A    C  
ATOM    471  CD2 TYR F  60      22.432   3.783 -62.005  1.00 16.74      A    C  
ATOM    472  CE1 TYR F  60      24.785   3.355 -60.639  1.00 21.02      A    C  
ATOM    473  CE2 TYR F  60      23.606   3.609 -62.707  1.00 16.57      A    C  
ATOM    474  CZ  TYR F  60      24.781   3.402 -62.023  1.00 18.60      A    C  
ATOM    475  OH  TYR F  60      25.955   3.215 -62.719  1.00 19.02      A    O  
ATOM    476  N   PRO F  61      21.720   7.027 -60.851  1.00 20.91      A    N  
ATOM    477  CA  PRO F  61      23.053   7.023 -60.250  1.00 19.50      A    C  
ATOM    478  C   PRO F  61      23.313   8.152 -59.254  1.00 22.93      A    C  
ATOM    479  O   PRO F  61      24.459   8.596 -59.196  1.00 24.40      A    O  
ATOM    480  CB  PRO F  61      23.930   7.305 -61.465  1.00 20.83      A    C  
ATOM    481  CG  PRO F  61      23.085   8.294 -62.282  1.00 17.69      A    C  
ATOM    482  CD  PRO F  61      21.626   8.022 -61.936  1.00 16.39      A    C  
ATOM    483  N   PHE F  62      22.373   8.473 -58.375  1.00 20.37      A    N  
ATOM    484  CA  PHE F  62      22.623   9.483 -57.367  1.00 21.49      A    C  
ATOM    485  C   PHE F  62      23.130   8.791 -56.115  1.00 20.75      A    C  
ATOM    486  O   PHE F  62      23.637   9.427 -55.188  1.00 23.25      A    O  
ATOM    487  CB  PHE F  62      21.355  10.312 -57.125  1.00 23.85      A    C  
ATOM    488  CG  PHE F  62      20.924  11.080 -58.344  1.00 23.79      A    C  
ATOM    489  CD1 PHE F  62      21.512  12.305 -58.642  1.00 25.28      A    C  
ATOM    490  CD2 PHE F  62      19.981  10.562 -59.218  1.00 20.51      A    C  
ATOM    491  CE1 PHE F  62      21.151  13.010 -59.774  1.00 21.29      A    C  
ATOM    492  CE2 PHE F  62      19.610  11.270 -60.358  1.00 22.21      A    C  
ATOM    493  CZ  PHE F  62      20.204  12.490 -60.638  1.00 20.35      A    C  
ATOM    494  N   LYS F  63      23.022   7.468 -56.125  1.00 15.76      A    N  
ATOM    495  CA  LYS F  63      23.647   6.611 -55.123  1.00 19.03      A    C  
ATOM    496  C   LYS F  63      24.404   5.542 -55.879  1.00 20.11      A    C  
ATOM    497  O   LYS F  63      24.080   5.264 -57.038  1.00 20.40      A    O  
ATOM    498  CB  LYS F  63      22.598   5.963 -54.214  1.00 25.91      A    C  
ATOM    499  CG  LYS F  63      21.963   6.922 -53.217  1.00 29.85      A    C  
ATOM    500  CD  LYS F  63      23.032   7.548 -52.308  1.00 33.74      A    C  
ATOM    501  CE  LYS F  63      22.424   8.516 -51.309  1.00 40.69      A    C  
ATOM    502  NZ  LYS F  63      23.302   8.687 -50.109  1.00 53.81      A    N1+
ATOM    503  N   PRO F  64      25.414   4.940 -55.240  1.00 16.59      A    N  
ATOM    504  CA  PRO F  64      26.282   3.971 -55.921  1.00 18.31      A    C  
ATOM    505  C   PRO F  64      25.638   2.611 -56.113  1.00 20.79      A    C  
ATOM    506  O   PRO F  64      24.712   2.244 -55.377  1.00 17.09      A    O  
ATOM    507  CB  PRO F  64      27.455   3.813 -54.948  1.00 16.04      A    C  
ATOM    508  CG  PRO F  64      26.857   4.154 -53.602  1.00 22.01      A    C  
ATOM    509  CD  PRO F  64      25.924   5.285 -53.902  1.00 20.29      A    C  
ATOM    510  N   PRO F  65      26.150   1.838 -57.079  1.00 19.94      A    N  
ATOM    511  CA  PRO F  65      25.599   0.490 -57.176  1.00 21.22      A    C  
ATOM    512  C   PRO F  65      26.165  -0.327 -56.022  1.00 20.14      A    C  
ATOM    513  O   PRO F  65      27.223   0.009 -55.460  1.00 17.01      A    O  
ATOM    514  CB  PRO F  65      26.161  -0.008 -58.511  1.00 18.19      A    C  
ATOM    515  CG  PRO F  65      27.526   0.636 -58.577  1.00 19.62      A    C  
ATOM    516  CD  PRO F  65      27.351   2.010 -57.921  1.00 16.47      A    C  
ATOM    517  N   LYS F  66      25.445  -1.370 -55.647  1.00 18.10      A    N  
ATOM    518  CA  LYS F  66      25.953  -2.324 -54.681  1.00 15.69      A    C  
ATOM    519  C   LYS F  66      26.636  -3.450 -55.461  1.00 19.54      A    C  
ATOM    520  O   LYS F  66      26.041  -4.042 -56.371  1.00 18.69      A    O  
ATOM    521  CB  LYS F  66      24.806  -2.863 -53.825  1.00 21.45      A    C  
ATOM    522  CG  LYS F  66      24.173  -1.804 -52.923  1.00 30.27      A    C  
ATOM    523  CD  LYS F  66      22.678  -1.638 -53.174  1.00 37.88      A    C  
ATOM    524  CE  LYS F  66      22.108  -0.513 -52.299  1.00 44.08      A    C  
ATOM    525  NZ  LYS F  66      20.727  -0.094 -52.692  1.00 50.85      A    N1+
ATOM    526  N   VAL F  67      27.889  -3.718 -55.109  1.00 18.91      A    N  
ATOM    527  CA  VAL F  67      28.729  -4.652 -55.844  1.00 22.43      A    C  
ATOM    528  C   VAL F  67      29.448  -5.599 -54.886  1.00 22.97      A    C  
ATOM    529  O   VAL F  67      30.089  -5.155 -53.936  1.00 20.14      A    O  
ATOM    530  CB  VAL F  67      29.810  -3.898 -56.638  1.00 20.87      A    C  
ATOM    531  CG1 VAL F  67      30.649  -4.871 -57.465  1.00 18.95      A    C  
ATOM    532  CG2 VAL F  67      29.177  -2.824 -57.509  1.00 20.08      A    C  
ATOM    533  N   ALA F  68      29.351  -6.901 -55.153  1.00 18.19      A    N  
ATOM    534  CA  ALA F  68      30.001  -7.903 -54.314  1.00 20.03      A    C  
ATOM    535  C   ALA F  68      30.520  -9.047 -55.162  1.00 18.76      A    C  
ATOM    536  O   ALA F  68      29.926  -9.371 -56.186  1.00 19.38      A    O  
ATOM    537  CB  ALA F  68      29.024  -8.436 -53.260  1.00 17.31      A    C  
ATOM    538  N   PHE F  69      31.621  -9.660 -54.725  1.00 17.14      A    N  
ATOM    539  CA  PHE F  69      32.128 -10.869 -55.371  1.00 20.74      A    C  
ATOM    540  C   PHE F  69      31.275 -12.082 -54.958  1.00 21.27      A    C  
ATOM    541  O   PHE F  69      30.848 -12.176 -53.805  1.00 19.90      A    O  
ATOM    542  CB  PHE F  69      33.580 -11.123 -54.963  1.00 17.47      A    C  
ATOM    543  CG  PHE F  69      34.585 -10.252 -55.674  1.00 19.58      A    C  
ATOM    544  CD1 PHE F  69      34.967  -9.026 -55.136  1.00 16.57      A    C  
ATOM    545  CD2 PHE F  69      35.172 -10.671 -56.867  1.00 16.91      A    C  
ATOM    546  CE1 PHE F  69      35.905  -8.228 -55.775  1.00 16.65      A    C  
ATOM    547  CE2 PHE F  69      36.113  -9.873 -57.515  1.00 21.35      A    C  
ATOM    548  CZ  PHE F  69      36.474  -8.636 -56.963  1.00 16.54      A    C  
ATOM    549  N   THR F  70      30.949 -12.949 -55.906  1.00 18.80      A    N  
ATOM    550  CA  THR F  70      30.433 -14.287 -55.571  1.00 20.66      A    C  
ATOM    551  C   THR F  70      31.478 -15.411 -55.671  1.00 25.04      A    C  
ATOM    552  O   THR F  70      31.190 -16.569 -55.374  1.00 31.11      A    O  
ATOM    553  CB  THR F  70      29.185 -14.656 -56.399  1.00 20.82      A    C  
ATOM    554  CG2 THR F  70      28.087 -13.597 -56.209  1.00 19.71      A    C  
ATOM    555  OG1 THR F  70      29.537 -14.745 -57.783  1.00 19.99      A    O  
ATOM    556  N   THR F  71      32.681 -15.070 -56.111  1.00 19.33      A    N  
ATOM    557  CA  THR F  71      33.791 -16.014 -56.131  1.00 21.83      A    C  
ATOM    558  C   THR F  71      34.629 -15.664 -54.919  1.00 23.79      A    C  
ATOM    559  O   THR F  71      34.928 -14.482 -54.702  1.00 21.30      A    O  
ATOM    560  CB  THR F  71      34.670 -15.822 -57.399  1.00 19.23      A    C  
ATOM    561  CG2 THR F  71      35.860 -16.740 -57.386  1.00 17.58      A    C  
ATOM    562  OG1 THR F  71      33.900 -16.053 -58.583  1.00 17.05      A    O  
ATOM    563  N   ARG F  72      35.013 -16.659 -54.126  1.00 20.09      A    N  
ATOM    564  CA  ARG F  72      35.881 -16.379 -52.988  1.00 21.67      A    C  
ATOM    565  C   ARG F  72      37.174 -15.743 -53.473  1.00 23.15      A    C  
ATOM    566  O   ARG F  72      37.734 -16.149 -54.494  1.00 19.75      A    O  
ATOM    567  CB  ARG F  72      36.217 -17.654 -52.215  1.00 19.98      A    C  
ATOM    568  CG  ARG F  72      35.041 -18.319 -51.544  1.00 28.94      A    C  
ATOM    569  CD  ARG F  72      34.366 -17.392 -50.532  1.00 35.63      A    C  
ATOM    570  NE  ARG F  72      35.275 -16.966 -49.467  1.00 38.84      A    N  
ATOM    571  CZ  ARG F  72      35.529 -17.672 -48.369  1.00 40.77      A    C  
ATOM    572  NH1 ARG F  72      34.952 -18.854 -48.179  1.00 40.55      A    N1+
ATOM    573  NH2 ARG F  72      36.371 -17.198 -47.460  1.00 39.09      A    N  
ATOM    574  N   ILE F  73      37.659 -14.746 -52.742  1.00 23.29      A    N  
ATOM    575  CA  ILE F  73      38.930 -14.136 -53.092  1.00 18.76      A    C  
ATOM    576  C   ILE F  73      39.721 -13.739 -51.835  1.00 24.00      A    C  
ATOM    577  O   ILE F  73      39.131 -13.379 -50.815  1.00 22.74      A    O  
ATOM    578  CB  ILE F  73      38.718 -12.929 -54.021  1.00 21.66      A    C  
ATOM    579  CG1 ILE F  73      40.060 -12.349 -54.466  1.00 21.69      A    C  
ATOM    580  CG2 ILE F  73      37.823 -11.870 -53.343  1.00 24.65      A    C  
ATOM    581  CD1 ILE F  73      39.956 -11.395 -55.655  1.00 21.17      A    C  
ATOM    582  N   TYR F  74      41.049 -13.830 -51.913  1.00 20.35      A    N  
ATOM    583  CA  TYR F  74      41.930 -13.502 -50.790  1.00 22.93      A    C  
ATOM    584  C   TYR F  74      42.478 -12.080 -50.959  1.00 22.09      A    C  
ATOM    585  O   TYR F  74      43.237 -11.819 -51.895  1.00 18.82      A    O  
ATOM    586  CB  TYR F  74      43.084 -14.518 -50.732  1.00 23.16      A    C  
ATOM    587  CG  TYR F  74      44.005 -14.425 -49.520  1.00 22.26      A    C  
ATOM    588  CD1 TYR F  74      43.676 -15.055 -48.320  1.00 23.77      A    C  
ATOM    589  CD2 TYR F  74      45.217 -13.744 -49.591  1.00 22.33      A    C  
ATOM    590  CE1 TYR F  74      44.521 -14.993 -47.210  1.00 21.29      A    C  
ATOM    591  CE2 TYR F  74      46.077 -13.674 -48.484  1.00 23.42      A    C  
ATOM    592  CZ  TYR F  74      45.714 -14.304 -47.300  1.00 25.64      A    C  
ATOM    593  OH  TYR F  74      46.545 -14.251 -46.205  1.00 26.75      A    O  
ATOM    594  N   HIS F  75      42.159 -11.177 -50.032  1.00 17.65      A    N  
ATOM    595  CA  HIS F  75      42.483  -9.753 -50.240  1.00 20.17      A    C  
ATOM    596  C   HIS F  75      42.140  -8.927 -48.998  1.00 18.74      A    C  
ATOM    597  O   HIS F  75      41.122  -9.166 -48.360  1.00 19.03      A    O  
ATOM    598  CB  HIS F  75      41.680  -9.219 -51.439  1.00 18.47      A    C  
ATOM    599  CG  HIS F  75      42.091  -7.852 -51.898  1.00 21.68      A    C  
ATOM    600  CD2 HIS F  75      42.848  -7.455 -52.950  1.00 22.70      A    C  
ATOM    601  ND1 HIS F  75      41.680  -6.698 -51.265  1.00 20.31      A    N  
ATOM    602  CE1 HIS F  75      42.173  -5.651 -51.901  1.00 20.43      A    C  
ATOM    603  NE2 HIS F  75      42.887  -6.081 -52.924  1.00 18.90      A    N  
ATOM    604  N   PRO F  76      42.995  -7.950 -48.651  1.00 19.53      A    N  
ATOM    605  CA  PRO F  76      42.805  -7.211 -47.395  1.00 22.15      A    C  
ATOM    606  C   PRO F  76      41.521  -6.393 -47.361  1.00 24.17      A    C  
ATOM    607  O   PRO F  76      41.017  -6.120 -46.273  1.00 20.29      A    O  
ATOM    608  CB  PRO F  76      44.020  -6.277 -47.351  1.00 21.59      A    C  
ATOM    609  CG  PRO F  76      45.025  -6.894 -48.262  1.00 23.37      A    C  
ATOM    610  CD  PRO F  76      44.216  -7.529 -49.358  1.00 22.34      A    C  
ATOM    611  N   ASN F  77      41.052  -5.954 -48.529  1.00 24.61      A    N  
ATOM    612  CA  ASN F  77      39.856  -5.104 -48.653  1.00 23.00      A    C  
ATOM    613  C   ASN F  77      38.530  -5.812 -49.037  1.00 20.17      A    C  
ATOM    614  O   ASN F  77      37.512  -5.171 -49.306  1.00 21.61      A    O  
ATOM    615  CB  ASN F  77      40.159  -3.886 -49.531  1.00 20.84      A    C  
ATOM    616  CG  ASN F  77      41.487  -3.235 -49.166  1.00 23.74      A    C  
ATOM    617  ND2 ASN F  77      41.561  -2.671 -47.957  1.00 24.37      A    N  
ATOM    618  OD1 ASN F  77      42.440  -3.252 -49.951  1.00 22.28      A    O  
ATOM    619  N   ILE F  78      38.569  -7.130 -49.121  1.00 17.55      A    N  
ATOM    620  CA  ILE F  78      37.385  -7.903 -49.504  1.00 18.48      A    C  
ATOM    621  C   ILE F  78      37.265  -9.077 -48.543  1.00 20.27      A    C  
ATOM    622  O   ILE F  78      38.239  -9.774 -48.304  1.00 19.28      A    O  
ATOM    623  CB  ILE F  78      37.499  -8.422 -50.947  1.00 19.33      A    C  
ATOM    624  CG1 ILE F  78      37.757  -7.257 -51.929  1.00 17.72      A    C  
ATOM    625  CG2 ILE F  78      36.253  -9.221 -51.328  1.00 20.56      A    C  
ATOM    626  CD1 ILE F  78      38.404  -7.702 -53.259  1.00 16.46      A    C  
ATOM    627  N   ASN F  79      36.083  -9.266 -47.963  1.00 19.63      A    N  
ATOM    628  CA  ASN F  79      35.912 -10.272 -46.924  1.00 24.59      A    C  
ATOM    629  C   ASN F  79      35.320 -11.570 -47.467  1.00 22.24      A    C  
ATOM    630  O   ASN F  79      35.104 -11.696 -48.665  1.00 19.96      A    O  
ATOM    631  CB  ASN F  79      35.085  -9.718 -45.753  1.00 20.24      A    C  
ATOM    632  CG  ASN F  79      33.619  -9.511 -46.105  1.00 26.57      A    C  
ATOM    633  ND2 ASN F  79      32.929  -8.714 -45.290  1.00 22.07      A    N  
ATOM    634  OD1 ASN F  79      33.107 -10.068 -47.081  1.00 22.34      A    O  
ATOM    635  N   SER F  80      35.062 -12.529 -46.585  1.00 24.91      A    N  
ATOM    636  CA  SER F  80      34.567 -13.851 -46.990  1.00 25.68      A    C  
ATOM    637  C   SER F  80      33.137 -13.845 -47.521  1.00 27.29      A    C  
ATOM    638  O   SER F  80      32.681 -14.846 -48.064  1.00 30.94      A    O  
ATOM    639  CB  SER F  80      34.670 -14.836 -45.828  1.00 29.83      A    C  
ATOM    640  OG  SER F  80      33.909 -14.371 -44.729  1.00 29.99      A    O  
ATOM    641  N   ASN F  81      32.425 -12.733 -47.358  1.00 26.34      A    N  
ATOM    642  CA  ASN F  81      31.109 -12.579 -47.982  1.00 27.76      A    C  
ATOM    643  C   ASN F  81      31.203 -12.000 -49.391  1.00 24.26      A    C  
ATOM    644  O   ASN F  81      30.185 -11.812 -50.055  1.00 26.81      A    O  
ATOM    645  CB  ASN F  81      30.185 -11.666 -47.151  1.00 29.25      A    C  
ATOM    646  CG  ASN F  81      29.779 -12.280 -45.813  1.00 41.45      A    C  
ATOM    647  ND2 ASN F  81      29.475 -11.416 -44.845  1.00 36.26      A    N  
ATOM    648  OD1 ASN F  81      29.728 -13.511 -45.654  1.00 33.97      A    O  
ATOM    649  N   GLY F  82      32.415 -11.696 -49.843  1.00 21.92      A    N  
ATOM    650  CA  GLY F  82      32.570 -11.041 -51.129  1.00 18.02      A    C  
ATOM    651  C   GLY F  82      32.336  -9.534 -51.047  1.00 23.18      A    C  
ATOM    652  O   GLY F  82      32.299  -8.843 -52.064  1.00 18.20      A    O  
ATOM    653  N   SER F  83      32.194  -9.013 -49.832  1.00 22.85      A    N  
ATOM    654  CA  SER F  83      31.974  -7.581 -49.654  1.00 19.75      A    C  
ATOM    655  C   SER F  83      33.243  -6.753 -49.875  1.00 18.55      A    C  
ATOM    656  O   SER F  83      34.316  -7.095 -49.379  1.00 20.12      A    O  
ATOM    657  CB  SER F  83      31.365  -7.303 -48.277  1.00 28.68      A    C  
ATOM    658  OG  SER F  83      30.072  -7.896 -48.178  1.00 29.45      A    O  
ATOM    659  N   ILE F  84      33.108  -5.662 -50.627  1.00 19.26      A    N  
ATOM    660  CA  ILE F  84      34.255  -4.858 -51.022  1.00 19.17      A    C  
ATOM    661  C   ILE F  84      34.203  -3.514 -50.300  1.00 24.09      A    C  
ATOM    662  O   ILE F  84      33.266  -2.732 -50.519  1.00 21.22      A    O  
ATOM    663  CB  ILE F  84      34.235  -4.581 -52.538  1.00 19.24      A    C  
ATOM    664  CG1 ILE F  84      34.010  -5.872 -53.334  1.00 19.26      A    C  
ATOM    665  CG2 ILE F  84      35.524  -3.911 -52.974  1.00 19.04      A    C  
ATOM    666  CD1 ILE F  84      33.678  -5.620 -54.806  1.00 18.31      A    C  
ATOM    667  N   LYS F  85      35.185  -3.233 -49.442  1.00 23.78      A    N  
ATOM    668  CA  LYS F  85      35.182  -1.926 -48.790  1.00 22.83      A    C  
ATOM    669  C   LYS F  85      36.063  -1.018 -49.628  1.00 19.78      A    C  
ATOM    670  O   LYS F  85      37.294  -1.117 -49.631  1.00 22.22      A    O  
ATOM    671  CB  LYS F  85      35.687  -2.022 -47.346  1.00 23.26      A    C  
ATOM    672  CG  LYS F  85      35.314  -0.787 -46.492  1.00 25.81      A    C  
ATOM    673  CD  LYS F  85      35.507  -1.031 -45.002  1.00 28.14      A    C  
ATOM    674  CE  LYS F  85      36.944  -1.405 -44.685  1.00 23.73      A    C  
ATOM    675  NZ  LYS F  85      37.839  -0.427 -45.330  1.00 28.05      A    N1+
ATOM    676  N   LEU F  86      35.392  -0.122 -50.337  1.00 21.93      A    N  
ATOM    677  CA  LEU F  86      36.019   0.741 -51.320  1.00 21.09      A    C  
ATOM    678  C   LEU F  86      35.269   2.066 -51.309  1.00 19.30      A    C  
ATOM    679  O   LEU F  86      34.039   2.069 -51.365  1.00 18.58      A    O  
ATOM    680  CB  LEU F  86      35.912   0.080 -52.692  1.00 22.53      A    C  
ATOM    681  CG  LEU F  86      36.330   0.845 -53.939  1.00 24.50      A    C  
ATOM    682  CD1 LEU F  86      37.811   1.184 -53.864  1.00 20.39      A    C  
ATOM    683  CD2 LEU F  86      36.001   0.005 -55.188  1.00 18.47      A    C  
ATOM    684  N   ASP F  87      35.984   3.190 -51.296  1.00 18.91      A    N  
ATOM    685  CA  ASP F  87      35.309   4.461 -51.009  1.00 17.75      A    C  
ATOM    686  C   ASP F  87      34.342   4.898 -52.114  1.00 22.32      A    C  
ATOM    687  O   ASP F  87      33.286   5.466 -51.819  1.00 26.28      A    O  
ATOM    688  CB  ASP F  87      36.298   5.580 -50.629  1.00 21.59      A    C  
ATOM    689  CG  ASP F  87      37.263   5.934 -51.750  1.00 22.67      A    C  
ATOM    690  OD1 ASP F  87      37.307   5.224 -52.788  1.00 20.62      A    O  
ATOM    691  OD2 ASP F  87      37.991   6.937 -51.586  1.00 28.53      A    O1-
ATOM    692  N   ILE F  88      34.675   4.603 -53.368  1.00 16.13      A    N  
ATOM    693  CA  ILE F  88      33.809   4.993 -54.475  1.00 21.91      A    C  
ATOM    694  C   ILE F  88      32.479   4.233 -54.458  1.00 20.08      A    C  
ATOM    695  O   ILE F  88      31.523   4.628 -55.131  1.00 19.70      A    O  
ATOM    696  CB  ILE F  88      34.485   4.815 -55.855  1.00 20.17      A    C  
ATOM    697  CG1 ILE F  88      34.957   3.364 -56.042  1.00 18.81      A    C  
ATOM    698  CG2 ILE F  88      35.633   5.782 -56.032  1.00 18.18      A    C  
ATOM    699  CD1 ILE F  88      35.262   3.031 -57.461  1.00 15.18      A    C  
ATOM    700  N   LEU F  89      32.428   3.140 -53.701  1.00 18.58      A    N  
ATOM    701  CA  LEU F  89      31.178   2.414 -53.528  1.00 20.59      A    C  
ATOM    702  C   LEU F  89      30.414   2.969 -52.324  1.00 24.16      A    C  
ATOM    703  O   LEU F  89      29.283   2.553 -52.052  1.00 17.13      A    O  
ATOM    704  CB  LEU F  89      31.413   0.908 -53.363  1.00 21.95      A    C  
ATOM    705  CG  LEU F  89      32.000   0.174 -54.576  1.00 22.91      A    C  
ATOM    706  CD1 LEU F  89      32.188  -1.295 -54.277  1.00 19.92      A    C  
ATOM    707  CD2 LEU F  89      31.112   0.363 -55.790  1.00 21.49      A    C  
ATOM    708  N   ARG F  90      31.039   3.854 -51.548  1.00 22.63      A    N  
ATOM    709  CA  ARG F  90      30.211   4.532 -50.569  1.00 25.98      A    C  
ATOM    710  C   ARG F  90      30.246   6.056 -50.606  1.00 25.05      A    C  
ATOM    711  O   ARG F  90      29.583   6.641 -51.447  1.00 28.37      A    O  
ATOM    712  CB  ARG F  90      30.672   4.059 -49.190  1.00 30.60      A    C  
ATOM    713  CG  ARG F  90      32.183   3.781 -49.142  1.00 31.97      A    C  
ATOM    714  CD  ARG F  90      32.542   2.407 -48.516  1.00 41.52      A    C  
ATOM    715  NE  ARG F  90      33.191   2.548 -47.207  1.00 42.18      A    N  
ATOM    716  CZ  ARG F  90      32.643   2.158 -46.053  1.00 56.17      A    C  
ATOM    717  NH1 ARG F  90      31.444   1.587 -46.041  1.00 51.70      A    N1+
ATOM    718  NH2 ARG F  90      33.293   2.331 -44.908  1.00 50.63      A    N  
ATOM    719  N   SER F  91      31.172   6.695 -49.895  1.00 24.62      A    N  
ATOM    720  CA  SER F  91      31.005   8.142 -49.721  1.00 27.67      A    C  
ATOM    721  C   SER F  91      31.659   8.935 -50.849  1.00 25.43      A    C  
ATOM    722  O   SER F  91      31.339  10.099 -51.086  1.00 23.55      A    O  
ATOM    723  CB  SER F  91      31.494   8.605 -48.342  1.00 29.48      A    C  
ATOM    724  OG  SER F  91      32.899   8.772 -48.310  1.00 28.65      A    O  
ATOM    725  N   GLN F  92      32.554   8.267 -51.563  1.00 21.34      A    N  
ATOM    726  CA  GLN F  92      33.289   8.859 -52.679  1.00 23.23      A    C  
ATOM    727  C   GLN F  92      32.707   8.588 -54.080  1.00 20.88      A    C  
ATOM    728  O   GLN F  92      33.365   8.829 -55.103  1.00 20.06      A    O  
ATOM    729  CB  GLN F  92      34.793   8.604 -52.544  1.00 20.63      A    C  
ATOM    730  CG  GLN F  92      35.333   9.089 -51.196  1.00 21.38      A    C  
ATOM    731  CD  GLN F  92      35.099  10.584 -50.938  1.00 29.45      A    C  
ATOM    732  NE2 GLN F  92      34.571  10.906 -49.756  1.00 26.29      A    N  
ATOM    733  OE1 GLN F  92      35.387  11.433 -51.786  1.00 21.09      A    O  
ATOM    734  N   TRP F  93      31.513   8.001 -54.104  1.00 19.90      A    N  
ATOM    735  CA  TRP F  93      30.780   7.746 -55.339  1.00 18.32      A    C  
ATOM    736  C   TRP F  93      30.580   9.026 -56.138  1.00 19.59      A    C  
ATOM    737  O   TRP F  93      30.446  10.108 -55.567  1.00 21.20      A    O  
ATOM    738  CB  TRP F  93      29.402   7.166 -55.011  1.00 15.98      A    C  
ATOM    739  CG  TRP F  93      28.464   7.129 -56.192  1.00 15.26      A    C  
ATOM    740  CD1 TRP F  93      27.328   7.863 -56.361  1.00 20.58      A    C  
ATOM    741  CD2 TRP F  93      28.592   6.317 -57.355  1.00 18.90      A    C  
ATOM    742  CE2 TRP F  93      27.497   6.612 -58.194  1.00 21.04      A    C  
ATOM    743  CE3 TRP F  93      29.527   5.362 -57.772  1.00 18.15      A    C  
ATOM    744  NE1 TRP F  93      26.737   7.559 -57.561  1.00 17.69      A    N  
ATOM    745  CZ2 TRP F  93      27.308   5.987 -59.422  1.00 17.61      A    C  
ATOM    746  CZ3 TRP F  93      29.342   4.746 -58.994  1.00 21.89      A    C  
ATOM    747  CH2 TRP F  93      28.243   5.063 -59.806  1.00 22.27      A    C  
ATOM    748  N   SER F  94      30.605   8.888 -57.461  1.00 17.61      A    N  
ATOM    749  CA  SER F  94      30.221   9.937 -58.391  1.00 16.44      A    C  
ATOM    750  C   SER F  94      29.445   9.282 -59.533  1.00 18.21      A    C  
ATOM    751  O   SER F  94      29.819   8.206 -59.982  1.00 19.62      A    O  
ATOM    752  CB  SER F  94      31.465  10.644 -58.944  1.00 14.88      A    C  
ATOM    753  OG  SER F  94      31.171  11.330 -60.150  1.00 17.33      A    O  
ATOM    754  N   PRO F  95      28.387   9.953 -60.028  1.00 21.82      A    N  
ATOM    755  CA  PRO F  95      27.612   9.487 -61.187  1.00 20.39      A    C  
ATOM    756  C   PRO F  95      28.417   9.473 -62.485  1.00 20.24      A    C  
ATOM    757  O   PRO F  95      27.946   8.893 -63.461  1.00 21.52      A    O  
ATOM    758  CB  PRO F  95      26.442  10.472 -61.261  1.00 22.93      A    C  
ATOM    759  CG  PRO F  95      26.949  11.712 -60.569  1.00 18.65      A    C  
ATOM    760  CD  PRO F  95      27.869  11.225 -59.488  1.00 18.28      A    C  
ATOM    761  N   ALA F  96      29.583  10.128 -62.518  1.00 18.80      A    N  
ATOM    762  CA  ALA F  96      30.499   9.970 -63.652  1.00 19.70      A    C  
ATOM    763  C   ALA F  96      31.096   8.564 -63.734  1.00 17.69      A    C  
ATOM    764  O   ALA F  96      31.626   8.184 -64.757  1.00 16.94      A    O  
ATOM    765  CB  ALA F  96      31.630  10.992 -63.606  1.00 18.41      A    C  
ATOM    766  N   LEU F  97      31.055   7.820 -62.641  1.00 18.85      A    N  
ATOM    767  CA  LEU F  97      31.581   6.465 -62.647  1.00 19.96      A    C  
ATOM    768  C   LEU F  97      30.532   5.510 -63.211  1.00 19.73      A    C  
ATOM    769  O   LEU F  97      29.390   5.492 -62.764  1.00 25.52      A    O  
ATOM    770  CB  LEU F  97      31.985   6.055 -61.239  1.00 17.73      A    C  
ATOM    771  CG  LEU F  97      33.180   6.835 -60.697  1.00 17.59      A    C  
ATOM    772  CD1 LEU F  97      33.509   6.354 -59.302  1.00 18.31      A    C  
ATOM    773  CD2 LEU F  97      34.394   6.683 -61.628  1.00 15.57      A    C  
ATOM    774  N   THR F  98      30.889   4.751 -64.230  1.00 23.09      A    N  
ATOM    775  CA  THR F  98      29.935   3.800 -64.757  1.00 20.23      A    C  
ATOM    776  C   THR F  98      30.267   2.432 -64.190  1.00 21.31      A    C  
ATOM    777  O   THR F  98      31.330   2.243 -63.621  1.00 18.00      A    O  
ATOM    778  CB  THR F  98      30.100   3.713 -66.266  1.00 21.57      A    C  
ATOM    779  CG2 THR F  98      29.666   5.015 -66.923  1.00 18.85      A    C  
ATOM    780  OG1 THR F  98      31.485   3.492 -66.555  1.00 22.43      A    O  
ATOM    781  N   ILE F  99      29.413   1.446 -64.444  1.00 18.92      A    N  
ATOM    782  CA  ILE F  99      29.696   0.102 -63.959  1.00 19.31      A    C  
ATOM    783  C   ILE F  99      31.022  -0.363 -64.548  1.00 16.78      A    C  
ATOM    784  O   ILE F  99      31.854  -0.966 -63.874  1.00 17.07      A    O  
ATOM    785  CB  ILE F  99      28.585  -0.891 -64.347  1.00 19.27      A    C  
ATOM    786  CG1 ILE F  99      27.369  -0.690 -63.445  1.00 21.25      A    C  
ATOM    787  CG2 ILE F  99      29.089  -2.326 -64.217  1.00 22.05      A    C  
ATOM    788  CD1 ILE F  99      27.691  -0.822 -61.941  1.00 23.60      A    C  
ATOM    789  N   SER F 100      31.219  -0.052 -65.816  1.00 16.31      A    N  
ATOM    790  C01ASER F 100      32.461  -0.418 -66.484  0.33 21.32      A    C  
ATOM    791  CA BSER F 100      32.459  -0.392 -66.505  0.67 21.37      A    C  
ATOM    792  C   SER F 100      33.669   0.152 -65.742  1.00 21.54      A    C  
ATOM    793  O   SER F 100      34.624  -0.576 -65.448  1.00 18.52      A    O  
ATOM    794  C02ASER F 100      32.452   0.036 -67.946  0.33 20.82      A    C  
ATOM    795  CB BSER F 100      32.430   0.162 -67.934  0.67 20.73      A    C  
ATOM    796  O03ASER F 100      32.112   1.404 -68.050  0.33 22.95      A    O  
ATOM    797  OG BSER F 100      33.602  -0.190 -68.641  0.67 23.16      A    O  
ATOM    798  N   LYS F 101      33.618   1.442 -65.421  1.00 16.16      A    N  
ATOM    799  CA  LYS F 101      34.710   2.082 -64.697  1.00 17.68      A    C  
ATOM    800  C   LYS F 101      34.833   1.561 -63.264  1.00 18.91      A    C  
ATOM    801  O   LYS F 101      35.933   1.426 -62.738  1.00 19.45      A    O  
ATOM    802  CB  LYS F 101      34.564   3.612 -64.737  1.00 16.40      A    C  
ATOM    803  CG  LYS F 101      34.859   4.195 -66.126  1.00 19.29      A    C  
ATOM    804  CD  LYS F 101      34.844   5.737 -66.127  1.00 21.26      A    C  
ATOM    805  CE  LYS F 101      35.091   6.291 -67.522  1.00 19.22      A    C  
ATOM    806  NZ  LYS F 101      36.475   6.027 -67.992  1.00 17.08      A    N1+
ATOM    807  N   VAL F 102      33.701   1.255 -62.641  1.00 18.80      A    N  
ATOM    808  CA  VAL F 102      33.709   0.642 -61.318  1.00 18.81      A    C  
ATOM    809  C   VAL F 102      34.412  -0.708 -61.314  1.00 16.12      A    C  
ATOM    810  O   VAL F 102      35.205  -1.013 -60.409  1.00 17.22      A    O  
ATOM    811  CB  VAL F 102      32.277   0.481 -60.755  1.00 19.77      A    C  
ATOM    812  CG1 VAL F 102      32.284  -0.414 -59.509  1.00 19.19      A    C  
ATOM    813  CG2 VAL F 102      31.690   1.851 -60.429  1.00 18.64      A    C  
ATOM    814  N   LEU F 103      34.131  -1.522 -62.329  1.00 17.96      A    N  
ATOM    815  CA  LEU F 103      34.757  -2.837 -62.424  1.00 17.67      A    C  
ATOM    816  C   LEU F 103      36.271  -2.726 -62.644  1.00 20.03      A    C  
ATOM    817  O   LEU F 103      37.057  -3.479 -62.057  1.00 17.37      A    O  
ATOM    818  CB  LEU F 103      34.095  -3.674 -63.539  1.00 20.95      A    C  
ATOM    819  CG  LEU F 103      32.667  -4.169 -63.249  1.00 21.89      A    C  
ATOM    820  CD1 LEU F 103      32.033  -4.840 -64.479  1.00 20.79      A    C  
ATOM    821  CD2 LEU F 103      32.643  -5.131 -62.039  1.00 17.26      A    C  
ATOM    822  N   LEU F 104      36.681  -1.793 -63.496  1.00 18.13      A    N  
ATOM    823  CA  LEU F 104      38.113  -1.534 -63.683  1.00 20.31      A    C  
ATOM    824  C   LEU F 104      38.760  -1.044 -62.388  1.00 18.12      A    C  
ATOM    825  O   LEU F 104      39.859  -1.466 -62.032  1.00 20.59      A    O  
ATOM    826  CB  LEU F 104      38.331  -0.516 -64.807  1.00 20.77      A    C  
ATOM    827  CG  LEU F 104      38.093  -1.041 -66.220  1.00 20.14      A    C  
ATOM    828  CD1 LEU F 104      37.917   0.081 -67.251  1.00 20.45      A    C  
ATOM    829  CD2 LEU F 104      39.233  -1.976 -66.609  1.00 25.19      A    C  
ATOM    830  N   SER F 105      38.076  -0.137 -61.696  1.00 19.60      A    N  
ATOM    831  CA  SER F 105      38.518   0.325 -60.385  1.00 19.45      A    C  
ATOM    832  C   SER F 105      38.740  -0.856 -59.432  1.00 17.51      A    C  
ATOM    833  O   SER F 105      39.776  -0.968 -58.773  1.00 19.67      A    O  
ATOM    834  CB  SER F 105      37.487   1.300 -59.801  1.00 18.66      A    C  
ATOM    835  OG  SER F 105      37.394   2.486 -60.590  1.00 20.39      A    O  
ATOM    836  N   ILE F 106      37.766  -1.750 -59.372  1.00 19.49      A    N  
ATOM    837  CA  ILE F 106      37.898  -2.938 -58.531  1.00 19.83      A    C  
ATOM    838  C   ILE F 106      39.118  -3.773 -58.962  1.00 19.39      A    C  
ATOM    839  O   ILE F 106      39.913  -4.216 -58.136  1.00 18.05      A    O  
ATOM    840  CB  ILE F 106      36.588  -3.750 -58.534  1.00 21.54      A    C  
ATOM    841  CG1 ILE F 106      35.538  -3.024 -57.684  1.00 18.90      A    C  
ATOM    842  CG2 ILE F 106      36.829  -5.174 -58.037  1.00 16.68      A    C  
ATOM    843  CD1 ILE F 106      34.098  -3.427 -57.961  1.00 19.19      A    C  
ATOM    844  N   CYS F 107      39.283  -3.961 -60.264  1.00 22.46      A    N  
ATOM    845  CA  CYS F 107      40.469  -4.632 -60.756  1.00 21.29      A    C  
ATOM    846  C   CYS F 107      41.723  -4.015 -60.173  1.00 22.72      A    C  
ATOM    847  O   CYS F 107      42.568  -4.717 -59.622  1.00 24.17      A    O  
ATOM    848  CB  CYS F 107      40.561  -4.511 -62.264  1.00 24.77      A    C  
ATOM    849  SG  CYS F 107      39.838  -5.862 -63.117  1.00 33.65      A    S  
ATOM    850  N   SER F 108      41.859  -2.698 -60.321  1.00 20.41      A    N  
ATOM    851  CA  SER F 108      43.079  -2.036 -59.898  1.00 22.11      A    C  
ATOM    852  C   SER F 108      43.289  -2.205 -58.403  1.00 19.05      A    C  
ATOM    853  O   SER F 108      44.428  -2.271 -57.943  1.00 18.62      A    O  
ATOM    854  CB  SER F 108      43.050  -0.548 -60.268  1.00 21.43      A    C  
ATOM    855  OG  SER F 108      42.027   0.124 -59.563  1.00 19.58      A    O  
ATOM    856  N   LEU F 109      42.192  -2.257 -57.648  1.00 20.37      A    N  
ATOM    857  CA  LEU F 109      42.272  -2.505 -56.203  1.00 20.54      A    C  
ATOM    858  C   LEU F 109      42.903  -3.862 -55.940  1.00 21.63      A    C  
ATOM    859  O   LEU F 109      43.610  -4.050 -54.949  1.00 21.94      A    O  
ATOM    860  CB  LEU F 109      40.889  -2.453 -55.545  1.00 17.85      A    C  
ATOM    861  CG  LEU F 109      40.835  -2.775 -54.047  1.00 21.36      A    C  
ATOM    862  CD1 LEU F 109      41.703  -1.809 -53.227  1.00 18.78      A    C  
ATOM    863  CD2 LEU F 109      39.392  -2.745 -53.546  1.00 20.66      A    C  
ATOM    864  N   LEU F 110      42.635  -4.813 -56.830  1.00 20.41      A    N  
ATOM    865  CA  LEU F 110      43.195  -6.144 -56.682  1.00 19.97      A    C  
ATOM    866  C   LEU F 110      44.713  -6.117 -56.721  1.00 21.68      A    C  
ATOM    867  O   LEU F 110      45.364  -6.766 -55.907  1.00 27.47      A    O  
ATOM    868  CB  LEU F 110      42.672  -7.076 -57.776  1.00 19.19      A    C  
ATOM    869  CG  LEU F 110      41.183  -7.434 -57.702  1.00 26.42      A    C  
ATOM    870  CD1 LEU F 110      40.866  -8.636 -58.599  1.00 22.20      A    C  
ATOM    871  CD2 LEU F 110      40.766  -7.717 -56.272  1.00 23.57      A    C  
ATOM    872  N   CYS F 111      45.271  -5.386 -57.682  1.00 19.76      A    N  
ATOM    873  CA  CYS F 111      46.723  -5.311 -57.839  1.00 27.60      A    C  
ATOM    874  C   CYS F 111      47.354  -4.527 -56.701  1.00 32.48      A    C  
ATOM    875  O   CYS F 111      48.461  -4.839 -56.272  1.00 30.41      A    O  
ATOM    876  CB  CYS F 111      47.117  -4.647 -59.169  1.00 27.49      A    C  
ATOM    877  SG  CYS F 111      46.522  -5.453 -60.692  1.00 34.75      A    S  
ATOM    878  N   ASP F 112      46.641  -3.510 -56.215  1.00 28.49      A    N  
ATOM    879  CA  ASP F 112      47.182  -2.609 -55.202  1.00 27.25      A    C  
ATOM    880  C   ASP F 112      46.222  -2.407 -54.027  1.00 26.21      A    C  
ATOM    881  O   ASP F 112      45.501  -1.412 -53.959  1.00 24.48      A    O  
ATOM    882  CB  ASP F 112      47.551  -1.260 -55.838  1.00 35.67      A    C  
ATOM    883  CG  ASP F 112      48.729  -1.364 -56.817  1.00 39.65      A    C  
ATOM    884  OD1 ASP F 112      49.748  -2.001 -56.478  1.00 38.77      A    O  
ATOM    885  OD2 ASP F 112      48.644  -0.797 -57.930  1.00 42.89      A    O1-
ATOM    886  N   PRO F 113      46.199  -3.363 -53.089  1.00 25.92      A    N  
ATOM    887  CA  PRO F 113      45.284  -3.246 -51.941  1.00 25.11      A    C  
ATOM    888  C   PRO F 113      45.712  -2.152 -50.977  1.00 24.78      A    C  
ATOM    889  O   PRO F 113      46.851  -1.705 -51.059  1.00 27.74      A    O  
ATOM    890  CB  PRO F 113      45.398  -4.610 -51.259  1.00 24.17      A    C  
ATOM    891  CG  PRO F 113      46.707  -5.151 -51.699  1.00 28.45      A    C  
ATOM    892  CD  PRO F 113      46.947  -4.631 -53.087  1.00 22.25      A    C  
ATOM    893  N   ASN F 114      44.822  -1.705 -50.098  1.00 29.56      A    N  
ATOM    894  CA  ASN F 114      45.266  -0.857 -48.994  1.00 28.19      A    C  
ATOM    895  C   ASN F 114      45.283  -1.628 -47.665  1.00 28.22      A    C  
ATOM    896  O   ASN F 114      44.252  -1.799 -47.007  1.00 30.35      A    O  
ATOM    897  CB  ASN F 114      44.341   0.362 -48.891  1.00 30.89      A    C  
ATOM    898  CG  ASN F 114      44.602   1.193 -47.654  1.00 35.76      A    C  
ATOM    899  ND2 ASN F 114      43.591   1.946 -47.225  1.00 38.46      A    N  
ATOM    900  OD1 ASN F 114      45.695   1.163 -47.085  1.00 34.18      A    O  
ATOM    901  N   PRO F 115      46.481  -2.039 -47.232  1.00 25.21      A    N  
ATOM    902  CA  PRO F 115      46.634  -2.801 -45.992  1.00 28.20      A    C  
ATOM    903  C   PRO F 115      46.435  -1.946 -44.744  1.00 29.71      A    C  
ATOM    904  O   PRO F 115      46.240  -2.487 -43.662  1.00 30.86      A    O  
ATOM    905  CB  PRO F 115      48.064  -3.330 -46.081  1.00 28.59      A    C  
ATOM    906  CG  PRO F 115      48.773  -2.340 -46.941  1.00 29.43      A    C  
ATOM    907  CD  PRO F 115      47.758  -1.883 -47.948  1.00 25.24      A    C  
ATOM    908  N   ASP F 116      46.521  -0.628 -44.887  1.00 29.37      A    N  
ATOM    909  CA  ASP F 116      46.601   0.245 -43.714  1.00 36.00      A    C  
ATOM    910  C   ASP F 116      45.241   0.558 -43.089  1.00 41.19      A    C  
ATOM    911  O   ASP F 116      45.162   1.018 -41.947  1.00 44.44      A    O  
ATOM    912  CB  ASP F 116      47.391   1.516 -44.041  1.00 31.63      A    C  
ATOM    913  CG  ASP F 116      48.805   1.207 -44.517  1.00 43.69      A    C  
ATOM    914  OD1 ASP F 116      49.487   0.366 -43.884  1.00 39.57      A    O  
ATOM    915  OD2 ASP F 116      49.232   1.783 -45.541  1.00 49.04      A    O1-
ATOM    916  N   ASP F 117      44.176   0.286 -43.833  1.00 37.61      A    N  
ATOM    917  CA  ASP F 117      42.819   0.429 -43.320  1.00 36.13      A    C  
ATOM    918  C   ASP F 117      42.028  -0.771 -43.820  1.00 37.20      A    C  
ATOM    919  O   ASP F 117      41.137  -0.633 -44.654  1.00 38.28      A    O  
ATOM    920  CB  ASP F 117      42.206   1.728 -43.843  1.00 41.80      A    C  
ATOM    921  CG  ASP F 117      40.824   1.998 -43.272  1.00 40.28      A    C  
ATOM    922  OD1 ASP F 117      40.524   1.502 -42.164  1.00 47.89      A    O  
ATOM    923  OD2 ASP F 117      40.041   2.717 -43.933  1.00 41.87      A    O1-
ATOM    924  N   PRO F 118      42.383  -1.967 -43.339  1.00 32.81      A    N  
ATOM    925  CA  PRO F 118      41.899  -3.207 -43.962  1.00 27.56      A    C  
ATOM    926  C   PRO F 118      40.474  -3.602 -43.583  1.00 27.83      A    C  
ATOM    927  O   PRO F 118      40.004  -3.286 -42.494  1.00 28.05      A    O  
ATOM    928  CB  PRO F 118      42.894  -4.251 -43.451  1.00 26.06      A    C  
ATOM    929  CG  PRO F 118      43.267  -3.745 -42.088  1.00 31.41      A    C  
ATOM    930  CD  PRO F 118      43.228  -2.228 -42.160  1.00 28.59      A    C  
ATOM    931  N   LEU F 119      39.792  -4.307 -44.478  1.00 23.96      A    N  
ATOM    932  CA  LEU F 119      38.563  -4.990 -44.101  1.00 19.42      A    C  
ATOM    933  C   LEU F 119      38.894  -6.305 -43.400  1.00 24.56      A    C  
ATOM    934  O   LEU F 119      38.114  -6.794 -42.595  1.00 23.41      A    O  
ATOM    935  CB  LEU F 119      37.688  -5.263 -45.320  1.00 22.63      A    C  
ATOM    936  CG  LEU F 119      36.335  -5.907 -45.021  1.00 22.12      A    C  
ATOM    937  CD1 LEU F 119      35.488  -4.984 -44.157  1.00 23.07      A    C  
ATOM    938  CD2 LEU F 119      35.598  -6.238 -46.317  1.00 23.98      A    C  
ATOM    939  N   VAL F 120      40.030  -6.906 -43.749  1.00 23.88      A    N  
ATOM    940  CA  VAL F 120      40.417  -8.184 -43.160  1.00 22.48      A    C  
ATOM    941  C   VAL F 120      41.811  -8.046 -42.565  1.00 25.58      A    C  
ATOM    942  O   VAL F 120      42.816  -8.248 -43.251  1.00 24.62      A    O  
ATOM    943  CB  VAL F 120      40.371  -9.351 -44.183  1.00 28.10      A    C  
ATOM    944  CG1 VAL F 120      40.458 -10.685 -43.463  1.00 26.51      A    C  
ATOM    945  CG2 VAL F 120      39.099  -9.282 -45.044  1.00 22.36      A    C  
ATOM    946  N   PRO F 121      41.868  -7.672 -41.281  1.00 28.24      A    N  
ATOM    947  CA  PRO F 121      43.118  -7.323 -40.599  1.00 31.69      A    C  
ATOM    948  C   PRO F 121      44.172  -8.407 -40.767  1.00 30.07      A    C  
ATOM    949  O   PRO F 121      45.344  -8.103 -41.029  1.00 23.60      A    O  
ATOM    950  CB  PRO F 121      42.693  -7.220 -39.130  1.00 32.59      A    C  
ATOM    951  CG  PRO F 121      41.251  -6.803 -39.196  1.00 34.98      A    C  
ATOM    952  CD  PRO F 121      40.692  -7.537 -40.397  1.00 29.85      A    C  
ATOM    953  N   GLU F 122      43.748  -9.658 -40.633  1.00 28.68      A    N  
ATOM    954  CA  GLU F 122      44.666 -10.786 -40.732  1.00 30.29      A    C  
ATOM    955  C   GLU F 122      45.397 -10.823 -42.081  1.00 31.05      A    C  
ATOM    956  O   GLU F 122      46.606 -11.029 -42.138  1.00 26.95      A    O  
ATOM    957  CB  GLU F 122      43.931 -12.110 -40.492  1.00 31.38      A    C  
ATOM    958  CG  GLU F 122      44.803 -13.170 -39.834  1.00 39.82      A    C  
ATOM    959  CD  GLU F 122      44.339 -14.598 -40.124  1.00 62.42      A    C  
ATOM    960  OE1 GLU F 122      43.297 -15.042 -39.560  1.00 65.38      A    O  
ATOM    961  OE2 GLU F 122      45.031 -15.289 -40.914  1.00 55.40      A    O1-
ATOM    962  N   ILE F 123      44.665 -10.618 -43.165  1.00 27.81      A    N  
ATOM    963  CA  ILE F 123      45.270 -10.640 -44.495  1.00 24.74      A    C  
ATOM    964  C   ILE F 123      46.226  -9.443 -44.669  1.00 25.87      A    C  
ATOM    965  O   ILE F 123      47.352  -9.577 -45.164  1.00 22.61      A    O  
ATOM    966  CB  ILE F 123      44.166 -10.694 -45.590  1.00 20.28      A    C  
ATOM    967  CG1 ILE F 123      43.352 -11.993 -45.446  1.00 25.66      A    C  
ATOM    968  CG2 ILE F 123      44.767 -10.566 -46.984  1.00 22.15      A    C  
ATOM    969  CD1 ILE F 123      42.181 -12.165 -46.454  1.00 19.08      A    C  
ATOM    970  N   ALA F 124      45.778  -8.274 -44.228  1.00 23.87      A    N  
ATOM    971  CA  ALA F 124      46.590  -7.070 -44.284  1.00 25.21      A    C  
ATOM    972  C   ALA F 124      47.948  -7.256 -43.605  1.00 25.01      A    C  
ATOM    973  O   ALA F 124      48.975  -6.834 -44.128  1.00 23.03      A    O  
ATOM    974  CB  ALA F 124      45.835  -5.896 -43.661  1.00 25.44      A    C  
ATOM    975  N   ARG F 125      47.942  -7.899 -42.445  1.00 26.34      A    N  
ATOM    976  CA  ARG F 125      49.169  -8.141 -41.702  1.00 29.75      A    C  
ATOM    977  C   ARG F 125      50.174  -8.932 -42.531  1.00 25.08      A    C  
ATOM    978  O   ARG F 125      51.344  -8.571 -42.621  1.00 27.90      A    O  
ATOM    979  CB  ARG F 125      48.871  -8.872 -40.390  1.00 35.15      A    C  
ATOM    980  CG  ARG F 125      48.043  -8.056 -39.393  1.00 42.48      A    C  
ATOM    981  CD  ARG F 125      48.004  -8.715 -38.002  1.00 46.24      A    C  
ATOM    982  NE  ARG F 125      47.004  -9.781 -37.893  1.00 48.79      A    N  
ATOM    983  CZ  ARG F 125      45.792  -9.625 -37.363  1.00 43.24      A    C  
ATOM    984  NH1 ARG F 125      45.413  -8.445 -36.886  1.00 41.97      A    N1+
ATOM    985  NH2 ARG F 125      44.957 -10.652 -37.305  1.00 46.04      A    N  
ATOM    986  N   ILE F 126      49.718 -10.024 -43.127  1.00 26.27      A    N  
ATOM    987  CA  ILE F 126      50.589 -10.829 -43.978  1.00 20.58      A    C  
ATOM    988  C   ILE F 126      51.076 -10.013 -45.153  1.00 23.48      A    C  
ATOM    989  O   ILE F 126      52.250 -10.067 -45.527  1.00 24.82      A    O  
ATOM    990  CB  ILE F 126      49.856 -12.081 -44.498  1.00 26.03      A    C  
ATOM    991  CG1 ILE F 126      49.452 -12.960 -43.308  1.00 27.56      A    C  
ATOM    992  CG2 ILE F 126      50.751 -12.831 -45.461  1.00 26.57      A    C  
ATOM    993  CD1 ILE F 126      48.413 -14.033 -43.593  1.00 25.12      A    C  
ATOM    994  N   TYR F 127      50.166  -9.249 -45.743  1.00 22.44      A    N  
ATOM    995  CA  TYR F 127      50.536  -8.412 -46.865  1.00 22.31      A    C  
ATOM    996  C   TYR F 127      51.671  -7.488 -46.470  1.00 27.92      A    C  
ATOM    997  O   TYR F 127      52.613  -7.303 -47.236  1.00 26.18      A    O  
ATOM    998  CB  TYR F 127      49.351  -7.588 -47.348  1.00 21.98      A    C  
ATOM    999  CG  TYR F 127      49.672  -6.743 -48.559  1.00 25.37      A    C  
ATOM   1000  CD1 TYR F 127      49.594  -7.278 -49.841  1.00 22.98      A    C  
ATOM   1001  CD2 TYR F 127      50.048  -5.406 -48.425  1.00 27.44      A    C  
ATOM   1002  CE1 TYR F 127      49.874  -6.509 -50.959  1.00 23.25      A    C  
ATOM   1003  CE2 TYR F 127      50.336  -4.624 -49.543  1.00 26.94      A    C  
ATOM   1004  CZ  TYR F 127      50.247  -5.180 -50.803  1.00 25.48      A    C  
ATOM   1005  OH  TYR F 127      50.527  -4.420 -51.918  1.00 24.58      A    O  
ATOM   1006  N   LYS F 128      51.576  -6.905 -45.274  1.00 29.22      A    N  
ATOM   1007  CA  LYS F 128      52.584  -5.942 -44.817  1.00 31.25      A    C  
ATOM   1008  C   LYS F 128      53.893  -6.601 -44.380  1.00 32.53      A    C  
ATOM   1009  O   LYS F 128      54.976  -6.120 -44.709  1.00 41.76      A    O  
ATOM   1010  CB  LYS F 128      52.029  -5.045 -43.698  1.00 31.87      A    C  
ATOM   1011  CG  LYS F 128      51.083  -3.976 -44.203  1.00 31.14      A    C  
ATOM   1012  CD  LYS F 128      50.437  -3.195 -43.070  1.00 39.34      A    C  
ATOM   1013  CE  LYS F 128      51.291  -2.003 -42.653  1.00 42.80      A    C  
ATOM   1014  NZ  LYS F 128      51.458  -1.013 -43.757  1.00 41.50      A    N1+
ATOM   1015  N   THR F 129      53.795  -7.666 -43.597  1.00 30.05      A    N  
ATOM   1016  CA  THR F 129      54.984  -8.335 -43.080  1.00 31.10      A    C  
ATOM   1017  C   THR F 129      55.680  -9.360 -43.991  1.00 34.41      A    C  
ATOM   1018  O   THR F 129      56.909  -9.454 -43.995  1.00 29.94      A    O  
ATOM   1019  CB  THR F 129      54.725  -8.938 -41.703  1.00 31.21      A    C  
ATOM   1020  CG2 THR F 129      54.332  -7.843 -40.731  1.00 31.32      A    C  
ATOM   1021  OG1 THR F 129      53.664  -9.894 -41.799  1.00 36.70      A    O  
ATOM   1022  N   ASP F 130      54.915 -10.199 -44.683  1.00 34.19      A    N  
ATOM   1023  CA  ASP F 130      55.543 -11.113 -45.624  1.00 28.49      A    C  
ATOM   1024  C   ASP F 130      54.832 -11.102 -46.978  1.00 28.89      A    C  
ATOM   1025  O   ASP F 130      53.841 -11.797 -47.142  1.00 27.74      A    O  
ATOM   1026  CB  ASP F 130      55.421 -12.496 -44.982  1.00 29.72      A    C  
ATOM   1027  CG  ASP F 130      56.276 -13.546 -45.644  1.00 31.06      A    C  
ATOM   1028  OD1 ASP F 130      56.693 -13.360 -46.808  1.00 33.98      A    O  
ATOM   1029  OD2 ASP F 130      56.498 -14.588 -44.989  1.00 34.99      A    O1-
ATOM   1030  N   ARG F 131      55.428 -10.497 -47.998  1.00 25.74      A    N  
ATOM   1031  CA  ARG F 131      54.696 -10.310 -49.254  1.00 27.12      A    C  
ATOM   1032  C   ARG F 131      54.708 -11.571 -50.097  1.00 29.09      A    C  
ATOM   1033  O   ARG F 131      53.740 -11.872 -50.794  1.00 23.14      A    O  
ATOM   1034  CB  ARG F 131      55.227  -9.122 -50.062  1.00 29.19      A    C  
ATOM   1035  CG  ARG F 131      54.369  -8.765 -51.299  1.00 29.55      A    C  
ATOM   1036  CD  ARG F 131      53.018  -8.144 -50.910  1.00 27.14      A    C  
ATOM   1037  NE  ARG F 131      53.200  -7.000 -50.015  1.00 24.11      A    N  
ATOM   1038  CZ  ARG F 131      53.425  -5.750 -50.426  1.00 33.98      A    C  
ATOM   1039  NH1 ARG F 131      53.472  -5.460 -51.725  1.00 29.29      A    N1+
ATOM   1040  NH2 ARG F 131      53.597  -4.784 -49.536  1.00 27.08      A    N  
ATOM   1041  N   GLU F 132      55.819 -12.302 -50.039  1.00 26.35      A    N  
ATOM   1042  CA  GLU F 132      55.932 -13.555 -50.770  1.00 27.11      A    C  
ATOM   1043  C   GLU F 132      54.898 -14.545 -50.240  1.00 22.75      A    C  
ATOM   1044  O   GLU F 132      54.258 -15.266 -50.999  1.00 22.63      A    O  
ATOM   1045  CB  GLU F 132      57.361 -14.118 -50.677  1.00 24.17      A    C  
ATOM   1046  CG  GLU F 132      58.384 -13.319 -51.483  1.00 31.11      A    C  
ATOM   1047  CD  GLU F 132      59.743 -14.015 -51.611  1.00 37.13      A    C  
ATOM   1048  OE1 GLU F 132      59.974 -15.027 -50.915  1.00 39.72      A    O  
ATOM   1049  OE2 GLU F 132      60.583 -13.551 -52.420  1.00 35.27      A    O1-
ATOM   1050  N   LYS F 133      54.738 -14.565 -48.922  1.00 23.32      A    N  
ATOM   1051  CA  LYS F 133      53.736 -15.405 -48.295  1.00 26.45      A    C  
ATOM   1052  C   LYS F 133      52.340 -14.964 -48.736  1.00 25.94      A    C  
ATOM   1053  O   LYS F 133      51.528 -15.789 -49.169  1.00 22.60      A    O  
ATOM   1054  CB  LYS F 133      53.851 -15.366 -46.769  1.00 22.72      A    C  
ATOM   1055  CG  LYS F 133      52.734 -16.120 -46.070  1.00 26.13      A    C  
ATOM   1056  CD  LYS F 133      53.021 -16.281 -44.572  1.00 39.51      A    C  
ATOM   1057  CE  LYS F 133      52.181 -17.414 -43.976  1.00 42.98      A    C  
ATOM   1058  NZ  LYS F 133      52.669 -17.821 -42.628  1.00 60.11      A    N1+
ATOM   1059  N   TYR F 134      52.075 -13.662 -48.648  1.00 22.09      A    N  
ATOM   1060  CA  TYR F 134      50.804 -13.123 -49.119  1.00 24.58      A    C  
ATOM   1061  C   TYR F 134      50.496 -13.599 -50.540  1.00 22.51      A    C  
ATOM   1062  O   TYR F 134      49.410 -14.109 -50.801  1.00 19.10      A    O  
ATOM   1063  CB  TYR F 134      50.801 -11.586 -49.090  1.00 22.76      A    C  
ATOM   1064  CG  TYR F 134      49.560 -11.015 -49.727  1.00 15.42      A    C  
ATOM   1065  CD1 TYR F 134      48.372 -10.921 -49.012  1.00 20.06      A    C  
ATOM   1066  CD2 TYR F 134      49.563 -10.602 -51.045  1.00 18.92      A    C  
ATOM   1067  CE1 TYR F 134      47.221 -10.415 -49.597  1.00 17.73      A    C  
ATOM   1068  CE2 TYR F 134      48.425 -10.092 -51.643  1.00 17.95      A    C  
ATOM   1069  CZ  TYR F 134      47.253 -10.007 -50.916  1.00 18.93      A    C  
ATOM   1070  OH  TYR F 134      46.112  -9.502 -51.504  1.00 18.69      A    O  
ATOM   1071  N   ASN F 135      51.449 -13.409 -51.453  1.00 21.91      A    N  
ATOM   1072  CA  ASN F 135      51.264 -13.811 -52.842  1.00 19.77      A    C  
ATOM   1073  C   ASN F 135      51.021 -15.319 -53.017  1.00 23.05      A    C  
ATOM   1074  O   ASN F 135      50.172 -15.717 -53.813  1.00 21.56      A    O  
ATOM   1075  CB  ASN F 135      52.443 -13.387 -53.720  1.00 19.99      A    C  
ATOM   1076  CG  ASN F 135      52.439 -11.900 -54.039  1.00 30.14      A    C  
ATOM   1077  ND2 ASN F 135      51.298 -11.239 -53.843  1.00 23.88      A    N  
ATOM   1078  OD1 ASN F 135      53.465 -11.351 -54.438  1.00 30.19      A    O  
ATOM   1079  N   ARG F 136      51.774 -16.147 -52.293  1.00 21.59      A    N  
ATOM   1080  CA  ARG F 136      51.556 -17.596 -52.346  1.00 23.01      A    C  
ATOM   1081  C   ARG F 136      50.128 -17.949 -51.971  1.00 21.21      A    C  
ATOM   1082  O   ARG F 136      49.459 -18.690 -52.693  1.00 20.05      A    O  
ATOM   1083  CB  ARG F 136      52.508 -18.360 -51.411  1.00 27.90      A    C  
ATOM   1084  CG  ARG F 136      53.952 -18.464 -51.887  1.00 26.09      A    C  
ATOM   1085  CD  ARG F 136      54.724 -19.548 -51.109  1.00 31.45      A    C  
ATOM   1086  NE  ARG F 136      54.735 -19.336 -49.659  1.00 29.02      A    N  
ATOM   1087  CZ  ARG F 136      55.619 -18.573 -49.019  1.00 34.19      A    C  
ATOM   1088  NH1 ARG F 136      56.564 -17.934 -49.708  1.00 29.10      A    N1+
ATOM   1089  NH2 ARG F 136      55.554 -18.437 -47.695  1.00 26.99      A    N  
ATOM   1090  N   ILE F 137      49.666 -17.419 -50.836  1.00 20.82      A    N  
ATOM   1091  CA  ILE F 137      48.333 -17.746 -50.330  1.00 19.30      A    C  
ATOM   1092  C   ILE F 137      47.235 -17.280 -51.293  1.00 21.28      A    C  
ATOM   1093  O   ILE F 137      46.332 -18.040 -51.639  1.00 20.97      A    O  
ATOM   1094  CB  ILE F 137      48.088 -17.147 -48.931  1.00 21.00      A    C  
ATOM   1095  CG1 ILE F 137      49.059 -17.743 -47.908  1.00 26.66      A    C  
ATOM   1096  CG2 ILE F 137      46.645 -17.395 -48.485  1.00 22.52      A    C  
ATOM   1097  CD1 ILE F 137      48.945 -17.099 -46.517  1.00 26.65      A    C  
ATOM   1098  N   ALA F 138      47.328 -16.029 -51.729  1.00 19.87      A    N  
ATOM   1099  CA  ALA F 138      46.399 -15.496 -52.714  1.00 20.72      A    C  
ATOM   1100  C   ALA F 138      46.345 -16.355 -53.990  1.00 18.08      A    C  
ATOM   1101  O   ALA F 138      45.267 -16.562 -54.569  1.00 16.73      A    O  
ATOM   1102  CB  ALA F 138      46.766 -14.025 -53.051  1.00 16.97      A    C  
ATOM   1103  N   ARG F 139      47.499 -16.846 -54.436  1.00 15.87      A    N  
ATOM   1104  CA  ARG F 139      47.533 -17.686 -55.631  1.00 20.09      A    C  
ATOM   1105  C   ARG F 139      46.813 -18.989 -55.346  1.00 18.65      A    C  
ATOM   1106  O   ARG F 139      46.121 -19.523 -56.200  1.00 18.72      A    O  
ATOM   1107  CB  ARG F 139      48.964 -18.008 -56.063  1.00 19.75      A    C  
ATOM   1108  CG  ARG F 139      49.663 -16.915 -56.851  1.00 26.65      A    C  
ATOM   1109  CD  ARG F 139      50.942 -17.481 -57.451  1.00 31.40      A    C  
ATOM   1110  NE  ARG F 139      51.751 -16.478 -58.129  1.00 37.78      A    N  
ATOM   1111  CZ  ARG F 139      52.754 -16.772 -58.951  1.00 38.23      A    C  
ATOM   1112  NH1 ARG F 139      53.061 -18.041 -59.199  1.00 38.52      A    N1+
ATOM   1113  NH2 ARG F 139      53.449 -15.803 -59.531  1.00 37.78      A    N  
ATOM   1114  N   GLU F 140      46.998 -19.512 -54.140  1.00 15.90      A    N  
ATOM   1115  CA  GLU F 140      46.372 -20.778 -53.794  1.00 20.35      A    C  
ATOM   1116  C   GLU F 140      44.853 -20.638 -53.747  1.00 20.95      A    C  
ATOM   1117  O   GLU F 140      44.139 -21.523 -54.203  1.00 20.31      A    O  
ATOM   1118  CB  GLU F 140      46.969 -21.357 -52.497  1.00 18.59      A    C  
ATOM   1119  CG  GLU F 140      48.409 -21.831 -52.719  1.00 20.77      A    C  
ATOM   1120  CD  GLU F 140      49.074 -22.395 -51.486  1.00 27.85      A    C  
ATOM   1121  OE1 GLU F 140      48.451 -22.365 -50.405  1.00 29.04      A    O  
ATOM   1122  OE2 GLU F 140      50.219 -22.885 -51.607  1.00 31.06      A    O1-
ATOM   1123  N   TRP F 141      44.358 -19.520 -53.217  1.00 19.26      A    N  
ATOM   1124  CA  TRP F 141      42.918 -19.272 -53.225  1.00 22.89      A    C  
ATOM   1125  C   TRP F 141      42.380 -19.128 -54.651  1.00 17.19      A    C  
ATOM   1126  O   TRP F 141      41.281 -19.575 -54.945  1.00 17.25      A    O  
ATOM   1127  CB  TRP F 141      42.567 -18.029 -52.406  1.00 20.32      A    C  
ATOM   1128  CG  TRP F 141      42.569 -18.285 -50.922  1.00 26.52      A    C  
ATOM   1129  CD1 TRP F 141      43.623 -18.704 -50.161  1.00 30.38      A    C  
ATOM   1130  CD2 TRP F 141      41.473 -18.107 -50.021  1.00 28.49      A    C  
ATOM   1131  CE2 TRP F 141      41.929 -18.446 -48.729  1.00 30.82      A    C  
ATOM   1132  CE3 TRP F 141      40.148 -17.693 -50.181  1.00 34.47      A    C  
ATOM   1133  NE1 TRP F 141      43.245 -18.807 -48.838  1.00 28.08      A    N  
ATOM   1134  CZ2 TRP F 141      41.104 -18.394 -47.606  1.00 38.66      A    C  
ATOM   1135  CZ3 TRP F 141      39.329 -17.640 -49.064  1.00 45.50      A    C  
ATOM   1136  CH2 TRP F 141      39.811 -17.991 -47.793  1.00 45.11      A    C  
ATOM   1137  N   THR F 142      43.147 -18.486 -55.519  1.00 16.65      A    N  
ATOM   1138  CA  THR F 142      42.753 -18.345 -56.921  1.00 17.76      A    C  
ATOM   1139  C   THR F 142      42.679 -19.738 -57.540  1.00 20.79      A    C  
ATOM   1140  O   THR F 142      41.715 -20.086 -58.228  1.00 19.39      A    O  
ATOM   1141  CB  THR F 142      43.774 -17.472 -57.699  1.00 19.87      A    C  
ATOM   1142  CG2 THR F 142      43.390 -17.346 -59.177  1.00 15.54      A    C  
ATOM   1143  OG1 THR F 142      43.861 -16.166 -57.089  1.00 18.86      A    O  
ATOM   1144  N   GLN F 143      43.700 -20.543 -57.272  1.00 20.81      A    N  
ATOM   1145  CA  GLN F 143      43.758 -21.890 -57.816  1.00 21.01      A    C  
ATOM   1146  C   GLN F 143      42.546 -22.705 -57.380  1.00 23.94      A    C  
ATOM   1147  O   GLN F 143      41.957 -23.431 -58.169  1.00 24.15      A    O  
ATOM   1148  CB  GLN F 143      45.038 -22.594 -57.370  1.00 20.65      A    C  
ATOM   1149  CG  GLN F 143      45.360 -23.838 -58.185  1.00 27.28      A    C  
ATOM   1150  CD  GLN F 143      45.933 -23.499 -59.549  1.00 26.97      A    C  
ATOM   1151  NE2 GLN F 143      45.831 -24.433 -60.490  1.00 20.02      A    N  
ATOM   1152  OE1 GLN F 143      46.455 -22.400 -59.754  1.00 24.73      A    O  
ATOM   1153  N   LYS F 144      42.182 -22.592 -56.113  1.00 20.81      A    N  
ATOM   1154  CA  LYS F 144      41.108 -23.412 -55.575  1.00 17.33      A    C  
ATOM   1155  C   LYS F 144      39.721 -22.993 -56.046  1.00 21.27      A    C  
ATOM   1156  O   LYS F 144      38.895 -23.839 -56.408  1.00 19.79      A    O  
ATOM   1157  CB  LYS F 144      41.164 -23.336 -54.039  1.00 20.79      A    C  
ATOM   1158  CG  LYS F 144      40.187 -24.251 -53.293  1.00 23.92      A    C  
ATOM   1159  CD  LYS F 144      40.437 -24.162 -51.778  1.00 22.30      A    C  
ATOM   1160  CE  LYS F 144      39.535 -25.078 -50.986  1.00 36.27      A    C  
ATOM   1161  NZ  LYS F 144      40.041 -25.202 -49.577  1.00 40.74      A    N1+
ATOM   1162  N   TYR F 145      39.420 -21.706 -55.872  1.00 20.06      A    N  
ATOM   1163  CA  TYR F 145      38.124 -21.108 -56.223  1.00 18.38      A    C  
ATOM   1164  C   TYR F 145      37.882 -20.596 -57.647  1.00 20.18      A    C  
ATOM   1165  O   TYR F 145      36.745 -20.582 -58.118  1.00 19.08      A    O  
ATOM   1166  CB  TYR F 145      37.733 -20.045 -55.186  1.00 22.62      A    C  
ATOM   1167  CG  TYR F 145      37.691 -20.597 -53.775  1.00 26.83      A    C  
ATOM   1168  CD1 TYR F 145      36.626 -21.369 -53.350  1.00 28.70      A    C  
ATOM   1169  CD2 TYR F 145      38.725 -20.347 -52.874  1.00 26.81      A    C  
ATOM   1170  CE1 TYR F 145      36.588 -21.888 -52.070  1.00 30.97      A    C  
ATOM   1171  CE2 TYR F 145      38.696 -20.863 -51.598  1.00 30.11      A    C  
ATOM   1172  CZ  TYR F 145      37.624 -21.635 -51.201  1.00 31.22      A    C  
ATOM   1173  OH  TYR F 145      37.580 -22.149 -49.926  1.00 36.27      A    O  
ATOM   1174  N   ALA F 146      38.925 -20.021 -58.244  1.00 19.65      A    N  
ATOM   1175  CA  ALA F 146      38.815 -19.243 -59.486  1.00 20.58      A    C  
ATOM   1176  C   ALA F 146      39.200 -19.906 -60.814  1.00 20.09      A    C  
ATOM   1177  O   ALA F 146      39.258 -19.227 -61.848  1.00 16.82      A    O  
ATOM   1178  CB  ALA F 146      39.478 -17.840 -59.333  1.00 16.79      A    C  
ATOM   1179  N   MET F 147      39.544 -21.191 -60.775  1.00 23.59      A    N  
ATOM   1180  CA  MET F 147      39.941 -21.915 -61.978  1.00 27.15      A    C  
ATOM   1181  C   MET F 147      39.164 -23.210 -62.133  1.00 28.46      A    C  
ATOM   1182  O   MET F 147      38.950 -23.663 -63.244  1.00 33.47      A    O  
ATOM   1183  CB  MET F 147      41.432 -22.236 -61.950  1.00 26.64      A    C  
ATOM   1184  CG  MET F 147      42.304 -21.018 -61.799  1.00 36.73      A    C  
ATOM   1185  SD  MET F 147      44.042 -21.455 -61.757  1.00 41.84      A    S  
ATOM   1186  CE  MET F 147      44.767 -19.813 -61.806  1.00 34.08      A    C  
ATOM   1187  OXT MET F 147      38.745 -23.830 -61.155  1.00 32.57      A    O1-
TER   
ATOM   1188  N   SER G   0      57.469   8.938 -80.680  1.00 50.03      C    N  
ATOM   1189  CA  SER G   0      56.183   9.636 -80.732  1.00 53.57      C    C  
ATOM   1190  C   SER G   0      55.061   8.778 -81.333  1.00 50.81      C    C  
ATOM   1191  O   SER G   0      55.107   8.415 -82.508  1.00 51.63      C    O  
ATOM   1192  CB  SER G   0      56.309  10.946 -81.513  1.00 56.27      C    C  
ATOM   1193  OG  SER G   0      55.069  11.636 -81.547  1.00 58.53      C    O  
ATOM   1194  N   MET G   1      54.056   8.472 -80.515  1.00 46.72      C    N  
ATOM   1195  CA  MET G   1      52.929   7.637 -80.919  1.00 36.21      C    C  
ATOM   1196  C   MET G   1      51.643   8.223 -80.340  1.00 36.37      C    C  
ATOM   1197  O   MET G   1      51.684   9.107 -79.484  1.00 36.48      C    O  
ATOM   1198  CB  MET G   1      53.118   6.225 -80.380  1.00 39.09      C    C  
ATOM   1199  CG  MET G   1      53.133   6.173 -78.863  1.00 33.72      C    C  
ATOM   1200  SD  MET G   1      53.988   4.742 -78.178  1.00 31.11      C    S  
ATOM   1201  CE  MET G   1      53.555   4.869 -76.443  1.00 27.34      C    C  
ATOM   1202  N   GLN G   2      50.496   7.744 -80.802  1.00 35.10      C    N  
ATOM   1203  CA  GLN G   2      49.261   8.121 -80.133  1.00 36.30      C    C  
ATOM   1204  C   GLN G   2      48.606   6.969 -79.358  1.00 28.78      C    C  
ATOM   1205  O   GLN G   2      48.666   5.807 -79.755  1.00 27.45      C    O  
ATOM   1206  CB  GLN G   2      48.284   8.819 -81.084  1.00 41.35      C    C  
ATOM   1207  CG  GLN G   2      47.887   8.045 -82.315  1.00 46.59      C    C  
ATOM   1208  CD  GLN G   2      47.080   8.909 -83.278  1.00 65.51      C    C  
ATOM   1209  NE2 GLN G   2      46.173   8.284 -84.025  1.00 72.01      C    N  
ATOM   1210  OE1 GLN G   2      47.266  10.129 -83.340  1.00 58.84      C    O  
ATOM   1211  N   ILE G   3      48.026   7.308 -78.215  1.00 28.25      C    N  
ATOM   1212  CA  ILE G   3      47.272   6.342 -77.436  1.00 27.01      C    C  
ATOM   1213  C   ILE G   3      45.855   6.883 -77.241  1.00 25.63      C    C  
ATOM   1214  O   ILE G   3      45.557   8.013 -77.625  1.00 25.11      C    O  
ATOM   1215  CB  ILE G   3      47.931   6.092 -76.057  1.00 23.31      C    C  
ATOM   1216  CG1 ILE G   3      48.033   7.399 -75.272  1.00 22.82      C    C  
ATOM   1217  CG2 ILE G   3      49.327   5.474 -76.218  1.00 22.23      C    C  
ATOM   1218  CD1 ILE G   3      48.553   7.227 -73.858  1.00 20.23      C    C  
ATOM   1219  N   PHE G   4      44.999   6.085 -76.615  1.00 21.44      C    N  
ATOM   1220  CA  PHE G   4      43.628   6.490 -76.367  1.00 22.00      C    C  
ATOM   1221  C   PHE G   4      43.386   6.551 -74.876  1.00 25.34      C    C  
ATOM   1222  O   PHE G   4      43.971   5.788 -74.110  1.00 24.01      C    O  
ATOM   1223  CB  PHE G   4      42.627   5.519 -76.998  1.00 23.57      C    C  
ATOM   1224  CG  PHE G   4      42.785   5.365 -78.473  1.00 28.46      C    C  
ATOM   1225  CD1 PHE G   4      42.661   6.459 -79.308  1.00 29.39      C    C  
ATOM   1226  CD2 PHE G   4      43.062   4.128 -79.025  1.00 32.69      C    C  
ATOM   1227  CE1 PHE G   4      42.818   6.329 -80.666  1.00 36.35      C    C  
ATOM   1228  CE2 PHE G   4      43.212   3.987 -80.382  1.00 37.09      C    C  
ATOM   1229  CZ  PHE G   4      43.090   5.092 -81.204  1.00 38.30      C    C  
ATOM   1230  N   VAL G   5      42.528   7.473 -74.465  1.00 23.77      C    N  
ATOM   1231  CA  VAL G   5      42.103   7.528 -73.075  1.00 22.17      C    C  
ATOM   1232  C   VAL G   5      40.600   7.591 -73.036  1.00 22.75      C    C  
ATOM   1233  O   VAL G   5      39.999   8.506 -73.615  1.00 21.87      C    O  
ATOM   1234  CB  VAL G   5      42.639   8.775 -72.362  1.00 21.45      C    C  
ATOM   1235  CG1 VAL G   5      42.173   8.791 -70.893  1.00 17.37      C    C  
ATOM   1236  CG2 VAL G   5      44.141   8.816 -72.453  1.00 21.33      C    C  
ATOM   1237  N   LYS G   6      39.984   6.653 -72.323  1.00 15.96      C    N  
ATOM   1238  CA  LYS G   6      38.545   6.724 -72.139  1.00 19.24      C    C  
ATOM   1239  C   LYS G   6      38.319   7.559 -70.899  1.00 18.46      C    C  
ATOM   1240  O   LYS G   6      38.616   7.143 -69.782  1.00 16.50      C    O  
ATOM   1241  CB  LYS G   6      37.944   5.328 -71.952  1.00 23.83      C    C  
ATOM   1242  CG  LYS G   6      36.444   5.295 -72.222  1.00 28.96      C    C  
ATOM   1243  CD  LYS G   6      35.928   3.865 -72.413  1.00 38.52      C    C  
ATOM   1244  CE  LYS G   6      34.408   3.850 -72.582  1.00 37.07      C    C  
ATOM   1245  NZ  LYS G   6      33.871   2.475 -72.783  1.00 43.79      C    N1+
ATOM   1246  N   THR G   7      37.759   8.738 -71.113  1.00 18.78      C    N  
ATOM   1247  CA  THR G   7      37.749   9.773 -70.093  1.00 23.02      C    C  
ATOM   1248  C   THR G   7      36.520   9.681 -69.200  1.00 23.93      C    C  
ATOM   1249  O   THR G   7      35.694   8.764 -69.329  1.00 19.58      C    O  
ATOM   1250  CB  THR G   7      37.763  11.170 -70.742  1.00 22.78      C    C  
ATOM   1251  CG2 THR G   7      38.904  11.290 -71.761  1.00 17.98      C    C  
ATOM   1252  OG1 THR G   7      36.511  11.385 -71.402  1.00 26.39      C    O  
ATOM   1253  N   LEU G   8      36.400  10.660 -68.309  1.00 20.43      C    N  
ATOM   1254  CA  LEU G   8      35.279  10.744 -67.385  1.00 24.02      C    C  
ATOM   1255  C   LEU G   8      34.159  11.624 -67.946  1.00 25.65      C    C  
ATOM   1256  O   LEU G   8      33.140  11.830 -67.293  1.00 25.95      C    O  
ATOM   1257  CB  LEU G   8      35.757  11.274 -66.027  1.00 20.42      C    C  
ATOM   1258  CG  LEU G   8      36.502  10.226 -65.185  1.00 21.47      C    C  
ATOM   1259  CD1 LEU G   8      37.313  10.856 -64.039  1.00 18.79      C    C  
ATOM   1260  CD2 LEU G   8      35.508   9.186 -64.648  1.00 21.73      C    C  
ATOM   1261  N   THR G   9      34.379  12.169 -69.137  1.00 22.39      C    N  
ATOM   1262  CA  THR G   9      33.379  12.986 -69.825  1.00 23.52      C    C  
ATOM   1263  C   THR G   9      32.545  12.261 -70.873  1.00 23.10      C    C  
ATOM   1264  O   THR G   9      31.812  12.897 -71.624  1.00 23.61      C    O  
ATOM   1265  CB  THR G   9      33.962  14.299 -70.408  1.00 21.65      C    C  
ATOM   1266  CG2 THR G   9      34.552  15.151 -69.281  1.00 25.74      C    C  
ATOM   1267  OG1 THR G   9      34.978  13.998 -71.372  1.00 23.47      C    O  
ATOM   1268  N   GLY G  10      32.712  10.949 -70.991  1.00 25.62      C    N  
ATOM   1269  CA  GLY G  10      31.865  10.175 -71.884  1.00 22.62      C    C  
ATOM   1270  C   GLY G  10      32.365  10.101 -73.314  1.00 26.55      C    C  
ATOM   1271  O   GLY G  10      31.590   9.891 -74.244  1.00 30.12      C    O  
ATOM   1272  N   LYS G  11      33.664  10.301 -73.493  1.00 28.16      C    N  
ATOM   1273  CA  LYS G  11      34.289  10.156 -74.801  1.00 24.83      C    C  
ATOM   1274  C   LYS G  11      35.684   9.575 -74.659  1.00 28.59      C    C  
ATOM   1275  O   LYS G  11      36.234   9.480 -73.558  1.00 25.90      C    O  
ATOM   1276  CB  LYS G  11      34.334  11.490 -75.561  1.00 27.91      C    C  
ATOM   1277  CG  LYS G  11      35.089  12.596 -74.854  1.00 27.29      C    C  
ATOM   1278  CD  LYS G  11      35.033  13.910 -75.656  1.00 30.37      C    C  
ATOM   1279  CE  LYS G  11      35.508  15.111 -74.830  1.00 35.61      C    C  
ATOM   1280  NZ  LYS G  11      34.646  15.374 -73.622  1.00 27.46      C    N1+
ATOM   1281  N   THR G  12      36.233   9.147 -75.784  1.00 22.45      C    N  
ATOM   1282  CA  THR G  12      37.591   8.659 -75.845  1.00 24.89      C    C  
ATOM   1283  C   THR G  12      38.396   9.711 -76.582  1.00 26.75      C    C  
ATOM   1284  O   THR G  12      38.003  10.162 -77.656  1.00 31.83      C    O  
ATOM   1285  CB  THR G  12      37.647   7.330 -76.609  1.00 28.98      C    C  
ATOM   1286  CG2 THR G  12      39.073   6.801 -76.666  1.00 26.50      C    C  
ATOM   1287  OG1 THR G  12      36.797   6.376 -75.953  1.00 30.68      C    O  
ATOM   1288  N   ILE G  13      39.513  10.117 -76.003  1.00 23.55      C    N  
ATOM   1289  CA  ILE G  13      40.334  11.134 -76.632  1.00 23.24      C    C  
ATOM   1290  C   ILE G  13      41.678  10.536 -77.006  1.00 26.08      C    C  
ATOM   1291  O   ILE G  13      42.079   9.494 -76.487  1.00 28.61      C    O  
ATOM   1292  CB  ILE G  13      40.531  12.354 -75.737  1.00 27.57      C    C  
ATOM   1293  CG1 ILE G  13      41.330  11.978 -74.491  1.00 23.70      C    C  
ATOM   1294  CG2 ILE G  13      39.184  12.946 -75.340  1.00 25.60      C    C  
ATOM   1295  CD1 ILE G  13      41.798  13.186 -73.702  1.00 28.68      C    C  
ATOM   1296  N   THR G  14      42.339  11.174 -77.959  1.00 27.45      C    N  
ATOM   1297  CA  THR G  14      43.613  10.690 -78.459  1.00 34.99      C    C  
ATOM   1298  C   THR G  14      44.707  11.582 -77.930  1.00 30.53      C    C  
ATOM   1299  O   THR G  14      44.528  12.794 -77.852  1.00 29.44      C    O  
ATOM   1300  CB  THR G  14      43.646  10.711 -79.990  1.00 30.62      C    C  
ATOM   1301  CG2 THR G  14      45.044  10.426 -80.490  1.00 36.61      C    C  
ATOM   1302  OG1 THR G  14      42.762   9.700 -80.487  1.00 35.89      C    O  
ATOM   1303  N   LEU G  15      45.822  10.975 -77.532  1.00 28.29      C    N  
ATOM   1304  CA  LEU G  15      46.986  11.720 -77.067  1.00 28.09      C    C  
ATOM   1305  C   LEU G  15      48.211  11.329 -77.877  1.00 25.19      C    C  
ATOM   1306  O   LEU G  15      48.382  10.164 -78.234  1.00 29.02      C    O  
ATOM   1307  CB  LEU G  15      47.266  11.456 -75.585  1.00 26.74      C    C  
ATOM   1308  CG  LEU G  15      46.290  11.899 -74.494  1.00 30.22      C    C  
ATOM   1309  CD1 LEU G  15      46.860  11.532 -73.130  1.00 23.52      C    C  
ATOM   1310  CD2 LEU G  15      46.020  13.385 -74.569  1.00 32.46      C    C  
ATOM   1311  N   GLU G  16      49.061  12.310 -78.155  1.00 32.52      C    N  
ATOM   1312  CA  GLU G  16      50.330  12.064 -78.821  1.00 36.01      C    C  
ATOM   1313  C   GLU G  16      51.400  11.979 -77.737  1.00 34.04      C    C  
ATOM   1314  O   GLU G  16      51.606  12.935 -76.992  1.00 33.02      C    O  
ATOM   1315  CB  GLU G  16      50.640  13.196 -79.801  1.00 38.42      C    C  
ATOM   1316  N   VAL G  17      52.053  10.824 -77.627  1.00 33.25      C    N  
ATOM   1317  CA  VAL G  17      52.991  10.567 -76.532  1.00 33.58      C    C  
ATOM   1318  C   VAL G  17      54.244   9.855 -77.023  1.00 31.54      C    C  
ATOM   1319  O   VAL G  17      54.299   9.393 -78.158  1.00 28.63      C    O  
ATOM   1320  CB  VAL G  17      52.359   9.692 -75.418  1.00 27.57      C    C  
ATOM   1321  CG1 VAL G  17      51.219  10.435 -74.709  1.00 24.93      C    C  
ATOM   1322  CG2 VAL G  17      51.885   8.365 -75.991  1.00 24.79      C    C  
ATOM   1323  N   GLU G  18      55.249   9.777 -76.159  1.00 30.02      C    N  
ATOM   1324  CA  GLU G  18      56.440   8.984 -76.439  1.00 34.73      C    C  
ATOM   1325  C   GLU G  18      56.510   7.864 -75.422  1.00 28.23      C    C  
ATOM   1326  O   GLU G  18      56.077   8.042 -74.282  1.00 28.27      C    O  
ATOM   1327  CB  GLU G  18      57.705   9.828 -76.296  1.00 29.63      C    C  
ATOM   1328  CG  GLU G  18      57.915  10.863 -77.367  1.00 47.54      C    C  
ATOM   1329  CD  GLU G  18      59.248  11.572 -77.200  1.00 52.61      C    C  
ATOM   1330  OE1 GLU G  18      59.523  12.075 -76.086  1.00 47.87      C    O  
ATOM   1331  OE2 GLU G  18      60.025  11.609 -78.177  1.00 67.41      C    O1-
ATOM   1332  N   PRO G  19      57.077   6.710 -75.819  1.00 29.81      C    N  
ATOM   1333  CA  PRO G  19      57.268   5.601 -74.881  1.00 27.15      C    C  
ATOM   1334  C   PRO G  19      57.954   6.032 -73.584  1.00 29.92      C    C  
ATOM   1335  O   PRO G  19      57.682   5.435 -72.546  1.00 23.83      C    O  
ATOM   1336  CB  PRO G  19      58.165   4.637 -75.662  1.00 32.64      C    C  
ATOM   1337  CG  PRO G  19      57.816   4.887 -77.096  1.00 28.83      C    C  
ATOM   1338  CD  PRO G  19      57.508   6.358 -77.189  1.00 26.97      C    C  
ATOM   1339  N   SER G  20      58.834   7.031 -73.630  1.00 28.36      C    N  
ATOM   1340  CA  SER G  20      59.503   7.463 -72.400  1.00 30.42      C    C  
ATOM   1341  C   SER G  20      58.708   8.463 -71.555  1.00 30.72      C    C  
ATOM   1342  O   SER G  20      59.136   8.817 -70.458  1.00 32.71      C    O  
ATOM   1343  CB  SER G  20      60.913   8.000 -72.679  1.00 30.36      C    C  
ATOM   1344  OG  SER G  20      60.889   9.081 -73.589  1.00 32.21      C    O  
ATOM   1345  N   ASP G  21      57.560   8.919 -72.041  1.00 26.43      C    N  
ATOM   1346  CA  ASP G  21      56.735   9.809 -71.225  1.00 32.84      C    C  
ATOM   1347  C   ASP G  21      56.357   9.131 -69.911  1.00 28.63      C    C  
ATOM   1348  O   ASP G  21      56.058   7.939 -69.885  1.00 27.62      C    O  
ATOM   1349  CB  ASP G  21      55.474  10.255 -71.970  1.00 26.76      C    C  
ATOM   1350  CG  ASP G  21      55.767  11.284 -73.036  1.00 37.55      C    C  
ATOM   1351  OD1 ASP G  21      56.812  11.965 -72.918  1.00 43.27      C    O  
ATOM   1352  OD2 ASP G  21      54.962  11.420 -73.982  1.00 33.93      C    O1-
ATOM   1353  N   THR G  22      56.428   9.887 -68.822  1.00 26.45      C    N  
ATOM   1354  CA  THR G  22      55.968   9.431 -67.511  1.00 27.89      C    C  
ATOM   1355  C   THR G  22      54.442   9.445 -67.404  1.00 25.26      C    C  
ATOM   1356  O   THR G  22      53.755  10.087 -68.195  1.00 24.01      C    O  
ATOM   1357  CB  THR G  22      56.523  10.302 -66.368  1.00 30.56      C    C  
ATOM   1358  CG2 THR G  22      58.039  10.313 -66.381  1.00 34.90      C    C  
ATOM   1359  OG1 THR G  22      56.037  11.638 -66.513  1.00 26.84      C    O  
ATOM   1360  N   ILE G  23      53.917   8.716 -66.431  1.00 27.49      C    N  
ATOM   1361  CA  ILE G  23      52.486   8.770 -66.141  1.00 23.08      C    C  
ATOM   1362  C   ILE G  23      52.092  10.196 -65.721  1.00 24.68      C    C  
ATOM   1363  O   ILE G  23      51.070  10.727 -66.153  1.00 23.61      C    O  
ATOM   1364  CB  ILE G  23      52.119   7.739 -65.056  1.00 21.28      C    C  
ATOM   1365  CG1 ILE G  23      52.508   6.337 -65.530  1.00 22.92      C    C  
ATOM   1366  CG2 ILE G  23      50.636   7.816 -64.694  1.00 23.45      C    C  
ATOM   1367  CD1 ILE G  23      52.039   6.006 -66.936  1.00 22.28      C    C  
ATOM   1368  N   GLU G  24      52.931  10.827 -64.908  1.00 24.03      C    N  
ATOM   1369  CA  GLU G  24      52.700  12.208 -64.498  1.00 29.16      C    C  
ATOM   1370  C   GLU G  24      52.497  13.117 -65.707  1.00 26.96      C    C  
ATOM   1371  O   GLU G  24      51.656  14.012 -65.676  1.00 26.33      C    O  
ATOM   1372  CB  GLU G  24      53.859  12.720 -63.634  1.00 33.66      C    C  
ATOM   1373  N   ASN G  25      53.260  12.875 -66.774  1.00 27.86      C    N  
ATOM   1374  C01AASN G  25      53.172  13.669 -68.002  0.50 25.72      C    C  
ATOM   1375  CA BASN G  25      53.162  13.700 -67.971  0.50 25.72      C    C  
ATOM   1376  C   ASN G  25      51.814  13.516 -68.667  1.00 25.63      C    C  
ATOM   1377  O   ASN G  25      51.191  14.489 -69.098  1.00 23.98      C    O  
ATOM   1378  C02AASN G  25      54.259  13.255 -69.004  0.50 28.24      C    C  
ATOM   1379  CB BASN G  25      54.335  13.415 -68.917  0.50 28.23      C    C  
ATOM   1380  C03AASN G  25      55.646  13.720 -68.606  0.50 29.91      C    C  
ATOM   1381  CG BASN G  25      54.330  14.303 -70.147  0.50 30.30      C    C  
ATOM   1382  N04AASN G  25      56.669  13.100 -69.197  0.50 29.11      C    N  
ATOM   1383  ND2BASN G  25      54.075  15.589 -69.950  0.50 35.82      C    N  
ATOM   1384  O05AASN G  25      55.801  14.623 -67.784  0.50 29.88      C    O  
ATOM   1385  OD1BASN G  25      54.545  13.836 -71.263  0.50 37.91      C    O  
ATOM   1386  N   VAL G  26      51.368  12.269 -68.757  1.00 21.81      C    N  
ATOM   1387  CA  VAL G  26      50.083  11.942 -69.348  1.00 22.08      C    C  
ATOM   1388  C   VAL G  26      48.933  12.581 -68.577  1.00 18.98      C    C  
ATOM   1389  O   VAL G  26      48.028  13.137 -69.171  1.00 23.25      C    O  
ATOM   1390  CB  VAL G  26      49.886  10.418 -69.397  1.00 24.99      C    C  
ATOM   1391  CG1 VAL G  26      48.486  10.071 -69.847  1.00 20.88      C    C  
ATOM   1392  CG2 VAL G  26      50.926   9.800 -70.319  1.00 25.58      C    C  
ATOM   1393  N   LYS G  27      48.963  12.478 -67.253  1.00 20.33      C    N  
ATOM   1394  CA  LYS G  27      47.961  13.136 -66.422  1.00 18.92      C    C  
ATOM   1395  C   LYS G  27      47.928  14.640 -66.694  1.00 23.06      C    C  
ATOM   1396  O   LYS G  27      46.859  15.245 -66.757  1.00 23.91      C    O  
ATOM   1397  CB  LYS G  27      48.217  12.853 -64.937  1.00 22.88      C    C  
ATOM   1398  CG  LYS G  27      47.948  11.391 -64.563  1.00 21.30      C    C  
ATOM   1399  CD  LYS G  27      48.113  11.107 -63.078  1.00 24.03      C    C  
ATOM   1400  CE  LYS G  27      47.689   9.658 -62.783  1.00 27.60      C    C  
ATOM   1401  NZ  LYS G  27      48.022   9.189 -61.398  1.00 26.50      C    N1+
ATOM   1402  N   ALA G  28      49.104  15.236 -66.871  1.00 23.24      C    N  
ATOM   1403  CA  ALA G  28      49.200  16.666 -67.149  1.00 24.21      C    C  
ATOM   1404  C   ALA G  28      48.512  16.999 -68.467  1.00 24.46      C    C  
ATOM   1405  O   ALA G  28      47.833  18.021 -68.589  1.00 21.56      C    O  
ATOM   1406  CB  ALA G  28      50.669  17.113 -67.177  1.00 24.31      C    C  
ATOM   1407  N   LYS G  29      48.682  16.123 -69.451  1.00 21.35      C    N  
ATOM   1408  CA  LYS G  29      48.022  16.296 -70.732  1.00 25.67      C    C  
ATOM   1409  C   LYS G  29      46.518  16.104 -70.565  1.00 29.12      C    C  
ATOM   1410  O   LYS G  29      45.727  16.820 -71.174  1.00 27.79      C    O  
ATOM   1411  CB  LYS G  29      48.587  15.312 -71.760  1.00 29.21      C    C  
ATOM   1412  CG  LYS G  29      50.066  15.543 -72.063  1.00 33.94      C    C  
ATOM   1413  CD  LYS G  29      50.708  14.345 -72.757  1.00 32.89      C    C  
ATOM   1414  CE  LYS G  29      51.980  14.746 -73.501  1.00 40.57      C    C  
ATOM   1415  NZ  LYS G  29      51.674  15.657 -74.650  1.00 43.19      C    N1+
ATOM   1416  N   ILE G  30      46.125  15.134 -69.739  1.00 22.81      C    N  
ATOM   1417  CA  ILE G  30      44.707  14.923 -69.443  1.00 21.84      C    C  
ATOM   1418  C   ILE G  30      44.088  16.146 -68.747  1.00 21.54      C    C  
ATOM   1419  O   ILE G  30      42.981  16.562 -69.086  1.00 22.77      C    O  
ATOM   1420  CB  ILE G  30      44.477  13.632 -68.618  1.00 21.69      C    C  
ATOM   1421  CG1 ILE G  30      44.887  12.398 -69.440  1.00 19.84      C    C  
ATOM   1422  CG2 ILE G  30      43.001  13.506 -68.179  1.00 17.30      C    C  
ATOM   1423  CD1 ILE G  30      44.994  11.094 -68.601  1.00 17.21      C    C  
ATOM   1424  N   GLN G  31      44.810  16.730 -67.793  1.00 18.97      C    N  
ATOM   1425  CA  GLN G  31      44.318  17.925 -67.110  1.00 24.03      C    C  
ATOM   1426  C   GLN G  31      44.052  19.050 -68.117  1.00 25.76      C    C  
ATOM   1427  O   GLN G  31      43.002  19.705 -68.079  1.00 24.15      C    O  
ATOM   1428  CB  GLN G  31      45.310  18.407 -66.044  1.00 22.64      C    C  
ATOM   1429  CG  GLN G  31      44.800  19.602 -65.240  1.00 23.31      C    C  
ATOM   1430  CD  GLN G  31      45.776  20.061 -64.185  1.00 28.13      C    C  
ATOM   1431  NE2 GLN G  31      45.253  20.443 -63.029  1.00 30.42      C    N  
ATOM   1432  OE1 GLN G  31      46.991  20.054 -64.396  1.00 31.80      C    O  
ATOM   1433  N   ASP G  32      45.006  19.263 -69.016  1.00 25.91      C    N  
ATOM   1434  CA  ASP G  32      44.873  20.289 -70.047  1.00 25.82      C    C  
ATOM   1435  C   ASP G  32      43.618  20.068 -70.885  1.00 29.52      C    C  
ATOM   1436  O   ASP G  32      42.900  21.010 -71.178  1.00 26.75      C    O  
ATOM   1437  CB  ASP G  32      46.098  20.312 -70.975  1.00 26.69      C    C  
ATOM   1438  CG  ASP G  32      47.351  20.853 -70.290  1.00 42.54      C    C  
ATOM   1439  OD1 ASP G  32      47.232  21.450 -69.191  1.00 45.12      C    O  
ATOM   1440  OD2 ASP G  32      48.459  20.682 -70.855  1.00 50.05      C    O1-
ATOM   1441  N   LYS G  33      43.376  18.831 -71.307  1.00 23.08      C    N  
ATOM   1442  CA  LYS G  33      42.195  18.543 -72.115  1.00 30.70      C    C  
ATOM   1443  C   LYS G  33      40.856  18.430 -71.352  1.00 27.31      C    C  
ATOM   1444  O   LYS G  33      39.835  18.937 -71.821  1.00 24.96      C    O  
ATOM   1445  CB  LYS G  33      42.420  17.288 -72.962  1.00 29.12      C    C  
ATOM   1446  CG  LYS G  33      43.590  17.416 -73.939  1.00 36.07      C    C  
ATOM   1447  CD  LYS G  33      43.695  16.218 -74.882  1.00 46.54      C    C  
ATOM   1448  CE  LYS G  33      44.937  16.297 -75.788  1.00 51.45      C    C  
ATOM   1449  NZ  LYS G  33      44.887  17.416 -76.779  1.00 56.76      C    N1+
ATOM   1450  N   GLU G  34      40.857  17.690 -70.243  1.00 24.22      C    N  
ATOM   1451  CA  GLU G  34      39.628  17.384 -69.497  1.00 24.18      C    C  
ATOM   1452  C   GLU G  34      39.309  18.208 -68.231  1.00 20.42      C    C  
ATOM   1453  O   GLU G  34      38.219  18.097 -67.669  1.00 25.85      C    O  
ATOM   1454  CB  GLU G  34      39.620  15.891 -69.169  1.00 24.26      C    C  
ATOM   1455  CG  GLU G  34      39.641  15.028 -70.428  1.00 26.23      C    C  
ATOM   1456  CD  GLU G  34      38.297  15.024 -71.131  1.00 30.39      C    C  
ATOM   1457  OE1 GLU G  34      37.328  14.579 -70.498  1.00 24.95      C    O  
ATOM   1458  OE2 GLU G  34      38.200  15.465 -72.303  1.00 32.55      C    O1-
ATOM   1459  N   GLY G  35      40.223  19.067 -67.807  1.00 23.84      C    N  
ATOM   1460  CA  GLY G  35      39.988  19.872 -66.620  1.00 20.59      C    C  
ATOM   1461  C   GLY G  35      39.938  19.071 -65.331  1.00 20.66      C    C  
ATOM   1462  O   GLY G  35      39.287  19.472 -64.364  1.00 21.30      C    O  
ATOM   1463  N   ILE G  36      40.594  17.914 -65.309  1.00 20.47      C    N  
ATOM   1464  CA  ILE G  36      40.682  17.148 -64.070  1.00 18.30      C    C  
ATOM   1465  C   ILE G  36      42.078  17.150 -63.449  1.00 22.38      C    C  
ATOM   1466  O   ILE G  36      43.073  16.847 -64.120  1.00 21.10      C    O  
ATOM   1467  CB  ILE G  36      40.099  15.724 -64.213  1.00 19.11      C    C  
ATOM   1468  CG1 ILE G  36      40.387  14.908 -62.959  1.00 15.98      C    C  
ATOM   1469  CG2 ILE G  36      40.662  15.054 -65.429  1.00 24.24      C    C  
ATOM   1470  CD1 ILE G  36      39.796  13.524 -62.983  1.00 26.53      C    C  
ATOM   1471  N   PRO G  37      42.167  17.534 -62.167  1.00 20.06      C    N  
ATOM   1472  CA  PRO G  37      43.476  17.578 -61.510  1.00 20.86      C    C  
ATOM   1473  C   PRO G  37      44.122  16.202 -61.427  1.00 20.69      C    C  
ATOM   1474  O   PRO G  37      43.441  15.223 -61.096  1.00 22.53      C    O  
ATOM   1475  CB  PRO G  37      43.150  18.090 -60.105  1.00 20.01      C    C  
ATOM   1476  CG  PRO G  37      41.731  17.789 -59.906  1.00 27.61      C    C  
ATOM   1477  CD  PRO G  37      41.076  17.884 -61.251  1.00 21.80      C    C  
ATOM   1478  N   PRO G  38      45.428  16.128 -61.720  1.00 22.30      C    N  
ATOM   1479  CA  PRO G  38      46.163  14.859 -61.710  1.00 19.63      C    C  
ATOM   1480  C   PRO G  38      45.942  14.053 -60.430  1.00 20.80      C    C  
ATOM   1481  O   PRO G  38      45.923  12.834 -60.490  1.00 22.95      C    O  
ATOM   1482  CB  PRO G  38      47.626  15.310 -61.829  1.00 22.18      C    C  
ATOM   1483  CG  PRO G  38      47.539  16.564 -62.665  1.00 22.11      C    C  
ATOM   1484  CD  PRO G  38      46.260  17.246 -62.208  1.00 19.61      C    C  
ATOM   1485  N   ASP G  39      45.755  14.703 -59.289  1.00 21.80      C    N  
ATOM   1486  CA  ASP G  39      45.553  13.930 -58.069  1.00 22.52      C    C  
ATOM   1487  C   ASP G  39      44.154  13.308 -57.974  1.00 22.11      C    C  
ATOM   1488  O   ASP G  39      43.910  12.454 -57.127  1.00 22.72      C    O  
ATOM   1489  CB  ASP G  39      45.872  14.750 -56.823  1.00 27.67      C    C  
ATOM   1490  CG  ASP G  39      44.747  15.679 -56.434  1.00 39.74      C    C  
ATOM   1491  OD1 ASP G  39      44.067  16.209 -57.337  1.00 35.03      C    O  
ATOM   1492  OD2 ASP G  39      44.543  15.885 -55.220  1.00 58.75      C    O1-
ATOM   1493  N   GLN G  40      43.227  13.748 -58.820  1.00 19.35      C    N  
ATOM   1494  CA  GLN G  40      41.931  13.084 -58.883  1.00 18.55      C    C  
ATOM   1495  C   GLN G  40      41.886  11.984 -59.953  1.00 18.63      C    C  
ATOM   1496  O   GLN G  40      40.931  11.212 -60.012  1.00 17.12      C    O  
ATOM   1497  CB  GLN G  40      40.810  14.103 -59.089  1.00 18.87      C    C  
ATOM   1498  CG  GLN G  40      40.589  14.989 -57.866  1.00 22.18      C    C  
ATOM   1499  CD  GLN G  40      40.008  14.210 -56.689  1.00 26.09      C    C  
ATOM   1500  NE2 GLN G  40      40.109  14.768 -55.493  1.00 22.38      C    N  
ATOM   1501  OE1 GLN G  40      39.471  13.126 -56.862  1.00 20.63      C    O  
ATOM   1502  N   GLN G  41      42.928  11.916 -60.784  1.00 20.99      C    N  
ATOM   1503  CA  GLN G  41      43.004  10.932 -61.868  1.00 20.35      C    C  
ATOM   1504  C   GLN G  41      43.632   9.611 -61.426  1.00 21.08      C    C  
ATOM   1505  O   GLN G  41      44.688   9.591 -60.772  1.00 22.16      C    O  
ATOM   1506  CB  GLN G  41      43.820  11.474 -63.038  1.00 18.46      C    C  
ATOM   1507  CG  GLN G  41      43.299  12.741 -63.719  1.00 18.62      C    C  
ATOM   1508  CD  GLN G  41      44.269  13.209 -64.783  1.00 21.08      C    C  
ATOM   1509  NE2 GLN G  41      44.546  14.518 -64.831  1.00 18.08      C    N  
ATOM   1510  OE1 GLN G  41      44.800  12.392 -65.533  1.00 18.07      C    O  
ATOM   1511  N   ARG G  42      42.980   8.512 -61.792  1.00 18.79      C    N  
ATOM   1512  CA  ARG G  42      43.550   7.178 -61.636  1.00 19.18      C    C  
ATOM   1513  C   ARG G  42      43.509   6.526 -63.013  1.00 17.92      C    C  
ATOM   1514  O   ARG G  42      42.439   6.310 -63.576  1.00 20.94      C    O  
ATOM   1515  CB  ARG G  42      42.777   6.358 -60.600  1.00 19.61      C    C  
ATOM   1516  CG  ARG G  42      43.306   4.932 -60.347  1.00 23.96      C    C  
ATOM   1517  CD  ARG G  42      42.485   4.246 -59.231  1.00 28.55      C    C  
ATOM   1518  NE  ARG G  42      42.926   2.894 -58.871  1.00 24.23      C    N  
ATOM   1519  CZ  ARG G  42      43.641   2.597 -57.785  1.00 28.54      C    C  
ATOM   1520  NH1 ARG G  42      44.023   3.563 -56.950  1.00 23.88      C    N1+
ATOM   1521  NH2 ARG G  42      43.986   1.336 -57.530  1.00 20.63      C    N  
ATOM   1522  N   LEU G  43      44.678   6.263 -63.574  1.00 14.86      C    N  
ATOM   1523  CA  LEU G  43      44.748   5.679 -64.903  1.00 19.38      C    C  
ATOM   1524  C   LEU G  43      44.956   4.180 -64.777  1.00 19.34      C    C  
ATOM   1525  O   LEU G  43      45.738   3.721 -63.945  1.00 19.65      C    O  
ATOM   1526  CB  LEU G  43      45.869   6.315 -65.731  1.00 19.34      C    C  
ATOM   1527  CG  LEU G  43      45.627   7.739 -66.244  1.00 22.28      C    C  
ATOM   1528  CD1 LEU G  43      46.942   8.343 -66.763  1.00 22.73      C    C  
ATOM   1529  CD2 LEU G  43      44.559   7.744 -67.336  1.00 15.68      C    C  
ATOM   1530  N   ILE G  44      44.224   3.420 -65.584  1.00 18.71      C    N  
ATOM   1531  CA  ILE G  44      44.294   1.969 -65.504  1.00 16.59      C    C  
ATOM   1532  C   ILE G  44      44.602   1.377 -66.860  1.00 20.88      C    C  
ATOM   1533  O   ILE G  44      43.986   1.745 -67.871  1.00 17.57      C    O  
ATOM   1534  CB  ILE G  44      42.989   1.358 -64.990  1.00 16.38      C    C  
ATOM   1535  CG1 ILE G  44      42.757   1.755 -63.527  1.00 16.71      C    C  
ATOM   1536  CG2 ILE G  44      43.040  -0.180 -65.123  1.00 17.97      C    C  
ATOM   1537  CD1 ILE G  44      41.304   1.574 -63.056  1.00 15.30      C    C  
ATOM   1538  N   PHE G  45      45.564   0.463 -66.874  1.00 18.42      C    N  
ATOM   1539  CA  PHE G  45      45.889  -0.282 -68.081  1.00 17.62      C    C  
ATOM   1540  C   PHE G  45      46.111  -1.746 -67.731  1.00 19.54      C    C  
ATOM   1541  O   PHE G  45      46.793  -2.066 -66.753  1.00 19.03      C    O  
ATOM   1542  CB  PHE G  45      47.134   0.301 -68.751  1.00 18.95      C    C  
ATOM   1543  CG  PHE G  45      47.496  -0.383 -70.043  1.00 20.96      C    C  
ATOM   1544  CD1 PHE G  45      46.642  -0.321 -71.143  1.00 20.90      C    C  
ATOM   1545  CD2 PHE G  45      48.683  -1.097 -70.155  1.00 19.99      C    C  
ATOM   1546  CE1 PHE G  45      46.957  -0.962 -72.331  1.00 23.83      C    C  
ATOM   1547  CE2 PHE G  45      49.010  -1.739 -71.349  1.00 26.08      C    C  
ATOM   1548  CZ  PHE G  45      48.145  -1.670 -72.435  1.00 24.86      C    C  
ATOM   1549  N   ALA G  46      45.522  -2.634 -68.524  1.00 22.46      C    N  
ATOM   1550  CA  ALA G  46      45.604  -4.070 -68.263  1.00 22.47      C    C  
ATOM   1551  C   ALA G  46      45.169  -4.370 -66.839  1.00 26.79      C    C  
ATOM   1552  O   ALA G  46      45.768  -5.214 -66.172  1.00 21.84      C    O  
ATOM   1553  CB  ALA G  46      47.024  -4.573 -68.496  1.00 25.28      C    C  
ATOM   1554  N   GLY G  47      44.152  -3.653 -66.368  1.00 22.20      C    N  
ATOM   1555  CA  GLY G  47      43.615  -3.878 -65.042  1.00 18.83      C    C  
ATOM   1556  C   GLY G  47      44.427  -3.319 -63.882  1.00 27.90      C    C  
ATOM   1557  O   GLY G  47      44.040  -3.496 -62.730  1.00 27.05      C    O  
ATOM   1558  N   LYS G  48      45.538  -2.641 -64.166  1.00 22.45      C    N  
ATOM   1559  CA  LYS G  48      46.357  -2.072 -63.092  1.00 24.81      C    C  
ATOM   1560  C   LYS G  48      46.490  -0.538 -63.118  1.00 23.05      C    C  
ATOM   1561  O   LYS G  48      46.492   0.089 -64.178  1.00 22.93      C    O  
ATOM   1562  CB  LYS G  48      47.736  -2.745 -63.030  1.00 25.15      C    C  
ATOM   1563  CG  LYS G  48      48.871  -1.912 -63.547  1.00 33.08      C    C  
ATOM   1564  CD  LYS G  48      50.070  -1.923 -62.560  1.00 38.87      C    C  
ATOM   1565  CE  LYS G  48      49.595  -1.659 -61.132  1.00 42.16      C    C  
ATOM   1566  NZ  LYS G  48      50.548  -0.785 -60.329  1.00 32.59      C    N1+
ATOM   1567  N   GLN G  49      46.593   0.055 -61.932  1.00 19.63      C    N  
ATOM   1568  CA  GLN G  49      46.791   1.495 -61.815  1.00 25.12      C    C  
ATOM   1569  C   GLN G  49      48.209   1.887 -62.236  1.00 27.06      C    C  
ATOM   1570  O   GLN G  49      49.179   1.205 -61.908  1.00 25.53      C    O  
ATOM   1571  CB  GLN G  49      46.506   1.980 -60.393  1.00 24.15      C    C  
ATOM   1572  CG  GLN G  49      47.671   1.785 -59.441  1.00 37.09      C    C  
ATOM   1573  CD  GLN G  49      47.562   2.626 -58.177  1.00 37.67      C    C  
ATOM   1574  NE2 GLN G  49      47.702   1.978 -57.024  1.00 38.42      C    N  
ATOM   1575  OE1 GLN G  49      47.357   3.839 -58.234  1.00 35.37      C    O  
ATOM   1576  N   LEU G  50      48.320   2.980 -62.983  1.00 17.87      C    N  
ATOM   1577  CA  LEU G  50      49.614   3.425 -63.469  1.00 22.31      C    C  
ATOM   1578  C   LEU G  50      50.217   4.405 -62.467  1.00 21.77      C    C  
ATOM   1579  O   LEU G  50      49.586   5.402 -62.100  1.00 22.93      C    O  
ATOM   1580  CB  LEU G  50      49.479   4.059 -64.850  1.00 20.31      C    C  
ATOM   1581  CG  LEU G  50      48.773   3.164 -65.873  1.00 21.75      C    C  
ATOM   1582  CD1 LEU G  50      48.639   3.872 -67.204  1.00 23.79      C    C  
ATOM   1583  CD2 LEU G  50      49.519   1.855 -66.032  1.00 19.03      C    C  
ATOM   1584  N   GLU G  51      51.441   4.112 -62.044  1.00 19.52      C    N  
ATOM   1585  CA  GLU G  51      52.098   4.849 -60.965  1.00 30.08      C    C  
ATOM   1586  C   GLU G  51      52.904   6.036 -61.461  1.00 27.69      C    C  
ATOM   1587  O   GLU G  51      53.604   5.961 -62.477  1.00 27.81      C    O  
ATOM   1588  CB  GLU G  51      53.022   3.915 -60.175  1.00 33.52      C    C  
ATOM   1589  CG  GLU G  51      52.322   2.757 -59.486  1.00 35.30      C    C  
ATOM   1590  CD  GLU G  51      51.601   3.183 -58.223  1.00 46.88      C    C  
ATOM   1591  OE1 GLU G  51      51.679   4.376 -57.861  1.00 48.67      C    O  
ATOM   1592  OE2 GLU G  51      50.958   2.325 -57.583  1.00 56.98      C    O1-
ATOM   1593  N   ASP G  52      52.813   7.134 -60.725  1.00 30.87      C    N  
ATOM   1594  CA  ASP G  52      53.583   8.320 -61.039  1.00 33.13      C    C  
ATOM   1595  C   ASP G  52      55.065   7.984 -60.920  1.00 38.05      C    C  
ATOM   1596  O   ASP G  52      55.491   7.312 -59.974  1.00 38.75      C    O  
ATOM   1597  CB  ASP G  52      53.223   9.477 -60.091  1.00 37.67      C    C  
ATOM   1598  CG  ASP G  52      51.805   9.982 -60.286  1.00 37.75      C    C  
ATOM   1599  OD1 ASP G  52      51.170   9.635 -61.308  1.00 40.98      C    O  
ATOM   1600  OD2 ASP G  52      51.324  10.737 -59.416  1.00 41.03      C    O1-
ATOM   1601  N   GLY G  53      55.837   8.459 -61.889  1.00 34.01      C    N  
ATOM   1602  CA  GLY G  53      57.268   8.227 -61.932  1.00 34.08      C    C  
ATOM   1603  C   GLY G  53      57.625   7.112 -62.900  1.00 34.77      C    C  
ATOM   1604  O   GLY G  53      58.738   7.064 -63.415  1.00 36.07      C    O  
ATOM   1605  N   ARG G  54      56.674   6.225 -63.166  1.00 30.97      C    N  
ATOM   1606  CA  ARG G  54      56.870   5.180 -64.174  1.00 28.88      C    C  
ATOM   1607  C   ARG G  54      56.619   5.735 -65.578  1.00 27.39      C    C  
ATOM   1608  O   ARG G  54      55.930   6.740 -65.723  1.00 29.78      C    O  
ATOM   1609  CB  ARG G  54      55.991   3.973 -63.875  1.00 28.42      C    C  
ATOM   1610  CG  ARG G  54      56.450   3.173 -62.658  1.00 35.92      C    C  
ATOM   1611  CD  ARG G  54      57.955   3.095 -62.691  1.00 52.87      C    C  
ATOM   1612  NE  ARG G  54      58.514   1.911 -62.045  1.00 68.09      C    N  
ATOM   1613  CZ  ARG G  54      59.819   1.658 -61.977  1.00 67.96      C    C  
ATOM   1614  NH1 ARG G  54      60.693   2.505 -62.515  1.00 58.76      C    N1+
ATOM   1615  NH2 ARG G  54      60.256   0.560 -61.373  1.00 80.14      C    N  
ATOM   1616  N   THR G  55      57.203   5.124 -66.605  1.00 28.17      C    N  
ATOM   1617  CA  THR G  55      56.931   5.569 -67.969  1.00 27.06      C    C  
ATOM   1618  C   THR G  55      55.924   4.648 -68.654  1.00 27.39      C    C  
ATOM   1619  O   THR G  55      55.594   3.580 -68.137  1.00 24.27      C    O  
ATOM   1620  CB  THR G  55      58.210   5.558 -68.843  1.00 27.81      C    C  
ATOM   1621  CG2 THR G  55      59.341   6.285 -68.156  1.00 33.88      C    C  
ATOM   1622  OG1 THR G  55      58.607   4.204 -69.111  1.00 29.47      C    O  
ATOM   1623  N   LEU G  56      55.515   5.020 -69.865  1.00 24.61      C    N  
ATOM   1624  CA  LEU G  56      54.546   4.227 -70.614  1.00 23.86      C    C  
ATOM   1625  C   LEU G  56      55.181   2.902 -71.041  1.00 24.81      C    C  
ATOM   1626  O   LEU G  56      54.549   1.859 -71.003  1.00 23.40      C    O  
ATOM   1627  CB  LEU G  56      54.043   5.002 -71.834  1.00 21.24      C    C  
ATOM   1628  CG  LEU G  56      53.198   6.259 -71.574  1.00 25.90      C    C  
ATOM   1629  CD1 LEU G  56      52.877   6.975 -72.886  1.00 26.45      C    C  
ATOM   1630  CD2 LEU G  56      51.910   5.929 -70.825  1.00 20.83      C    C  
ATOM   1631  N   SER G  57      56.445   2.954 -71.450  1.00 26.35      C    N  
ATOM   1632  CA  SER G  57      57.165   1.742 -71.798  1.00 29.42      C    C  
ATOM   1633  C   SER G  57      57.195   0.752 -70.626  1.00 31.03      C    C  
ATOM   1634  O   SER G  57      57.111  -0.453 -70.845  1.00 27.88      C    O  
ATOM   1635  CB  SER G  57      58.583   2.065 -72.286  1.00 30.31      C    C  
ATOM   1636  OG  SER G  57      59.358   2.641 -71.250  1.00 36.94      C    O  
ATOM   1637  N   ASP G  58      57.293   1.259 -69.393  1.00 26.84      C    N  
ATOM   1638  CA  ASP G  58      57.300   0.395 -68.206  1.00 27.88      C    C  
ATOM   1639  C   ASP G  58      56.068  -0.487 -68.130  1.00 34.14      C    C  
ATOM   1640  O   ASP G  58      56.117  -1.600 -67.592  1.00 32.37      C    O  
ATOM   1641  CB  ASP G  58      57.379   1.209 -66.912  1.00 28.71      C    C  
ATOM   1642  CG  ASP G  58      58.715   1.852 -66.717  1.00 35.38      C    C  
ATOM   1643  OD1 ASP G  58      59.715   1.272 -67.190  1.00 34.82      C    O  
ATOM   1644  OD2 ASP G  58      58.768   2.937 -66.100  1.00 31.97      C    O1-
ATOM   1645  N   TYR G  59      54.950   0.037 -68.618  1.00 25.36      C    N  
ATOM   1646  CA  TYR G  59      53.695  -0.710 -68.627  1.00 26.40      C    C  
ATOM   1647  C   TYR G  59      53.387  -1.416 -69.964  1.00 25.43      C    C  
ATOM   1648  O   TYR G  59      52.302  -1.952 -70.140  1.00 26.05      C    O  
ATOM   1649  CB  TYR G  59      52.534   0.182 -68.175  1.00 21.70      C    C  
ATOM   1650  CG  TYR G  59      52.636   0.622 -66.728  1.00 26.64      C    C  
ATOM   1651  CD1 TYR G  59      52.279  -0.233 -65.688  1.00 26.15      C    C  
ATOM   1652  CD2 TYR G  59      53.088   1.893 -66.403  1.00 24.05      C    C  
ATOM   1653  CE1 TYR G  59      52.370   0.177 -64.361  1.00 24.64      C    C  
ATOM   1654  CE2 TYR G  59      53.185   2.311 -65.079  1.00 21.55      C    C  
ATOM   1655  CZ  TYR G  59      52.830   1.454 -64.068  1.00 22.59      C    C  
ATOM   1656  OH  TYR G  59      52.920   1.884 -62.767  1.00 28.21      C    O  
ATOM   1657  N   ASN G  60      54.331  -1.358 -70.906  1.00 25.69      C    N  
ATOM   1658  CA  ASN G  60      54.134  -1.865 -72.270  1.00 25.02      C    C  
ATOM   1659  C   ASN G  60      52.994  -1.163 -73.013  1.00 27.48      C    C  
ATOM   1660  O   ASN G  60      52.288  -1.759 -73.831  1.00 23.23      C    O  
ATOM   1661  CB  ASN G  60      53.956  -3.383 -72.269  1.00 29.75      C    C  
ATOM   1662  CG  ASN G  60      55.247  -4.108 -71.938  1.00 35.25      C    C  
ATOM   1663  ND2 ASN G  60      55.210  -4.938 -70.906  1.00 36.29      C    N  
ATOM   1664  OD1 ASN G  60      56.278  -3.892 -72.584  1.00 29.86      C    O  
ATOM   1665  N   ILE G  61      52.824   0.116 -72.701  1.00 21.93      C    N  
ATOM   1666  CA  ILE G  61      51.848   0.952 -73.368  1.00 24.24      C    C  
ATOM   1667  C   ILE G  61      52.450   1.400 -74.692  1.00 24.18      C    C  
ATOM   1668  O   ILE G  61      53.584   1.875 -74.739  1.00 27.78      C    O  
ATOM   1669  CB  ILE G  61      51.465   2.155 -72.476  1.00 22.83      C    C  
ATOM   1670  CG1 ILE G  61      50.541   1.675 -71.354  1.00 23.19      C    C  
ATOM   1671  CG2 ILE G  61      50.777   3.232 -73.289  1.00 23.07      C    C  
ATOM   1672  CD1 ILE G  61      50.495   2.589 -70.161  1.00 22.00      C    C  
ATOM   1673  N   GLN G  62      51.695   1.248 -75.769  1.00 21.66      C    N  
ATOM   1674  CA  GLN G  62      52.252   1.414 -77.100  1.00 27.10      C    C  
ATOM   1675  C   GLN G  62      51.225   2.020 -78.039  1.00 31.47      C    C  
ATOM   1676  O   GLN G  62      50.185   2.494 -77.588  1.00 31.10      C    O  
ATOM   1677  CB  GLN G  62      52.701   0.065 -77.637  1.00 28.75      C    C  
ATOM   1678  CG  GLN G  62      51.596  -0.972 -77.623  1.00 26.76      C    C  
ATOM   1679  CD  GLN G  62      51.936  -2.176 -78.472  1.00 29.61      C    C  
ATOM   1680  NE2 GLN G  62      50.923  -2.780 -79.076  1.00 33.90      C    N  
ATOM   1681  OE1 GLN G  62      53.099  -2.542 -78.604  1.00 29.67      C    O  
ATOM   1682  N   LYS G  63      51.516   2.018 -79.338  1.00 25.52      C    N  
ATOM   1683  CA  LYS G  63      50.589   2.590 -80.313  1.00 28.73      C    C  
ATOM   1684  C   LYS G  63      49.187   2.012 -80.155  1.00 28.66      C    C  
ATOM   1685  O   LYS G  63      49.022   0.794 -80.129  1.00 29.02      C    O  
ATOM   1686  CB  LYS G  63      51.061   2.294 -81.733  1.00 30.29      C    C  
ATOM   1687  CG  LYS G  63      52.298   3.054 -82.161  1.00 36.90      C    C  
ATOM   1688  CD  LYS G  63      52.087   3.683 -83.533  1.00 49.09      C    C  
ATOM   1689  CE  LYS G  63      53.405   4.029 -84.205  1.00 41.96      C    C  
ATOM   1690  NZ  LYS G  63      54.374   4.603 -83.237  1.00 46.12      C    N1+
ATOM   1691  N   GLU G  64      48.180   2.879 -80.052  1.00 30.13      C    N  
ATOM   1692  CA  GLU G  64      46.793   2.422 -80.004  1.00 24.03      C    C  
ATOM   1693  C   GLU G  64      46.353   1.795 -78.673  1.00 27.46      C    C  
ATOM   1694  O   GLU G  64      45.205   1.345 -78.543  1.00 23.75      C    O  
ATOM   1695  CB  GLU G  64      46.489   1.468 -81.172  1.00 43.75      C    C  
ATOM   1696  CG  GLU G  64      45.556   2.032 -82.235  1.00 49.41      C    C  
ATOM   1697  CD  GLU G  64      46.239   2.989 -83.198  1.00 55.13      C    C  
ATOM   1698  OE1 GLU G  64      47.344   3.476 -82.878  1.00 60.19      C    O  
ATOM   1699  OE2 GLU G  64      45.671   3.255 -84.283  1.00 52.32      C    O1-
ATOM   1700  N   SER G  65      47.253   1.690 -77.700  1.00 23.55      C    N  
ATOM   1701  CA  SER G  65      46.803   1.242 -76.379  1.00 24.70      C    C  
ATOM   1702  C   SER G  65      45.702   2.167 -75.841  1.00 23.62      C    C  
ATOM   1703  O   SER G  65      45.687   3.373 -76.103  1.00 21.43      C    O  
ATOM   1704  CB  SER G  65      47.949   1.156 -75.370  1.00 21.72      C    C  
ATOM   1705  OG  SER G  65      48.954   0.262 -75.786  1.00 23.81      C    O  
ATOM   1706  N   THR G  66      44.769   1.585 -75.099  1.00 18.28      C    N  
ATOM   1707  CA  THR G  66      43.747   2.371 -74.433  1.00 20.96      C    C  
ATOM   1708  C   THR G  66      43.964   2.413 -72.925  1.00 20.33      C    C  
ATOM   1709  O   THR G  66      43.983   1.380 -72.255  1.00 23.31      C    O  
ATOM   1710  CB  THR G  66      42.329   1.840 -74.745  1.00 25.81      C    C  
ATOM   1711  CG2 THR G  66      41.270   2.634 -73.967  1.00 23.20      C    C  
ATOM   1712  OG1 THR G  66      42.081   1.952 -76.153  1.00 22.46      C    O  
ATOM   1713  N   LEU G  67      44.127   3.617 -72.391  1.00 20.60      C    N  
ATOM   1714  CA  LEU G  67      44.154   3.796 -70.945  1.00 19.46      C    C  
ATOM   1715  C   LEU G  67      42.753   4.184 -70.496  1.00 21.43      C    C  
ATOM   1716  O   LEU G  67      42.060   4.918 -71.195  1.00 20.98      C    O  
ATOM   1717  CB  LEU G  67      45.140   4.894 -70.552  1.00 20.11      C    C  
ATOM   1718  CG  LEU G  67      46.562   4.822 -71.111  1.00 26.11      C    C  
ATOM   1719  CD1 LEU G  67      47.425   5.861 -70.405  1.00 20.31      C    C  
ATOM   1720  CD2 LEU G  67      47.160   3.433 -70.946  1.00 24.45      C    C  
ATOM   1721  N   HIS G  68      42.334   3.682 -69.340  1.00 15.93      C    N  
ATOM   1722  CA  HIS G  68      41.047   4.039 -68.765  1.00 18.44      C    C  
ATOM   1723  C   HIS G  68      41.225   5.018 -67.603  1.00 19.82      C    C  
ATOM   1724  O   HIS G  68      41.978   4.747 -66.660  1.00 17.13      C    O  
ATOM   1725  CB  HIS G  68      40.311   2.791 -68.265  1.00 17.27      C    C  
ATOM   1726  CG  HIS G  68      39.970   1.822 -69.353  1.00 21.98      C    C  
ATOM   1727  CD2 HIS G  68      40.627   0.726 -69.811  1.00 19.19      C    C  
ATOM   1728  ND1 HIS G  68      38.833   1.937 -70.124  1.00 20.37      C    N  
ATOM   1729  CE1 HIS G  68      38.799   0.952 -71.005  1.00 24.98      C    C  
ATOM   1730  NE2 HIS G  68      39.878   0.206 -70.839  1.00 26.74      C    N  
ATOM   1731  N   LEU G  69      40.509   6.136 -67.674  1.00 17.59      C    N  
ATOM   1732  CA  LEU G  69      40.542   7.137 -66.620  1.00 16.48      C    C  
ATOM   1733  C   LEU G  69      39.380   6.940 -65.677  1.00 16.79      C    C  
ATOM   1734  O   LEU G  69      38.226   7.031 -66.083  1.00 18.59      C    O  
ATOM   1735  CB  LEU G  69      40.475   8.552 -67.214  1.00 19.04      C    C  
ATOM   1736  CG  LEU G  69      40.483   9.690 -66.176  1.00 17.88      C    C  
ATOM   1737  CD1 LEU G  69      41.802   9.735 -65.422  1.00 15.66      C    C  
ATOM   1738  CD2 LEU G  69      40.224  11.031 -66.875  1.00 23.54      C    C  
ATOM   1739  N   VAL G  70      39.687   6.642 -64.424  1.00 15.32      C    N  
ATOM   1740  CA  VAL G  70      38.669   6.606 -63.399  1.00 16.71      C    C  
ATOM   1741  C   VAL G  70      39.063   7.627 -62.328  1.00 17.83      C    C  
ATOM   1742  O   VAL G  70      40.108   8.282 -62.448  1.00 17.63      C    O  
ATOM   1743  CB  VAL G  70      38.487   5.179 -62.819  1.00 20.09      C    C  
ATOM   1744  CG1 VAL G  70      38.212   4.176 -63.970  1.00 16.81      C    C  
ATOM   1745  CG2 VAL G  70      39.707   4.739 -62.004  1.00 14.56      C    C  
ATOM   1746  N   LEU G  71      38.213   7.792 -61.321  1.00 15.27      C    N  
ATOM   1747  CA  LEU G  71      38.482   8.712 -60.206  1.00 20.27      C    C  
ATOM   1748  C   LEU G  71      39.380   8.111 -59.134  1.00 21.10      C    C  
ATOM   1749  O   LEU G  71      39.365   6.893 -58.886  1.00 17.70      C    O  
ATOM   1750  CB  LEU G  71      37.182   9.213 -59.564  1.00 13.45      C    C  
ATOM   1751  CG  LEU G  71      36.433  10.265 -60.378  1.00 19.10      C    C  
ATOM   1752  CD1 LEU G  71      35.026  10.498 -59.822  1.00 17.65      C    C  
ATOM   1753  CD2 LEU G  71      37.229  11.565 -60.418  1.00 16.85      C    C  
ATOM   1754  N   ARG G  72      40.134   8.980 -58.474  1.00 17.63      C    N  
ATOM   1755  CA  ARG G  72      40.945   8.580 -57.336  1.00 17.65      C    C  
ATOM   1756  C   ARG G  72      40.068   7.802 -56.367  1.00 18.14      C    C  
ATOM   1757  O   ARG G  72      38.923   8.191 -56.090  1.00 14.84      C    O  
ATOM   1758  CB  ARG G  72      41.527   9.825 -56.641  1.00 19.36      C    C  
ATOM   1759  CG  ARG G  72      42.340   9.544 -55.366  1.00 24.95      C    C  
ATOM   1760  CD  ARG G  72      42.387  10.814 -54.484  1.00 31.44      C    C  
ATOM   1761  NE  ARG G  72      43.242  10.689 -53.300  1.00 34.51      C    N  
ATOM   1762  CZ  ARG G  72      42.830  10.261 -52.104  1.00 51.82      C    C  
ATOM   1763  NH1 ARG G  72      41.566   9.889 -51.914  1.00 42.50      C    N1+
ATOM   1764  NH2 ARG G  72      43.689  10.199 -51.089  1.00 47.71      C    N  
ATOM   1765  N   LEU G  73      40.603   6.680 -55.886  1.00 20.09      C    N  
ATOM   1766  CA  LEU G  73      39.866   5.782 -55.002  1.00 23.69      C    C  
ATOM   1767  C   LEU G  73      40.741   5.296 -53.859  1.00 23.48      C    C  
ATOM   1768  O   LEU G  73      41.972   5.332 -53.941  1.00 23.46      C    O  
ATOM   1769  CB  LEU G  73      39.315   4.568 -55.779  1.00 20.11      C    C  
ATOM   1770  CG  LEU G  73      40.299   3.589 -56.451  1.00 24.31      C    C  
ATOM   1771  CD1 LEU G  73      40.980   2.647 -55.459  1.00 21.05      C    C  
ATOM   1772  CD2 LEU G  73      39.577   2.773 -57.521  1.00 18.71      C    C  
ATOM   1773  N   ARG G  74      40.099   4.825 -52.797  1.00 22.14      C    N  
ATOM   1774  CA  ARG G  74      40.831   4.231 -51.688  1.00 23.11      C    C  
ATOM   1775  C   ARG G  74      40.143   2.968 -51.188  1.00 23.92      C    C  
ATOM   1776  O   ARG G  74      38.964   2.991 -50.812  1.00 19.06      C    O  
ATOM   1777  CB  ARG G  74      40.970   5.236 -50.538  1.00 28.97      C    C  
ATOM   1778  N   GLY G  75      40.884   1.867 -51.184  1.00 24.55      C    N  
ATOM   1779  CA  GLY G  75      40.401   0.654 -50.558  1.00 22.38      C    C  
ATOM   1780  C   GLY G  75      40.418   0.909 -49.068  1.00 28.48      C    C  
ATOM   1781  O   GLY G  75      41.227   1.701 -48.581  1.00 25.83      C    O  
ATOM   1782  N   GLY G  76      39.527   0.260 -48.335  1.00 22.03      C    N  
ATOM   1783  CA  GLY G  76      39.564   0.365 -46.895  1.00 30.66      C    C  
ATOM   1784  C   GLY G  76      38.775  -0.735 -46.236  1.00 27.50      C    C  
ATOM   1785  O   GLY G  76      38.971  -1.927 -46.511  1.00 24.59      C    O  
TER   
END
HEADER    show_rbx
ATOM      1  N   GLU E  23      58.370  54.029 -68.492  1.00159.75      B    N  
ANISOU    1  N   GLU E  23    16501  21879  22317   7961   6229   2331  B    N  
ATOM      2  CA  GLU E  23      58.515  52.707 -67.892  1.00159.94      B    C  
ANISOU    2  CA  GLU E  23    16411  21951  22407   7896   6329   2932  B    C  
ATOM      3  C   GLU E  23      57.278  52.293 -67.096  1.00160.98      B    C  
ANISOU    3  C   GLU E  23    16865  21564  22737   7464   6245   2999  B    C  
ATOM      4  O   GLU E  23      56.421  53.121 -66.792  1.00161.01      B    O  
ANISOU    4  O   GLU E  23    17135  21176  22866   7405   6246   2651  B    O  
ATOM      5  CB  GLU E  23      59.733  52.674 -66.964  1.00159.22      B    C  
ANISOU    5  CB  GLU E  23    16067  22219  22212   8110   6223   3140  B    C  
ATOM      6  CG  GLU E  23      59.496  53.325 -65.600  1.00155.43      B    C  
ANISOU    6  CG  GLU E  23    15647  21554  21854   8253   6157   3036  B    C  
ATOM      7  CD  GLU E  23      59.193  54.812 -65.697  1.00151.72      B    C  
ANISOU    7  CD  GLU E  23    15377  20875  21393   8330   6111   2468  B    C  
ATOM      8  OE1 GLU E  23      59.922  55.606 -65.067  1.00151.73      B    O  
ANISOU    8  OE1 GLU E  23    15306  21031  21315   8540   6003   2312  B    O  
ATOM      9  OE2 GLU E  23      58.227  55.189 -66.397  1.00147.87      B    O1-
ANISOU    9  OE2 GLU E  23    15106  20071  21008   8160   6202   2149  B    O1-
ATOM     10  N   VAL E  24      57.185  51.003 -66.777  1.00160.76      B    N  
ANISOU   10  N   VAL E  24    16827  21526  22728   7152   6195   3420  B    N  
ATOM     11  CA  VAL E  24      56.036  50.456 -66.054  1.00158.30      B    C  
ANISOU   11  CA  VAL E  24    16813  20770  22564   6749   6088   3513  B    C  
ATOM     12  C   VAL E  24      56.487  49.426 -65.021  1.00158.43      B    C  
ANISOU   12  C   VAL E  24    16635  20997  22564   6670   5977   3893  B    C  
ATOM     13  O   VAL E  24      57.141  48.438 -65.367  1.00157.69      B    O  
ANISOU   13  O   VAL E  24    16285  21212  22419   6556   6047   4178  B    O  
ATOM     14  CB  VAL E  24      55.001  49.805 -66.988  1.00156.08      B    C  
ANISOU   14  CB  VAL E  24    16779  20169  22356   6307   6136   3532  B    C  
ATOM     15  CG1 VAL E  24      53.946  49.078 -66.167  1.00156.27      B    C  
ANISOU   15  CG1 VAL E  24    17069  19798  22510   5907   6016   3690  B    C  
ATOM     16  CG2 VAL E  24      54.346  50.850 -67.859  1.00153.94      B    C  
ANISOU   16  CG2 VAL E  24    16709  19657  22124   6352   6219   3063  B    C  
ATOM     17  N   LYS E  25      56.148  49.662 -63.756  1.00160.11      B    N  
ANISOU   17  N   LYS E  25    16974  21052  22809   6752   5832   3867  B    N  
ATOM     18  CA  LYS E  25      56.407  48.687 -62.701  1.00160.63      B    C  
ANISOU   18  CA  LYS E  25    16854  21330  22847   6692   5684   4145  B    C  
ATOM     19  C   LYS E  25      55.286  47.654 -62.635  1.00160.88      B    C  
ANISOU   19  C   LYS E  25    17110  21044  22974   6210   5611   4283  B    C  
ATOM     20  O   LYS E  25      55.542  46.459 -62.466  1.00162.89      B    O  
ANISOU   20  O   LYS E  25    17113  21543  23235   5975   5578   4518  B    O  
ATOM     21  CB  LYS E  25      56.560  49.381 -61.350  1.00159.01      B    C  
ANISOU   21  CB  LYS E  25    16701  21143  22572   7087   5546   4054  B    C  
ATOM     22  CG  LYS E  25      57.887  50.097 -61.166  1.00158.80      B    C  
ANISOU   22  CG  LYS E  25    16337  21561  22439   7559   5582   3999  B    C  
ATOM     23  CD  LYS E  25      59.074  49.215 -61.529  1.00158.06      B    C  
ANISOU   23  CD  LYS E  25    15737  22023  22294   7529   5640   4237  B    C  
ATOM     24  CE  LYS E  25      60.327  50.049 -61.738  1.00158.48      B    C  
ANISOU   24  CE  LYS E  25    15508  22459  22247   7975   5734   4153  B    C  
ATOM     25  NZ  LYS E  25      61.538  49.229 -62.030  1.00159.26      B    N1+
ANISOU   25  NZ  LYS E  25    15151  23072  22286   7973   5845   4383  B    N1+
ATOM     26  N   LYS E  26      54.048  48.120 -62.774  1.00158.17      B    N  
ANISOU   26  N   LYS E  26    17231  20151  22715   6048   5613   4103  B    N  
ATOM     27  CA  LYS E  26      52.883  47.250 -62.672  1.00155.49      B    C  
ANISOU   27  CA  LYS E  26    17160  19457  22462   5614   5537   4211  B    C  
ATOM     28  C   LYS E  26      51.870  47.551 -63.771  1.00153.31      B    C  
ANISOU   28  C   LYS E  26    17237  18714  22301   5307   5667   4035  B    C  
ATOM     29  O   LYS E  26      51.451  48.690 -63.940  1.00156.95      B    O  
ANISOU   29  O   LYS E  26    17966  18868  22800   5446   5755   3721  B    O  
ATOM     30  CB  LYS E  26      52.226  47.405 -61.294  1.00153.78      B    C  
ANISOU   30  CB  LYS E  26    17230  18997  22201   5768   5367   4187  B    C  
ATOM     31  N   TRP E  27      51.494  46.532 -64.537  1.00147.64      B    N  
ANISOU   31  N   TRP E  27    16502  17953  21641   4885   5702   4205  B    N  
ATOM     32  CA  TRP E  27      50.483  46.714 -65.569  1.00141.20      B    C  
ANISOU   32  CA  TRP E  27    16010  16716  20923   4586   5804   4038  B    C  
ATOM     33  C   TRP E  27      49.510  45.532 -65.584  1.00134.51      B    C  
ANISOU   33  C   TRP E  27    15340  15602  20164   4086   5741   4243  B    C  
ATOM     34  O   TRP E  27      49.905  44.394 -65.863  1.00132.97      B    O  
ANISOU   34  O   TRP E  27    14898  15666  19957   3861   5764   4516  B    O  
ATOM     35  CB  TRP E  27      51.151  46.879 -66.936  1.00141.19      B    C  
ANISOU   35  CB  TRP E  27    15807  16980  20858   4668   5970   3980  B    C  
ATOM     36  CG  TRP E  27      50.199  46.967 -68.094  1.00136.76      B    C  
ANISOU   36  CG  TRP E  27    15517  16083  20361   4396   6061   3794  B    C  
ATOM     37  CD1 TRP E  27      49.326  47.978 -68.357  1.00137.07      B    C  
ANISOU   37  CD1 TRP E  27    15852  15738  20489   4385   6101   3380  B    C  
ATOM     38  CD2 TRP E  27      50.043  46.023 -69.152  1.00130.90      B    C  
ANISOU   38  CD2 TRP E  27    14772  15368  19595   4107   6151   3983  B    C  
ATOM     39  CE2 TRP E  27      49.053  46.520 -70.019  1.00129.05      B    C  
ANISOU   39  CE2 TRP E  27    14822  14790  19422   3960   6198   3669  B    C  
ATOM     40  CE3 TRP E  27      50.641  44.797 -69.452  1.00129.66      B    C  
ANISOU   40  CE3 TRP E  27    14414  15478  19374   3950   6236   4366  B    C  
ATOM     41  NE1 TRP E  27      48.631  47.721 -69.510  1.00131.85      B    N  
ANISOU   41  NE1 TRP E  27    15336  14902  19859   4114   6173   3280  B    N  
ATOM     42  CZ2 TRP E  27      48.647  45.843 -71.164  1.00126.54      B    C  
ANISOU   42  CZ2 TRP E  27    14599  14408  19073   3710   6285   3751  B    C  
ATOM     43  CZ3 TRP E  27      50.234  44.119 -70.595  1.00127.64      B    C  
ANISOU   43  CZ3 TRP E  27    14292  15111  19093   3684   6368   4465  B    C  
ATOM     44  CH2 TRP E  27      49.245  44.642 -71.432  1.00125.99      B    C  
ANISOU   44  CH2 TRP E  27    14374  14578  18919   3588   6370   4172  B    C  
ATOM     45  N   ASN E  28      48.241  45.796 -65.293  1.00130.57      B    N  
ANISOU   45  N   ASN E  28    15284  14570  19759   3902   5698   4099  B    N  
ATOM     46  CA  ASN E  28      47.240  44.741 -65.323  1.00127.66      B    C  
ANISOU   46  CA  ASN E  28    15112  13919  19473   3435   5633   4269  B    C  
ATOM     47  C   ASN E  28      46.278  44.906 -66.499  1.00117.88      B    C  
ANISOU   47  C   ASN E  28    14171  12276  18343   3108   5758   4095  B    C  
ATOM     48  O   ASN E  28      45.609  45.929 -66.642  1.00116.96      B    O  
ANISOU   48  O   ASN E  28    14370  11779  18292   3158   5837   3762  B    O  
ATOM     49  CB  ASN E  28      46.479  44.674 -63.997  1.00134.25      B    C  
ANISOU   49  CB  ASN E  28    16239  14472  20298   3473   5471   4292  B    C  
ATOM     50  CG  ASN E  28      45.926  46.008 -63.572  1.00138.66      B    C  
ANISOU   50  CG  ASN E  28    17224  14595  20866   3730   5550   3986  B    C  
ATOM     51  ND2 ASN E  28      44.794  45.985 -62.880  1.00140.11      B    N  
ANISOU   51  ND2 ASN E  28    17880  14289  21068   3635   5511   3964  B    N  
ATOM     52  OD1 ASN E  28      46.511  47.050 -63.853  1.00140.86      B    O  
ANISOU   52  OD1 ASN E  28    17423  14964  21131   4015   5675   3758  B    O  
ATOM     53  N   ALA E  29      46.215  43.879 -67.338  1.00112.36      B    N  
ANISOU   53  N   ALA E  29    13368  11661  17664   2766   5803   4300  B    N  
ATOM     54  CA  ALA E  29      45.460  43.937 -68.591  1.00105.09      B    C  
ANISOU   54  CA  ALA E  29    12666  10456  16805   2498   5919   4153  B    C  
ATOM     55  C   ALA E  29      44.337  42.908 -68.650  1.00103.61      B    C  
ANISOU   55  C   ALA E  29    12727   9915  16726   1985   5869   4320  B    C  
ATOM     56  O   ALA E  29      44.366  41.904 -67.944  1.00106.50      B    O  
ANISOU   56  O   ALA E  29    12989  10378  17100   1811   5768   4597  B    O  
ATOM     57  CB  ALA E  29      46.386  43.752 -69.770  1.00 95.09      B    C  
ANISOU   57  CB  ALA E  29    11122   9586  15421   2623   6068   4223  B    C  
ATOM     58  N   VAL E  30      43.352  43.173 -69.504  1.00 96.81      B    N  
ANISOU   58  N   VAL E  30    12168   8668  15947   1748   5940   4110  B    N  
ATOM     59  CA  VAL E  30      42.173  42.327 -69.605  1.00 94.85      B    C  
ANISOU   59  CA  VAL E  30    12203   8025  15810   1259   5899   4227  B    C  
ATOM     60  C   VAL E  30      41.946  41.814 -71.025  1.00101.52      B    C  
ANISOU   60  C   VAL E  30    13065   8862  16647   1006   6022   4260  B    C  
ATOM     61  O   VAL E  30      41.873  42.581 -71.978  1.00106.77      B    O  
ANISOU   61  O   VAL E  30    13779   9507  17280   1140   6118   3958  B    O  
ATOM     62  CB  VAL E  30      40.914  43.078 -69.132  1.00 85.73      B    C  
ANISOU   62  CB  VAL E  30    11511   6284  14778   1158   5879   3937  B    C  
ATOM     63  CG1 VAL E  30      39.655  42.302 -69.521  1.00 84.25      B    C  
ANISOU   63  CG1 VAL E  30    11632   5674  14706    648   5865   4010  B    C  
ATOM     64  CG2 VAL E  30      40.975  43.300 -67.626  1.00 83.87      B    C  
ANISOU   64  CG2 VAL E  30    11362   5996  14509   1393   5762   3999  B    C  
ATOM     65  N   ALA E  31      41.822  40.498 -71.152  1.00117.94      B    N  
ANISOU   65  N   ALA E  31    16843   9968  18003   2193   5286   -365  B    N  
ATOM     66  CA  ALA E  31      41.621  39.861 -72.451  1.00117.65      B    C  
ANISOU   66  CA  ALA E  31    16894  10015  17794   2197   5173   -376  B    C  
ATOM     67  C   ALA E  31      40.534  38.782 -72.405  1.00117.11      B    C  
ANISOU   67  C   ALA E  31    17149   9698  17649   2315   4675   -422  B    C  
ATOM     68  O   ALA E  31      40.246  38.204 -71.361  1.00119.99      B    O  
ANISOU   68  O   ALA E  31    17584   9774  18232   2369   4344   -379  B    O  
ATOM     69  CB  ALA E  31      42.934  39.257 -72.958  1.00117.48      B    C  
ANISOU   69  CB  ALA E  31    16508  10008  18120   2076   5178   -176  B    C  
ATOM     70  N   LEU E  32      39.934  38.519 -73.558  1.00111.92      B    N  
ANISOU   70  N   LEU E  32    16689   9158  16679   2353   4626   -510  B    N  
ATOM     71  CA  LEU E  32      38.894  37.510 -73.677  1.00111.21      B    C  
ANISOU   71  CA  LEU E  32    16912   8861  16482   2461   4172   -559  B    C  
ATOM     72  C   LEU E  32      39.349  36.386 -74.594  1.00118.46      B    C  
ANISOU   72  C   LEU E  32    17727   9734  17548   2419   3938   -436  B    C  
ATOM     73  O   LEU E  32      39.758  36.629 -75.728  1.00120.27      B    O  
ANISOU   73  O   LEU E  32    17857  10207  17632   2357   4180   -439  B    O  
ATOM     74  CB  LEU E  32      37.602  38.135 -74.205  1.00104.55      B    C  
ANISOU   74  CB  LEU E  32    16445   8176  15105   2562   4278   -789  B    C  
ATOM     75  CG  LEU E  32      36.537  38.532 -73.178  1.00102.95      B    C  
ANISOU   75  CG  LEU E  32    16526   7843  14749   2674   4183   -925  B    C  
ATOM     76  CD1 LEU E  32      37.085  39.537 -72.189  1.00105.76      B    C  
ANISOU   76  CD1 LEU E  32    16695   8245  15243   2627   4492   -911  B    C  
ATOM     77  CD2 LEU E  32      35.302  39.101 -73.866  1.00 98.14      B    C  
ANISOU   77  CD2 LEU E  32    16280   7409  13601   2768   4292  -1147  B    C  
ATOM     78  N   TRP E  33      39.288  35.155 -74.102  1.00120.60      B    N  
ANISOU   78  N   TRP E  33    18020   9691  18111   2452   3468   -327  B    N  
ATOM     79  CA  TRP E  33      39.641  34.021 -74.937  1.00122.13      B    C  
ANISOU   79  CA  TRP E  33    18140   9821  18444   2420   3210   -214  B    C  
ATOM     80  C   TRP E  33      38.440  33.650 -75.804  1.00128.86      B    C  
ANISOU   80  C   TRP E  33    19359  10702  18900   2521   3024   -358  B    C  
ATOM     81  O   TRP E  33      37.332  33.447 -75.308  1.00130.52      B    O  
ANISOU   81  O   TRP E  33    19882  10755  18956   2636   2773   -465  B    O  
ATOM     82  CB  TRP E  33      40.123  32.832 -74.089  1.00118.85      B    C  
ANISOU   82  CB  TRP E  33    17582   9060  18515   2408   2786    -30  B    C  
ATOM     83  CG  TRP E  33      39.081  32.194 -73.229  1.00115.26      B    C  
ANISOU   83  CG  TRP E  33    17418   8309  18065   2531   2361    -82  B    C  
ATOM     84  CD1 TRP E  33      38.822  32.462 -71.915  1.00114.72      B    C  
ANISOU   84  CD1 TRP E  33    17397   8069  18122   2576   2292    -98  B    C  
ATOM     85  CD2 TRP E  33      38.161  31.166 -73.614  1.00111.55      B    C  
ANISOU   85  CD2 TRP E  33    17232   7677  17475   2624   1941   -122  B    C  
ATOM     86  CE2 TRP E  33      37.369  30.869 -72.490  1.00112.83      B    C  
ANISOU   86  CE2 TRP E  33    17604   7574  17694   2724   1635   -164  B    C  
ATOM     87  CE3 TRP E  33      37.911  30.484 -74.809  1.00106.57      B    C  
ANISOU   87  CE3 TRP E  33    16702   7104  16684   2635   1797   -132  B    C  
ATOM     88  NE1 TRP E  33      37.791  31.676 -71.464  1.00113.43      B    N  
ANISOU   88  NE1 TRP E  33    17530   7648  17919   2692   1859   -148  B    N  
ATOM     89  CZ2 TRP E  33      36.360  29.912 -72.521  1.00111.62      B    C  
ANISOU   89  CZ2 TRP E  33    17752   7210  17449   2831   1194   -211  B    C  
ATOM     90  CZ3 TRP E  33      36.911  29.537 -74.834  1.00106.19      B    C  
ANISOU   90  CZ3 TRP E  33    16954   6848  16546   2741   1359   -178  B    C  
ATOM     91  CH2 TRP E  33      36.148  29.259 -73.702  1.00107.74      B    C  
ANISOU   91  CH2 TRP E  33    17350   6781  16805   2838   1062   -217  B    C  
ATOM     92  N   ALA E  34      38.666  33.596 -77.110  1.00131.76      B    N  
ANISOU   92  N   ALA E  34    19687  11281  19096   2477   3161   -364  B    N  
ATOM     93  CA  ALA E  34      37.617  33.247 -78.051  1.00135.41      B    C  
ANISOU   93  CA  ALA E  34    20473  11795  19181   2562   3008   -494  B    C  
ATOM     94  C   ALA E  34      37.964  31.956 -78.770  1.00139.72      B    C  
ANISOU   94  C   ALA E  34    20947  12227  19912   2535   2685   -365  B    C  
ATOM     95  O   ALA E  34      39.137  31.634 -78.956  1.00143.90      B    O  
ANISOU   95  O   ALA E  34    21146  12768  20763   2428   2738   -198  B    O  
ATOM     96  CB  ALA E  34      37.402  34.377 -79.049  1.00133.55      B    C  
ANISOU   96  CB  ALA E  34    20306  11927  18509   2547   3459   -645  B    C  
ATOM     97  N   TRP E  35      36.937  31.220 -79.178  1.00137.43      B    N  
ANISOU   97  N   TRP E  35    20969  11830  19417   2634   2352   -443  B    N  
ATOM     98  CA  TRP E  35      37.140  29.941 -79.840  1.00134.84      B    C  
ANISOU   98  CA  TRP E  35    20609  11377  19245   2622   2011   -331  B    C  
ATOM     99  C   TRP E  35      35.789  29.314 -80.113  1.00133.89      B    C  
ANISOU   99  C   TRP E  35    20359  11537  18977   2543   2269   -319  B    C  
ATOM    100  O   TRP E  35      34.769  29.774 -79.608  1.00134.41      B    O  
ANISOU  100  O   TRP E  35    20573  11867  18632   2563   2561   -471  B    O  
ATOM    101  CB  TRP E  35      35.837  29.146 -79.875  1.00132.11      B    C  
ANISOU  101  CB  TRP E  35    20649  10843  18702   2753   1588   -427  B    C  
ATOM    102  CG  TRP E  35      35.689  28.228 -78.707  1.00133.32      B    C  
ANISOU  102  CG  TRP E  35    20832  10628  19195   2802   1146   -334  B    C  
ATOM    103  CD1 TRP E  35      34.614  28.133 -77.867  1.00134.09      B    C  
ANISOU  103  CD1 TRP E  35    21223  10533  19192   2919    900   -435  B    C  
ATOM    104  CD2 TRP E  35      36.652  27.271 -78.239  1.00134.05      B    C  
ANISOU  104  CD2 TRP E  35    20648  10498  19788   2735    896   -121  B    C  
ATOM    105  CE2 TRP E  35      36.087  26.634 -77.112  1.00136.50      B    C  
ANISOU  105  CE2 TRP E  35    21105  10485  20274   2818    503   -105  B    C  
ATOM    106  CE3 TRP E  35      37.933  26.898 -78.659  1.00133.88      B    C  
ANISOU  106  CE3 TRP E  35    20269  10519  20079   2613    969     56  B    C  
ATOM    107  NE1 TRP E  35      34.848  27.173 -76.907  1.00135.86      B    N  
ANISOU  107  NE1 TRP E  35    21371  10429  19822   2929    513   -298  B    N  
ATOM    108  CZ2 TRP E  35      36.767  25.642 -76.402  1.00138.88      B    C  
ANISOU  108  CZ2 TRP E  35    21207  10508  21053   2782    184     82  B    C  
ATOM    109  CZ3 TRP E  35      38.599  25.913 -77.956  1.00137.24      B    C  
ANISOU  109  CZ3 TRP E  35    20500  10669  20977   2578    651    241  B    C  
ATOM    110  CH2 TRP E  35      38.016  25.297 -76.839  1.00139.24      B    C  
ANISOU  110  CH2 TRP E  35    20906  10604  21396   2662    263    253  B    C  
ATOM    111  N   ASP E  36      35.793  28.258 -80.919  1.00134.04      B    N  
ANISOU  111  N   ASP E  36    20099  11495  19336   2455   2160   -136  B    N  
ATOM    112  CA  ASP E  36      34.838  27.652 -81.840  1.00134.11      B    C  
ANISOU  112  CA  ASP E  36    19962  11746  19249   2376   2372   -103  B    C  
ATOM    113  C   ASP E  36      34.703  26.572 -80.748  1.00132.08      B    C  
ANISOU  113  C   ASP E  36    19948  11435  18799   2442   2048   -143  B    C  
ATOM    114  O   ASP E  36      35.126  26.759 -79.607  1.00132.69      B    O  
ANISOU  114  O   ASP E  36    20111  11231  19076   2489   1594    -70  B    O  
ATOM    115  CB  ASP E  36      35.396  27.662 -83.259  1.00136.23      B    C  
ANISOU  115  CB  ASP E  36    19804  11987  19970   2245   2430    112  B    C  
ATOM    116  CG  ASP E  36      34.312  27.783 -84.302  1.00135.70      B    C  
ANISOU  116  CG  ASP E  36    19516  12253  19792   2143   2867    123  B    C  
ATOM    117  OD1 ASP E  36      33.137  27.942 -83.903  1.00135.18      B    O  
ANISOU  117  OD1 ASP E  36    19627  12442  19295   2173   3141    -41  B    O  
ATOM    118  OD2 ASP E  36      34.633  27.739 -85.511  1.00135.24      B    O1-
ANISOU  118  OD2 ASP E  36    19108  12202  20073   2032   2941    293  B    O1-
ATOM    119  N   ILE E  37      34.116  25.438 -81.108  1.00129.38      B    N  
ANISOU  119  N   ILE E  37    19719  11368  18071   2444   2285   -259  B    N  
ATOM    120  CA  ILE E  37      33.904  24.416 -80.188  1.00131.64      B    C  
ANISOU  120  CA  ILE E  37    20307  11632  18077   2527   2018   -345  B    C  
ATOM    121  C   ILE E  37      33.647  23.097 -80.436  1.00133.15      B    C  
ANISOU  121  C   ILE E  37    20335  11950  18306   2451   2040   -253  B    C  
ATOM    122  O   ILE E  37      32.607  22.648 -79.954  1.00133.35      B    O  
ANISOU  122  O   ILE E  37    20064  12175  18430   2341   2377   -179  B    O  
ATOM    123  CB  ILE E  37      32.121  24.224 -80.304  1.00118.44      B    C  
ANISOU  123  CB  ILE E  37    18974  10159  15871   2616   2231   -583  B    C  
ATOM    124  CG1 ILE E  37      31.344  25.498 -79.969  1.00109.02      B    C  
ANISOU  124  CG1 ILE E  37    17980   8789  14652   2708   2115   -670  B    C  
ATOM    125  CG2 ILE E  37      31.594  23.080 -79.438  1.00123.28      B    C  
ANISOU  125  CG2 ILE E  37    19888  10804  16148   2694   2024   -683  B    C  
ATOM    126  CD1 ILE E  37      31.647  26.021 -78.585  1.00104.60      B    C  
ANISOU  126  CD1 ILE E  37    17563   7863  14316   2784   1567   -605  B    C  
ATOM    127  H01 ILE E  37      34.430  24.764 -79.299  1.00131.64      B    H  
ATOM    128  N   VAL E  38      32.555  22.387 -80.710  1.00133.40      B    N  
ANISOU  128  N   VAL E  38    20562  11857  18268   2510   1670   -255  B    N  
ATOM    129  CA  VAL E  38      32.392  20.919 -80.347  1.00137.33      B    C  
ANISOU  129  CA  VAL E  38    20938  12437  18802   2451   1623   -168  B    C  
ATOM    130  C   VAL E  38      31.582  19.648 -80.643  1.00138.60      B    C  
ANISOU  130  C   VAL E  38    21031  12979  18653   2391   2086   -246  B    C  
ATOM    131  O   VAL E  38      31.198  19.438 -81.791  1.00142.73      B    O  
ANISOU  131  O   VAL E  38    21321  13603  19308   2302   2166   -135  B    O  
ATOM    132  CB  VAL E  38      30.944  20.394 -80.179  1.00186.87      B    C  
ANISOU  132  CB  VAL E  38    27516  18543  24941   2548   1171   -207  B    C  
ATOM    133  CG1 VAL E  38      29.916  21.098 -80.205  1.00188.73      B    C  
ANISOU  133  CG1 VAL E  38    27775  18397  25539   2592    689    -98  B    C  
ATOM    134  CG2 VAL E  38      30.390  19.896 -81.515  1.00184.05      B    C  
ANISOU  134  CG2 VAL E  38    27557  18304  24070   2661   1228   -436  B    C  
ATOM    135  N   VAL E  39      31.367  18.810 -79.623  1.00134.15      B    N  
ANISOU  135  N   VAL E  39    20676  12617  17679   2443   2373   -436  B    N  
ATOM    136  CA  VAL E  39      31.558  19.136 -78.190  1.00129.97      B    C  
ANISOU  136  CA  VAL E  39    20085  12462  16837   2390   2867   -529  B    C  
ATOM    137  C   VAL E  39      31.231  18.781 -76.725  1.00126.27      B    C  
ANISOU  137  C   VAL E  39    19769  12182  16026   2407   2889   -607  B    C  
ATOM    138  O   VAL E  39      32.061  19.005 -75.845  1.00122.39      B    O  
ANISOU  138  O   VAL E  39    19290  11997  15214   2384   3285   -716  B    O  
ATOM    139  CB  VAL E  39      32.933  19.876 -77.961  1.00121.85      B    C  
ANISOU  139  CB  VAL E  39    18612  11565  16120   2245   3199   -377  B    C  
ATOM    140  CG1 VAL E  39      32.751  21.392 -77.751  1.00119.82      B    C  
ANISOU  140  CG1 VAL E  39    18168  11433  15925   2164   3230   -276  B    C  
ATOM    141  CG2 VAL E  39      33.669  19.283 -76.789  1.00121.10      B    C  
ANISOU  141  CG2 VAL E  39    18459  11749  15805   2213   3715   -485  B    C  
ATOM    142  N   ASP E  40      30.071  18.184 -76.461  1.00127.19      B    N  
ANISOU  142  N   ASP E  40    20016  12119  16193   2451   2470   -561  B    N  
ATOM    143  CA  ASP E  40      29.552  18.108 -75.087  1.00126.52      B    C  
ANISOU  143  CA  ASP E  40    19993  12200  15880   2442   2481   -587  B    C  
ATOM    144  C   ASP E  40      29.194  17.058 -74.014  1.00119.93      B    C  
ANISOU  144  C   ASP E  40    19532  11537  14500   2537   2550   -802  B    C  
ATOM    145  O   ASP E  40      28.870  17.422 -72.887  1.00116.79      B    O  
ANISOU  145  O   ASP E  40    19118  11415  13841   2501   2826   -860  B    O  
ATOM    146  CB  ASP E  40      28.031  17.947 -75.142  1.00132.79      B    C  
ANISOU  146  CB  ASP E  40    20762  12737  16954   2446   2005   -444  B    C  
ATOM    147  CG  ASP E  40      27.607  16.651 -75.800  1.00139.61      B    C  
ANISOU  147  CG  ASP E  40    21945  13308  17794   2570   1541   -495  B    C  
ATOM    148  OD1 ASP E  40      28.431  16.055 -76.529  1.00140.15      B    O  
ANISOU  148  OD1 ASP E  40    22184  13319  17747   2639   1566   -602  B    O  
ATOM    149  OD2 ASP E  40      26.448  16.230 -75.584  1.00143.37      B    O1-
ANISOU  149  OD2 ASP E  40    22499  13611  18365   2599   1151   -429  B    O1-
ATOM    150  N   ASN E  41      29.243  15.769 -74.336  1.00117.11      B    N  
ANISOU  150  N   ASN E  41    19508  11024  13964   2657   2308   -922  B    N  
ATOM    151  CA  ASN E  41      28.628  14.774 -73.453  1.00112.75      B    C  
ANISOU  151  CA  ASN E  41    19324  10588  12928   2753   2275  -1106  B    C  
ATOM    152  C   ASN E  41      28.414  14.987 -71.952  1.00109.60      B    C  
ANISOU  152  C   ASN E  41    19208  10254  12180   2845   2423  -1304  B    C  
ATOM    153  O   ASN E  41      29.376  15.192 -71.210  1.00115.52      B    O  
ANISOU  153  O   ASN E  41    20048  10786  13058   2902   2238  -1311  B    O  
ATOM    154  CB  ASN E  41      27.359  14.241 -74.122  1.00117.49      B    C  
ANISOU  154  CB  ASN E  41    20127  10927  13586   2829   1742  -1070  B    C  
ATOM    155  CG  ASN E  41      26.104  14.614 -73.374  1.00121.65      B    C  
ANISOU  155  CG  ASN E  41    20685  11590  13946   2811   1707  -1066  B    C  
ATOM    156  ND2 ASN E  41      25.645  13.712 -72.523  1.00122.26      B    N  
ANISOU  156  ND2 ASN E  41    21091  11791  13571   2896   1713  -1239  B    N  
ATOM    157  OD1 ASN E  41      25.544  15.696 -73.561  1.00123.52      B    O  
ANISOU  157  OD1 ASN E  41    20656  11821  14457   2722   1673   -908  B    O  
ATOM    158  N   CYS E  42      27.157  14.917 -71.507  1.00100.31      B    N  
ANISOU  158  N   CYS E  42    18176   9377  10562   2861   2751  -1464  B    N  
ATOM    159  CA  CYS E  42      26.850  14.957 -70.071  1.00 92.21      B    C  
ANISOU  159  CA  CYS E  42    17457   8426   9154   2956   2877  -1668  B    C  
ATOM    160  C   CYS E  42      27.554  13.793 -69.381  1.00 90.18      B    C  
ANISOU  160  C   CYS E  42    17554   7909   8803   3086   2404  -1733  B    C  
ATOM    161  O   CYS E  42      27.509  12.659 -69.863  1.00 95.07      B    O  
ANISOU  161  O   CYS E  42    18293   8453   9376   3118   2109  -1712  B    O  
ATOM    162  CB  CYS E  42      25.336  14.884 -69.813  1.00 86.21      B    C  
ANISOU  162  CB  CYS E  42    16809   8027   7921   2955   3268  -1826  B    C  
ATOM    163  SG  CYS E  42      24.837  14.617 -68.032  1.00 84.46      B    S  
ANISOU  163  SG  CYS E  42    17034   7903   7156   3090   3375  -2099  B    S  
ATOM    164  N   ALA E  43      28.225  14.066 -68.271  1.00 63.96      B    N  
ANISOU  164  N   ALA E  43     8751   7198   8354   1835   -133   -143  B    N  
ATOM    165  CA  ALA E  43      29.056  13.040 -67.661  1.00 64.91      B    C  
ANISOU  165  CA  ALA E  43     8383   7462   8820   1780   -169   -114  B    C  
ATOM    166  C   ALA E  43      28.281  12.303 -66.584  1.00 71.50      B    C  
ANISOU  166  C   ALA E  43     9024   8370   9773   1884   -619   -110  B    C  
ATOM    167  O   ALA E  43      28.774  11.355 -65.970  1.00 73.77      B    O  
ANISOU  167  O   ALA E  43     8923   8808  10299   1883   -711    -89  B    O  
ATOM    168  CB  ALA E  43      30.322  13.651 -67.096  1.00 63.99      B    C  
ANISOU  168  CB  ALA E  43     7845   7493   8975   1732     86   -189  B    C  
ATOM    169  N   ILE E  44      27.052  12.747 -66.368  1.00 72.61      B    N  
ANISOU  169  N   ILE E  44     9432   8416   9742   1985   -900   -143  B    N  
ATOM    170  CA  ILE E  44      26.180  12.149 -65.373  1.00 68.32      B    C  
ANISOU  170  CA  ILE E  44     8701   7942   9314   2073  -1325   -153  B    C  
ATOM    171  C   ILE E  44      25.244  11.139 -66.045  1.00 72.74      B    C  
ANISOU  171  C   ILE E  44     9559   8394   9686   2150  -1585   -139  B    C  
ATOM    172  O   ILE E  44      25.241   9.969 -65.647  1.00 76.10      B    O  
ANISOU  172  O   ILE E  44     9712   8945  10259   2183  -1769   -129  B    O  
ATOM    173  CB  ILE E  44      25.415  13.204 -64.595  1.00 67.72      B    C  
ANISOU  173  CB  ILE E  44     8661   7818   9251   2135  -1535   -222  B    C  
ATOM    174  CG1 ILE E  44      26.417  14.041 -63.799  1.00 65.29      B    C  
ANISOU  174  CG1 ILE E  44     8012   7614   9181   2070  -1338   -233  B    C  
ATOM    175  CG2 ILE E  44      24.463  12.540 -63.642  1.00 69.13      B    C  
ANISOU  175  CG2 ILE E  44     8628   8069   9569   2196  -1958   -226  B    C  
ATOM    176  CD1 ILE E  44      25.808  15.156 -62.944  1.00 68.65      B    C  
ANISOU  176  CD1 ILE E  44     8440   7960   9684   2116  -1561   -301  B    C  
ATOM    177  N   CYS E  45      24.443  11.574 -67.027  1.00 74.11      B    N  
ANISOU  177  N   CYS E  45    10294   8341   9521   2205  -1624   -152  B    N  
ATOM    178  CA  CYS E  45      23.610  10.625 -67.784  1.00 71.40      B    C  
ANISOU  178  CA  CYS E  45    10299   7851   8977   2289  -1883   -136  B    C  
ATOM    179  C   CYS E  45      24.422   9.827 -68.779  1.00 75.25      B    C  
ANISOU  179  C   CYS E  45    10876   8279   9438   2183  -1642    -31  B    C  
ATOM    180  O   CYS E  45      23.971   8.795 -69.275  1.00 78.90      B    O  
ANISOU  180  O   CYS E  45    11519   8635   9826   2244  -1879    -14  B    O  
ATOM    181  CB  CYS E  45      22.539  11.329 -68.622  1.00 65.70      B    C  
ANISOU  181  CB  CYS E  45    10224   6882   7856   2394  -2001   -164  B    C  
ATOM    182  SG  CYS E  45      21.449  12.465 -67.835  1.00201.73      B    S  
ANISOU  182  SG  CYS E  45    27535  24071  25044   2541  -2309   -316  B    S  
ATOM    183  N   ARG E  46      25.617  10.320 -69.070  1.00 74.14      B    N  
ANISOU  183  N   ARG E  46    10599   8190   9380   2029  -1195     23  B    N  
ATOM    184  CA  ARG E  46      26.461   9.768 -70.118  1.00 72.84      B    C  
ANISOU  184  CA  ARG E  46    10527   7934   9214   1885   -912    128  B    C  
ATOM    185  C   ARG E  46      25.690   9.856 -71.424  1.00 76.47      B    C  
ANISOU  185  C   ARG E  46    11668   8114   9271   1884   -914    227  B    C  
ATOM    186  O   ARG E  46      25.995   9.162 -72.389  1.00 78.96      B    O  
ANISOU  186  O   ARG E  46    12186   8273   9542   1779   -820    345  B    O  
ATOM    187  CB  ARG E  46      26.865   8.337 -69.801  1.00 72.19      B    C  
ANISOU  187  CB  ARG E  46    10094   7934   9401   1904  -1111    118  B    C  
ATOM    188  CG  ARG E  46      27.745   8.274 -68.586  1.00 73.29      B    C  
ANISOU  188  CG  ARG E  46     9597   8360   9890   1906  -1058     46  B    C  
ATOM    189  CD  ARG E  46      28.952   9.182 -68.763  1.00 76.98      B    C  
ANISOU  189  CD  ARG E  46     9906   8874  10468   1755   -592     58  B    C  
ATOM    190  NE  ARG E  46      30.094   8.760 -67.957  1.00 82.26      B    N  
ANISOU  190  NE  ARG E  46    10010   9761  11485   1746   -526      5  B    N  
ATOM    191  CZ  ARG E  46      30.925   7.778 -68.296  1.00 93.05      B    C  
ANISOU  191  CZ  ARG E  46    11181  11133  13040   1706   -486      3  B    C  
ATOM    192  NH1 ARG E  46      30.734   7.105 -69.430  1.00103.18      B    N1+
ANISOU  192  NH1 ARG E  46    12785  12194  14222   1645   -510     68  B    N1+
ATOM    193  NH2 ARG E  46      31.943   7.467 -67.498  1.00 90.79      B    N  
ANISOU  193  NH2 ARG E  46    10397  11055  13044   1738   -451    -66  B    N  
ATOM    194  N   ASN E  47      24.694  10.739 -71.439  1.00 81.19      B    N  
ANISOU  194  N   ASN E  47    12634   8639   9576   2006  -1036    181  B    N  
ATOM    195  CA  ASN E  47      23.917  11.045 -72.625  1.00 93.43      B    C  
ANISOU  195  CA  ASN E  47    14888   9941  10670   2040  -1025    271  B    C  
ATOM    196  C   ASN E  47      24.606  12.141 -73.413  1.00101.14      B    C  
ANISOU  196  C   ASN E  47    16056  10925  11449   1897   -469    352  B    C  
ATOM    197  O   ASN E  47      25.727  12.532 -73.093  1.00 97.77      B    O  
ANISOU  197  O   ASN E  47    15193  10675  11280   1767   -118    323  B    O  
ATOM    198  CB  ASN E  47      22.495  11.473 -72.243  1.00100.59      B    C  
ANISOU  198  CB  ASN E  47    16098  10771  11349   2281  -1462    145  B    C  
ATOM    199  CG  ASN E  47      21.447  10.958 -73.217  1.00111.22      B    C  
ANISOU  199  CG  ASN E  47    18100  11839  12321   2397  -1751    211  B    C  
ATOM    200  ND2 ASN E  47      20.176  11.165 -72.883  1.00113.67      B    N  
ANISOU  200  ND2 ASN E  47    18654  12067  12470   2634  -2208     70  B    N  
ATOM    201  OD1 ASN E  47      21.778  10.387 -74.262  1.00116.01      B    O  
ANISOU  201  OD1 ASN E  47    18996  12286  12798   2276  -1587    387  B    O  
ATOM    202  N   HIS E  48      23.939  12.645 -74.441  1.00113.36      B    N  
ANISOU  202  N   HIS E  48    18254  12294  12523   1938   -388    441  B    N  
ATOM    203  CA  HIS E  48      24.415  13.838 -75.117  1.00120.83      B    C  
ANISOU  203  CA  HIS E  48    19398  13298  13212   1852    133    485  B    C  
ATOM    204  C   HIS E  48      23.722  15.057 -74.511  1.00120.17      B    C  
ANISOU  204  C   HIS E  48    19420  13292  12946   2081    -10    286  B    C  
ATOM    205  O   HIS E  48      22.542  14.997 -74.166  1.00122.88      B    O  
ANISOU  205  O   HIS E  48    20015  13525  13149   2299   -496    193  B    O  
ATOM    206  CB  HIS E  48      24.172  13.748 -76.627  1.00128.19      B    C  
ANISOU  206  CB  HIS E  48    20993  14019  13694   1755    369    722  B    C  
ATOM    207  CG  HIS E  48      24.711  14.914 -77.393  1.00136.84      B    C  
ANISOU  207  CG  HIS E  48    22268  15222  14503   1652    972    782  B    C  
ATOM    208  CD2 HIS E  48      24.191  15.618 -78.425  1.00144.29      B    C  
ANISOU  208  CD2 HIS E  48    23859  16090  14876   1696   1202    899  B    C  
ATOM    209  ND1 HIS E  48      25.933  15.488 -77.112  1.00137.08      B    N  
ANISOU  209  ND1 HIS E  48    21766  15490  14828   1505   1419    703  B    N  
ATOM    210  CE1 HIS E  48      26.141  16.498 -77.939  1.00141.26      B    C  
ANISOU  210  CE1 HIS E  48    22574  16101  14996   1459   1910    753  B    C  
ATOM    211  NE2 HIS E  48      25.099  16.598 -78.745  1.00146.21      B    N  
ANISOU  211  NE2 HIS E  48    23922  16552  15078   1570   1806    883  B    N  
ATOM    212  N   ILE E  49      24.462  16.150 -74.365  1.00114.99      B    N  
ANISOU  212  N   ILE E  49    18549  12817  12325   2044    379    196  B    N  
ATOM    213  CA  ILE E  49      23.936  17.357 -73.721  1.00111.31      B    C  
ANISOU  213  CA  ILE E  49    18127  12418  11747   2267    228    -24  B    C  
ATOM    214  C   ILE E  49      22.689  17.899 -74.423  1.00118.16      B    C  
ANISOU  214  C   ILE E  49    19727  13125  12043   2489     49    -40  B    C  
ATOM    215  O   ILE E  49      21.690  18.232 -73.780  1.00116.44      B    O  
ANISOU  215  O   ILE E  49    19627  12833  11781   2723   -423   -211  B    O  
ATOM    216  CB  ILE E  49      25.011  18.464 -73.665  1.00102.35      B    C  
ANISOU  216  CB  ILE E  49    16701  11494  10695   2206    715   -129  B    C  
ATOM    217  CG1 ILE E  49      26.033  18.131 -72.582  1.00 92.73      B    C  
ANISOU  217  CG1 ILE E  49    14745  10423  10064   2089    713   -196  B    C  
ATOM    218  CG2 ILE E  49      24.390  19.804 -73.366  1.00100.45      B    C  
ANISOU  218  CG2 ILE E  49    16680  11277  10208   2463    592   -350  B    C  
ATOM    219  CD1 ILE E  49      27.218  19.050 -72.564  1.00 90.67      B    C  
ANISOU  219  CD1 ILE E  49    14154  10356   9941   2021   1174   -306  B    C  
ATOM    220  N   MET E  50      22.742  17.960 -75.748  1.00126.67      B    N  
ANISOU  220  N   MET E  50    21303  14139  12688   2411    416    146  B    N  
ATOM    221  CA  MET E  50      21.631  18.485 -76.531  1.00137.25      B    C  
ANISOU  221  CA  MET E  50    23403  15337  13410   2633    295    156  B    C  
ATOM    222  C   MET E  50      20.382  17.606 -76.386  1.00139.34      B    C  
ANISOU  222  C   MET E  50    23987  15350  13606   2799   -355    158  B    C  
ATOM    223  O   MET E  50      19.256  18.108 -76.390  1.00142.53      B    O  
ANISOU  223  O   MET E  50    24841  15640  13672   3087   -722     22  B    O  
ATOM    224  CB  MET E  50      22.046  18.609 -78.001  1.00144.66      B    C  
ANISOU  224  CB  MET E  50    24789  16269  13907   2464    875    418  B    C  
ATOM    225  CG  MET E  50      23.309  19.449 -78.213  1.00146.03      B    C  
ANISOU  225  CG  MET E  50    24603  16718  14164   2293   1549    396  B    C  
ATOM    226  SD  MET E  50      23.724  19.736 -79.947  1.00233.72      B    S  
ANISOU  226  SD  MET E  50    36224  27857  24720   2083   2286    708  B    S  
ATOM    227  CE  MET E  50      22.205  20.465 -80.557  1.00156.30      B    C  
ANISOU  227  CE  MET E  50    27363  17931  14093   2462   2032    683  B    C  
ATOM    228  N   ASP E  51      20.593  16.300 -76.243  1.00136.23      B    N  
ANISOU  228  N   ASP E  51    23341  14876  13546   2642   -521    280  B    N  
ATOM    229  CA  ASP E  51      19.507  15.359 -75.984  1.00133.43      B    C  
ANISOU  229  CA  ASP E  51    23163  14319  13216   2804  -1157    240  B    C  
ATOM    230  C   ASP E  51      18.933  15.549 -74.584  1.00127.14      B    C  
ANISOU  230  C   ASP E  51    21952  13598  12759   2987  -1646    -38  B    C  
ATOM    231  O   ASP E  51      19.573  16.154 -73.714  1.00127.46      B    O  
ANISOU  231  O   ASP E  51    21471  13836  13121   2930  -1493   -154  B    O  
ATOM    232  CB  ASP E  51      19.989  13.917 -76.153  1.00134.03      B    C  
ANISOU  232  CB  ASP E  51    23014  14321  13589   2604  -1194    408  B    C  
ATOM    233  CG  ASP E  51      20.123  13.517 -77.599  1.00141.97      B    C  
ANISOU  233  CG  ASP E  51    24588  15125  14230   2460   -923    699  B    C  
ATOM    234  OD1 ASP E  51      20.952  12.634 -77.899  1.00143.63      B    O  
ANISOU  234  OD1 ASP E  51    24560  15305  14706   2216   -736    863  B    O  
ATOM    235  OD2 ASP E  51      19.399  14.094 -78.436  1.00147.09      B    O1-
ANISOU  235  OD2 ASP E  51    25933  15634  14321   2593   -905    769  B    O1-
ATOM    236  N   LEU E  52      17.725  15.038 -74.373  1.00122.35      B    N  
ANISOU  236  N   LEU E  52    21575  12820  12092   3202  -2243   -143  B    N  
ATOM    237  CA  LEU E  52      17.113  15.069 -73.051  1.00118.08      B    C  
ANISOU  237  CA  LEU E  52    20609  12337  11920   3341  -2730   -386  B    C  
ATOM    238  C   LEU E  52      17.943  14.271 -72.056  1.00114.02      B    C  
ANISOU  238  C   LEU E  52    19308  12023  11992   3141  -2684   -365  B    C  
ATOM    239  O   LEU E  52      18.667  13.345 -72.432  1.00113.80      B    O  
ANISOU  239  O   LEU E  52    19138  12024  12076   2966  -2475   -200  B    O  
ATOM    240  CB  LEU E  52      15.690  14.516 -73.087  1.00120.68      B    C  
ANISOU  240  CB  LEU E  52    21295  12450  12106   3599  -3380   -511  B    C  
ATOM    241  CG  LEU E  52      14.566  15.406 -73.612  1.00128.43      B    C  
ANISOU  241  CG  LEU E  52    22969  13238  12590   3900  -3651   -647  B    C  
ATOM    242  CD1 LEU E  52      14.685  15.652 -75.113  1.00132.98      B    C  
ANISOU  242  CD1 LEU E  52    24295  13686  12544   3902  -3289   -430  B    C  
ATOM    243  CD2 LEU E  52      13.217  14.780 -73.271  1.00131.26      B    C  
ANISOU  243  CD2 LEU E  52    23454  13420  13000   4154  -4383   -843  B    C  
ATOM    244  N   CYS E  53      17.846  14.641 -70.786  1.00111.63      B    N  
ANISOU  244  N   CYS E  53    18505  11849  12058   3169  -2887   -528  B    N  
ATOM    245  CA  CYS E  53      18.471  13.854 -69.738  1.00104.81      B    C  
ANISOU  245  CA  CYS E  53    16923  11188  11713   3018  -2905   -510  B    C  
ATOM    246  C   CYS E  53      17.671  12.557 -69.548  1.00101.99      B    C  
ANISOU  246  C   CYS E  53    16505  10784  11465   3113  -3376   -551  B    C  
ATOM    247  O   CYS E  53      16.507  12.468 -69.943  1.00104.64      B    O  
ANISOU  247  O   CYS E  53    17282  10923  11552   3319  -3777   -650  B    O  
ATOM    248  CB  CYS E  53      18.551  14.647 -68.434  1.00 98.92      B    C  
ANISOU  248  CB  CYS E  53    15700  10572  11313   3008  -2993   -637  B    C  
ATOM    249  SG  CYS E  53      17.061  14.529 -67.459  1.00111.89      B    S  
ANISOU  249  SG  CYS E  53    17234  12135  13145   3194  -3689   -843  B    S  
ATOM    250  N   ILE E  54      18.303  11.555 -68.949  1.00 94.21      B    N  
ANISOU  250  N   ILE E  54    16672  11720   7403   3848  -1326   -909  B    N  
ATOM    251  CA  ILE E  54      17.701  10.236 -68.828  1.00 86.57      B    C  
ANISOU  251  CA  ILE E  54    15580  10723   6589   3778  -1005   -600  B    C  
ATOM    252  C   ILE E  54      16.452  10.198 -67.957  1.00 92.21      B    C  
ANISOU  252  C   ILE E  54    16330  11382   7322   3681  -1144    -84  B    C  
ATOM    253  O   ILE E  54      15.628   9.292 -68.107  1.00102.03      B    O  
ANISOU  253  O   ILE E  54    17454  12613   8702   3615   -881    236  B    O  
ATOM    254  CB  ILE E  54      18.699   9.217 -68.260  1.00 76.52      B    C  
ANISOU  254  CB  ILE E  54    14271   9512   5291   3870   -843   -806  B    C  
ATOM    255  CG1 ILE E  54      19.132   9.611 -66.852  1.00 72.04      B    C  
ANISOU  255  CG1 ILE E  54    13840   9015   4517   3931  -1156   -750  B    C  
ATOM    256  CG2 ILE E  54      19.889   9.040 -69.209  1.00 75.20      B    C  
ANISOU  256  CG2 ILE E  54    14016   9362   5193   3946   -677  -1315  B    C  
ATOM    257  CD1 ILE E  54      20.206   8.711 -66.255  1.00 66.50      B    C  
ANISOU  257  CD1 ILE E  54    13084   8487   3696   4078  -1027   -982  B    C  
ATOM    258  N   GLU E  55      16.296  11.158 -67.055  1.00 88.33      B    N  
ANISOU  258  N   GLU E  55    15980  10836   6746   3670  -1569     14  B    N  
ATOM    259  CA  GLU E  55      15.104  11.167 -66.220  1.00 93.41      B    C  
ANISOU  259  CA  GLU E  55    16621  11392   7477   3558  -1745    533  B    C  
ATOM    260  C   GLU E  55      13.920  11.692 -67.023  1.00 97.03      B    C  
ANISOU  260  C   GLU E  55    17047  11810   8010   3480  -1800    678  B    C  
ATOM    261  O   GLU E  55      12.774  11.272 -66.825  1.00 99.99      B    O  
ANISOU  261  O   GLU E  55    17344  12151   8498   3372  -1746   1120  B    O  
ATOM    262  CB  GLU E  55      15.302  12.001 -64.959  1.00 99.84      B    C  
ANISOU  262  CB  GLU E  55    17549  12104   8283   3558  -2220    635  B    C  
ATOM    263  CG  GLU E  55      14.185  11.810 -63.954  1.00104.80      B    C  
ANISOU  263  CG  GLU E  55    18116  12635   9070   3429  -2384   1246  B    C  
ATOM    264  CD  GLU E  55      13.894  10.342 -63.693  1.00106.45      B    C  
ANISOU  264  CD  GLU E  55    18173  13005   9270   3418  -1958   1599  B    C  
ATOM    265  OE1 GLU E  55      14.778   9.658 -63.135  1.00105.94      B    O  
ANISOU  265  OE1 GLU E  55    18067  13114   9072   3532  -1801   1544  B    O  
ATOM    266  OE2 GLU E  55      12.793   9.868 -64.062  1.00107.07      B    O1-
ANISOU  266  OE2 GLU E  55    18161  13067   9453   3323  -1782   1907  B    O1-
ATOM    267  N   CYS E  56      14.203  12.619 -67.930  1.00 98.57      B    N  
ANISOU  267  N   CYS E  56    17278  12062   8113   3559  -1909    312  B    N  
ATOM    268  CA  CYS E  56      13.157  13.182 -68.775  1.00103.55      B    C  
ANISOU  268  CA  CYS E  56    17844  12764   8735   3546  -1964    406  B    C  
ATOM    269  C   CYS E  56      12.817  12.238 -69.923  1.00103.43      B    C  
ANISOU  269  C   CYS E  56    17629  12872   8798   3515  -1454    559  B    C  
ATOM    270  O   CYS E  56      11.711  12.280 -70.459  1.00102.30      B    O  
ANISOU  270  O   CYS E  56    17378  12808   8685   3472  -1398    836  B    O  
ATOM    271  CB  CYS E  56      13.577  14.557 -69.311  1.00106.50      B    C  
ANISOU  271  CB  CYS E  56    18292  13242   8931   3701  -2278    -36  B    C  
ATOM    272  SG  CYS E  56      13.553  15.901 -68.071  1.00131.65      B    S  
ANISOU  272  SG  CYS E  56    21678  16210  12132   3745  -2998   -185  B    S  
ATOM    273  N   GLN E  57      13.766  11.383 -70.294  1.00104.84      B    N  
ANISOU  273  N   GLN E  57    17735  13056   9043   3543  -1103    381  B    N  
ATOM    274  CA  GLN E  57      13.538  10.431 -71.372  1.00110.40      B    C  
ANISOU  274  CA  GLN E  57    18215  13799   9934   3511   -641    520  B    C  
ATOM    275  C   GLN E  57      12.427   9.447 -71.008  1.00108.68      B    C  
ANISOU  275  C   GLN E  57    17913  13502   9878   3400   -453   1005  B    C  
ATOM    276  O   GLN E  57      11.701   8.963 -71.881  1.00107.65      B    O  
ANISOU  276  O   GLN E  57    17592  13405   9905   3356   -172   1267  B    O  
ATOM    277  CB  GLN E  57      14.822   9.682 -71.720  1.00117.65      B    C  
ANISOU  277  CB  GLN E  57    19061  14671  10969   3565   -375    178  B    C  
ATOM    278  CG  GLN E  57      14.941   9.364 -73.212  1.00124.87      B    C  
ANISOU  278  CG  GLN E  57    19717  15627  12099   3568    -37    165  B    C  
ATOM    279  CD  GLN E  57      16.245   8.677 -73.572  1.00129.76      B    C  
ANISOU  279  CD  GLN E  57    20242  16150  12913   3613    161   -215  B    C  
ATOM    280  NE2 GLN E  57      16.339   8.202 -74.813  1.00131.96      B    N  
ANISOU  280  NE2 GLN E  57    20240  16386  13511   3588    463   -161  B    N  
ATOM    281  OE1 GLN E  57      17.162   8.577 -72.751  1.00130.77      B    O  
ANISOU  281  OE1 GLN E  57    20516  16243  12927   3673     29   -539  B    O  
ATOM    282  H01 GLN E  57      16.587   8.006 -75.772  1.00131.96      B    H  
ATOM    283  N   ALA E  58      12.287   9.165 -69.717  1.00106.77      B    N  
ANISOU  283  N   ALA E  58    17783  13181   9602   3365   -607   1168  B    N  
ATOM    284  CA  ALA E  58      11.155   8.385 -69.235  1.00106.56      B    C  
ANISOU  284  CA  ALA E  58    17677  13118   9692   3271   -488   1672  B    C  
ATOM    285  C   ALA E  58      10.032   9.325 -68.779  1.00114.57      B    C  
ANISOU  285  C   ALA E  58    18759  14120  10654   3183   -871   1974  B    C  
ATOM    286  O   ALA E  58      10.161  10.032 -67.777  1.00116.60      B    O  
ANISOU  286  O   ALA E  58    19155  14304  10845   3172  -1272   1961  B    O  
ATOM    287  CB  ALA E  58      11.577   7.467 -68.109  1.00101.51      B    C  
ANISOU  287  CB  ALA E  58    17055  12471   9043   3308   -413   1750  B    C  
ATOM    288  N   ASN E  59       8.930   9.342 -69.524  1.00118.85      B    N  
ANISOU  288  N   ASN E  59    19175  14723  11258   3127   -770   2248  B    N  
ATOM    289  CA  ASN E  59       7.799  10.204 -69.198  1.00119.86      B    C  
ANISOU  289  CA  ASN E  59    19335  14855  11351   3059  -1150   2489  B    C  
ATOM    290  C   ASN E  59       6.455   9.523 -69.474  1.00121.45      B    C  
ANISOU  290  C   ASN E  59    19363  15102  11682   2960   -931   3006  B    C  
ATOM    291  O   ASN E  59       6.341   8.642 -70.333  1.00118.67      B    O  
ANISOU  291  O   ASN E  59    18845  14812  11432   2968   -483   3129  B    O  
ATOM    292  CB  ASN E  59       7.888  11.522 -69.977  1.00117.36      B    C  
ANISOU  292  CB  ASN E  59    19058  14681  10854   3167  -1422   2132  B    C  
ATOM    293  CG  ASN E  59       7.885  11.317 -71.485  1.00115.51      B    C  
ANISOU  293  CG  ASN E  59    18632  14675  10581   3242  -1039   2093  B    C  
ATOM    294  ND2 ASN E  59       7.166  12.181 -72.197  1.00114.32      B    N  
ANISOU  294  ND2 ASN E  59    18400  14767  10270   3320  -1199   2098  B    N  
ATOM    295  OD1 ASN E  59       8.519  10.399 -72.002  1.00114.81      B    O  
ANISOU  295  OD1 ASN E  59    18441  14560  10623   3244   -621   2067  B    O  
ATOM    296  N   GLU E  67      11.624  21.501 -71.260  1.00147.02      B    N  
ANISOU  296  N   GLU E  67    26103  14918  14839   4383  -1403    229  B    N  
ATOM    297  CA  GLU E  67      11.806  21.720 -69.827  1.00145.79      B    C  
ANISOU  297  CA  GLU E  67    25240  15065  15090   4259  -1290    204  B    C  
ATOM    298  C   GLU E  67      13.165  21.214 -69.349  1.00140.60      B    C  
ANISOU  298  C   GLU E  67    24207  14611  14603   4155   -782    277  B    C  
ATOM    299  O   GLU E  67      13.604  21.549 -68.249  1.00139.95      B    O  
ANISOU  299  O   GLU E  67    23633  14746  14794   4003   -578    286  B    O  
ATOM    300  CB  GLU E  67      10.695  21.031 -69.028  1.00151.31      B    C  
ANISOU  300  CB  GLU E  67    25437  15948  16107   4457  -1739    120  B    C  
ATOM    301  CG  GLU E  67      10.760  19.501 -69.068  1.00153.42      B    C  
ANISOU  301  CG  GLU E  67    25455  16320  16516   4724  -1773    125  B    C  
ATOM    302  CD  GLU E  67       9.674  18.838 -68.242  1.00156.53      B    C  
ANISOU  302  CD  GLU E  67    25293  16930  17251   4932  -2188     31  B    C  
ATOM    303  OE1 GLU E  67       9.375  17.655 -68.504  1.00157.98      B    O  
ANISOU  303  OE1 GLU E  67    25406  17128  17492   5232  -2345     16  B    O  
ATOM    304  OE2 GLU E  67       9.121  19.495 -67.332  1.00157.70      B    O1-
ANISOU  304  OE2 GLU E  67    25076  17233  17609   4792  -2344    -34  B    O1-
ATOM    305  N   CYS E  68      13.818  20.395 -70.169  1.00136.83      B    N  
ANISOU  305  N   CYS E  68    23983  14057  13950   4226   -590    330  B    N  
ATOM    306  CA  CYS E  68      15.140  19.858 -69.844  1.00129.90      B    C  
ANISOU  306  CA  CYS E  68    22808  13367  13183   4110   -124    399  B    C  
ATOM    307  C   CYS E  68      16.195  20.716 -70.535  1.00123.68      B    C  
ANISOU  307  C   CYS E  68    22395  12479  12118   3874    288    471  B    C  
ATOM    308  O   CYS E  68      16.270  20.736 -71.766  1.00125.58      B    O  
ANISOU  308  O   CYS E  68    23233  12480  12002   3872    319    485  B    O  
ATOM    309  CB  CYS E  68      15.249  18.382 -70.273  1.00131.22      B    C  
ANISOU  309  CB  CYS E  68    23005  13523  13329   4306   -145    402  B    C  
ATOM    310  SG  CYS E  68      16.755  17.448 -69.772  1.00 82.68      B    S  
ANISOU  310  SG  CYS E  68    16447   7634   7334   4175    362    468  B    S  
ATOM    311  N   THR E  69      17.000  21.431 -69.747  1.00116.10      B    N  
ANISOU  311  N   THR E  69    21090  11703  11320   3679    606    515  B    N  
ATOM    312  CA  THR E  69      17.998  22.349 -70.297  1.00110.16      B    C  
ANISOU  312  CA  THR E  69    20613  10896  10347   3474   1005    578  B    C  
ATOM    313  C   THR E  69      19.390  22.134 -69.727  1.00106.46      B    C  
ANISOU  313  C   THR E  69    19717  10701  10033   3332   1442    665  B    C  
ATOM    314  O   THR E  69      19.614  21.234 -68.909  1.00101.60      B    O  
ANISOU  314  O   THR E  69    18624  10304   9677   3374   1451    679  B    O  
ATOM    315  CB  THR E  69      17.619  23.819 -70.060  1.00108.69      B    C  
ANISOU  315  CB  THR E  69    20558  10607  10132   3382    976    553  B    C  
ATOM    316  CG2 THR E  69      16.417  24.197 -70.908  1.00113.60      B    C  
ANISOU  316  CG2 THR E  69    21753  10925  10486   3469    596    477  B    C  
ATOM    317  OG1 THR E  69      17.330  24.024 -68.670  1.00104.88      B    O  
ANISOU  317  OG1 THR E  69    19530  10310  10008   3375    880    536  B    O  
ATOM    318  N   VAL E  70      20.317  22.986 -70.157  1.00109.40      B    N  
ANISOU  318  N   VAL E  70    20259  11067  10240   3164   1803    722  B    N  
ATOM    319  CA  VAL E  70      21.733  22.798 -69.864  1.00107.90      B    C  
ANISOU  319  CA  VAL E  70    19736  11135  10127   3024   2218    815  B    C  
ATOM    320  C   VAL E  70      22.245  23.803 -68.827  1.00105.70      B    C  
ANISOU  320  C   VAL E  70    19076  11020  10066   2950   2412    871  B    C  
ATOM    321  O   VAL E  70      21.837  24.962 -68.805  1.00104.42      B    O  
ANISOU  321  O   VAL E  70    19104  10713   9860   2944   2384    846  B    O  
ATOM    322  CB  VAL E  70      22.581  22.907 -71.155  1.00107.30      B    C  
ANISOU  322  CB  VAL E  70    20078  10984   9705   2881   2526    845  B    C  
ATOM    323  CG1 VAL E  70      22.368  24.273 -71.824  1.00110.68      B    C  
ANISOU  323  CG1 VAL E  70    20948  11200   9906   2825   2604    821  B    C  
ATOM    324  CG2 VAL E  70      24.058  22.649 -70.866  1.00102.55      B    C  
ANISOU  324  CG2 VAL E  70    19094  10688   9180   2725   2924    939  B    C  
ATOM    325  N   ALA E  71      23.122  23.322 -67.951  1.00104.48      B    N  
ANISOU  325  N   ALA E  71    18411  11151  10135   2900   2603    948  B    N  
ATOM    326  CA  ALA E  71      23.787  24.144 -66.956  1.00100.51      B    C  
ANISOU  326  CA  ALA E  71    17544  10816   9829   2842   2816   1027  B    C  
ATOM    327  C   ALA E  71      25.304  24.040 -67.108  1.00103.30      B    C  
ANISOU  327  C   ALA E  71    17708  11408  10133   2722   3210   1139  B    C  
ATOM    328  O   ALA E  71      25.850  23.001 -67.493  1.00103.96      B    O  
ANISOU  328  O   ALA E  71    17743  11613  10144   2662   3287   1156  B    O  
ATOM    329  CB  ALA E  71      23.366  23.738 -65.572  1.00 97.51      B    C  
ANISOU  329  CB  ALA E  71    16696  10572   9781   2890   2645   1024  B    C  
ATOM    330  N   TRP E  72      25.977  25.127 -66.754  1.00108.09      B    N  
ANISOU  330  N   TRP E  72    18197  12086  10785   2690   3451   1213  B    N  
ATOM    331  CA  TRP E  72      27.408  25.283 -66.953  1.00108.51      B    C  
ANISOU  331  CA  TRP E  72    18071  12376  10783   2591   3818   1321  B    C  
ATOM    332  C   TRP E  72      28.108  25.559 -65.633  1.00108.38      B    C  
ANISOU  332  C   TRP E  72    17554  12592  11032   2611   3940   1437  B    C  
ATOM    333  O   TRP E  72      27.464  25.873 -64.643  1.00107.03      B    O  
ANISOU  333  O   TRP E  72    17253  12351  11061   2684   3780   1427  B    O  
ATOM    334  CB  TRP E  72      27.663  26.424 -67.918  1.00109.28      B    C  
ANISOU  334  CB  TRP E  72    18526  12342  10653   2565   4036   1308  B    C  
ATOM    335  CG  TRP E  72      27.454  26.057 -69.351  1.00109.60      B    C  
ANISOU  335  CG  TRP E  72    19042  12226  10376   2484   4038   1230  B    C  
ATOM    336  CD1 TRP E  72      26.286  26.134 -70.054  1.00107.32      B    C  
ANISOU  336  CD1 TRP E  72    19252  11614   9909   2531   3794   1120  B    C  
ATOM    337  CD2 TRP E  72      28.441  25.575 -70.262  1.00110.58      B    C  
ANISOU  337  CD2 TRP E  72    19216  12499  10299   2323   4296   1257  B    C  
ATOM    338  CE2 TRP E  72      27.801  25.386 -71.502  1.00109.64      B    C  
ANISOU  338  CE2 TRP E  72    19668  12109   9879   2276   4211   1161  B    C  
ATOM    339  CE3 TRP E  72      29.805  25.293 -70.152  1.00112.03      B    C  
ANISOU  339  CE3 TRP E  72    19025  13023  10516   2198   4580   1354  B    C  
ATOM    340  NE1 TRP E  72      26.486  25.728 -71.349  1.00105.49      B    N  
ANISOU  340  NE1 TRP E  72    19410  11298   9372   2421   3893   1084  B    N  
ATOM    341  CZ2 TRP E  72      28.482  24.921 -72.619  1.00114.14      B    C  
ANISOU  341  CZ2 TRP E  72    20461  12725  10183   2091   4428   1154  B    C  
ATOM    342  CZ3 TRP E  72      30.475  24.834 -71.258  1.00113.50      B    C  
ANISOU  342  CZ3 TRP E  72    19397  13282  10448   2006   4780   1340  B    C  
ATOM    343  CH2 TRP E  72      29.815  24.652 -72.477  1.00115.15      B    C  
ANISOU  343  CH2 TRP E  72    20191  13200  10358   1944   4716   1238  B    C  
ATOM    344  N   GLY E  73      29.434  25.469 -65.622  1.00109.09      B    N  
ANISOU  344  N   GLY E  73    17379  12959  11111   2534   4218   1549  B    N  
ATOM    345  CA  GLY E  73      30.191  25.708 -64.404  1.00108.67      B    C  
ANISOU  345  CA  GLY E  73    16876  13132  11281   2563   4330   1680  B    C  
ATOM    346  C   GLY E  73      31.500  26.408 -64.701  1.00110.47      B    C  
ANISOU  346  C   GLY E  73    16967  13567  11439   2544   4659   1793  B    C  
ATOM    347  O   GLY E  73      31.955  26.440 -65.845  1.00113.24      B    O  
ANISOU  347  O   GLY E  73    17499  13954  11574   2457   4821   1767  B    O  
ATOM    348  N   VAL E  74      32.107  26.988 -63.673  1.00109.55      B    N  
ANISOU  348  N   VAL E  74    16533  13588  11503   2628   4761   1920  B    N  
ATOM    349  CA  VAL E  74      33.257  27.868 -63.858  1.00110.40      B    C  
ANISOU  349  CA  VAL E  74    16494  13874  11577   2678   5056   2031  B    C  
ATOM    350  C   VAL E  74      34.466  27.112 -64.386  1.00109.24      B    C  
ANISOU  350  C   VAL E  74    16103  14082  11320   2526   5215   2098  B    C  
ATOM    351  O   VAL E  74      35.390  27.710 -64.937  1.00110.29      B    O  
ANISOU  351  O   VAL E  74    16148  14388  11367   2526   5464   2153  B    O  
ATOM    352  CB  VAL E  74      33.640  28.568 -62.544  1.00114.45      B    C  
ANISOU  352  CB  VAL E  74    16727  14446  12311   2829   5102   2169  B    C  
ATOM    353  CG1 VAL E  74      32.447  29.317 -61.988  1.00116.67      B    C  
ANISOU  353  CG1 VAL E  74    17268  14372  12691   2936   4952   2095  B    C  
ATOM    354  CG2 VAL E  74      34.169  27.555 -61.521  1.00114.42      B    C  
ANISOU  354  CG2 VAL E  74    16325  14703  12447   2760   5020   2277  B    C  
ATOM    355  N   CYS E  75      34.440  25.793 -64.218  1.00104.89      B    N  
ANISOU  355  N   CYS E  75    15443  13641  10768   2388   5075   2081  B    N  
ATOM    356  CA  CYS E  75      35.458  24.901 -64.754  1.00100.16      B    C  
ANISOU  356  CA  CYS E  75    14676  13347  10034   2192   5192   2118  B    C  
ATOM    357  C   CYS E  75      35.229  24.610 -66.241  1.00 99.40      B    C  
ANISOU  357  C   CYS E  75    14964  13134   9671   2045   5249   1988  B    C  
ATOM    358  O   CYS E  75      36.049  23.959 -66.881  1.00 98.86      B    O  
ANISOU  358  O   CYS E  75    14823  13284   9453   1838   5360   1992  B    O  
ATOM    359  CB  CYS E  75      35.457  23.612 -63.953  1.00 95.47      B    C  
ANISOU  359  CB  CYS E  75    13870  12873   9532   2105   5034   2139  B    C  
ATOM    360  SG  CYS E  75      33.778  23.058 -63.593  1.00111.57      B    S  
ANISOU  360  SG  CYS E  75    16167  14552  11672   2187   4723   1992  B    S  
ATOM    361  N   ASN E  76      34.092  25.088 -66.749  1.00 99.69      B    N  
ANISOU  361  N   ASN E  76    15423  12812   9644   2132   5146   1869  B    N  
ATOM    362  CA  ASN E  76      33.675  25.000 -68.151  1.00100.56      B    C  
ANISOU  362  CA  ASN E  76    16001  12725   9481   2026   5182   1745  B    C  
ATOM    363  C   ASN E  76      33.039  23.655 -68.490  1.00 91.03      B    C  
ANISOU  363  C   ASN E  76    15015  11393   8180   1933   4972   1653  B    C  
ATOM    364  O   ASN E  76      32.628  23.425 -69.629  1.00 82.62      B    O  
ANISOU  364  O   ASN E  76    14387  10132   6874   1848   4967   1555  B    O  
ATOM    365  CB  ASN E  76      34.832  25.305 -69.096  1.00108.99      B    C  
ANISOU  365  CB  ASN E  76    17015  14024  10371   1855   5490   1770  B    C  
ATOM    366  CG  ASN E  76      35.349  26.717 -68.931  1.00116.91      B    C  
ANISOU  366  CG  ASN E  76    17830  15101  11490   1976   5653   1821  B    C  
ATOM    367  ND2 ASN E  76      36.303  27.105 -69.767  1.00124.56      B    N  
ANISOU  367  ND2 ASN E  76    18650  16261  12416   1803   5777   1784  B    N  
ATOM    368  OD1 ASN E  76      34.891  27.455 -68.063  1.00117.49      B    O  
ANISOU  368  OD1 ASN E  76    17882  15055  11705   2212   5643   1878  B    O  
ATOM    369  N   HIS E  77      32.969  22.763 -67.503  1.00 89.27      B    N  
ANISOU  369  N   HIS E  77    14507  11273   8137   1957   4813   1687  B    N  
ATOM    370  CA  HIS E  77      32.199  21.527 -67.657  1.00 84.81      B    C  
ANISOU  370  CA  HIS E  77    14136  10557   7532   1940   4594   1592  B    C  
ATOM    371  C   HIS E  77      30.709  21.803 -67.752  1.00 87.25      B    C  
ANISOU  371  C   HIS E  77    14781  10502   7867   2118   4324   1484  B    C  
ATOM    372  O   HIS E  77      30.200  22.744 -67.153  1.00 95.73      B    O  
ANISOU  372  O   HIS E  77    15803  11479   9089   2256   4248   1493  B    O  
ATOM    373  CB  HIS E  77      32.455  20.589 -66.494  1.00 75.89      B    C  
ANISOU  373  CB  HIS E  77    12601   9628   6605   1936   4514   1646  B    C  
ATOM    374  CG  HIS E  77      33.880  20.162 -66.379  1.00 76.60      B    C  
ANISOU  374  CG  HIS E  77    12378  10080   6645   1743   4731   1750  B    C  
ATOM    375  CD2 HIS E  77      34.786  19.786 -67.312  1.00 82.57      B    C  
ANISOU  375  CD2 HIS E  77    13215  10991   7167   1518   4922   1753  B    C  
ATOM    376  ND1 HIS E  77      34.526  20.088 -65.173  1.00 72.81      B    N  
ANISOU  376  ND1 HIS E  77    11446   9861   6359   1750   4759   1868  B    N  
ATOM    377  CE1 HIS E  77      35.766  19.669 -65.356  1.00 74.89      B    C  
ANISOU  377  CE1 HIS E  77    11514  10433   6510   1551   4934   1943  B    C  
ATOM    378  NE2 HIS E  77      35.953  19.485 -66.648  1.00 80.85      B    N  
ANISOU  378  NE2 HIS E  77    12570  11139   7009   1396   5040   1870  B    N  
ATOM    379  N   ALA E  78      30.004  20.966 -68.496  1.00 80.17      B    N  
ANISOU  379  N   ALA E  78    14242   9401   6819   2117   4166   1382  B    N  
ATOM    380  CA  ALA E  78      28.565  21.135 -68.632  1.00 78.43      B    C  
ANISOU  380  CA  ALA E  78    14337   8853   6608   2293   3866   1280  B    C  
ATOM    381  C   ALA E  78      27.773  19.896 -68.203  1.00 80.85      B    C  
ANISOU  381  C   ALA E  78    14587   9100   7034   2401   3594   1215  B    C  
ATOM    382  O   ALA E  78      28.292  18.763 -68.153  1.00 77.63      B    O  
ANISOU  382  O   ALA E  78    14054   8829   6613   2322   3659   1224  B    O  
ATOM    383  CB  ALA E  78      28.218  21.510 -70.058  1.00 75.01      B    C  
ANISOU  383  CB  ALA E  78    14489   8159   5855   2253   3887   1211  B    C  
ATOM    384  N   PHE E  79      26.508  20.125 -67.875  1.00 83.40      B    N  
ANISOU  384  N   PHE E  79    14991   9224   7474   2582   3292   1142  B    N  
ATOM    385  CA  PHE E  79      25.621  19.048 -67.445  1.00 82.07      B    C  
ANISOU  385  CA  PHE E  79    14734   9002   7448   2725   3014   1068  B    C  
ATOM    386  C   PHE E  79      24.210  19.441 -67.843  1.00 84.95      B    C  
ANISOU  386  C   PHE E  79    15438   9071   7768   2898   2678    971  B    C  
ATOM    387  O   PHE E  79      23.977  20.602 -68.225  1.00 82.50      B    O  
ANISOU  387  O   PHE E  79    15379   8619   7349   2883   2678    969  B    O  
ATOM    388  CB  PHE E  79      25.706  18.808 -65.937  1.00 79.47      B    C  
ANISOU  388  CB  PHE E  79    13835   8903   7457   2747   2998   1103  B    C  
ATOM    389  CG  PHE E  79      27.084  18.491 -65.452  1.00 81.89      B    C  
ANISOU  389  CG  PHE E  79    13805   9508   7800   2580   3299   1211  B    C  
ATOM    390  CD1 PHE E  79      27.925  19.491 -65.008  1.00 88.26      B    C  
ANISOU  390  CD1 PHE E  79    14409  10471   8656   2490   3508   1321  B    C  
ATOM    391  CD2 PHE E  79      27.536  17.195 -65.430  1.00 82.91      B    C  
ANISOU  391  CD2 PHE E  79    13835   9759   7909   2522   3366   1204  B    C  
ATOM    392  CE1 PHE E  79      29.196  19.191 -64.557  1.00 89.07      B    C  
ANISOU  392  CE1 PHE E  79    14194  10865   8784   2348   3751   1430  B    C  
ATOM    393  CE2 PHE E  79      28.800  16.889 -64.973  1.00 83.10      B    C  
ANISOU  393  CE2 PHE E  79    13561  10068   7946   2349   3618   1303  B    C  
ATOM    394  CZ  PHE E  79      29.629  17.880 -64.541  1.00 85.03      B    C  
ANISOU  394  CZ  PHE E  79    13586  10485   8237   2263   3796   1420  B    C  
ATOM    395  N   HIS E  80      23.274  18.496 -67.803  1.00 88.69      B    N  
ANISOU  395  N   HIS E  80    15941   9448   8308   3066   2391    888  B    N  
ATOM    396  CA  HIS E  80      21.889  18.920 -67.866  1.00 92.17      B    C  
ANISOU  396  CA  HIS E  80    16567   9677   8777   3239   2021    804  B    C  
ATOM    397  C   HIS E  80      21.620  19.566 -66.518  1.00 94.96      B    C  
ANISOU  397  C   HIS E  80    16456  10180   9446   3229   1963    811  B    C  
ATOM    398  O   HIS E  80      22.347  19.300 -65.544  1.00 93.56      B    O  
ANISOU  398  O   HIS E  80    15822  10251   9474   3144   2156    870  B    O  
ATOM    399  CB  HIS E  80      20.909  17.771 -68.115  1.00 93.39      B    C  
ANISOU  399  CB  HIS E  80    16823   9712   8949   3461   1702    716  B    C  
ATOM    400  CG  HIS E  80      21.218  16.932 -69.319  1.00 88.81      B    C  
ANISOU  400  CG  HIS E  80    16694   8975   8073   3475   1775    712  B    C  
ATOM    401  CD2 HIS E  80      21.094  17.194 -70.648  1.00 84.35      B    C  
ANISOU  401  CD2 HIS E  80    16757   8140   7151   3461   1758    706  B    C  
ATOM    402  ND1 HIS E  80      21.693  15.651 -69.231  1.00 84.20      B    N  
ANISOU  402  ND1 HIS E  80    15980   8489   7525   3492   1889    710  B    N  
ATOM    403  CE1 HIS E  80      21.889  15.157 -70.439  1.00 81.25      B    C  
ANISOU  403  CE1 HIS E  80    16129   7910   6833   3479   1946    705  B    C  
ATOM    404  NE2 HIS E  80      21.506  16.080 -71.320  1.00 79.97      B    N  
ANISOU  404  NE2 HIS E  80    16437   7521   6428   3461   1862    703  B    N  
ATOM    405  N   PHE E  81      20.605  20.422 -66.458  1.00 98.60      B    N  
ANISOU  405  N   PHE E  81    17059  10483   9923   3293   1705    753  B    N  
ATOM    406  CA  PHE E  81      20.204  21.035 -65.194  1.00 97.10      B    C  
ANISOU  406  CA  PHE E  81    16480  10397  10015   3263   1621    741  B    C  
ATOM    407  C   PHE E  81      19.808  19.939 -64.200  1.00 91.54      B    C  
ANISOU  407  C   PHE E  81    15285   9884   9611   3342   1483    696  B    C  
ATOM    408  O   PHE E  81      20.260  19.919 -63.043  1.00 80.20      B    O  
ANISOU  408  O   PHE E  81    13400   8658   8414   3247   1637    739  B    O  
ATOM    409  CB  PHE E  81      19.042  22.009 -65.410  1.00 99.84      B    C  
ANISOU  409  CB  PHE E  81    17121  10520  10294   3307   1318    662  B    C  
ATOM    410  CG  PHE E  81      18.959  23.103 -64.379  1.00 99.82      B    C  
ANISOU  410  CG  PHE E  81    16901  10557  10467   3193   1362    673  B    C  
ATOM    411  CD1 PHE E  81      18.229  24.254 -64.641  1.00 99.79      B    C  
ANISOU  411  CD1 PHE E  81    17240  10335  10340   3167   1202    619  B    C  
ATOM    412  CD2 PHE E  81      19.615  22.988 -63.155  1.00 96.49      B    C  
ANISOU  412  CD2 PHE E  81    15981  10371  10309   3103   1568    737  B    C  
ATOM    413  CE1 PHE E  81      18.151  25.265 -63.709  1.00 97.33      B    C  
ANISOU  413  CE1 PHE E  81    16785  10026  10171   3054   1256    623  B    C  
ATOM    414  CE2 PHE E  81      19.547  23.993 -62.216  1.00 91.62      B    C  
ANISOU  414  CE2 PHE E  81    15221   9755   9834   2998   1619    752  B    C  
ATOM    415  CZ  PHE E  81      18.816  25.135 -62.490  1.00 94.21      B    C  
ANISOU  415  CZ  PHE E  81    15899   9852  10043   2973   1468    693  B    C  
ATOM    416  N   HIS E  82      18.976  19.022 -64.683  1.00 94.80      B    N  
ANISOU  416  N   HIS E  82    15808  10214   9998   3526   1205    611  B    N  
ATOM    417  CA  HIS E  82      18.389  17.979 -63.853  1.00 95.91      B    C  
ANISOU  417  CA  HIS E  82    15508  10514  10421   3647   1037    540  B    C  
ATOM    418  C   HIS E  82      19.432  17.091 -63.165  1.00 92.26      B    C  
ANISOU  418  C   HIS E  82    14662  10295  10098   3564   1357    597  B    C  
ATOM    419  O   HIS E  82      19.207  16.606 -62.051  1.00 89.66      B    O  
ANISOU  419  O   HIS E  82    13855  10158  10055   3565   1340    560  B    O  
ATOM    420  CB  HIS E  82      17.434  17.120 -64.691  1.00101.89      B    C  
ANISOU  420  CB  HIS E  82    16516  11115  11082   3907    707    451  B    C  
ATOM    421  CG  HIS E  82      16.213  17.852 -65.170  1.00109.56      B    C  
ANISOU  421  CG  HIS E  82    17787  11884  11956   4008    309    383  B    C  
ATOM    422  CD2 HIS E  82      15.358  18.676 -64.518  1.00109.64      B    C  
ANISOU  422  CD2 HIS E  82    17630  11915  12112   3962     69    325  B    C  
ATOM    423  ND1 HIS E  82      15.736  17.755 -66.464  1.00117.75      B    N  
ANISOU  423  ND1 HIS E  82    19391  12657  12694   4161    102    365  B    N  
ATOM    424  CE1 HIS E  82      14.650  18.495 -66.588  1.00119.22      B    C  
ANISOU  424  CE1 HIS E  82    19740  12717  12841   4213   -259    305  B    C  
ATOM    425  NE2 HIS E  82      14.402  19.068 -65.425  1.00114.84      B    N  
ANISOU  425  NE2 HIS E  82    18743  12336  12555   4085   -285    275  B    N  
ATOM    426  N   CYS E  83      20.561  16.862 -63.826  1.00 92.63      B    N  
ANISOU  426  N   CYS E  83    14922  10341   9933   3474   1649    680  B    N  
ATOM    427  CA  CYS E  83      21.601  16.003 -63.264  1.00 93.70      B    C  
ANISOU  427  CA  CYS E  83    14747  10703  10154   3374   1943    736  B    C  
ATOM    428  C   CYS E  83      22.373  16.682 -62.175  1.00 87.64      B    C  
ANISOU  428  C   CYS E  83    13620  10137   9540   3182   2173    830  B    C  
ATOM    429  O   CYS E  83      22.532  16.168 -61.061  1.00 89.12      B    O  
ANISOU  429  O   CYS E  83    13377  10526   9959   3136   2250    834  B    O  
ATOM    430  CB  CYS E  83      22.602  15.640 -64.330  1.00 98.55      B    C  
ANISOU  430  CB  CYS E  83    15710  11264  10470   3292   2177    795  B    C  
ATOM    431  SG  CYS E  83      21.825  15.481 -65.887  1.00135.74      B    S  
ANISOU  431  SG  CYS E  83    21057  15637  14879   3461   1944    725  B    S  
ATOM    432  N   ILE E  84      22.861  17.865 -62.535  1.00 82.55      B    N  
ANISOU  432  N   ILE E  84    13187   9425   8753   3078   2294    908  B    N  
ATOM    433  CA  ILE E  84      23.811  18.557 -61.696  1.00 76.73      B    C  
ANISOU  433  CA  ILE E  84    12189   8858   8106   2918   2551   1026  B    C  
ATOM    434  C   ILE E  84      23.097  19.073 -60.463  1.00 67.13      B    C  
ANISOU  434  C   ILE E  84    10670   7677   7161   2911   2419    997  B    C  
ATOM    435  O   ILE E  84      23.641  18.963 -59.371  1.00 55.87      B    O  
ANISOU  435  O   ILE E  84     8884   6438   5905   2811   2577   1063  B    O  
ATOM    436  CB  ILE E  84      24.524  19.710 -62.452  1.00 79.26      B    C  
ANISOU  436  CB  ILE E  84    12813   9096   8205   2841   2733   1111  B    C  
ATOM    437  CG1 ILE E  84      25.695  20.252 -61.632  1.00 74.60      B    C  
ANISOU  437  CG1 ILE E  84    11932   8713   7699   2713   3020   1252  B    C  
ATOM    438  CG2 ILE E  84      23.557  20.806 -62.835  1.00 83.44      B    C  
ANISOU  438  CG2 ILE E  84    13650   9378   8676   2909   2532   1047  B    C  
ATOM    439  CD1 ILE E  84      26.892  19.334 -61.609  1.00 73.90      B    C  
ANISOU  439  CD1 ILE E  84    11659   8862   7558   2609   3251   1333  B    C  
ATOM    440  N   SER E  85      21.857  19.539 -60.624  1.00 70.21      B    N  
ANISOU  440  N   SER E  85    11208   7888   7580   3002   2120    892  B    N  
ATOM    441  CA  SER E  85      21.060  19.980 -59.484  1.00 76.51      B    C  
ANISOU  441  CA  SER E  85    11727   8715   8627   2962   1969    841  B    C  
ATOM    442  C   SER E  85      20.986  18.886 -58.405  1.00 77.12      B    C  
ANISOU  442  C   SER E  85    11318   9019   8964   2943   1988    807  B    C  
ATOM    443  O   SER E  85      21.281  19.103 -57.222  1.00 83.33      B    O  
ANISOU  443  O   SER E  85    11789   9940   9931   2808   2124    855  B    O  
ATOM    444  CB  SER E  85      19.651  20.350 -59.934  1.00 81.59      B    C  
ANISOU  444  CB  SER E  85    12590   9164   9247   3066   1589    711  B    C  
ATOM    445  OG  SER E  85      18.910  19.180 -60.232  1.00 83.56      B    O  
ANISOU  445  OG  SER E  85    12761   9438   9548   3231   1356    608  B    O  
ATOM    446  N   ARG E  86      20.613  17.694 -58.840  1.00 68.39      B    N  
ANISOU  446  N   ARG E  86    10184   7940   7860   3084   1871    726  B    N  
ATOM    447  CA  ARG E  86      20.496  16.572 -57.942  1.00 65.45      B    C  
ANISOU  447  CA  ARG E  86     9379   7771   7717   3093   1904    674  B    C  
ATOM    448  C   ARG E  86      21.846  16.292 -57.323  1.00 59.58      B    C  
ANISOU  448  C   ARG E  86     8450   7212   6976   2930   2270    800  B    C  
ATOM    449  O   ARG E  86      21.926  15.946 -56.144  1.00 57.94      B    O  
ANISOU  449  O   ARG E  86     7858   7179   6976   2830   2371    800  B    O  
ATOM    450  CB  ARG E  86      19.964  15.336 -58.675  1.00 73.71      B    C  
ANISOU  450  CB  ARG E  86    10499   8781   8728   3313   1746    571  B    C  
ATOM    451  CG  ARG E  86      19.835  14.118 -57.765  1.00 77.14      B    C  
ANISOU  451  CG  ARG E  86    10484   9423   9401   3345   1811    500  B    C  
ATOM    452  CD  ARG E  86      18.956  13.062 -58.361  1.00 80.34      B    C  
ANISOU  452  CD  ARG E  86    10926   9768   9830   3621   1581    370  B    C  
ATOM    453  NE  ARG E  86      19.002  11.854 -57.553  1.00 83.39      B    N  
ANISOU  453  NE  ARG E  86    10907  10353  10423   3654   1717    305  B    N  
ATOM    454  CZ  ARG E  86      18.106  10.881 -57.617  1.00 89.55      B    C  
ANISOU  454  CZ  ARG E  86    11533  11153  11341   3905   1534    169  B    C  
ATOM    455  NH1 ARG E  86      17.085  10.988 -58.458  1.00 91.43      B    N1+
ANISOU  455  NH1 ARG E  86    11992  11223  11526   4150   1174     97  B    N1+
ATOM    456  NH2 ARG E  86      18.227   9.813 -56.833  1.00 94.30      B    N  
ANISOU  456  NH2 ARG E  86    11762  11941  12128   3921   1713    106  B    N  
ATOM    457  N   TRP E  87      22.907  16.412 -58.114  1.00 63.08      B    N  
ANISOU  457  N   TRP E  87     9160   7628   7178   2890   2465    906  B    N  
ATOM    458  CA  TRP E  87      24.228  16.128 -57.568  1.00 65.93      B    C  
ANISOU  458  CA  TRP E  87     9342   8188   7522   2734   2782   1033  B    C  
ATOM    459  C   TRP E  87      24.579  17.122 -56.467  1.00 67.93      B    C  
ANISOU  459  C   TRP E  87     9395   8513   7901   2593   2896   1134  B    C  
ATOM    460  O   TRP E  87      25.151  16.756 -55.426  1.00 67.49      B    O  
ANISOU  460  O   TRP E  87     9041   8641   7961   2474   3066   1197  B    O  
ATOM    461  CB  TRP E  87      25.298  16.158 -58.662  1.00 61.54      B    C  
ANISOU  461  CB  TRP E  87     9091   7613   6679   2695   2957   1123  B    C  
ATOM    462  CG  TRP E  87      26.675  16.336 -58.109  1.00 55.71      B    C  
ANISOU  462  CG  TRP E  87     8182   7079   5907   2523   3245   1280  B    C  
ATOM    463  CD1 TRP E  87      27.532  17.339 -58.407  1.00 60.84      B    C  
ANISOU  463  CD1 TRP E  87     8948   7742   6427   2454   3392   1407  B    C  
ATOM    464  CD2 TRP E  87      27.344  15.498 -57.145  1.00 47.04      B    C  
ANISOU  464  CD2 TRP E  87     6762   6208   4902   2409   3413   1329  B    C  
ATOM    465  CE2 TRP E  87      28.600  16.082 -56.916  1.00 49.20      B    C  
ANISOU  465  CE2 TRP E  87     6983   6624   5086   2278   3626   1499  B    C  
ATOM    466  CE3 TRP E  87      26.989  14.343 -56.448  1.00 43.25      B    C  
ANISOU  466  CE3 TRP E  87     6038   5825   4570   2413   3406   1245  B    C  
ATOM    467  NE1 TRP E  87      28.692  17.190 -57.699  1.00 60.46      B    N  
ANISOU  467  NE1 TRP E  87     8659   7924   6389   2321   3613   1541  B    N  
ATOM    468  CZ2 TRP E  87      29.507  15.534 -56.019  1.00 46.92      B    C  
ANISOU  468  CZ2 TRP E  87     6431   6564   4831   2139   3806   1594  B    C  
ATOM    469  CZ3 TRP E  87      27.889  13.800 -55.559  1.00 49.24      B    C  
ANISOU  469  CZ3 TRP E  87     6550   6801   5359   2260   3618   1328  B    C  
ATOM    470  CH2 TRP E  87      29.137  14.393 -55.354  1.00 47.73      B    C  
ANISOU  470  CH2 TRP E  87     6337   6742   5056   2119   3803   1506  B    C  
ATOM    471  N   LEU E  88      24.193  18.371 -56.694  1.00 69.73      B    N  
ANISOU  471  N   LEU E  88     9824   8575   8095   2609   2799   1144  B    N  
ATOM    472  CA  LEU E  88      24.441  19.460 -55.756  1.00 70.26      B    C  
ANISOU  472  CA  LEU E  88     9794   8644   8258   2501   2895   1235  B    C  
ATOM    473  C   LEU E  88      23.699  19.253 -54.447  1.00 77.90      B    C  
ANISOU  473  C   LEU E  88    10429   9679   9491   2420   2815   1167  B    C  
ATOM    474  O   LEU E  88      24.227  19.547 -53.382  1.00 79.07      B    O  
ANISOU  474  O   LEU E  88    10391   9917   9735   2290   2982   1264  B    O  
ATOM    475  CB  LEU E  88      24.043  20.797 -56.382  1.00 60.65      B    C  
ANISOU  475  CB  LEU E  88     8920   7193   6930   2548   2800   1229  B    C  
ATOM    476  CG  LEU E  88      24.906  21.087 -57.609  1.00 55.09      B    C  
ANISOU  476  CG  LEU E  88     8524   6445   5962   2595   2942   1305  B    C  
ATOM    477  CD1 LEU E  88      24.402  22.261 -58.444  1.00 46.08      B    C  
ANISOU  477  CD1 LEU E  88     7781   5053   4675   2656   2846   1266  B    C  
ATOM    478  CD2 LEU E  88      26.369  21.245 -57.227  1.00 56.25      B    C  
ANISOU  478  CD2 LEU E  88     8524   6777   6072   2514   3249   1480  B    C  
ATOM    479  N   LYS E  89      22.472  18.737 -54.523  1.00 77.76      B    N  
ANISOU  479  N   LYS E  89    10333   9625   9588   2494   2558   1002  B    N  
ATOM    480  CA  LYS E  89      21.686  18.504 -53.316  1.00 74.26      B    C  
ANISOU  480  CA  LYS E  89     9535   9273   9407   2398   2479    913  B    C  
ATOM    481  C   LYS E  89      22.421  17.600 -52.343  1.00 66.79      B    C  
ANISOU  481  C   LYS E  89     8255   8555   8568   2286   2725    969  B    C  
ATOM    482  O   LYS E  89      22.188  17.669 -51.144  1.00 65.55      B    O  
ANISOU  482  O   LYS E  89     7833   8481   8594   2133   2780    956  B    O  
ATOM    483  CB  LYS E  89      20.322  17.912 -53.662  1.00 83.40      B    C  
ANISOU  483  CB  LYS E  89    10612  10408  10670   2531   2158    723  B    C  
ATOM    484  CG  LYS E  89      19.402  18.894 -54.382  1.00 94.08      B    C  
ANISOU  484  CG  LYS E  89    12273  11538  11935   2599   1868    655  B    C  
ATOM    485  CD  LYS E  89      17.988  18.348 -54.497  1.00103.56      B    C  
ANISOU  485  CD  LYS E  89    13320  12755  13274   2719   1514    473  B    C  
ATOM    486  CE  LYS E  89      17.393  18.077 -53.118  1.00108.79      B    C  
ANISOU  486  CE  LYS E  89    13495  13604  14238   2565   1499    386  B    C  
ATOM    487  NZ  LYS E  89      17.389  19.306 -52.268  1.00110.56      B    N1+
ANISOU  487  NZ  LYS E  89    13744  13757  14505   2319   1563    430  B    N1+
ATOM    488  N   THR E  90      23.308  16.752 -52.852  1.00 68.01      B    N  
ANISOU  488  N   THR E  90     8447   8804   8590   2337   2881   1027  B    N  
ATOM    489  CA  THR E  90      24.167  15.954 -51.976  1.00 74.43      B    C  
ANISOU  489  CA  THR E  90     9003   9825   9450   2210   3135   1098  B    C  
ATOM    490  C   THR E  90      25.324  16.775 -51.429  1.00 70.70      B    C  
ANISOU  490  C   THR E  90     8578   9389   8896   2070   3356   1298  B    C  
ATOM    491  O   THR E  90      25.586  16.784 -50.217  1.00 75.32      B    O  
ANISOU  491  O   THR E  90     8950  10073   9593   1916   3494   1357  B    O  
ATOM    492  CB  THR E  90      24.745  14.720 -52.702  1.00 79.84      B    C  
ANISOU  492  CB  THR E  90     9738  10598  10000   2288   3228   1085  B    C  
ATOM    493  CG2 THR E  90      25.916  14.124 -51.928  1.00 77.19      B    C  
ANISOU  493  CG2 THR E  90     9235  10464   9631   2125   3514   1200  B    C  
ATOM    494  OG1 THR E  90      23.727  13.721 -52.826  1.00 88.05      B    O  
ANISOU  494  OG1 THR E  90    10640  11645  11169   2422   3075    903  B    O  
ATOM    495  N   ARG E  91      26.018  17.459 -52.333  1.00 78.80      B    N  
ANISOU  495  N   ARG E  91    11631   7520  10790    780   1100    177  B    N  
ATOM    496  CA  ARG E  91      27.226  18.197 -51.987  1.00 78.48      B    C  
ANISOU  496  CA  ARG E  91    11595   7376  10848    697   1125    412  B    C  
ATOM    497  C   ARG E  91      27.440  19.324 -53.002  1.00 85.11      B    C  
ANISOU  497  C   ARG E  91    12607   8120  11611   1130   1199    435  B    C  
ATOM    498  O   ARG E  91      27.128  19.145 -54.181  1.00 82.80      B    O  
ANISOU  498  O   ARG E  91    12416   7912  11133   1410   1344    396  B    O  
ATOM    499  CB  ARG E  91      28.404  17.224 -51.926  1.00 72.71      B    C  
ANISOU  499  CB  ARG E  91    10722   6776  10127    388   1296    665  B    C  
ATOM    500  CG  ARG E  91      29.777  17.826 -51.786  1.00 78.01      B    C  
ANISOU  500  CG  ARG E  91    11369   7366  10906    324   1315    948  B    C  
ATOM    501  CD  ARG E  91      30.774  16.686 -51.787  1.00 87.97      B    C  
ANISOU  501  CD  ARG E  91    12503   8787  12136      4   1447   1148  B    C  
ATOM    502  NE  ARG E  91      32.149  17.120 -51.589  1.00102.41      B    N  
ANISOU  502  NE  ARG E  91    14275  10552  14086   -105   1414   1439  B    N  
ATOM    503  CZ  ARG E  91      33.107  16.335 -51.108  1.00110.98      B    C  
ANISOU  503  CZ  ARG E  91    15268  11736  15164   -482   1407   1633  B    C  
ATOM    504  NH1 ARG E  91      32.817  15.080 -50.772  1.00112.05      B    N1+
ANISOU  504  NH1 ARG E  91    15372  12040  15163   -784   1477   1540  B    N1+
ATOM    505  NH2 ARG E  91      34.346  16.800 -50.956  1.00113.34      B    N  
ANISOU  505  NH2 ARG E  91    15507  11963  15594   -553   1322   1907  B    N  
ATOM    506  N   GLN E  92      27.995  20.466 -52.584  1.00 93.52      B    N  
ANISOU  506  N   GLN E  92    13710   9002  12820   1189   1122    506  B    N  
ATOM    507  CA  GLN E  92      28.112  21.559 -53.539  1.00 95.58      B    C  
ANISOU  507  CA  GLN E  92    14131   9174  13010   1615   1233    474  B    C  
ATOM    508  C   GLN E  92      29.509  21.585 -54.113  1.00 99.59      B    C  
ANISOU  508  C   GLN E  92    14531   9710  13600   1631   1464    767  B    C  
ATOM    509  O   GLN E  92      30.425  22.149 -53.519  1.00103.76      B    O  
ANISOU  509  O   GLN E  92    14959  10103  14361   1533   1403    928  B    O  
ATOM    510  CB  GLN E  92      27.802  22.908 -52.872  1.00 91.67      B    C  
ANISOU  510  CB  GLN E  92    13745   8428  12657   1745   1029    318  B    C  
ATOM    511  CG  GLN E  92      26.339  23.181 -52.611  1.00 91.33      B    C  
ANISOU  511  CG  GLN E  92    13851   8331  12517   1846    801    -23  B    C  
ATOM    512  CD  GLN E  92      25.615  23.714 -53.847  1.00 92.85      B    C  
ANISOU  512  CD  GLN E  92    14301   8565  12414   2297    890   -222  B    C  
ATOM    513  NE2 GLN E  92      24.291  23.743 -53.797  1.00 92.89      B    N  
ANISOU  513  NE2 GLN E  92    14438   8571  12283   2388    667   -512  B    N  
ATOM    514  OE1 GLN E  92      26.244  24.090 -54.832  1.00 93.33      B    O  
ANISOU  514  OE1 GLN E  92    14437   8657  12365   2548   1153   -110  B    O  
ATOM    515  N   VAL E  93      29.633  21.012 -55.305  1.00 99.59      B    N  
ANISOU  515  N   VAL E  93    14549   9864  13427   1770   1714    834  B    N  
ATOM    516  CA  VAL E  93      30.882  20.903 -56.048  1.00 98.19      B    C  
ANISOU  516  CA  VAL E  93    14245   9734  13328   1787   1964   1097  B    C  
ATOM    517  C   VAL E  93      30.531  20.580 -57.493  1.00 93.19      B    C  
ANISOU  517  C   VAL E  93    13735   9221  12453   2052   2234   1082  B    C  
ATOM    518  O   VAL E  93      29.408  20.170 -57.788  1.00 90.01      B    O  
ANISOU  518  O   VAL E  93    13487   8883  11829   2148   2185    906  B    O  
ATOM    519  CB  VAL E  93      31.820  19.792 -55.508  1.00 84.77      B    C  
ANISOU  519  CB  VAL E  93    12322   8133  11754   1357   1937   1321  B    C  
ATOM    520  CG1 VAL E  93      32.582  20.240 -54.286  1.00 60.02      B    C  
ANISOU  520  CG1 VAL E  93     9069   4869   8865   1113   1718   1457  B    C  
ATOM    521  CG2 VAL E  93      31.048  18.531 -55.223  1.00 84.05      B    C  
ANISOU  521  CG2 VAL E  93    12233   8182  11519   1125   1879   1202  B    C  
ATOM    522  N   CYS E  94      31.479  20.757 -58.393  1.00 88.72      B    N  
ANISOU  522  N   CYS E  94    13092   8672  11946   2163   2508   1279  B    N  
ATOM    523  CA  CYS E  94      31.403  20.051 -59.639  1.00 87.19      B    C  
ANISOU  523  CA  CYS E  94    12953   8601  11574   2261   2771   1357  B    C  
ATOM    524  C   CYS E  94      31.806  18.608 -59.317  1.00 82.65      B    C  
ANISOU  524  C   CYS E  94    12196   8131  11076   1874   2720   1471  B    C  
ATOM    525  O   CYS E  94      32.633  18.380 -58.453  1.00 83.30      B    O  
ANISOU  525  O   CYS E  94    12084   8203  11363   1571   2593   1583  B    O  
ATOM    526  CB  CYS E  94      32.300  20.693 -60.684  1.00 91.21      B    C  
ANISOU  526  CB  CYS E  94    13410   9088  12156   2471   3109   1532  B    C  
ATOM    527  SG  CYS E  94      32.760  19.558 -62.043  1.00 80.66      B    S  
ANISOU  527  SG  CYS E  94    12015   7876  10755   2413   3439   1754  B    S  
ATOM    528  N   PRO E  95      31.128  17.620 -59.913  1.00 74.48      B    N  
ANISOU  528  N   PRO E  95    11246   7186   9865   1877   2783   1418  B    N  
ATOM    529  CA  PRO E  95      31.455  16.218 -59.611  1.00 63.20      B    C  
ANISOU  529  CA  PRO E  95     9657   5845   8510   1521   2755   1473  B    C  
ATOM    530  C   PRO E  95      32.756  15.735 -60.256  1.00 67.07      B    C  
ANISOU  530  C   PRO E  95     9975   6363   9143   1373   2970   1723  B    C  
ATOM    531  O   PRO E  95      33.441  14.862 -59.696  1.00 67.94      B    O  
ANISOU  531  O   PRO E  95     9918   6527   9369   1014   2901   1788  B    O  
ATOM    532  CB  PRO E  95      30.269  15.466 -60.180  1.00 60.85      B    C  
ANISOU  532  CB  PRO E  95     9510   5590   8020   1651   2762   1324  B    C  
ATOM    533  CG  PRO E  95      29.808  16.324 -61.323  1.00 65.83      B    C  
ANISOU  533  CG  PRO E  95    10376   6180   8456   2069   2918   1338  B    C  
ATOM    534  CD  PRO E  95      30.015  17.744 -60.863  1.00 71.49      B    C  
ANISOU  534  CD  PRO E  95    11130   6821   9211   2211   2861   1298  B    C  
ATOM    535  N   LEU E  96      33.085  16.295 -61.415  1.00 70.26      B    N  
ANISOU  535  N   LEU E  96    10425   6735   9535   1634   3232   1852  B    N  
ATOM    536  CA  LEU E  96      34.280  15.884 -62.141  1.00 69.95      B    C  
ANISOU  536  CA  LEU E  96    10201   6708   9669   1507   3451   2087  B    C  
ATOM    537  C   LEU E  96      35.560  16.345 -61.444  1.00 79.83      B    C  
ANISOU  537  C   LEU E  96    11198   7930  11201   1310   3351   2234  B    C  
ATOM    538  O   LEU E  96      36.451  15.533 -61.140  1.00 78.45      B    O  
ANISOU  538  O   LEU E  96    10835   7798  11174    972   3280   2348  B    O  
ATOM    539  CB  LEU E  96      34.231  16.423 -63.563  1.00 66.97      B    C  
ANISOU  539  CB  LEU E  96     9936   6300   9208   1835   3792   2191  B    C  
ATOM    540  CG  LEU E  96      33.346  15.653 -64.538  1.00 70.63      B    C  
ANISOU  540  CG  LEU E  96    10614   6781   9442   1960   3927   2167  B    C  
ATOM    541  CD1 LEU E  96      32.754  16.588 -65.577  1.00 72.05      B    C  
ANISOU  541  CD1 LEU E  96    11055   6935   9385   2365   4163   2184  B    C  
ATOM    542  CD2 LEU E  96      34.152  14.548 -65.213  1.00 74.06      B    C  
ANISOU  542  CD2 LEU E  96    10888   7213  10039   1726   4098   2347  B    C  
ATOM    543  N   ASP E  97      35.622  17.652 -61.182  1.00 86.94      B    N  
ANISOU  543  N   ASP E  97    12109   8748  12175   1529   3323   2220  B    N  
ATOM    544  CA  ASP E  97      36.706  18.278 -60.435  1.00 83.77      B    C  
ANISOU  544  CA  ASP E  97    11483   8277  12069   1405   3174   2352  B    C  
ATOM    545  C   ASP E  97      36.123  18.670 -59.095  1.00 92.51      B    C  
ANISOU  545  C   ASP E  97    12687   9328  13137   1337   2849   2204  B    C  
ATOM    546  O   ASP E  97      34.949  18.955 -59.016  1.00100.40      B    O  
ANISOU  546  O   ASP E  97    13907  10311  13928   1522   2816   1992  B    O  
ATOM    547  CB  ASP E  97      37.245  19.487 -61.182  1.00 75.32      B    C  
ANISOU  547  CB  ASP E  97    10324   7117  11176   1724   3417   2439  B    C  
ATOM    548  CG  ASP E  97      36.151  20.484 -61.561  1.00 74.36      B    C  
ANISOU  548  CG  ASP E  97    10482   6944  10828   2131   3548   2234  B    C  
ATOM    549  OD1 ASP E  97      35.314  20.808 -60.717  1.00 78.79      B    O  
ANISOU  549  OD1 ASP E  97    11210   7460  11265   2166   3306   2042  B    O  
ATOM    550  OD2 ASP E  97      36.111  20.979 -62.689  1.00 73.28      B    O1-
ANISOU  550  OD2 ASP E  97    10410   6810  10625   2412   3893   2256  B    O1-
ATOM    551  N   ASN E  98      36.904  18.713 -58.033  1.00 90.84      B    N  
ANISOU  551  N   ASN E  98    12320   9073  13122   1069   2592   2320  B    N  
ATOM    552  CA  ASN E  98      36.279  18.866 -56.726  1.00 90.47      B    C  
ANISOU  552  CA  ASN E  98    12382   8975  13017    933   2295   2196  B    C  
ATOM    553  C   ASN E  98      35.968  20.329 -56.454  1.00 90.45      B    C  
ANISOU  553  C   ASN E  98    12455   8787  13125   1241   2232   2106  B    C  
ATOM    554  O   ASN E  98      35.593  20.703 -55.341  1.00 96.32      B    O  
ANISOU  554  O   ASN E  98    13266   9429  13904   1145   1973   2032  B    O  
ATOM    555  CB  ASN E  98      37.157  18.277 -55.630  1.00 95.64      B    C  
ANISOU  555  CB  ASN E  98    12901   9656  13782    492   2034   2369  B    C  
ATOM    556  CG  ASN E  98      36.388  17.341 -54.713  1.00100.33      B    C  
ANISOU  556  CG  ASN E  98    13612  10347  14164    184   1890   2229  B    C  
ATOM    557  ND2 ASN E  98      35.265  17.810 -54.189  1.00103.59      B    N  
ANISOU  557  ND2 ASN E  98    14175  10691  14495    300   1800   2024  B    N  
ATOM    558  OD1 ASN E  98      36.796  16.205 -54.491  1.00102.79      B    O  
ANISOU  558  OD1 ASN E  98    13870  10793  14394   -157   1872   2285  B    O  
ATOM    559  N   ARG E  99      36.174  21.156 -57.476  1.00 88.02      B    N  
ANISOU  559  N   ARG E  99    12131   8425  12889   1599   2490   2113  B    N  
ATOM    560  CA  ARG E  99      35.948  22.600 -57.382  1.00 93.25      B    C  
ANISOU  560  CA  ARG E  99    12866   8902  13664   1937   2493   1995  B    C  
ATOM    561  C   ARG E  99      34.552  22.991 -56.898  1.00 92.51      B    C  
ANISOU  561  C   ARG E  99    13055   8750  13346   2064   2350   1698  B    C  
ATOM    562  O   ARG E  99      33.573  22.304 -57.212  1.00 88.77      B    O  
ANISOU  562  O   ARG E  99    12750   8405  12574   2059   2382   1554  B    O  
ATOM    563  CB  ARG E  99      36.226  23.263 -58.736  1.00 96.18      B    C  
ANISOU  563  CB  ARG E  99    13211   9272  14059   2303   2889   2006  B    C  
ATOM    564  CG  ARG E  99      37.680  23.180 -59.135  1.00100.58      B    C  
ANISOU  564  CG  ARG E  99    13428   9832  14956   2214   3009   2286  B    C  
ATOM    565  CD  ARG E  99      37.962  23.950 -60.385  1.00110.56      B    C  
ANISOU  565  CD  ARG E  99    14635  11079  16294   2571   3434   2290  B    C  
ATOM    566  NE  ARG E  99      39.339  23.740 -60.815  1.00121.95      B    N  
ANISOU  566  NE  ARG E  99    15704  12536  18098   2451   3547   2559  B    N  
ATOM    567  CZ  ARG E  99      39.845  24.207 -61.951  1.00134.01      B    C  
ANISOU  567  CZ  ARG E  99    17078  14068  19771   2677   3954   2626  B    C  
ATOM    568  NH1 ARG E  99      39.088  24.914 -62.778  1.00136.80      B    N1+
ANISOU  568  NH1 ARG E  99    17665  14426  19887   3037   4308   2449  B    N1+
ATOM    569  NH2 ARG E  99      41.110  23.965 -62.265  1.00140.29      B    N  
ANISOU  569  NH2 ARG E  99    17490  14869  20946   2531   4009   2869  B    N  
ATOM    570  N   GLU E 100      34.481  24.075 -56.121  1.00 94.48      B    N  
ANISOU  570  N   GLU E 100    13336   8785  13775   2170   2167   1608  B    N  
ATOM    571  CA  GLU E 100      33.205  24.632 -55.696  1.00 94.92      B    C  
ANISOU  571  CA  GLU E 100    13650   8747  13669   2315   2020   1303  B    C  
ATOM    572  C   GLU E 100      32.354  24.907 -56.930  1.00 94.58      B    C  
ANISOU  572  C   GLU E 100    13841   8794  13300   2685   2290   1098  B    C  
ATOM    573  O   GLU E 100      32.867  25.312 -57.974  1.00 98.77      B    O  
ANISOU  573  O   GLU E 100    14343   9352  13832   2930   2614   1167  B    O  
ATOM    574  CB  GLU E 100      33.427  25.910 -54.886  1.00 98.56      B    C  
ANISOU  574  CB  GLU E 100    14103   8918  14427   2432   1839   1244  B    C  
ATOM    575  CG  GLU E 100      32.171  26.710 -54.570  1.00103.40      B    C  
ANISOU  575  CG  GLU E 100    14988   9391  14909   2634   1704    891  B    C  
ATOM    576  CD  GLU E 100      32.476  28.056 -53.896  1.00110.12      B    C  
ANISOU  576  CD  GLU E 100    15831   9909  16099   2791   1563    818  B    C  
ATOM    577  OE1 GLU E 100      33.599  28.233 -53.375  1.00108.30      B    O  
ANISOU  577  OE1 GLU E 100    15371   9546  16231   2666   1475   1076  B    O  
ATOM    578  OE2 GLU E 100      31.595  28.945 -53.893  1.00114.56      B    O1-
ANISOU  578  OE2 GLU E 100    16623  10327  16575   3047   1520    498  B    O1-
ATOM    579  N   TRP E 101      31.056  24.660 -56.822  1.00 89.59      B    N  
ANISOU  579  N   TRP E 101    13438   8214  12390   2712   2155    858  B    N  
ATOM    580  CA  TRP E 101      30.193  24.782 -57.977  1.00 87.35      B    C  
ANISOU  580  CA  TRP E 101    13414   8033  11741   3031   2356    693  B    C  
ATOM    581  C   TRP E 101      29.634  26.186 -58.137  1.00 89.88      B    C  
ANISOU  581  C   TRP E 101    13979   8200  11971   3401   2372    421  B    C  
ATOM    582  O   TRP E 101      29.144  26.786 -57.177  1.00 86.36      B    O  
ANISOU  582  O   TRP E 101    13598   7583  11632   3377   2084    224  B    O  
ATOM    583  CB  TRP E 101      29.041  23.794 -57.893  1.00 83.53      B    C  
ANISOU  583  CB  TRP E 101    13052   7684  11003   2909   2179    566  B    C  
ATOM    584  CG  TRP E 101      28.161  23.905 -59.098  1.00 83.81      B    C  
ANISOU  584  CG  TRP E 101    13381   7816  10647   3240   2339    435  B    C  
ATOM    585  CD1 TRP E 101      26.916  24.463 -59.155  1.00 83.79      B    C  
ANISOU  585  CD1 TRP E 101    13673   7779  10383   3467   2167    139  B    C  
ATOM    586  CD2 TRP E 101      28.474  23.482 -60.433  1.00 83.24      B    C  
ANISOU  586  CD2 TRP E 101    13359   7880  10389   3374   2688    612  B    C  
ATOM    587  CE2 TRP E 101      27.365  23.801 -61.241  1.00 82.34      B    C  
ANISOU  587  CE2 TRP E 101    13601   7813   9871   3683   2712    433  B    C  
ATOM    588  CE3 TRP E 101      29.583  22.864 -61.019  1.00 81.61      B    C  
ANISOU  588  CE3 TRP E 101    12937   7750  10323   3248   2968    910  B    C  
ATOM    589  NE1 TRP E 101      26.427  24.392 -60.436  1.00 83.32      B    N  
ANISOU  589  NE1 TRP E 101    13868   7839   9950   3736   2373    135  B    N  
ATOM    590  CZ2 TRP E 101      27.339  23.524 -62.607  1.00 79.33      B    C  
ANISOU  590  CZ2 TRP E 101    13383   7547   9211   3867   3028    571  B    C  
ATOM    591  CZ3 TRP E 101      29.554  22.590 -62.375  1.00 78.15      B    C  
ANISOU  591  CZ3 TRP E 101    12630   7413   9650   3424   3290   1028  B    C  
ATOM    592  CH2 TRP E 101      28.441  22.919 -63.151  1.00 77.91      B    C  
ANISOU  592  CH2 TRP E 101    12972   7423   9206   3729   3328    873  B    C  
ATOM    593  N   GLU E 102      29.728  26.727 -59.348  1.00 96.30      B    N  
ANISOU  593  N   GLU E 102    14936   9066  12589   3731   2728    405  B    N  
ATOM    594  CA  GLU E 102      29.059  27.990 -59.612  1.00105.60      B    C  
ANISOU  594  CA  GLU E 102    16414  10131  13580   4095   2773     97  B    C  
ATOM    595  C   GLU E 102      28.592  28.120 -61.067  1.00108.85      B    C  
ANISOU  595  C   GLU E 102    17122  10702  13533   4407   3121     50  B    C  
ATOM    596  O   GLU E 102      29.303  27.749 -61.998  1.00109.42      B    O  
ANISOU  596  O   GLU E 102    17089  10895  13591   4427   3484    296  B    O  
ATOM    597  CB  GLU E 102      29.981  29.135 -59.225  1.00112.77      B    C  
ANISOU  597  CB  GLU E 102    17163  10813  14872   4216   2863     89  B    C  
ATOM    598  CG  GLU E 102      29.275  30.443 -59.081  1.00123.67      B    C  
ANISOU  598  CG  GLU E 102    18829  12009  16152   4524   2805   -288  B    C  
ATOM    599  CD  GLU E 102      30.163  31.493 -58.447  1.00131.47      B    C  
ANISOU  599  CD  GLU E 102    19617  12714  17622   4605   2810   -305  B    C  
ATOM    600  OE1 GLU E 102      29.618  32.471 -57.893  1.00135.57      B    O  
ANISOU  600  OE1 GLU E 102    20318  13006  18188   4758   2630   -619  B    O  
ATOM    601  OE2 GLU E 102      31.405  31.324 -58.467  1.00131.50      B    O1-
ANISOU  601  OE2 GLU E 102    19274  12703  17988   4509   2960     -6  B    O1-
ATOM    602  N   PHE E 103      27.385  28.648 -61.243  1.00111.98      B    N  
ANISOU  602  N   PHE E 103    17903  11093  13553   4632   2992   -262  B    N  
ATOM    603  CA  PHE E 103      26.752  28.828 -62.555  1.00117.60      B    C  
ANISOU  603  CA  PHE E 103    18991  11954  13738   4929   3258   -328  B    C  
ATOM    604  C   PHE E 103      27.347  29.942 -63.413  1.00125.25      B    C  
ANISOU  604  C   PHE E 103    20065  12894  14631   5247   3747   -363  B    C  
ATOM    605  O   PHE E 103      28.006  30.842 -62.902  1.00132.91      B    O  
ANISOU  605  O   PHE E 103    20872  13681  15946   5316   3811   -455  B    O  
ATOM    606  CB  PHE E 103      25.257  29.113 -62.376  1.00122.49      B    C  
ANISOU  606  CB  PHE E 103    20003  12566  13973   5063   2897   -676  B    C  
ATOM    607  CG  PHE E 103      24.422  27.888 -62.106  1.00125.15      B    C  
ANISOU  607  CG  PHE E 103    20320  13012  14219   4847   2535   -631  B    C  
ATOM    608  CD1 PHE E 103      24.947  26.613 -62.261  1.00123.12      B    C  
ANISOU  608  CD1 PHE E 103    19789  12872  14119   4597   2618   -307  B    C  
ATOM    609  CD2 PHE E 103      23.103  28.014 -61.705  1.00128.60      B    C  
ANISOU  609  CD2 PHE E 103    21000  13422  14438   4899   2108   -936  B    C  
ATOM    610  CE1 PHE E 103      24.169  25.488 -62.024  1.00119.22      B    C  
ANISOU  610  CE1 PHE E 103    19261  12463  13574   4421   2314   -296  B    C  
ATOM    611  CE2 PHE E 103      22.328  26.896 -61.464  1.00126.82      B    C  
ANISOU  611  CE2 PHE E 103    20711  13288  14187   4718   1784   -909  B    C  
ATOM    612  CZ  PHE E 103      22.867  25.630 -61.620  1.00121.37      B    C  
ANISOU  612  CZ  PHE E 103    19740  12710  13665   4486   1904   -592  B    C  
ATOM    613  N   GLN E 104      27.116  29.867 -64.722  1.00126.23      B    N  
ANISOU  613  N   GLN E 104    20458  13189  14317   5440   4103   -283  B    N  
ATOM    614  CA  GLN E 104      27.371  30.995 -65.615  1.00134.28      B    C  
ANISOU  614  CA  GLN E 104    21687  14208  15126   5777   4591   -391  B    C  
ATOM    615  C   GLN E 104      26.064  31.691 -65.967  1.00139.37      B    C  
ANISOU  615  C   GLN E 104    22906  14886  15162   6056   4482   -745  B    C  
ATOM    616  O   GLN E 104      25.857  32.104 -67.109  1.00144.30      B    O  
ANISOU  616  O   GLN E 104    23876  15634  15317   6301   4877   -757  B    O  
ATOM    617  CB  GLN E 104      28.081  30.562 -66.902  1.00138.94      B    C  
ANISOU  617  CB  GLN E 104    22209  14962  15621   5798   5138    -47  B    C  
ATOM    618  CG  GLN E 104      29.589  30.440 -66.799  1.00142.53      B    C  
ANISOU  618  CG  GLN E 104    22119  15356  16679   5645   5408    225  B    C  
ATOM    619  CD  GLN E 104      30.041  29.163 -66.139  1.00142.07      B    C  
ANISOU  619  CD  GLN E 104    21687  15309  16986   5254   5090    492  B    C  
ATOM    620  NE2 GLN E 104      31.288  28.785 -66.392  1.00141.25      B    N  
ANISOU  620  NE2 GLN E 104    21169  15215  17285   5099   5349    795  B    N  
ATOM    621  OE1 GLN E 104      29.285  28.516 -65.412  1.00142.21      B    O  
ANISOU  621  OE1 GLN E 104    21777  15328  16928   5087   4624    417  B    O  
TER   
END
HEADER    show_cul
ATOM      1  N   MET A   1     -31.817 -14.463   4.518  1.00  0.00      PA   N  
ATOM      2  CA  MET A   1     -30.809 -15.289   5.173  1.00  0.00      PA   C  
ATOM      3  C   MET A   1     -29.427 -15.051   4.575  1.00  0.00      PA   C  
ATOM      4  O   MET A   1     -29.099 -13.935   4.175  1.00  0.00      PA   O  
ATOM      5  CB  MET A   1     -31.179 -16.770   5.069  1.00  0.00      PA   C  
ATOM      6  CG  MET A   1     -32.423 -17.152   5.849  1.00  0.00      PA   C  
ATOM      7  SD  MET A   1     -32.239 -16.835   7.615  1.00  0.00      PA   S  
ATOM      8  CE  MET A   1     -31.010 -18.064   8.050  1.00  0.00      PA   C  
ATOM      9  N   SER A   2     -28.373 -14.530   4.922  1.00  0.00      PA   N  
ATOM     10  CA  SER A   2     -27.044 -14.441   4.341  1.00  0.00      PA   C  
ATOM     11  C   SER A   2     -27.131 -14.398   2.817  1.00  0.00      PA   C  
ATOM     12  O   SER A   2     -28.198 -14.560   2.220  1.00  0.00      PA   O  
ATOM     13  CB  SER A   2     -26.182 -15.619   4.794  1.00  0.00      PA   C  
ATOM     14  OG  SER A   2     -24.896 -15.569   4.200  1.00  0.00      PA   O  
ATOM     15  N   LEU A   3     -25.308 -13.135   2.522  1.00  0.00      PA   N  
ATOM     16  CA  LEU A   3     -25.251 -13.139   1.065  1.00  0.00      PA   C  
ATOM     17  C   LEU A   3     -25.360 -14.536   0.470  1.00  0.00      PA   C  
ATOM     18  O   LEU A   3     -25.316 -14.665  -0.759  1.00  0.00      PA   O  
ATOM     19  CB  LEU A   3     -23.967 -12.453   0.585  1.00  0.00      PA   C  
ATOM     20  CG  LEU A   3     -22.605 -12.961   1.067  1.00  0.00      PA   C  
ATOM     21  CD1 LEU A   3     -22.118 -14.127   0.242  1.00  0.00      PA   C  
ATOM     22  CD2 LEU A   3     -21.589 -11.838   1.014  1.00  0.00      PA   C  
ATOM     23  N   LYS A   4     -24.019 -14.695  -0.758  1.00  0.00      PA   N  
ATOM     24  CA  LYS A   4     -24.267 -16.027  -1.280  1.00  0.00      PA   C  
ATOM     25  C   LYS A   4     -25.609 -16.052  -2.007  1.00  0.00      PA   C  
ATOM     26  O   LYS A   4     -26.545 -15.343  -1.625  1.00  0.00      PA   O  
ATOM     27  CB  LYS A   4     -24.252 -17.062  -0.155  1.00  0.00      PA   C  
ATOM     28  CG  LYS A   4     -22.877 -17.299   0.449  1.00  0.00      PA   C  
ATOM     29  CD  LYS A   4     -22.933 -18.315   1.577  1.00  0.00      PA   C  
ATOM     30  CE  LYS A   4     -23.193 -19.717   1.045  1.00  0.00      PA   C  
ATOM     31  NZ  LYS A   4     -22.044 -20.234   0.250  1.00  0.00      PA   N1+
ATOM     32  N   PRO A   5     -25.053 -17.285  -3.719  1.00  0.00      PA   N  
ATOM     33  CA  PRO A   5     -26.270 -17.242  -4.537  1.00  0.00      PA   C  
ATOM     34  C   PRO A   5     -27.495 -17.736  -3.787  1.00  0.00      PA   C  
ATOM     35  O   PRO A   5     -27.608 -18.926  -3.476  1.00  0.00      PA   O  
ATOM     36  CB  PRO A   5     -25.929 -18.161  -5.715  1.00  0.00      PA   C  
ATOM     37  CG  PRO A   5     -24.439 -18.231  -5.739  1.00  0.00      PA   C  
ATOM     38  CD  PRO A   5     -24.037 -18.176  -4.300  1.00  0.00      PA   C  
ATOM     39  N   ARG A   6     -28.589 -18.253  -4.961  1.00  0.00      PA   N  
ATOM     40  CA  ARG A   6     -29.810 -18.569  -4.238  1.00  0.00      PA   C  
ATOM     41  C   ARG A   6     -31.012 -18.331  -5.141  1.00  0.00      PA   C  
ATOM     42  O   ARG A   6     -31.082 -17.316  -5.843  1.00  0.00      PA   O  
ATOM     43  CB  ARG A   6     -29.937 -17.723  -2.966  1.00  0.00      PA   C  
ATOM     44  CG  ARG A   6     -28.793 -17.900  -1.979  1.00  0.00      PA   C  
ATOM     45  CD  ARG A   6     -28.806 -19.285  -1.349  1.00  0.00      PA   C  
ATOM     46  NE  ARG A   6     -27.710 -19.462  -0.402  1.00  0.00      PA   N  
ATOM     47  CZ  ARG A   6     -27.789 -19.182   0.895  1.00  0.00      PA   C  
ATOM     48  NH1 ARG A   6     -28.918 -18.709   1.405  1.00  0.00      PA   N1+
ATOM     49  NH2 ARG A   6     -26.740 -19.374   1.682  1.00  0.00      PA   N  
ATOM     50  N   VAL A   7     -31.863 -19.661  -5.517  1.00  0.00      PA   N  
ATOM     51  CA  VAL A   7     -33.111 -19.521  -6.263  1.00  0.00      PA   C  
ATOM     52  C   VAL A   7     -33.976 -18.522  -5.499  1.00  0.00      PA   C  
ATOM     53  O   VAL A   7     -34.563 -18.848  -4.466  1.00  0.00      PA   O  
ATOM     54  CB  VAL A   7     -33.822 -20.863  -6.449  1.00  0.00      PA   C  
ATOM     55  CG1 VAL A   7     -35.151 -20.665  -7.162  1.00  0.00      PA   C  
ATOM     56  CG2 VAL A   7     -32.934 -21.831  -7.218  1.00  0.00      PA   C  
ATOM     57  N   VAL A   8     -35.402 -18.359  -6.127  1.00  0.00      PA   N  
ATOM     58  CA  VAL A   8     -36.081 -17.259  -5.451  1.00  0.00      PA   C  
ATOM     59  C   VAL A   8     -37.460 -17.083  -6.072  1.00  0.00      PA   C  
ATOM     60  O   VAL A   8     -37.696 -17.453  -7.230  1.00  0.00      PA   O  
ATOM     61  CB  VAL A   8     -35.235 -15.968  -5.539  1.00  0.00      PA   C  
ATOM     62  CG1 VAL A   8     -35.909 -14.796  -4.828  1.00  0.00      PA   C  
ATOM     63  CG2 VAL A   8     -33.841 -16.205  -4.973  1.00  0.00      PA   C  
ATOM     64  N   ASP A   9     -38.478 -17.530  -6.002  1.00  0.00      PA   N  
ATOM     65  CA  ASP A   9     -39.834 -17.279  -6.472  1.00  0.00      PA   C  
ATOM     66  C   ASP A   9     -39.827 -16.378  -7.705  1.00  0.00      PA   C  
ATOM     67  O   ASP A   9     -38.841 -15.706  -8.017  1.00  0.00      PA   O  
ATOM     68  CB  ASP A   9     -40.671 -16.636  -5.366  1.00  0.00      PA   C  
ATOM     69  CG  ASP A   9     -40.934 -17.579  -4.208  1.00  0.00      PA   C  
ATOM     70  OD1 ASP A   9     -40.990 -18.806  -4.437  1.00  0.00      PA   O  
ATOM     71  OD2 ASP A   9     -41.087 -17.092  -3.068  1.00  0.00      PA   O1-
ATOM     72  N   PHE A  10     -41.377 -15.859  -7.771  1.00  0.00      PA   N  
ATOM     73  CA  PHE A  10     -41.508 -15.109  -9.013  1.00  0.00      PA   C  
ATOM     74  C   PHE A  10     -42.260 -13.793  -8.849  1.00  0.00      PA   C  
ATOM     75  O   PHE A  10     -42.269 -12.987  -9.785  1.00  0.00      PA   O  
ATOM     76  CB  PHE A  10     -42.201 -15.970 -10.080  1.00  0.00      PA   C  
ATOM     77  CG  PHE A  10     -43.617 -16.346  -9.740  1.00  0.00      PA   C  
ATOM     78  CD1 PHE A  10     -43.886 -17.471  -8.978  1.00  0.00      PA   C  
ATOM     79  CD2 PHE A  10     -44.681 -15.591 -10.207  1.00  0.00      PA   C  
ATOM     80  CE1 PHE A  10     -45.186 -17.824  -8.670  1.00  0.00      PA   C  
ATOM     81  CE2 PHE A  10     -45.982 -15.941  -9.905  1.00  0.00      PA   C  
ATOM     82  CZ  PHE A  10     -46.236 -17.058  -9.135  1.00  0.00      PA   C  
ATOM     83  N   ASP A  11     -43.747 -14.735  -7.360  1.00  0.00      PA   N  
ATOM     84  CA  ASP A  11     -44.414 -13.469  -7.083  1.00  0.00      PA   C  
ATOM     85  C   ASP A  11     -43.753 -12.660  -5.980  1.00  0.00      PA   C  
ATOM     86  O   ASP A  11     -43.889 -11.434  -5.969  1.00  0.00      PA   O  
ATOM     87  CB  ASP A  11     -45.883 -13.703  -6.707  1.00  0.00      PA   C  
ATOM     88  CG  ASP A  11     -46.728 -14.129  -7.890  1.00  0.00      PA   C  
ATOM     89  OD1 ASP A  11     -46.390 -13.753  -9.032  1.00  0.00      PA   O  
ATOM     90  OD2 ASP A  11     -47.741 -14.829  -7.675  1.00  0.00      PA   O1-
ATOM     91  N   GLU A  12     -43.951 -13.633  -4.505  1.00  0.00      PA   N  
ATOM     92  CA  GLU A  12     -43.269 -12.921  -3.428  1.00  0.00      PA   C  
ATOM     93  C   GLU A  12     -42.310 -11.877  -3.984  1.00  0.00      PA   C  
ATOM     94  O   GLU A  12     -42.410 -10.686  -3.668  1.00  0.00      PA   O  
ATOM     95  CB  GLU A  12     -42.523 -13.916  -2.536  1.00  0.00      PA   C  
ATOM     96  CG  GLU A  12     -41.805 -13.273  -1.362  1.00  0.00      PA   C  
ATOM     97  CD  GLU A  12     -41.089 -14.286  -0.492  1.00  0.00      PA   C  
ATOM     98  OE1 GLU A  12     -41.140 -15.492  -0.816  1.00  0.00      PA   O  
ATOM     99  OE2 GLU A  12     -40.471 -13.878   0.515  1.00  0.00      PA   O1-
ATOM    100  N   THR A  13     -41.727 -11.212  -3.321  1.00  0.00      PA   N  
ATOM    101  CA  THR A  13     -40.797 -10.277  -3.941  1.00  0.00      PA   C  
ATOM    102  C   THR A  13     -41.462  -9.433  -5.019  1.00  0.00      PA   C  
ATOM    103  O   THR A  13     -40.955  -8.354  -5.343  1.00  0.00      PA   O  
ATOM    104  CB  THR A  13     -39.609 -11.033  -4.537  1.00  0.00      PA   C  
ATOM    105  CG2 THR A  13     -38.891 -11.833  -3.459  1.00  0.00      PA   C  
ATOM    106  OG1 THR A  13     -40.072 -11.927  -5.557  1.00  0.00      PA   O  
ATOM    107  N   TRP A  14     -42.321  -9.463  -5.565  1.00  0.00      PA   N  
ATOM    108  CA  TRP A  14     -42.932  -8.767  -6.689  1.00  0.00      PA   C  
ATOM    109  C   TRP A  14     -43.784  -7.582  -6.250  1.00  0.00      PA   C  
ATOM    110  O   TRP A  14     -43.975  -6.644  -7.031  1.00  0.00      PA   O  
ATOM    111  CB  TRP A  14     -43.773  -9.741  -7.516  1.00  0.00      PA   C  
ATOM    112  CG  TRP A  14     -44.373  -9.114  -8.732  1.00  0.00      PA   C  
ATOM    113  CD1 TRP A  14     -45.680  -8.774  -8.921  1.00  0.00      PA   C  
ATOM    114  CD2 TRP A  14     -43.680  -8.722  -9.922  1.00  0.00      PA   C  
ATOM    115  CE2 TRP A  14     -44.634  -8.164 -10.796  1.00  0.00      PA   C  
ATOM    116  CE3 TRP A  14     -42.347  -8.794 -10.336  1.00  0.00      PA   C  
ATOM    117  NE1 TRP A  14     -45.847  -8.210 -10.162  1.00  0.00      PA   N  
ATOM    118  CZ2 TRP A  14     -44.297  -7.682 -12.058  1.00  0.00      PA   C  
ATOM    119  CZ3 TRP A  14     -42.015  -8.316 -11.590  1.00  0.00      PA   C  
ATOM    120  CH2 TRP A  14     -42.985  -7.766 -12.436  1.00  0.00      PA   C  
ATOM    121  N   ASN A  15     -45.056  -8.693  -4.926  1.00  0.00      PA   N  
ATOM    122  CA  ASN A  15     -45.820  -7.548  -4.443  1.00  0.00      PA   C  
ATOM    123  C   ASN A  15     -44.903  -6.371  -4.137  1.00  0.00      PA   C  
ATOM    124  O   ASN A  15     -45.042  -5.288  -4.719  1.00  0.00      PA   O  
ATOM    125  CB  ASN A  15     -46.637  -7.938  -3.210  1.00  0.00      PA   C  
ATOM    126  CG  ASN A  15     -47.815  -8.828  -3.551  1.00  0.00      PA   C  
ATOM    127  ND2 ASN A  15     -48.057  -9.837  -2.721  1.00  0.00      PA   N  
ATOM    128  OD1 ASN A  15     -48.503  -8.610  -4.548  1.00  0.00      PA   O  
ATOM    129  N   LYS A  16     -44.835  -6.467  -2.272  1.00  0.00      PA   N  
ATOM    130  CA  LYS A  16     -43.900  -5.397  -1.941  1.00  0.00      PA   C  
ATOM    131  C   LYS A  16     -43.023  -5.048  -3.137  1.00  0.00      PA   C  
ATOM    132  O   LYS A  16     -42.685  -3.876  -3.348  1.00  0.00      PA   O  
ATOM    133  CB  LYS A  16     -43.041  -5.801  -0.742  1.00  0.00      PA   C  
ATOM    134  CG  LYS A  16     -42.114  -4.701  -0.257  1.00  0.00      PA   C  
ATOM    135  CD  LYS A  16     -42.913  -3.573   0.376  1.00  0.00      PA   C  
ATOM    136  CE  LYS A  16     -42.006  -2.501   0.948  1.00  0.00      PA   C  
ATOM    137  NZ  LYS A  16     -41.285  -1.778  -0.132  1.00  0.00      PA   N1+
ATOM    138  N   LEU A  17     -42.139  -4.468  -3.127  1.00  0.00      PA   N  
ATOM    139  CA  LEU A  17     -41.353  -4.207  -4.329  1.00  0.00      PA   C  
ATOM    140  C   LEU A  17     -42.149  -3.388  -5.336  1.00  0.00      PA   C  
ATOM    141  O   LEU A  17     -41.618  -2.454  -5.945  1.00  0.00      PA   O  
ATOM    142  CB  LEU A  17     -40.886  -5.529  -4.943  1.00  0.00      PA   C  
ATOM    143  CG  LEU A  17     -39.868  -5.524  -6.087  1.00  0.00      PA   C  
ATOM    144  CD1 LEU A  17     -39.029  -6.789  -6.035  1.00  0.00      PA   C  
ATOM    145  CD2 LEU A  17     -40.547  -5.408  -7.444  1.00  0.00      PA   C  
ATOM    146  N   LEU A  18     -43.243  -3.545  -5.630  1.00  0.00      PA   N  
ATOM    147  CA  LEU A  18     -44.078  -2.806  -6.573  1.00  0.00      PA   C  
ATOM    148  C   LEU A  18     -44.285  -1.368  -6.115  1.00  0.00      PA   C  
ATOM    149  O   LEU A  18     -44.124  -0.426  -6.900  1.00  0.00      PA   O  
ATOM    150  CB  LEU A  18     -45.420  -3.522  -6.755  1.00  0.00      PA   C  
ATOM    151  CG  LEU A  18     -46.380  -3.013  -7.838  1.00  0.00      PA   C  
ATOM    152  CD1 LEU A  18     -47.195  -4.164  -8.395  1.00  0.00      PA   C  
ATOM    153  CD2 LEU A  18     -47.312  -1.936  -7.297  1.00  0.00      PA   C  
ATOM    154  N   THR A  19     -45.482  -1.951  -4.333  1.00  0.00      PA   N  
ATOM    155  CA  THR A  19     -45.635  -0.596  -3.812  1.00  0.00      PA   C  
ATOM    156  C   THR A  19     -44.324   0.177  -3.878  1.00  0.00      PA   C  
ATOM    157  O   THR A  19     -44.334   1.407  -4.008  1.00  0.00      PA   O  
ATOM    158  CB  THR A  19     -46.160  -0.634  -2.376  1.00  0.00      PA   C  
ATOM    159  CG2 THR A  19     -47.527  -1.303  -2.326  1.00  0.00      PA   C  
ATOM    160  OG1 THR A  19     -45.242  -1.356  -1.545  1.00  0.00      PA   O  
ATOM    161  N   THR A  20     -43.544   0.321  -2.828  1.00  0.00      PA   N  
ATOM    162  CA  THR A  20     -42.260   0.989  -3.008  1.00  0.00      PA   C  
ATOM    163  C   THR A  20     -42.056   1.404  -4.461  1.00  0.00      PA   C  
ATOM    164  O   THR A  20     -41.499   2.474  -4.732  1.00  0.00      PA   O  
ATOM    165  CB  THR A  20     -41.123   0.080  -2.537  1.00  0.00      PA   C  
ATOM    166  CG2 THR A  20     -39.781   0.783  -2.686  1.00  0.00      PA   C  
ATOM    167  OG1 THR A  20     -41.321  -0.259  -1.159  1.00  0.00      PA   O  
ATOM    168  N   ILE A  21     -41.940   1.775  -5.135  1.00  0.00      PA   N  
ATOM    169  CA  ILE A  21     -41.908   2.162  -6.545  1.00  0.00      PA   C  
ATOM    170  C   ILE A  21     -42.728   3.427  -6.762  1.00  0.00      PA   C  
ATOM    171  O   ILE A  21     -42.250   4.411  -7.341  1.00  0.00      PA   O  
ATOM    172  CB  ILE A  21     -42.416   1.011  -7.433  1.00  0.00      PA   C  
ATOM    173  CG1 ILE A  21     -41.528  -0.224  -7.294  1.00  0.00      PA   C  
ATOM    174  CG2 ILE A  21     -42.486   1.453  -8.888  1.00  0.00      PA   C  
ATOM    175  CD  ILE A  21     -40.120  -0.013  -7.773  1.00  0.00      PA   C  
ATOM    176  N   LYS A  22     -44.264   2.959  -6.303  1.00  0.00      PA   N  
ATOM    177  CA  LYS A  22     -45.128   4.124  -6.461  1.00  0.00      PA   C  
ATOM    178  C   LYS A  22     -44.566   5.339  -5.731  1.00  0.00      PA   C  
ATOM    179  O   LYS A  22     -44.824   6.480  -6.132  1.00  0.00      PA   O  
ATOM    180  CB  LYS A  22     -46.535   3.791  -5.960  1.00  0.00      PA   C  
ATOM    181  CG  LYS A  22     -47.573   4.874  -6.193  1.00  0.00      PA   C  
ATOM    182  CD  LYS A  22     -48.956   4.397  -5.770  1.00  0.00      PA   C  
ATOM    183  CE  LYS A  22     -49.987   5.507  -5.874  1.00  0.00      PA   C  
ATOM    184  NZ  LYS A  22     -50.221   5.915  -7.287  1.00  0.00      PA   N1+
ATOM    185  N   ALA A  23     -44.771   4.877  -3.924  1.00  0.00      PA   N  
ATOM    186  CA  ALA A  23     -44.115   5.983  -3.237  1.00  0.00      PA   C  
ATOM    187  C   ALA A  23     -42.930   6.524  -4.027  1.00  0.00      PA   C  
ATOM    188  O   ALA A  23     -42.633   7.722  -3.946  1.00  0.00      PA   O  
ATOM    189  CB  ALA A  23     -43.660   5.541  -1.844  1.00  0.00      PA   C  
ATOM    190  N   VAL A  24     -41.963   6.927  -3.710  1.00  0.00      PA   N  
ATOM    191  CA  VAL A  24     -40.875   7.404  -4.557  1.00  0.00      PA   C  
ATOM    192  C   VAL A  24     -41.432   8.164  -5.754  1.00  0.00      PA   C  
ATOM    193  O   VAL A  24     -40.848   9.159  -6.202  1.00  0.00      PA   O  
ATOM    194  CB  VAL A  24     -39.978   6.228  -4.989  1.00  0.00      PA   C  
ATOM    195  CG1 VAL A  24     -38.936   6.690  -5.994  1.00  0.00      PA   C  
ATOM    196  CG2 VAL A  24     -39.297   5.611  -3.778  1.00  0.00      PA   C  
ATOM    197  N   VAL A  25     -42.063   8.322  -6.385  1.00  0.00      PA   N  
ATOM    198  CA  VAL A  25     -42.717   9.049  -7.464  1.00  0.00      PA   C  
ATOM    199  C   VAL A  25     -43.240  10.377  -6.929  1.00  0.00      PA   C  
ATOM    200  O   VAL A  25     -43.675  10.473  -5.773  1.00  0.00      PA   O  
ATOM    201  CB  VAL A  25     -43.844   8.197  -8.075  1.00  0.00      PA   C  
ATOM    202  CG1 VAL A  25     -44.578   8.962  -9.168  1.00  0.00      PA   C  
ATOM    203  CG2 VAL A  25     -43.279   6.894  -8.619  1.00  0.00      PA   C  
ATOM    204  N   MET A  26     -44.027  11.108  -7.017  1.00  0.00      PA   N  
ATOM    205  CA  MET A  26     -44.372  12.492  -6.690  1.00  0.00      PA   C  
ATOM    206  C   MET A  26     -43.424  13.109  -5.671  1.00  0.00      PA   C  
ATOM    207  O   MET A  26     -43.718  14.190  -5.143  1.00  0.00      PA   O  
ATOM    208  CB  MET A  26     -45.814  12.633  -6.186  1.00  0.00      PA   C  
ATOM    209  CG  MET A  26     -46.879  12.378  -7.237  1.00  0.00      PA   C  
ATOM    210  SD  MET A  26     -48.542  12.524  -6.556  1.00  0.00      PA   S  
ATOM    211  CE  MET A  26     -48.631  14.291  -6.267  1.00  0.00      PA   C  
ATOM    212  N   LEU A  27     -43.504  11.984  -4.359  1.00  0.00      PA   N  
ATOM    213  CA  LEU A  27     -42.519  12.471  -3.393  1.00  0.00      PA   C  
ATOM    214  C   LEU A  27     -43.135  12.693  -2.014  1.00  0.00      PA   C  
ATOM    215  O   LEU A  27     -42.716  13.586  -1.273  1.00  0.00      PA   O  
ATOM    216  CB  LEU A  27     -41.834  13.748  -3.887  1.00  0.00      PA   C  
ATOM    217  CG  LEU A  27     -40.945  13.588  -5.121  1.00  0.00      PA   C  
ATOM    218  CD1 LEU A  27     -40.426  14.939  -5.592  1.00  0.00      PA   C  
ATOM    219  CD2 LEU A  27     -39.794  12.637  -4.830  1.00  0.00      PA   C  
ATOM    220  N   GLU A  28     -44.102  10.643  -1.933  1.00  0.00      PA   N  
ATOM    221  CA  GLU A  28     -44.675  10.705  -0.599  1.00  0.00      PA   C  
ATOM    222  C   GLU A  28     -43.635  10.291   0.439  1.00  0.00      PA   C  
ATOM    223  O   GLU A  28     -42.615   9.671   0.124  1.00  0.00      PA   O  
ATOM    224  CB  GLU A  28     -45.908   9.805  -0.499  1.00  0.00      PA   C  
ATOM    225  CG  GLU A  28     -47.088  10.249  -1.355  1.00  0.00      PA   C  
ATOM    226  CD  GLU A  28     -47.715  11.541  -0.865  1.00  0.00      PA   C  
ATOM    227  OE1 GLU A  28     -47.694  11.786   0.360  1.00  0.00      PA   O  
ATOM    228  OE2 GLU A  28     -48.233  12.308  -1.703  1.00  0.00      PA   O1-
ATOM    229  N   TYR A  29     -44.698   9.629   1.839  1.00  0.00      PA   N  
ATOM    230  CA  TYR A  29     -43.745   9.352   2.904  1.00  0.00      PA   C  
ATOM    231  C   TYR A  29     -43.612   7.853   3.144  1.00  0.00      PA   C  
ATOM    232  O   TYR A  29     -44.606   7.157   3.377  1.00  0.00      PA   O  
ATOM    233  CB  TYR A  29     -44.158  10.056   4.194  1.00  0.00      PA   C  
ATOM    234  CG  TYR A  29     -43.241   9.742   5.353  1.00  0.00      PA   C  
ATOM    235  CD1 TYR A  29     -41.951  10.253   5.400  1.00  0.00      PA   C  
ATOM    236  CD2 TYR A  29     -43.663   8.931   6.398  1.00  0.00      PA   C  
ATOM    237  CE1 TYR A  29     -41.106   9.961   6.453  1.00  0.00      PA   C  
ATOM    238  CE2 TYR A  29     -42.826   8.638   7.459  1.00  0.00      PA   C  
ATOM    239  CZ  TYR A  29     -41.548   9.157   7.481  1.00  0.00      PA   C  
ATOM    240  OH  TYR A  29     -40.711   8.869   8.535  1.00  0.00      PA   O  
ATOM    241  N   VAL A  30     -42.252   7.370   3.345  1.00  0.00      PA   N  
ATOM    242  CA  VAL A  30     -41.931   5.989   3.673  1.00  0.00      PA   C  
ATOM    243  C   VAL A  30     -40.958   5.997   4.844  1.00  0.00      PA   C  
ATOM    244  O   VAL A  30     -40.118   6.893   4.976  1.00  0.00      PA   O  
ATOM    245  CB  VAL A  30     -41.348   5.225   2.460  1.00  0.00      PA   C  
ATOM    246  CG1 VAL A  30     -39.993   5.791   2.064  1.00  0.00      PA   C  
ATOM    247  CG2 VAL A  30     -41.257   3.733   2.750  1.00  0.00      PA   C  
ATOM    248  N   GLU A  31     -41.361   4.881   5.895  1.00  0.00      PA   N  
ATOM    249  CA  GLU A  31     -40.569   4.827   7.114  1.00  0.00      PA   C  
ATOM    250  C   GLU A  31     -39.143   4.381   6.816  1.00  0.00      PA   C  
ATOM    251  O   GLU A  31     -38.883   3.654   5.853  1.00  0.00      PA   O  
ATOM    252  CB  GLU A  31     -41.223   3.885   8.126  1.00  0.00      PA   C  
ATOM    253  CG  GLU A  31     -42.582   4.370   8.607  1.00  0.00      PA   C  
ATOM    254  CD  GLU A  31     -43.240   3.414   9.581  1.00  0.00      PA   C  
ATOM    255  OE1 GLU A  31     -42.689   2.316   9.805  1.00  0.00      PA   O  
ATOM    256  OE2 GLU A  31     -44.315   3.757  10.115  1.00  0.00      PA   O1-
ATOM    257  N   ARG A  32     -38.305   5.247   8.591  1.00  0.00      PA   N  
ATOM    258  CA  ARG A  32     -36.893   4.948   8.376  1.00  0.00      PA   C  
ATOM    259  C   ARG A  32     -36.552   3.484   8.627  1.00  0.00      PA   C  
ATOM    260  O   ARG A  32     -35.477   3.036   8.216  1.00  0.00      PA   O  
ATOM    261  CB  ARG A  32     -36.019   5.833   9.269  1.00  0.00      PA   C  
ATOM    262  CG  ARG A  32     -35.997   7.306   8.887  1.00  0.00      PA   C  
ATOM    263  CD  ARG A  32     -35.069   8.086   9.810  1.00  0.00      PA   C  
ATOM    264  NE  ARG A  32     -34.993   9.502   9.463  1.00  0.00      PA   N  
ATOM    265  CZ  ARG A  32     -34.281  10.399  10.137  1.00  0.00      PA   C  
ATOM    266  NH1 ARG A  32     -33.580  10.028  11.201  1.00  0.00      PA   N1+
ATOM    267  NH2 ARG A  32     -34.267  11.667   9.750  1.00  0.00      PA   N  
ATOM    268  N   ALA A  33     -36.728   2.568   8.294  1.00  0.00      PA   N  
ATOM    269  CA  ALA A  33     -36.459   1.175   8.638  1.00  0.00      PA   C  
ATOM    270  C   ALA A  33     -37.205   0.182   7.757  1.00  0.00      PA   C  
ATOM    271  O   ALA A  33     -36.647  -0.861   7.398  1.00  0.00      PA   O  
ATOM    272  CB  ALA A  33     -36.814   0.918  10.107  1.00  0.00      PA   C  
ATOM    273  N   THR A  34     -37.215   1.054   6.293  1.00  0.00      PA   N  
ATOM    274  CA  THR A  34     -37.965   0.156   5.421  1.00  0.00      PA   C  
ATOM    275  C   THR A  34     -37.284   0.016   4.065  1.00  0.00      PA   C  
ATOM    276  O   THR A  34     -37.236  -1.083   3.495  1.00  0.00      PA   O  
ATOM    277  CB  THR A  34     -39.398   0.662   5.259  1.00  0.00      PA   C  
ATOM    278  CG2 THR A  34     -40.076   0.755   6.617  1.00  0.00      PA   C  
ATOM    279  OG1 THR A  34     -39.384   1.959   4.651  1.00  0.00      PA   O  
ATOM    280  N   TRP A  35     -36.486   1.943   4.056  1.00  0.00      PA   N  
ATOM    281  CA  TRP A  35     -35.655   1.864   2.859  1.00  0.00      PA   C  
ATOM    282  C   TRP A  35     -34.476   0.925   3.074  1.00  0.00      PA   C  
ATOM    283  O   TRP A  35     -34.073   0.200   2.157  1.00  0.00      PA   O  
ATOM    284  CB  TRP A  35     -35.163   3.257   2.467  1.00  0.00      PA   C  
ATOM    285  CG  TRP A  35     -34.326   3.266   1.227  1.00  0.00      PA   C  
ATOM    286  CD1 TRP A  35     -32.965   3.325   1.157  1.00  0.00      PA   C  
ATOM    287  CD2 TRP A  35     -34.796   3.218  -0.126  1.00  0.00      PA   C  
ATOM    288  CE2 TRP A  35     -33.662   3.248  -0.963  1.00  0.00      PA   C  
ATOM    289  CE3 TRP A  35     -36.063   3.152  -0.713  1.00  0.00      PA   C  
ATOM    290  NE1 TRP A  35     -32.558   3.312  -0.154  1.00  0.00      PA   N  
ATOM    291  CZ2 TRP A  35     -33.758   3.215  -2.352  1.00  0.00      PA   C  
ATOM    292  CZ3 TRP A  35     -36.157   3.119  -2.092  1.00  0.00      PA   C  
ATOM    293  CH2 TRP A  35     -35.010   3.150  -2.897  1.00  0.00      PA   C  
ATOM    294  N   ASN A  36     -33.489   1.464   4.013  1.00  0.00      PA   N  
ATOM    295  CA  ASN A  36     -32.427   0.524   4.345  1.00  0.00      PA   C  
ATOM    296  C   ASN A  36     -32.946  -0.897   4.530  1.00  0.00      PA   C  
ATOM    297  O   ASN A  36     -32.138  -1.827   4.602  1.00  0.00      PA   O  
ATOM    298  CB  ASN A  36     -31.699   0.980   5.612  1.00  0.00      PA   C  
ATOM    299  CG  ASN A  36     -30.937   2.278   5.413  1.00  0.00      PA   C  
ATOM    300  ND2 ASN A  36     -30.995   3.154   6.409  1.00  0.00      PA   N  
ATOM    301  OD1 ASN A  36     -30.304   2.490   4.379  1.00  0.00      PA   O  
ATOM    302  N   ASP A  37     -33.026  -1.465   3.043  1.00  0.00      PA   N  
ATOM    303  CA  ASP A  37     -33.616  -2.791   3.182  1.00  0.00      PA   C  
ATOM    304  C   ASP A  37     -34.101  -3.384   1.865  1.00  0.00      PA   C  
ATOM    305  O   ASP A  37     -34.207  -4.613   1.761  1.00  0.00      PA   O  
ATOM    306  CB  ASP A  37     -34.797  -2.747   4.161  1.00  0.00      PA   C  
ATOM    307  CG  ASP A  37     -34.365  -2.480   5.587  1.00  0.00      PA   C  
ATOM    308  OD1 ASP A  37     -33.233  -2.863   5.950  1.00  0.00      PA   O  
ATOM    309  OD2 ASP A  37     -35.160  -1.887   6.348  1.00  0.00      PA   O1-
ATOM    310  N   ARG A  38     -33.396  -1.850   0.557  1.00  0.00      PA   N  
ATOM    311  CA  ARG A  38     -34.043  -2.354  -0.652  1.00  0.00      PA   C  
ATOM    312  C   ARG A  38     -33.132  -3.290  -1.441  1.00  0.00      PA   C  
ATOM    313  O   ARG A  38     -33.606  -4.269  -2.027  1.00  0.00      PA   O  
ATOM    314  CB  ARG A  38     -34.504  -1.192  -1.529  1.00  0.00      PA   C  
ATOM    315  CG  ARG A  38     -35.560  -0.301  -0.888  1.00  0.00      PA   C  
ATOM    316  CD  ARG A  38     -36.934  -0.967  -0.848  1.00  0.00      PA   C  
ATOM    317  NE  ARG A  38     -37.060  -1.943   0.231  1.00  0.00      PA   N  
ATOM    318  CZ  ARG A  38     -37.268  -1.628   1.505  1.00  0.00      PA   C  
ATOM    319  NH1 ARG A  38     -37.376  -0.357   1.867  1.00  0.00      PA   N1+
ATOM    320  NH2 ARG A  38     -37.371  -2.583   2.420  1.00  0.00      PA   N  
ATOM    321  N   PHE A  39     -31.526  -1.819  -1.598  1.00  0.00      PA   N  
ATOM    322  CA  PHE A  39     -30.606  -2.693  -2.323  1.00  0.00      PA   C  
ATOM    323  C   PHE A  39     -30.604  -4.100  -1.742  1.00  0.00      PA   C  
ATOM    324  O   PHE A  39     -30.570  -5.088  -2.486  1.00  0.00      PA   O  
ATOM    325  CB  PHE A  39     -29.199  -2.100  -2.318  1.00  0.00      PA   C  
ATOM    326  CG  PHE A  39     -29.035  -0.937  -3.248  1.00  0.00      PA   C  
ATOM    327  CD1 PHE A  39     -29.971  -0.698  -4.237  1.00  0.00      PA   C  
ATOM    328  CD2 PHE A  39     -27.951  -0.090  -3.143  1.00  0.00      PA   C  
ATOM    329  CE1 PHE A  39     -29.825   0.363  -5.100  1.00  0.00      PA   C  
ATOM    330  CE2 PHE A  39     -27.805   0.977  -4.008  1.00  0.00      PA   C  
ATOM    331  CZ  PHE A  39     -28.744   1.204  -4.984  1.00  0.00      PA   C  
ATOM    332  N   SER A  40     -30.308  -4.837  -1.573  1.00  0.00      PA   N  
ATOM    333  CA  SER A  40     -30.479  -6.145  -0.955  1.00  0.00      PA   C  
ATOM    334  C   SER A  40     -31.846  -6.728  -1.289  1.00  0.00      PA   C  
ATOM    335  O   SER A  40     -31.968  -7.924  -1.586  1.00  0.00      PA   O  
ATOM    336  CB  SER A  40     -30.296  -6.035   0.557  1.00  0.00      PA   C  
ATOM    337  OG  SER A  40     -28.977  -5.633   0.883  1.00  0.00      PA   O  
ATOM    338  N   ASP A  41     -32.310  -6.407  -2.569  1.00  0.00      PA   N  
ATOM    339  CA  ASP A  41     -33.665  -6.845  -2.885  1.00  0.00      PA   C  
ATOM    340  C   ASP A  41     -33.864  -7.163  -4.363  1.00  0.00      PA   C  
ATOM    341  O   ASP A  41     -34.984  -7.511  -4.752  1.00  0.00      PA   O  
ATOM    342  CB  ASP A  41     -34.673  -5.783  -2.441  1.00  0.00      PA   C  
ATOM    343  CG  ASP A  41     -34.775  -5.677  -0.931  1.00  0.00      PA   C  
ATOM    344  OD1 ASP A  41     -34.552  -6.697  -0.246  1.00  0.00      PA   O  
ATOM    345  OD2 ASP A  41     -35.078  -4.573  -0.429  1.00  0.00      PA   O1-
ATOM    346  N   ILE A  42     -32.106  -5.743  -4.995  1.00  0.00      PA   N  
ATOM    347  CA  ILE A  42     -32.149  -6.186  -6.381  1.00  0.00      PA   C  
ATOM    348  C   ILE A  42     -31.216  -7.369  -6.616  1.00  0.00      PA   C  
ATOM    349  O   ILE A  42     -31.589  -8.334  -7.289  1.00  0.00      PA   O  
ATOM    350  CB  ILE A  42     -31.819  -5.023  -7.342  1.00  0.00      PA   C  
ATOM    351  CG1 ILE A  42     -32.877  -3.924  -7.234  1.00  0.00      PA   C  
ATOM    352  CG2 ILE A  42     -31.718  -5.521  -8.775  1.00  0.00      PA   C  
ATOM    353  CD  ILE A  42     -32.502  -2.642  -7.943  1.00  0.00      PA   C  
ATOM    354  N   TYR A  43     -29.475  -6.544  -6.200  1.00  0.00      PA   N  
ATOM    355  CA  TYR A  43     -28.572  -7.689  -6.269  1.00  0.00      PA   C  
ATOM    356  C   TYR A  43     -29.203  -8.925  -5.642  1.00  0.00      PA   C  
ATOM    357  O   TYR A  43     -29.036 -10.039  -6.150  1.00  0.00      PA   O  
ATOM    358  CB  TYR A  43     -27.250  -7.360  -5.579  1.00  0.00      PA   C  
ATOM    359  CG  TYR A  43     -26.253  -8.499  -5.584  1.00  0.00      PA   C  
ATOM    360  CD1 TYR A  43     -25.527  -8.809  -6.726  1.00  0.00      PA   C  
ATOM    361  CD2 TYR A  43     -26.036  -9.264  -4.445  1.00  0.00      PA   C  
ATOM    362  CE1 TYR A  43     -24.615  -9.849  -6.734  1.00  0.00      PA   C  
ATOM    363  CE2 TYR A  43     -25.127 -10.305  -4.442  1.00  0.00      PA   C  
ATOM    364  CZ  TYR A  43     -24.419 -10.593  -5.590  1.00  0.00      PA   C  
ATOM    365  OH  TYR A  43     -23.513 -11.628  -5.594  1.00  0.00      PA   O  
ATOM    366  N   ALA A  44     -29.475  -9.749  -6.180  1.00  0.00      PA   N  
ATOM    367  CA  ALA A  44     -30.166 -10.882  -5.572  1.00  0.00      PA   C  
ATOM    368  C   ALA A  44     -31.232 -11.450  -6.500  1.00  0.00      PA   C  
ATOM    369  O   ALA A  44     -31.515 -12.652  -6.458  1.00  0.00      PA   O  
ATOM    370  CB  ALA A  44     -30.785 -10.466  -4.238  1.00  0.00      PA   C  
ATOM    371  N   LEU A  45     -30.863 -10.382  -8.053  1.00  0.00      PA   N  
ATOM    372  CA  LEU A  45     -31.890 -10.853  -8.976  1.00  0.00      PA   C  
ATOM    373  C   LEU A  45     -31.286 -11.576 -10.174  1.00  0.00      PA   C  
ATOM    374  O   LEU A  45     -31.837 -12.579 -10.637  1.00  0.00      PA   O  
ATOM    375  CB  LEU A  45     -32.748  -9.681  -9.455  1.00  0.00      PA   C  
ATOM    376  CG  LEU A  45     -33.619  -8.969  -8.421  1.00  0.00      PA   C  
ATOM    377  CD1 LEU A  45     -34.307  -7.768  -9.051  1.00  0.00      PA   C  
ATOM    378  CD2 LEU A  45     -34.639  -9.925  -7.826  1.00  0.00      PA   C  
ATOM    379  N   CYS A  46     -29.903  -9.777 -10.558  1.00  0.00      PA   N  
ATOM    380  CA  CYS A  46     -29.339 -10.278 -11.805  1.00  0.00      PA   C  
ATOM    381  C   CYS A  46     -28.499 -11.542 -11.636  1.00  0.00      PA   C  
ATOM    382  O   CYS A  46     -27.733 -11.872 -12.551  1.00  0.00      PA   O  
ATOM    383  CB  CYS A  46     -28.495  -9.188 -12.473  1.00  0.00      PA   C  
ATOM    384  SG  CYS A  46     -29.431  -7.749 -13.035  1.00  0.00      PA   S  
ATOM    385  N   VAL A  47     -27.725 -11.933 -11.344  1.00  0.00      PA   N  
ATOM    386  CA  VAL A  47     -26.861 -13.094 -11.156  1.00  0.00      PA   C  
ATOM    387  C   VAL A  47     -27.644 -14.380 -10.915  1.00  0.00      PA   C  
ATOM    388  O   VAL A  47     -27.618 -15.293 -11.746  1.00  0.00      PA   O  
ATOM    389  CB  VAL A  47     -25.866 -12.852 -10.003  1.00  0.00      PA   C  
ATOM    390  CG1 VAL A  47     -25.076 -14.119  -9.710  1.00  0.00      PA   C  
ATOM    391  CG2 VAL A  47     -24.921 -11.714 -10.350  1.00  0.00      PA   C  
ATOM    392  N   ALA A  48     -27.726 -15.328 -11.476  1.00  0.00      PA   N  
ATOM    393  CA  ALA A  48     -28.088 -16.615 -10.880  1.00  0.00      PA   C  
ATOM    394  C   ALA A  48     -29.589 -16.886 -10.951  1.00  0.00      PA   C  
ATOM    395  O   ALA A  48     -30.350 -16.472 -10.075  1.00  0.00      PA   O  
ATOM    396  CB  ALA A  48     -27.604 -16.672  -9.433  1.00  0.00      PA   C  
ATOM    397  N   TYR A  49     -29.432 -17.885 -12.816  1.00  0.00      PA   N  
ATOM    398  CA  TYR A  49     -30.691 -18.618 -12.729  1.00  0.00      PA   C  
ATOM    399  C   TYR A  49     -30.639 -20.006 -13.385  1.00  0.00      PA   C  
ATOM    400  O   TYR A  49     -31.615 -20.421 -14.018  1.00  0.00      PA   O  
ATOM    401  CB  TYR A  49     -31.796 -17.738 -13.340  1.00  0.00      PA   C  
ATOM    402  CG  TYR A  49     -33.194 -18.326 -13.389  1.00  0.00      PA   C  
ATOM    403  CD1 TYR A  49     -33.920 -18.557 -12.229  1.00  0.00      PA   C  
ATOM    404  CD2 TYR A  49     -33.800 -18.611 -14.610  1.00  0.00      PA   C  
ATOM    405  CE1 TYR A  49     -35.195 -19.089 -12.281  1.00  0.00      PA   C  
ATOM    406  CE2 TYR A  49     -35.070 -19.142 -14.672  1.00  0.00      PA   C  
ATOM    407  CZ  TYR A  49     -35.765 -19.377 -13.506  1.00  0.00      PA   C  
ATOM    408  OH  TYR A  49     -37.035 -19.901 -13.568  1.00  0.00      PA   O  
ATOM    409  N   PRO A  50     -29.063 -20.063 -13.546  1.00  0.00      PA   N  
ATOM    410  CA  PRO A  50     -27.637 -19.803 -13.331  1.00  0.00      PA   C  
ATOM    411  C   PRO A  50     -27.059 -19.437 -14.694  1.00  0.00      PA   C  
ATOM    412  O   PRO A  50     -26.035 -19.958 -15.129  1.00  0.00      PA   O  
ATOM    413  CB  PRO A  50     -27.098 -21.136 -12.816  1.00  0.00      PA   C  
ATOM    414  CG  PRO A  50     -27.984 -22.139 -13.436  1.00  0.00      PA   C  
ATOM    415  CD  PRO A  50     -29.350 -21.508 -13.500  1.00  0.00      PA   C  
ATOM    416  N   GLU A  51     -27.469 -17.524 -14.575  1.00  0.00      PA   N  
ATOM    417  CA  GLU A  51     -27.246 -17.098 -15.945  1.00  0.00      PA   C  
ATOM    418  C   GLU A  51     -27.367 -15.583 -16.027  1.00  0.00      PA   C  
ATOM    419  O   GLU A  51     -28.054 -14.969 -15.204  1.00  0.00      PA   O  
ATOM    420  CB  GLU A  51     -28.275 -17.755 -16.878  1.00  0.00      PA   C  
ATOM    421  CG  GLU A  51     -28.172 -19.272 -16.939  1.00  0.00      PA   C  
ATOM    422  CD  GLU A  51     -29.280 -19.900 -17.761  1.00  0.00      PA   C  
ATOM    423  OE1 GLU A  51     -30.202 -19.167 -18.177  1.00  0.00      PA   O  
ATOM    424  OE2 GLU A  51     -29.234 -21.128 -17.986  1.00  0.00      PA   O1-
ATOM    425  N   PRO A  52     -27.553 -14.682 -16.347  1.00  0.00      PA   N  
ATOM    426  CA  PRO A  52     -27.662 -13.224 -16.478  1.00  0.00      PA   C  
ATOM    427  C   PRO A  52     -29.075 -12.792 -16.840  1.00  0.00      PA   C  
ATOM    428  O   PRO A  52     -29.853 -13.550 -17.425  1.00  0.00      PA   O  
ATOM    429  CB  PRO A  52     -26.669 -12.891 -17.598  1.00  0.00      PA   C  
ATOM    430  CG  PRO A  52     -26.546 -14.153 -18.382  1.00  0.00      PA   C  
ATOM    431  CD  PRO A  52     -26.680 -15.265 -17.382  1.00  0.00      PA   C  
ATOM    432  N   LEU A  53     -29.792 -12.100 -16.331  1.00  0.00      PA   N  
ATOM    433  CA  LEU A  53     -31.160 -11.615 -16.476  1.00  0.00      PA   C  
ATOM    434  C   LEU A  53     -31.262 -10.185 -17.000  1.00  0.00      PA   C  
ATOM    435  O   LEU A  53     -32.363  -9.619 -16.978  1.00  0.00      PA   O  
ATOM    436  CB  LEU A  53     -31.903 -11.704 -15.137  1.00  0.00      PA   C  
ATOM    437  CG  LEU A  53     -32.160 -13.085 -14.533  1.00  0.00      PA   C  
ATOM    438  CD1 LEU A  53     -32.789 -12.933 -13.159  1.00  0.00      PA   C  
ATOM    439  CD2 LEU A  53     -33.040 -13.925 -15.444  1.00  0.00      PA   C  
ATOM    440  N   GLY A  54     -30.962  -9.150 -16.526  1.00  0.00      PA   N  
ATOM    441  CA  GLY A  54     -31.019  -7.777 -17.011  1.00  0.00      PA   C  
ATOM    442  C   GLY A  54     -31.967  -7.571 -18.175  1.00  0.00      PA   C  
ATOM    443  O   GLY A  54     -32.426  -6.440 -18.404  1.00  0.00      PA   O  
ATOM    444  N   GLU A  55     -31.853  -8.229 -19.228  1.00  0.00      PA   N  
ATOM    445  CA  GLU A  55     -32.805  -8.144 -20.330  1.00  0.00      PA   C  
ATOM    446  C   GLU A  55     -34.148  -7.589 -19.871  1.00  0.00      PA   C  
ATOM    447  O   GLU A  55     -34.841  -6.919 -20.645  1.00  0.00      PA   O  
ATOM    448  CB  GLU A  55     -32.978  -9.527 -20.962  1.00  0.00      PA   C  
ATOM    449  CG  GLU A  55     -33.868  -9.569 -22.192  1.00  0.00      PA   C  
ATOM    450  CD  GLU A  55     -33.949 -10.959 -22.800  1.00  0.00      PA   C  
ATOM    451  OE1 GLU A  55     -33.322 -11.888 -22.248  1.00  0.00      PA   O  
ATOM    452  OE2 GLU A  55     -34.639 -11.122 -23.828  1.00  0.00      PA   O1-
ATOM    453  N   ARG A  56     -34.925  -9.109 -19.180  1.00  0.00      PA   N  
ATOM    454  CA  ARG A  56     -36.147  -8.528 -18.635  1.00  0.00      PA   C  
ATOM    455  C   ARG A  56     -35.984  -7.032 -18.392  1.00  0.00      PA   C  
ATOM    456  O   ARG A  56     -36.866  -6.235 -18.739  1.00  0.00      PA   O  
ATOM    457  CB  ARG A  56     -36.528  -9.244 -17.338  1.00  0.00      PA   C  
ATOM    458  CG  ARG A  56     -37.805  -8.735 -16.695  1.00  0.00      PA   C  
ATOM    459  CD  ARG A  56     -38.136  -9.532 -15.445  1.00  0.00      PA   C  
ATOM    460  NE  ARG A  56     -39.323  -9.022 -14.767  1.00  0.00      PA   N  
ATOM    461  CZ  ARG A  56     -39.830  -9.550 -13.658  1.00  0.00      PA   C  
ATOM    462  NH1 ARG A  56     -39.253 -10.606 -13.103  1.00  0.00      PA   N1+
ATOM    463  NH2 ARG A  56     -40.914  -9.022 -13.104  1.00  0.00      PA   N  
ATOM    464  N   LEU A  57     -36.062  -6.880 -16.712  1.00  0.00      PA   N  
ATOM    465  CA  LEU A  57     -35.848  -5.476 -16.378  1.00  0.00      PA   C  
ATOM    466  C   LEU A  57     -35.825  -4.603 -17.627  1.00  0.00      PA   C  
ATOM    467  O   LEU A  57     -36.346  -3.479 -17.616  1.00  0.00      PA   O  
ATOM    468  CB  LEU A  57     -34.550  -5.319 -15.584  1.00  0.00      PA   C  
ATOM    469  CG  LEU A  57     -34.194  -3.909 -15.107  1.00  0.00      PA   C  
ATOM    470  CD1 LEU A  57     -35.266  -3.370 -14.180  1.00  0.00      PA   C  
ATOM    471  CD2 LEU A  57     -32.843  -3.907 -14.410  1.00  0.00      PA   C  
ATOM    472  N   TYR A  58     -35.384  -4.051 -18.122  1.00  0.00      PA   N  
ATOM    473  CA  TYR A  58     -35.363  -3.281 -19.364  1.00  0.00      PA   C  
ATOM    474  C   TYR A  58     -36.778  -3.015 -19.870  1.00  0.00      PA   C  
ATOM    475  O   TYR A  58     -37.143  -1.868 -20.165  1.00  0.00      PA   O  
ATOM    476  CB  TYR A  58     -34.539  -4.016 -20.422  1.00  0.00      PA   C  
ATOM    477  CG  TYR A  58     -34.474  -3.275 -21.737  1.00  0.00      PA   C  
ATOM    478  CD1 TYR A  58     -33.446  -2.347 -21.983  1.00  0.00      PA   C  
ATOM    479  CD2 TYR A  58     -35.481  -3.448 -22.704  1.00  0.00      PA   C  
ATOM    480  CE1 TYR A  58     -33.439  -1.591 -23.165  1.00  0.00      PA   C  
ATOM    481  CE2 TYR A  58     -35.475  -2.689 -23.883  1.00  0.00      PA   C  
ATOM    482  CZ  TYR A  58     -34.456  -1.760 -24.110  1.00  0.00      PA   C  
ATOM    483  OH  TYR A  58     -34.459  -0.975 -25.277  1.00  0.00      PA   O  
ATOM    484  N   THR A  59     -37.261  -4.714 -20.404  1.00  0.00      PA   N  
ATOM    485  CA  THR A  59     -38.613  -4.568 -20.939  1.00  0.00      PA   C  
ATOM    486  C   THR A  59     -39.467  -3.671 -20.051  1.00  0.00      PA   C  
ATOM    487  O   THR A  59     -40.138  -2.756 -20.540  1.00  0.00      PA   O  
ATOM    488  CB  THR A  59     -39.265  -5.942 -21.100  1.00  0.00      PA   C  
ATOM    489  CG2 THR A  59     -38.459  -6.807 -22.057  1.00  0.00      PA   C  
ATOM    490  OG1 THR A  59     -39.344  -6.590 -19.824  1.00  0.00      PA   O  
ATOM    491  N   GLU A  60     -40.222  -5.009 -18.902  1.00  0.00      PA   N  
ATOM    492  CA  GLU A  60     -40.993  -4.173 -17.984  1.00  0.00      PA   C  
ATOM    493  C   GLU A  60     -40.570  -2.711 -18.084  1.00  0.00      PA   C  
ATOM    494  O   GLU A  60     -41.420  -1.808 -18.133  1.00  0.00      PA   O  
ATOM    495  CB  GLU A  60     -40.829  -4.682 -16.552  1.00  0.00      PA   C  
ATOM    496  CG  GLU A  60     -41.416  -6.063 -16.301  1.00  0.00      PA   C  
ATOM    497  CD  GLU A  60     -42.930  -6.080 -16.383  1.00  0.00      PA   C  
ATOM    498  OE1 GLU A  60     -43.557  -5.057 -16.039  1.00  0.00      PA   O  
ATOM    499  OE2 GLU A  60     -43.493  -7.120 -16.785  1.00  0.00      PA   O1-
ATOM    500  N   THR A  61     -40.127  -2.116 -17.060  1.00  0.00      PA   N  
ATOM    501  CA  THR A  61     -39.630  -0.753 -17.212  1.00  0.00      PA   C  
ATOM    502  C   THR A  61     -40.171  -0.111 -18.484  1.00  0.00      PA   C  
ATOM    503  O   THR A  61     -40.626   1.039 -18.467  1.00  0.00      PA   O  
ATOM    504  CB  THR A  61     -38.100  -0.752 -17.214  1.00  0.00      PA   C  
ATOM    505  CG2 THR A  61     -37.566   0.665 -17.367  1.00  0.00      PA   C  
ATOM    506  OG1 THR A  61     -37.618  -1.307 -15.984  1.00  0.00      PA   O  
ATOM    507  N   LYS A  62     -39.927  -0.356 -19.586  1.00  0.00      PA   N  
ATOM    508  CA  LYS A  62     -40.454   0.185 -20.837  1.00  0.00      PA   C  
ATOM    509  C   LYS A  62     -41.946   0.483 -20.726  1.00  0.00      PA   C  
ATOM    510  O   LYS A  62     -42.438   1.460 -21.306  1.00  0.00      PA   O  
ATOM    511  CB  LYS A  62     -40.176  -0.786 -21.986  1.00  0.00      PA   C  
ATOM    512  CG  LYS A  62     -40.549  -0.252 -23.360  1.00  0.00      PA   C  
ATOM    513  CD  LYS A  62     -40.095  -1.199 -24.461  1.00  0.00      PA   C  
ATOM    514  CE  LYS A  62     -40.434  -0.653 -25.839  1.00  0.00      PA   C  
ATOM    515  NZ  LYS A  62     -39.976  -1.559 -26.929  1.00  0.00      PA   N1+
ATOM    516  N   ILE A  63     -42.697  -1.006 -20.560  1.00  0.00      PA   N  
ATOM    517  CA  ILE A  63     -44.123  -0.759 -20.354  1.00  0.00      PA   C  
ATOM    518  C   ILE A  63     -44.334   0.563 -19.626  1.00  0.00      PA   C  
ATOM    519  O   ILE A  63     -45.140   1.406 -20.047  1.00  0.00      PA   O  
ATOM    520  CB  ILE A  63     -44.767  -1.930 -19.590  1.00  0.00      PA   C  
ATOM    521  CG1 ILE A  63     -44.696  -3.215 -20.418  1.00  0.00      PA   C  
ATOM    522  CG2 ILE A  63     -46.209  -1.604 -19.231  1.00  0.00      PA   C  
ATOM    523  CD  ILE A  63     -45.053  -4.461 -19.638  1.00  0.00      PA   C  
ATOM    524  N   PHE A  64     -44.502   0.102 -17.911  1.00  0.00      PA   N  
ATOM    525  CA  PHE A  64     -44.612   1.368 -17.187  1.00  0.00      PA   C  
ATOM    526  C   PHE A  64     -44.245   2.547 -18.080  1.00  0.00      PA   C  
ATOM    527  O   PHE A  64     -44.885   3.605 -18.021  1.00  0.00      PA   O  
ATOM    528  CB  PHE A  64     -43.729   1.342 -15.940  1.00  0.00      PA   C  
ATOM    529  CG  PHE A  64     -43.801   2.601 -15.123  1.00  0.00      PA   C  
ATOM    530  CD1 PHE A  64     -44.908   2.869 -14.334  1.00  0.00      PA   C  
ATOM    531  CD2 PHE A  64     -42.762   3.517 -15.142  1.00  0.00      PA   C  
ATOM    532  CE1 PHE A  64     -44.978   4.026 -13.581  1.00  0.00      PA   C  
ATOM    533  CE2 PHE A  64     -42.827   4.677 -14.392  1.00  0.00      PA   C  
ATOM    534  CZ  PHE A  64     -43.937   4.930 -13.610  1.00  0.00      PA   C  
ATOM    535  N   LEU A  65     -43.465   3.346 -17.878  1.00  0.00      PA   N  
ATOM    536  CA  LEU A  65     -43.101   4.389 -18.831  1.00  0.00      PA   C  
ATOM    537  C   LEU A  65     -44.276   4.737 -19.738  1.00  0.00      PA   C  
ATOM    538  O   LEU A  65     -44.617   5.914 -19.908  1.00  0.00      PA   O  
ATOM    539  CB  LEU A  65     -41.894   3.945 -19.660  1.00  0.00      PA   C  
ATOM    540  CG  LEU A  65     -40.563   3.783 -18.920  1.00  0.00      PA   C  
ATOM    541  CD1 LEU A  65     -39.512   3.171 -19.832  1.00  0.00      PA   C  
ATOM    542  CD2 LEU A  65     -40.085   5.117 -18.368  1.00  0.00      PA   C  
ATOM    543  N   GLU A  66     -44.619   3.897 -20.668  1.00  0.00      PA   N  
ATOM    544  CA  GLU A  66     -45.753   4.145 -21.555  1.00  0.00      PA   C  
ATOM    545  C   GLU A  66     -46.873   4.881 -20.831  1.00  0.00      PA   C  
ATOM    546  O   GLU A  66     -47.405   5.881 -21.335  1.00  0.00      PA   O  
ATOM    547  CB  GLU A  66     -46.269   2.825 -22.132  1.00  0.00      PA   C  
ATOM    548  CG  GLU A  66     -47.418   2.998 -23.114  1.00  0.00      PA   C  
ATOM    549  CD  GLU A  66     -47.894   1.683 -23.697  1.00  0.00      PA   C  
ATOM    550  OE1 GLU A  66     -47.339   0.629 -23.322  1.00  0.00      PA   O  
ATOM    551  OE2 GLU A  66     -48.826   1.704 -24.530  1.00  0.00      PA   O1-
ATOM    552  N   ASN A  67     -47.657   3.311 -19.894  1.00  0.00      PA   N  
ATOM    553  CA  ASN A  67     -48.749   3.938 -19.156  1.00  0.00      PA   C  
ATOM    554  C   ASN A  67     -48.443   5.398 -18.841  1.00  0.00      PA   C  
ATOM    555  O   ASN A  67     -49.313   6.268 -18.983  1.00  0.00      PA   O  
ATOM    556  CB  ASN A  67     -49.030   3.155 -17.874  1.00  0.00      PA   C  
ATOM    557  CG  ASN A  67     -49.637   1.793 -18.146  1.00  0.00      PA   C  
ATOM    558  ND2 ASN A  67     -49.178   0.783 -17.416  1.00  0.00      PA   N  
ATOM    559  OD1 ASN A  67     -50.508   1.648 -19.005  1.00  0.00      PA   O  
ATOM    560  N   SER A  68     -47.989   5.586 -17.433  1.00  0.00      PA   N  
ATOM    561  CA  SER A  68     -47.619   6.967 -17.134  1.00  0.00      PA   C  
ATOM    562  C   SER A  68     -47.673   7.832 -18.389  1.00  0.00      PA   C  
ATOM    563  O   SER A  68     -48.182   8.964 -18.356  1.00  0.00      PA   O  
ATOM    564  CB  SER A  68     -46.224   7.000 -16.506  1.00  0.00      PA   C  
ATOM    565  OG  SER A  68     -45.798   8.332 -16.187  0.00  0.00      PA   O  
ATOM    566  N   VAL A  69     -46.951   8.437 -18.940  1.00  0.00      PA   N  
ATOM    567  CA  VAL A  69     -46.982   9.174 -20.202  1.00  0.00      PA   C  
ATOM    568  C   VAL A  69     -48.413   9.512 -20.599  1.00  0.00      PA   C  
ATOM    569  O   VAL A  69     -48.697  10.622 -21.066  1.00  0.00      PA   O  
ATOM    570  CB  VAL A  69     -46.259   8.378 -21.305  1.00  0.00      PA   C  
ATOM    571  CG1 VAL A  69     -46.494   9.013 -22.662  1.00  0.00      PA   C  
ATOM    572  CG2 VAL A  69     -44.769   8.313 -21.019  1.00  0.00      PA   C  
ATOM    573  N   ARG A  70     -49.205   8.324 -20.930  1.00  0.00      PA   N  
ATOM    574  CA  ARG A  70     -50.590   8.599 -21.307  1.00  0.00      PA   C  
ATOM    575  C   ARG A  70     -51.254   9.575 -20.342  1.00  0.00      PA   C  
ATOM    576  O   ARG A  70     -52.074  10.404 -20.759  1.00  0.00      PA   O  
ATOM    577  CB  ARG A  70     -51.387   7.300 -21.404  1.00  0.00      PA   C  
ATOM    578  CG  ARG A  70     -51.027   6.464 -22.619  1.00  0.00      PA   C  
ATOM    579  CD  ARG A  70     -51.925   5.249 -22.749  1.00  0.00      PA   C  
ATOM    580  NE  ARG A  70     -51.569   4.442 -23.913  1.00  0.00      PA   N  
ATOM    581  CZ  ARG A  70     -52.050   4.648 -25.135  1.00  0.00      PA   C  
ATOM    582  NH1 ARG A  70     -52.907   5.636 -25.354  1.00  0.00      PA   N1+
ATOM    583  NH2 ARG A  70     -51.674   3.868 -26.138  1.00  0.00      PA   N  
ATOM    584  N   SER A  71     -51.525   8.544 -18.805  1.00  0.00      PA   N  
ATOM    585  CA  SER A  71     -52.039   9.530 -17.857  1.00  0.00      PA   C  
ATOM    586  C   SER A  71     -51.620  10.939 -18.256  1.00  0.00      PA   C  
ATOM    587  O   SER A  71     -52.456  11.848 -18.349  1.00  0.00      PA   O  
ATOM    588  CB  SER A  71     -51.560   9.212 -16.441  1.00  0.00      PA   C  
ATOM    589  OG  SER A  71     -52.042  10.156 -15.475  0.00  0.00      PA   O  
ATOM    590  N   LEU A  72     -50.733  11.505 -17.500  1.00  0.00      PA   N  
ATOM    591  CA  LEU A  72     -50.282  12.817 -17.944  1.00  0.00      PA   C  
ATOM    592  C   LEU A  72     -50.735  13.145 -19.360  1.00  0.00      PA   C  
ATOM    593  O   LEU A  72     -50.643  14.308 -19.766  1.00  0.00      PA   O  
ATOM    594  CB  LEU A  72     -48.759  12.923 -17.834  1.00  0.00      PA   C  
ATOM    595  CG  LEU A  72     -48.223  13.289 -16.445  1.00  0.00      PA   C  
ATOM    596  CD1 LEU A  72     -48.395  12.152 -15.451  1.00  0.00      PA   C  
ATOM    597  CD2 LEU A  72     -46.764  13.705 -16.525  1.00  0.00      PA   C  
ATOM    598  N   SER A  73     -50.597  13.071 -20.264  1.00  0.00      PA   N  
ATOM    599  CA  SER A  73     -51.243  13.365 -21.537  1.00  0.00      PA   C  
ATOM    600  C   SER A  73     -52.654  13.897 -21.344  1.00  0.00      PA   C  
ATOM    601  O   SER A  73     -53.115  14.719 -22.143  1.00  0.00      PA   O  
ATOM    602  CB  SER A  73     -51.277  12.122 -22.428  1.00  0.00      PA   C  
ATOM    603  OG  SER A  73     -51.906  12.371 -23.692  0.00  0.00      PA   O  
ATOM    604  N   LYS A  74     -53.531  12.723 -20.537  1.00  0.00      PA   N  
ATOM    605  CA  LYS A  74     -54.844  13.291 -20.254  1.00  0.00      PA   C  
ATOM    606  C   LYS A  74     -54.732  14.650 -19.574  1.00  0.00      PA   C  
ATOM    607  O   LYS A  74     -55.559  15.533 -19.828  1.00  0.00      PA   O  
ATOM    608  CB  LYS A  74     -55.668  12.330 -19.396  1.00  0.00      PA   C  
ATOM    609  CG  LYS A  74     -57.100  12.792 -19.167  1.00  0.00      PA   C  
ATOM    610  CD  LYS A  74     -57.879  12.805 -20.476  1.00  0.00      PA   C  
ATOM    611  CE  LYS A  74     -59.306  13.291 -20.278  1.00  0.00      PA   C  
ATOM    612  NZ  LYS A  74     -60.113  12.344 -19.463  1.00  0.00      PA   N1+
ATOM    613  N   ARG A  75     -54.364  14.457 -17.998  1.00  0.00      PA   N  
ATOM    614  CA  ARG A  75     -54.116  15.786 -17.444  1.00  0.00      PA   C  
ATOM    615  C   ARG A  75     -53.656  16.753 -18.527  1.00  0.00      PA   C  
ATOM    616  O   ARG A  75     -54.125  17.895 -18.594  1.00  0.00      PA   O  
ATOM    617  CB  ARG A  75     -53.083  15.711 -16.321  1.00  0.00      PA   C  
ATOM    618  CG  ARG A  75     -52.686  17.077 -15.772  1.00  0.00      PA   C  
ATOM    619  CD  ARG A  75     -53.856  17.787 -15.107  1.00  0.00      PA   C  
ATOM    620  NE  ARG A  75     -54.339  17.069 -13.931  1.00  0.00      PA   N  
ATOM    621  CZ  ARG A  75     -53.821  17.203 -12.715  1.00  0.00      PA   C  
ATOM    622  NH1 ARG A  75     -52.804  18.030 -12.512  1.00  0.00      PA   N1+
ATOM    623  NH2 ARG A  75     -54.320  16.511 -11.700  1.00  0.00      PA   N  
ATOM    624  N   VAL A  76     -52.519  17.170 -18.633  1.00  0.00      PA   N  
ATOM    625  CA  VAL A  76     -52.035  18.027 -19.710  1.00  0.00      PA   C  
ATOM    626  C   VAL A  76     -53.159  18.335 -20.691  1.00  0.00      PA   C  
ATOM    627  O   VAL A  76     -53.274  19.458 -21.193  1.00  0.00      PA   O  
ATOM    628  CB  VAL A  76     -50.831  17.374 -20.410  1.00  0.00      PA   C  
ATOM    629  CG1 VAL A  76     -50.249  18.212 -21.569  1.00  0.00      PA   C  
ATOM    630  CG2 VAL A  76     -49.695  17.041 -19.423  1.00  0.00      PA   C  
ATOM    631  N   LEU A  77     -53.806  17.659 -21.291  1.00  0.00      PA   N  
ATOM    632  CA  LEU A  77     -54.946  17.892 -22.171  1.00  0.00      PA   C  
ATOM    633  C   LEU A  77     -55.972  18.812 -21.522  1.00  0.00      PA   C  
ATOM    634  O   LEU A  77     -56.665  19.558 -22.224  1.00  0.00      PA   O  
ATOM    635  CB  LEU A  77     -55.588  16.557 -22.555  1.00  0.00      PA   C  
ATOM    636  CG  LEU A  77     -56.743  16.594 -23.558  1.00  0.00      PA   C  
ATOM    637  CD1 LEU A  77     -56.274  17.133 -24.901  1.00  0.00      PA   C  
ATOM    638  CD2 LEU A  77     -57.362  15.213 -23.716  1.00  0.00      PA   C  
ATOM    639  N   GLU A  78     -56.617  18.039 -20.164  1.00  0.00      PA   N  
ATOM    640  CA  GLU A  78     -57.516  18.953 -19.465  1.00  0.00      PA   C  
ATOM    641  C   GLU A  78     -57.093  20.403 -19.664  1.00  0.00      PA   C  
ATOM    642  O   GLU A  78     -57.942  21.290 -19.811  1.00  0.00      PA   O  
ATOM    643  CB  GLU A  78     -57.557  18.613 -17.975  1.00  0.00      PA   C  
ATOM    644  CG  GLU A  78     -58.486  19.501 -17.165  1.00  0.00      PA   C  
ATOM    645  CD  GLU A  78     -58.497  19.143 -15.692  1.00  0.00      PA   C  
ATOM    646  OE1 GLU A  78     -57.768  18.207 -15.301  1.00  0.00      PA   O  
ATOM    647  OE2 GLU A  78     -59.230  19.801 -14.925  1.00  0.00      PA   O1-
ATOM    648  N   SER A  79     -56.268  20.913 -18.550  1.00  0.00      PA   N  
ATOM    649  CA  SER A  79     -55.752  22.261 -18.739  1.00  0.00      PA   C  
ATOM    650  C   SER A  79     -56.137  22.794 -20.113  1.00  0.00      PA   C  
ATOM    651  O   SER A  79     -55.672  22.283 -21.137  1.00  0.00      PA   O  
ATOM    652  CB  SER A  79     -54.231  22.281 -18.564  1.00  0.00      PA   C  
ATOM    653  OG  SER A  79     -53.865  21.921 -17.243  1.00  0.00      PA   O  
ATOM    654  N   GLU A  80     -56.543  24.580 -19.672  1.00  0.00      PA   N  
ATOM    655  CA  GLU A  80     -57.020  25.153 -20.929  1.00  0.00      PA   C  
ATOM    656  C   GLU A  80     -55.911  26.022 -21.509  1.00  0.00      PA   C  
ATOM    657  O   GLU A  80     -55.690  27.151 -21.063  1.00  0.00      PA   O  
ATOM    658  CB  GLU A  80     -58.300  25.949 -20.703  1.00  0.00      PA   C  
ATOM    659  CG  GLU A  80     -59.046  26.318 -21.981  1.00  0.00      PA   C  
ATOM    660  CD  GLU A  80     -58.528  27.589 -22.626  1.00  0.00      PA   C  
ATOM    661  OE1 GLU A  80     -58.024  28.469 -21.897  1.00  0.00      PA   O  
ATOM    662  OE2 GLU A  80     -58.627  27.708 -23.866  1.00  0.00      PA   O1-
ATOM    663  N   GLU A  81     -55.038  26.286 -21.493  1.00  0.00      PA   N  
ATOM    664  CA  GLU A  81     -53.964  26.935 -22.241  1.00  0.00      PA   C  
ATOM    665  C   GLU A  81     -52.731  27.218 -21.392  1.00  0.00      PA   C  
ATOM    666  O   GLU A  81     -51.733  27.717 -21.926  1.00  0.00      PA   O  
ATOM    667  CB  GLU A  81     -54.423  28.240 -22.908  1.00  0.00      PA   C  
ATOM    668  CG  GLU A  81     -55.435  28.030 -24.021  1.00  0.00      PA   C  
ATOM    669  CD  GLU A  81     -55.889  29.329 -24.650  1.00  0.00      PA   C  
ATOM    670  OE1 GLU A  81     -55.509  30.403 -24.138  1.00  0.00      PA   O  
ATOM    671  OE2 GLU A  81     -56.626  29.277 -25.657  1.00  0.00      PA   O1-
ATOM    672  N   GLN A  82     -53.052  26.760 -19.936  1.00  0.00      PA   N  
ATOM    673  CA  GLN A  82     -51.873  26.846 -19.078  1.00  0.00      PA   C  
ATOM    674  C   GLN A  82     -51.298  25.469 -18.789  1.00  0.00      PA   C  
ATOM    675  O   GLN A  82     -50.825  25.194 -17.682  1.00  0.00      PA   O  
ATOM    676  CB  GLN A  82     -52.203  27.574 -17.779  1.00  0.00      PA   C  
ATOM    677  CG  GLN A  82     -52.490  29.055 -17.952  1.00  0.00      PA   C  
ATOM    678  CD  GLN A  82     -52.774  29.751 -16.636  1.00  0.00      PA   C  
ATOM    679  NE2 GLN A  82     -52.953  31.065 -16.687  1.00  0.00      PA   N  
ATOM    680  OE1 GLN A  82     -52.826  29.114 -15.583  1.00  0.00      PA   O  
ATOM    681  N   VAL A  83     -50.985  24.838 -20.277  1.00  0.00      PA   N  
ATOM    682  CA  VAL A  83     -50.444  23.494 -20.109  1.00  0.00      PA   C  
ATOM    683  C   VAL A  83     -48.937  23.553 -19.903  1.00  0.00      PA   C  
ATOM    684  O   VAL A  83     -48.347  22.658 -19.285  1.00  0.00      PA   O  
ATOM    685  CB  VAL A  83     -50.821  22.626 -21.327  1.00  0.00      PA   C  
ATOM    686  CG1 VAL A  83     -50.353  21.186 -21.141  1.00  0.00      PA   C  
ATOM    687  CG2 VAL A  83     -52.316  22.697 -21.599  1.00  0.00      PA   C  
ATOM    688  N   LEU A  84     -48.505  24.928 -19.537  1.00  0.00      PA   N  
ATOM    689  CA  LEU A  84     -47.062  25.077 -19.416  1.00  0.00      PA   C  
ATOM    690  C   LEU A  84     -46.625  25.589 -18.048  1.00  0.00      PA   C  
ATOM    691  O   LEU A  84     -45.445  25.462 -17.706  1.00  0.00      PA   O  
ATOM    692  CB  LEU A  84     -46.549  26.004 -20.524  1.00  0.00      PA   C  
ATOM    693  CG  LEU A  84     -47.163  27.404 -20.655  1.00  0.00      PA   C  
ATOM    694  CD1 LEU A  84     -46.474  28.432 -19.768  1.00  0.00      PA   C  
ATOM    695  CD2 LEU A  84     -47.152  27.854 -22.110  1.00  0.00      PA   C  
ATOM    696  N   VAL A  85     -48.145  25.162 -17.037  1.00  0.00      PA   N  
ATOM    697  CA  VAL A  85     -47.791  25.623 -15.696  1.00  0.00      PA   C  
ATOM    698  C   VAL A  85     -47.774  24.455 -14.717  1.00  0.00      PA   C  
ATOM    699  O   VAL A  85     -46.747  24.155 -14.095  1.00  0.00      PA   O  
ATOM    700  CB  VAL A  85     -48.753  26.732 -15.234  1.00  0.00      PA   C  
ATOM    701  CG1 VAL A  85     -48.445  27.137 -13.801  1.00  0.00      PA   C  
ATOM    702  CG2 VAL A  85     -48.661  27.931 -16.163  1.00  0.00      PA   C  
ATOM    703  N   MET A  86     -48.789  23.340 -15.472  1.00  0.00      PA   N  
ATOM    704  CA  MET A  86     -48.821  22.101 -14.704  1.00  0.00      PA   C  
ATOM    705  C   MET A  86     -47.930  21.031 -15.317  1.00  0.00      PA   C  
ATOM    706  O   MET A  86     -47.522  20.100 -14.614  1.00  0.00      PA   O  
ATOM    707  CB  MET A  86     -50.257  21.583 -14.587  1.00  0.00      PA   C  
ATOM    708  CG  MET A  86     -51.157  22.431 -13.705  1.00  0.00      PA   C  
ATOM    709  SD  MET A  86     -50.581  22.486 -11.996  1.00  0.00      PA   S  
ATOM    710  CE  MET A  86     -50.887  20.797 -11.482  1.00  0.00      PA   C  
ATOM    711  N   TYR A  87     -47.112  21.790 -16.468  1.00  0.00      PA   N  
ATOM    712  CA  TYR A  87     -46.134  20.908 -17.088  1.00  0.00      PA   C  
ATOM    713  C   TYR A  87     -44.712  21.291 -16.702  1.00  0.00      PA   C  
ATOM    714  O   TYR A  87     -43.844  20.416 -16.600  1.00  0.00      PA   O  
ATOM    715  CB  TYR A  87     -46.304  20.933 -18.609  1.00  0.00      PA   C  
ATOM    716  CG  TYR A  87     -45.370  20.012 -19.359  1.00  0.00      PA   C  
ATOM    717  CD1 TYR A  87     -45.573  18.639 -19.363  1.00  0.00      PA   C  
ATOM    718  CD2 TYR A  87     -44.295  20.517 -20.079  1.00  0.00      PA   C  
ATOM    719  CE1 TYR A  87     -44.725  17.794 -20.052  1.00  0.00      PA   C  
ATOM    720  CE2 TYR A  87     -43.443  19.680 -20.772  1.00  0.00      PA   C  
ATOM    721  CZ  TYR A  87     -43.663  18.319 -20.755  1.00  0.00      PA   C  
ATOM    722  OH  TYR A  87     -42.818  17.480 -21.444  1.00  0.00      PA   O  
ATOM    723  N   SER A  88     -44.934  22.647 -15.681  1.00  0.00      PA   N  
ATOM    724  CA  SER A  88     -43.625  23.072 -15.196  1.00  0.00      PA   C  
ATOM    725  C   SER A  88     -43.411  22.637 -13.752  1.00  0.00      PA   C  
ATOM    726  O   SER A  88     -42.352  22.101 -13.405  1.00  0.00      PA   O  
ATOM    727  CB  SER A  88     -43.477  24.589 -15.327  1.00  0.00      PA   C  
ATOM    728  OG  SER A  88     -42.204  25.057 -14.862  0.00  0.00      PA   O  
ATOM    729  N   ARG A  89     -44.838  21.967 -13.330  1.00  0.00      PA   N  
ATOM    730  CA  ARG A  89     -44.754  21.451 -11.967  1.00  0.00      PA   C  
ATOM    731  C   ARG A  89     -44.722  19.929 -11.960  1.00  0.00      PA   C  
ATOM    732  O   ARG A  89     -44.136  19.322 -11.056  1.00  0.00      PA   O  
ATOM    733  CB  ARG A  89     -45.928  21.966 -11.134  1.00  0.00      PA   C  
ATOM    734  CG  ARG A  89     -45.984  23.482 -11.009  1.00  0.00      PA   C  
ATOM    735  CD  ARG A  89     -44.823  24.019 -10.185  1.00  0.00      PA   C  
ATOM    736  NE  ARG A  89     -44.895  25.470 -10.023  1.00  0.00      PA   N  
ATOM    737  CZ  ARG A  89     -43.963  26.201  -9.420  1.00  0.00      PA   C  
ATOM    738  NH1 ARG A  89     -42.881  25.621  -8.919  1.00  0.00      PA   N1+
ATOM    739  NH2 ARG A  89     -44.111  27.515  -9.320  1.00  0.00      PA   N  
ATOM    740  N   TYR A  90     -44.714  19.554 -13.584  1.00  0.00      PA   N  
ATOM    741  CA  TYR A  90     -44.691  18.099 -13.685  1.00  0.00      PA   C  
ATOM    742  C   TYR A  90     -43.283  17.594 -13.975  1.00  0.00      PA   C  
ATOM    743  O   TYR A  90     -42.747  16.751 -13.245  1.00  0.00      PA   O  
ATOM    744  CB  TYR A  90     -45.665  17.641 -14.773  1.00  0.00      PA   C  
ATOM    745  CG  TYR A  90     -45.699  16.139 -14.939  1.00  0.00      PA   C  
ATOM    746  CD1 TYR A  90     -46.601  15.359 -14.194  1.00  0.00      PA   C  
ATOM    747  CD2 TYR A  90     -44.779  15.495 -15.786  1.00  0.00      PA   C  
ATOM    748  CE1 TYR A  90     -46.567  13.959 -14.279  1.00  0.00      PA   C  
ATOM    749  CE2 TYR A  90     -44.744  14.095 -15.867  1.00  0.00      PA   C  
ATOM    750  CZ  TYR A  90     -45.636  13.330 -15.111  1.00  0.00      PA   C  
ATOM    751  OH  TYR A  90     -45.589  11.926 -15.165  1.00  0.00      PA   O  
ATOM    752  N   TRP A  91     -42.445  18.946 -14.464  1.00  0.00      PA   N  
ATOM    753  CA  TRP A  91     -41.108  18.487 -14.829  1.00  0.00      PA   C  
ATOM    754  C   TRP A  91     -40.078  18.873 -13.775  1.00  0.00      PA   C  
ATOM    755  O   TRP A  91     -39.215  18.062 -13.418  1.00  0.00      PA   O  
ATOM    756  CB  TRP A  91     -40.705  19.049 -16.191  1.00  0.00      PA   C  
ATOM    757  CG  TRP A  91     -39.346  18.600 -16.623  1.00  0.00      PA   C  
ATOM    758  CD1 TRP A  91     -38.965  17.329 -16.942  1.00  0.00      PA   C  
ATOM    759  CD2 TRP A  91     -38.175  19.415 -16.763  1.00  0.00      PA   C  
ATOM    760  CE2 TRP A  91     -37.126  18.573 -17.179  1.00  0.00      PA   C  
ATOM    761  CE3 TRP A  91     -37.915  20.777 -16.580  1.00  0.00      PA   C  
ATOM    762  NE1 TRP A  91     -37.634  17.304 -17.282  1.00  0.00      PA   N  
ATOM    763  CZ2 TRP A  91     -35.836  19.047 -17.416  1.00  0.00      PA   C  
ATOM    764  CZ3 TRP A  91     -36.634  21.247 -16.816  1.00  0.00      PA   C  
ATOM    765  CH2 TRP A  91     -35.612  20.383 -17.230  1.00  0.00      PA   C  
ATOM    766  N   GLU A  92     -40.880  19.579 -12.558  1.00  0.00      PA   N  
ATOM    767  CA  GLU A  92     -39.916  20.006 -11.550  1.00  0.00      PA   C  
ATOM    768  C   GLU A  92     -40.173  19.338 -10.205  1.00  0.00      PA   C  
ATOM    769  O   GLU A  92     -39.279  19.321  -9.352  1.00  0.00      PA   O  
ATOM    770  CB  GLU A  92     -39.934  21.533 -11.427  1.00  0.00      PA   C  
ATOM    771  CG  GLU A  92     -38.814  22.115 -10.575  1.00  0.00      PA   C  
ATOM    772  CD  GLU A  92     -38.767  23.630 -10.624  1.00  0.00      PA   C  
ATOM    773  OE1 GLU A  92     -39.622  24.231 -11.308  1.00  0.00      PA   O  
ATOM    774  OE2 GLU A  92     -37.870  24.219  -9.986  1.00  0.00      PA   O1-
ATOM    775  N   GLU A  93     -41.347  18.124 -10.671  1.00  0.00      PA   N  
ATOM    776  CA  GLU A  93     -41.619  17.240  -9.546  1.00  0.00      PA   C  
ATOM    777  C   GLU A  93     -41.598  15.767  -9.949  1.00  0.00      PA   C  
ATOM    778  O   GLU A  93     -42.163  14.932  -9.237  1.00  0.00      PA   O  
ATOM    779  CB  GLU A  93     -42.964  17.581  -8.901  1.00  0.00      PA   C  
ATOM    780  CG  GLU A  93     -42.994  18.886  -8.120  1.00  0.00      PA   C  
ATOM    781  CD  GLU A  93     -44.358  19.162  -7.512  1.00  0.00      PA   C  
ATOM    782  OE1 GLU A  93     -45.306  18.403  -7.807  1.00  0.00      PA   O  
ATOM    783  OE2 GLU A  93     -44.483  20.135  -6.741  1.00  0.00      PA   O1-
ATOM    784  N   TYR A  94     -40.374  15.952 -11.507  1.00  0.00      PA   N  
ATOM    785  CA  TYR A  94     -40.336  14.565 -11.954  1.00  0.00      PA   C  
ATOM    786  C   TYR A  94     -38.925  14.097 -12.297  1.00  0.00      PA   C  
ATOM    787  O   TYR A  94     -38.607  12.912 -12.147  1.00  0.00      PA   O  
ATOM    788  CB  TYR A  94     -41.255  14.373 -13.163  1.00  0.00      PA   C  
ATOM    789  CG  TYR A  94     -41.292  12.952 -13.679  1.00  0.00      PA   C  
ATOM    790  CD1 TYR A  94     -41.990  11.963 -12.998  1.00  0.00      PA   C  
ATOM    791  CD2 TYR A  94     -40.625  12.598 -14.845  1.00  0.00      PA   C  
ATOM    792  CE1 TYR A  94     -42.024  10.662 -13.465  1.00  0.00      PA   C  
ATOM    793  CE2 TYR A  94     -40.654  11.300 -15.321  1.00  0.00      PA   C  
ATOM    794  CZ  TYR A  94     -41.355  10.336 -14.626  1.00  0.00      PA   C  
ATOM    795  OH  TYR A  94     -41.387   9.042 -15.096  1.00  0.00      PA   O  
ATOM    796  N   SER A  95     -38.003  15.919 -11.941  1.00  0.00      PA   N  
ATOM    797  CA  SER A  95     -36.684  15.528 -12.431  1.00  0.00      PA   C  
ATOM    798  C   SER A  95     -35.787  15.048 -11.295  1.00  0.00      PA   C  
ATOM    799  O   SER A  95     -35.247  13.934 -11.338  1.00  0.00      PA   O  
ATOM    800  CB  SER A  95     -36.038  16.698 -13.178  1.00  0.00      PA   C  
ATOM    801  OG  SER A  95     -35.769  17.778 -12.300  1.00  0.00      PA   O  
ATOM    802  N   LYS A  96     -36.238  15.569 -10.013  1.00  0.00      PA   N  
ATOM    803  CA  LYS A  96     -35.378  15.196  -8.893  1.00  0.00      PA   C  
ATOM    804  C   LYS A  96     -35.874  13.927  -8.214  1.00  0.00      PA   C  
ATOM    805  O   LYS A  96     -35.071  13.083  -7.795  1.00  0.00      PA   O  
ATOM    806  CB  LYS A  96     -35.294  16.345  -7.888  1.00  0.00      PA   C  
ATOM    807  CG  LYS A  96     -34.594  17.590  -8.413  1.00  0.00      PA   C  
ATOM    808  CD  LYS A  96     -34.526  18.673  -7.347  1.00  0.00      PA   C  
ATOM    809  CE  LYS A  96     -33.751  19.887  -7.834  1.00  0.00      PA   C  
ATOM    810  NZ  LYS A  96     -34.463  20.599  -8.931  1.00  0.00      PA   N1+
ATOM    811  N   GLY A  97     -36.760  13.236  -9.281  1.00  0.00      PA   N  
ATOM    812  CA  GLY A  97     -37.302  12.010  -8.722  1.00  0.00      PA   C  
ATOM    813  C   GLY A  97     -37.040  10.805  -9.604  1.00  0.00      PA   C  
ATOM    814  O   GLY A  97     -36.809   9.699  -9.107  1.00  0.00      PA   O  
ATOM    815  N   ALA A  98     -35.936  11.876 -10.976  1.00  0.00      PA   N  
ATOM    816  CA  ALA A  98     -35.633  10.783 -11.893  1.00  0.00      PA   C  
ATOM    817  C   ALA A  98     -34.184  10.338 -11.755  1.00  0.00      PA   C  
ATOM    818  O   ALA A  98     -33.894   9.137 -11.688  1.00  0.00      PA   O  
ATOM    819  CB  ALA A  98     -35.936  11.204 -13.331  1.00  0.00      PA   C  
ATOM    820  N   ASP A  99     -33.470  11.776 -11.014  1.00  0.00      PA   N  
ATOM    821  CA  ASP A  99     -32.065  11.426 -10.835  1.00  0.00      PA   C  
ATOM    822  C   ASP A  99     -31.827  10.769  -9.482  1.00  0.00      PA   C  
ATOM    823  O   ASP A  99     -31.053   9.809  -9.374  1.00  0.00      PA   O  
ATOM    824  CB  ASP A  99     -31.187  12.668 -10.991  1.00  0.00      PA   C  
ATOM    825  CG  ASP A  99     -29.707  12.343 -10.950  1.00  0.00      PA   C  
ATOM    826  OD1 ASP A  99     -29.190  11.788 -11.943  1.00  0.00      PA   O  
ATOM    827  OD2 ASP A  99     -29.059  12.641  -9.924  1.00  0.00      PA   O1-
ATOM    828  N   TYR A 100     -32.989  10.511  -8.811  1.00  0.00      PA   N  
ATOM    829  CA  TYR A 100     -32.860   9.893  -7.494  1.00  0.00      PA   C  
ATOM    830  C   TYR A 100     -33.408   8.472  -7.484  1.00  0.00      PA   C  
ATOM    831  O   TYR A 100     -32.875   7.609  -6.776  1.00  0.00      PA   O  
ATOM    832  CB  TYR A 100     -33.561  10.748  -6.439  1.00  0.00      PA   C  
ATOM    833  CG  TYR A 100     -32.845  12.042  -6.119  1.00  0.00      PA   C  
ATOM    834  CD1 TYR A 100     -31.522  12.239  -6.493  1.00  0.00      PA   C  
ATOM    835  CD2 TYR A 100     -33.492  13.068  -5.440  1.00  0.00      PA   C  
ATOM    836  CE1 TYR A 100     -30.863  13.419  -6.202  1.00  0.00      PA   C  
ATOM    837  CE2 TYR A 100     -32.841  14.252  -5.146  1.00  0.00      PA   C  
ATOM    838  CZ  TYR A 100     -31.527  14.422  -5.528  1.00  0.00      PA   C  
ATOM    839  OH  TYR A 100     -30.876  15.599  -5.236  1.00  0.00      PA   O  
ATOM    840  N   MET A 101     -33.309   8.194  -9.326  1.00  0.00      PA   N  
ATOM    841  CA  MET A 101     -33.797   6.824  -9.441  1.00  0.00      PA   C  
ATOM    842  C   MET A 101     -32.822   5.954 -10.223  1.00  0.00      PA   C  
ATOM    843  O   MET A 101     -32.670   4.763  -9.926  1.00  0.00      PA   O  
ATOM    844  CB  MET A 101     -35.179   6.795 -10.095  1.00  0.00      PA   C  
ATOM    845  CG  MET A 101     -36.292   7.366  -9.236  1.00  0.00      PA   C  
ATOM    846  SD  MET A 101     -37.915   7.162  -9.994  1.00  0.00      PA   S  
ATOM    847  CE  MET A 101     -37.845   8.387 -11.296  1.00  0.00      PA   C  
ATOM    848  N   ASP A 102     -31.633   7.625 -10.832  1.00  0.00      PA   N  
ATOM    849  CA  ASP A 102     -30.632   6.860 -11.570  1.00  0.00      PA   C  
ATOM    850  C   ASP A 102     -29.459   6.493 -10.670  1.00  0.00      PA   C  
ATOM    851  O   ASP A 102     -28.923   5.382 -10.758  1.00  0.00      PA   O  
ATOM    852  CB  ASP A 102     -30.156   7.654 -12.788  1.00  0.00      PA   C  
ATOM    853  CG  ASP A 102     -29.371   6.803 -13.771  1.00  0.00      PA   C  
ATOM    854  OD1 ASP A 102     -29.194   5.592 -13.515  1.00  0.00      PA   O  
ATOM    855  OD2 ASP A 102     -28.930   7.345 -14.806  1.00  0.00      PA   O1-
ATOM    856  N   CYS A 103     -29.574   7.518  -9.425  1.00  0.00      PA   N  
ATOM    857  CA  CYS A 103     -28.560   7.179  -8.432  1.00  0.00      PA   C  
ATOM    858  C   CYS A 103     -29.105   6.214  -7.387  1.00  0.00      PA   C  
ATOM    859  O   CYS A 103     -28.335   5.469  -6.769  1.00  0.00      PA   O  
ATOM    860  CB  CYS A 103     -28.033   8.444  -7.757  1.00  0.00      PA   C  
ATOM    861  SG  CYS A 103     -27.112   9.552  -8.847  1.00  0.00      PA   S  
ATOM    862  N   LEU A 104     -30.007   5.287  -8.051  1.00  0.00      PA   N  
ATOM    863  CA  LEU A 104     -30.620   4.404  -7.069  1.00  0.00      PA   C  
ATOM    864  C   LEU A 104     -30.745   2.970  -7.571  1.00  0.00      PA   C  
ATOM    865  O   LEU A 104     -30.961   2.059  -6.763  1.00  0.00      PA   O  
ATOM    866  CB  LEU A 104     -31.996   4.951  -6.671  1.00  0.00      PA   C  
ATOM    867  CG  LEU A 104     -32.796   4.275  -5.553  1.00  0.00      PA   C  
ATOM    868  CD1 LEU A 104     -32.058   4.340  -4.229  1.00  0.00      PA   C  
ATOM    869  CD2 LEU A 104     -34.150   4.933  -5.422  1.00  0.00      PA   C  
ATOM    870  N   TYR A 105     -29.480   3.477  -9.418  1.00  0.00      PA   N  
ATOM    871  CA  TYR A 105     -29.601   2.158 -10.025  1.00  0.00      PA   C  
ATOM    872  C   TYR A 105     -28.275   1.709 -10.628  1.00  0.00      PA   C  
ATOM    873  O   TYR A 105     -28.226   1.166 -11.734  1.00  0.00      PA   O  
ATOM    874  CB  TYR A 105     -30.702   2.145 -11.083  1.00  0.00      PA   C  
ATOM    875  CG  TYR A 105     -32.100   2.274 -10.522  1.00  0.00      PA   C  
ATOM    876  CD1 TYR A 105     -32.353   2.056  -9.174  1.00  0.00      PA   C  
ATOM    877  CD2 TYR A 105     -33.168   2.618 -11.341  1.00  0.00      PA   C  
ATOM    878  CE1 TYR A 105     -33.628   2.174  -8.659  1.00  0.00      PA   C  
ATOM    879  CE2 TYR A 105     -34.446   2.738 -10.834  1.00  0.00      PA   C  
ATOM    880  CZ  TYR A 105     -34.671   2.515  -9.493  1.00  0.00      PA   C  
ATOM    881  OH  TYR A 105     -35.944   2.633  -8.984  1.00  0.00      PA   O  
ATOM    882  N   ARG A 106     -27.077   3.038  -9.943  1.00  0.00      PA   N  
ATOM    883  CA  ARG A 106     -25.765   2.654 -10.453  1.00  0.00      PA   C  
ATOM    884  C   ARG A 106     -25.609   1.137 -10.486  1.00  0.00      PA   C  
ATOM    885  O   ARG A 106     -25.278   0.559 -11.527  1.00  0.00      PA   O  
ATOM    886  CB  ARG A 106     -24.664   3.294  -9.606  1.00  0.00      PA   C  
ATOM    887  CG  ARG A 106     -23.259   3.010 -10.105  1.00  0.00      PA   C  
ATOM    888  CD  ARG A 106     -23.036   3.616 -11.481  1.00  0.00      PA   C  
ATOM    889  NE  ARG A 106     -23.226   5.064 -11.478  1.00  0.00      PA   N  
ATOM    890  CZ  ARG A 106     -22.283   5.940 -11.150  1.00  0.00      PA   C  
ATOM    891  NH1 ARG A 106     -21.076   5.519 -10.799  1.00  0.00      PA   N1+
ATOM    892  NH2 ARG A 106     -22.546   7.240 -11.175  1.00  0.00      PA   N  
ATOM    893  N   TYR A 107     -24.940   0.394 -10.440  1.00  0.00      PA   N  
ATOM    894  CA  TYR A 107     -24.859  -1.061 -10.413  1.00  0.00      PA   C  
ATOM    895  C   TYR A 107     -25.960  -1.711 -11.239  1.00  0.00      PA   C  
ATOM    896  O   TYR A 107     -25.790  -2.848 -11.692  1.00  0.00      PA   O  
ATOM    897  CB  TYR A 107     -24.917  -1.578  -8.974  1.00  0.00      PA   C  
ATOM    898  CG  TYR A 107     -24.738  -3.078  -8.871  1.00  0.00      PA   C  
ATOM    899  CD1 TYR A 107     -23.481  -3.654  -8.997  1.00  0.00      PA   C  
ATOM    900  CD2 TYR A 107     -25.826  -3.916  -8.663  1.00  0.00      PA   C  
ATOM    901  CE1 TYR A 107     -23.310  -5.023  -8.912  1.00  0.00      PA   C  
ATOM    902  CE2 TYR A 107     -25.665  -5.287  -8.578  1.00  0.00      PA   C  
ATOM    903  CZ  TYR A 107     -24.404  -5.834  -8.702  1.00  0.00      PA   C  
ATOM    904  OH  TYR A 107     -24.238  -7.197  -8.615  1.00  0.00      PA   O  
ATOM    905  N   LEU A 108     -26.023  -0.993 -12.564  1.00  0.00      PA   N  
ATOM    906  CA  LEU A 108     -27.074  -1.517 -13.429  1.00  0.00      PA   C  
ATOM    907  C   LEU A 108     -26.583  -1.703 -14.856  1.00  0.00      PA   C  
ATOM    908  O   LEU A 108     -27.116  -2.541 -15.594  1.00  0.00      PA   O  
ATOM    909  CB  LEU A 108     -28.288  -0.585 -13.401  1.00  0.00      PA   C  
ATOM    910  CG  LEU A 108     -29.509  -0.998 -14.227  1.00  0.00      PA   C  
ATOM    911  CD1 LEU A 108     -30.093  -2.306 -13.713  1.00  0.00      PA   C  
ATOM    912  CD2 LEU A 108     -30.559   0.103 -14.233  1.00  0.00      PA   C  
ATOM    913  N   ASN A 109     -25.154   0.323 -14.414  1.00  0.00      PA   N  
ATOM    914  CA  ASN A 109     -24.668   0.279 -15.784  1.00  0.00      PA   C  
ATOM    915  C   ASN A 109     -23.257  -0.273 -15.930  1.00  0.00      PA   C  
ATOM    916  O   ASN A 109     -22.871  -0.627 -17.049  1.00  0.00      PA   O  
ATOM    917  CB  ASN A 109     -24.722   1.681 -16.410  1.00  0.00      PA   C  
ATOM    918  CG  ASN A 109     -26.139   2.210 -16.531  1.00  0.00      PA   C  
ATOM    919  ND2 ASN A 109     -26.948   1.550 -17.350  1.00  0.00      PA   N  
ATOM    920  OD1 ASN A 109     -26.502   3.197 -15.892  1.00  0.00      PA   O  
ATOM    921  N   THR A 110     -22.191   0.860 -14.743  1.00  0.00      PA   N  
ATOM    922  CA  THR A 110     -20.857   0.278 -14.872  1.00  0.00      PA   C  
ATOM    923  C   THR A 110     -20.925  -1.234 -15.067  1.00  0.00      PA   C  
ATOM    924  O   THR A 110     -20.018  -1.820 -15.670  1.00  0.00      PA   O  
ATOM    925  CB  THR A 110     -19.992   0.625 -13.658  1.00  0.00      PA   C  
ATOM    926  CG2 THR A 110     -20.478  -0.099 -12.415  1.00  0.00      PA   C  
ATOM    927  OG1 THR A 110     -18.635   0.240 -13.915  1.00  0.00      PA   O  
ATOM    928  N   GLN A 111     -20.630  -1.696 -16.120  1.00  0.00      PA   N  
ATOM    929  CA  GLN A 111     -20.915  -3.095 -16.406  1.00  0.00      PA   C  
ATOM    930  C   GLN A 111     -21.941  -3.246 -17.522  1.00  0.00      PA   C  
ATOM    931  O   GLN A 111     -22.505  -4.332 -17.702  1.00  0.00      PA   O  
ATOM    932  CB  GLN A 111     -21.392  -3.810 -15.141  1.00  0.00      PA   C  
ATOM    933  CG  GLN A 111     -20.329  -3.938 -14.063  1.00  0.00      PA   C  
ATOM    934  CD  GLN A 111     -19.147  -4.779 -14.507  1.00  0.00      PA   C  
ATOM    935  NE2 GLN A 111     -19.363  -6.083 -14.635  1.00  0.00      PA   N  
ATOM    936  OE1 GLN A 111     -18.052  -4.262 -14.731  1.00  0.00      PA   O  
ATOM    937  N   PHE A 112     -21.580  -1.961 -18.522  1.00  0.00      PA   N  
ATOM    938  CA  PHE A 112     -22.532  -1.961 -19.618  1.00  0.00      PA   C  
ATOM    939  C   PHE A 112     -21.905  -1.553 -20.943  1.00  0.00      PA   C  
ATOM    940  O   PHE A 112     -22.528  -1.753 -21.992  1.00  0.00      PA   O  
ATOM    941  CB  PHE A 112     -23.707  -1.022 -19.290  1.00  0.00      PA   C  
ATOM    942  CG  PHE A 112     -24.820  -1.052 -20.298  1.00  0.00      PA   C  
ATOM    943  CD1 PHE A 112     -25.696  -2.123 -20.350  1.00  0.00      PA   C  
ATOM    944  CD2 PHE A 112     -25.004   0.002 -21.179  1.00  0.00      PA   C  
ATOM    945  CE1 PHE A 112     -26.725  -2.151 -21.270  1.00  0.00      PA   C  
ATOM    946  CE2 PHE A 112     -26.032  -0.020 -22.102  1.00  0.00      PA   C  
ATOM    947  CZ  PHE A 112     -26.893  -1.097 -22.147  1.00  0.00      PA   C  
ATOM    948  N   ILE A 113     -20.772   0.037 -20.375  1.00  0.00      PA   N  
ATOM    949  CA  ILE A 113     -20.102   0.417 -21.613  1.00  0.00      PA   C  
ATOM    950  C   ILE A 113     -19.760  -0.813 -22.446  1.00  0.00      PA   C  
ATOM    951  O   ILE A 113     -19.698  -0.740 -23.679  1.00  0.00      PA   O  
ATOM    952  CB  ILE A 113     -18.848   1.257 -21.298  1.00  0.00      PA   C  
ATOM    953  CG1 ILE A 113     -18.248   1.844 -22.577  1.00  0.00      PA   C  
ATOM    954  CG2 ILE A 113     -17.812   0.439 -20.534  1.00  0.00      PA   C  
ATOM    955  CD  ILE A 113     -17.207   2.915 -22.329  1.00  0.00      PA   C  
ATOM    956  N   LYS A 114     -18.461  -0.635 -23.181  1.00  0.00      PA   N  
ATOM    957  CA  LYS A 114     -18.118  -1.859 -23.892  1.00  0.00      PA   C  
ATOM    958  C   LYS A 114     -19.317  -2.528 -24.568  1.00  0.00      PA   C  
ATOM    959  O   LYS A 114     -19.134  -3.555 -25.226  1.00  0.00      PA   O  
ATOM    960  CB  LYS A 114     -17.452  -2.852 -22.934  1.00  0.00      PA   C  
ATOM    961  CG  LYS A 114     -18.370  -3.373 -21.843  1.00  0.00      PA   C  
ATOM    962  CD  LYS A 114     -17.659  -4.333 -20.910  1.00  0.00      PA   C  
ATOM    963  CE  LYS A 114     -18.604  -4.869 -19.847  1.00  0.00      PA   C  
ATOM    964  NZ  LYS A 114     -17.924  -5.812 -18.919  1.00  0.00      PA   N1+
ATOM    965  N   LYS A 115     -20.009  -2.282 -25.557  1.00  0.00      PA   N  
ATOM    966  CA  LYS A 115     -21.224  -2.892 -26.070  1.00  0.00      PA   C  
ATOM    967  C   LYS A 115     -21.841  -2.113 -27.221  1.00  0.00      PA   C  
ATOM    968  O   LYS A 115     -22.598  -2.707 -27.987  1.00  0.00      PA   O  
ATOM    969  CB  LYS A 115     -22.259  -3.034 -24.936  1.00  0.00      PA   C  
ATOM    970  CG  LYS A 115     -21.903  -4.020 -23.851  1.00  0.00      PA   C  
ATOM    971  CD  LYS A 115     -22.946  -4.016 -22.746  1.00  0.00      PA   C  
ATOM    972  CE  LYS A 115     -24.251  -4.648 -23.218  1.00  0.00      PA   C  
ATOM    973  NZ  LYS A 115     -25.239  -4.784 -22.111  1.00  0.00      PA   N1+
ATOM    974  N   ASN A 116     -23.589  -1.386 -26.819  1.00  0.00      PA   N  
ATOM    975  CA  ASN A 116     -23.914  -0.630 -28.039  1.00  0.00      PA   C  
ATOM    976  C   ASN A 116     -22.695  -0.760 -28.981  1.00  0.00      PA   C  
ATOM    977  O   ASN A 116     -21.983   0.210 -29.237  1.00  0.00      PA   O  
ATOM    978  CB  ASN A 116     -24.206   0.889 -27.809  1.00  0.00      PA   C  
ATOM    979  CG  ASN A 116     -25.410   1.341 -28.654  1.00  0.00      PA   C  
ATOM    980  ND2 ASN A 116     -26.321   0.382 -28.898  1.00  0.00      PA   N  
ATOM    981  OD1 ASN A 116     -25.585   2.536 -28.941  1.00  0.00      PA   O  
ATOM    982  N   PRO A 135     -26.695  -0.251 -29.611  1.00  0.00      PA   N  
ATOM    983  CA  PRO A 135     -27.451   0.972 -29.896  1.00  0.00      PA   C  
ATOM    984  C   PRO A 135     -27.738   1.807 -28.648  1.00  0.00      PA   C  
ATOM    985  O   PRO A 135     -28.302   1.296 -27.679  1.00  0.00      PA   O  
ATOM    986  CB  PRO A 135     -28.752   0.442 -30.507  1.00  0.00      PA   C  
ATOM    987  CG  PRO A 135     -28.900  -0.929 -29.944  1.00  0.00      PA   C  
ATOM    988  CD  PRO A 135     -27.505  -1.466 -29.810  1.00  0.00      PA   C  
ATOM    989  N   LEU A 136     -29.468   2.159 -28.596  1.00  0.00      PA   N  
ATOM    990  CA  LEU A 136     -29.817   3.153 -27.581  1.00  0.00      PA   C  
ATOM    991  C   LEU A 136     -29.319   2.753 -26.187  1.00  0.00      PA   C  
ATOM    992  O   LEU A 136     -30.096   2.513 -25.260  1.00  0.00      PA   O  
ATOM    993  CB  LEU A 136     -31.328   3.410 -27.573  1.00  0.00      PA   C  
ATOM    994  CG  LEU A 136     -31.871   4.440 -26.554  1.00  0.00      PA   C  
ATOM    995  CD1 LEU A 136     -33.396   4.572 -26.684  1.00  0.00      PA   C  
ATOM    996  CD2 LEU A 136     -31.568   4.047 -25.100  1.00  0.00      PA   C  
ATOM    997  N   MET A 137     -28.996   2.863 -25.521  1.00  0.00      PA   N  
ATOM    998  CA  MET A 137     -28.342   2.773 -24.224  1.00  0.00      PA   C  
ATOM    999  C   MET A 137     -28.037   4.192 -23.741  1.00  0.00      PA   C  
ATOM   1000  O   MET A 137     -28.565   5.169 -24.278  1.00  0.00      PA   O  
ATOM   1001  CB  MET A 137     -27.095   1.897 -24.317  1.00  0.00      PA   C  
ATOM   1002  CG  MET A 137     -26.298   1.714 -23.005  1.00  0.00      PA   C  
ATOM   1003  SD  MET A 137     -24.849   0.647 -23.289  1.00  0.00      PA   S  
ATOM   1004  CE  MET A 137     -24.165   0.644 -21.602  1.00  0.00      PA   C  
ATOM   1005  N   GLU A 138     -28.448   3.705 -21.641  1.00  0.00      PA   N  
ATOM   1006  CA  GLU A 138     -28.028   5.018 -21.141  1.00  0.00      PA   C  
ATOM   1007  C   GLU A 138     -29.231   5.843 -20.670  1.00  0.00      PA   C  
ATOM   1008  O   GLU A 138     -29.685   6.770 -21.338  1.00  0.00      PA   O  
ATOM   1009  CB  GLU A 138     -27.205   5.791 -22.184  1.00  0.00      PA   C  
ATOM   1010  CG  GLU A 138     -25.763   5.317 -22.338  1.00  0.00      PA   C  
ATOM   1011  CD  GLU A 138     -25.601   4.185 -23.331  1.00  0.00      PA   C  
ATOM   1012  OE1 GLU A 138     -26.597   3.815 -23.985  1.00  0.00      PA   O  
ATOM   1013  OE2 GLU A 138     -24.471   3.669 -23.460  1.00  0.00      PA   O1-
ATOM   1014  N   ILE A 139     -29.965   4.456 -19.320  1.00  0.00      PA   N  
ATOM   1015  CA  ILE A 139     -31.168   5.019 -18.702  1.00  0.00      PA   C  
ATOM   1016  C   ILE A 139     -31.272   6.527 -18.914  1.00  0.00      PA   C  
ATOM   1017  O   ILE A 139     -32.356   7.047 -19.206  1.00  0.00      PA   O  
ATOM   1018  CB  ILE A 139     -31.195   4.694 -17.197  1.00  0.00      PA   C  
ATOM   1019  CG1 ILE A 139     -31.164   3.181 -16.972  1.00  0.00      PA   C  
ATOM   1020  CG2 ILE A 139     -32.416   5.312 -16.530  1.00  0.00      PA   C  
ATOM   1021  CD  ILE A 139     -32.354   2.454 -17.552  1.00  0.00      PA   C  
ATOM   1022  N   GLY A 140     -31.289   7.364 -17.753  1.00  0.00      PA   N  
ATOM   1023  CA  GLY A 140     -31.283   8.785 -18.070  1.00  0.00      PA   C  
ATOM   1024  C   GLY A 140     -31.695   9.060 -19.504  1.00  0.00      PA   C  
ATOM   1025  O   GLY A 140     -32.578   9.883 -19.766  1.00  0.00      PA   O  
ATOM   1026  N   GLU A 141     -30.755   8.997 -20.451  1.00  0.00      PA   N  
ATOM   1027  CA  GLU A 141     -31.160   9.097 -21.850  1.00  0.00      PA   C  
ATOM   1028  C   GLU A 141     -32.607   8.657 -22.047  1.00  0.00      PA   C  
ATOM   1029  O   GLU A 141     -33.280   9.133 -22.968  1.00  0.00      PA   O  
ATOM   1030  CB  GLU A 141     -30.221   8.258 -22.723  1.00  0.00      PA   C  
ATOM   1031  CG  GLU A 141     -30.547   8.253 -24.210  1.00  0.00      PA   C  
ATOM   1032  CD  GLU A 141     -30.361   9.608 -24.861  1.00  0.00      PA   C  
ATOM   1033  OE1 GLU A 141     -29.549  10.408 -24.352  1.00  0.00      PA   O  
ATOM   1034  OE2 GLU A 141     -31.027   9.871 -25.884  1.00  0.00      PA   O1-
ATOM   1035  N   LEU A 142     -32.657   7.129 -22.250  1.00  0.00      PA   N  
ATOM   1036  CA  LEU A 142     -34.040   6.680 -22.365  1.00  0.00      PA   C  
ATOM   1037  C   LEU A 142     -35.008   7.704 -21.781  1.00  0.00      PA   C  
ATOM   1038  O   LEU A 142     -36.103   7.903 -22.320  1.00  0.00      PA   O  
ATOM   1039  CB  LEU A 142     -34.201   5.317 -21.687  1.00  0.00      PA   C  
ATOM   1040  CG  LEU A 142     -35.508   4.544 -21.876  1.00  0.00      PA   C  
ATOM   1041  CD1 LEU A 142     -35.240   3.049 -21.831  1.00  0.00      PA   C  
ATOM   1042  CD2 LEU A 142     -36.524   4.921 -20.811  1.00  0.00      PA   C  
ATOM   1043  N   ALA A 143     -35.423   7.395 -20.376  1.00  0.00      PA   N  
ATOM   1044  CA  ALA A 143     -36.262   8.455 -19.822  1.00  0.00      PA   C  
ATOM   1045  C   ALA A 143     -36.337   9.640 -20.775  1.00  0.00      PA   C  
ATOM   1046  O   ALA A 143     -37.421  10.182 -21.029  1.00  0.00      PA   O  
ATOM   1047  CB  ALA A 143     -35.727   8.888 -18.457  1.00  0.00      PA   C  
ATOM   1048  N   LEU A 144     -35.463  10.562 -20.736  1.00  0.00      PA   N  
ATOM   1049  CA  LEU A 144     -35.469  11.601 -21.759  1.00  0.00      PA   C  
ATOM   1050  C   LEU A 144     -36.190  11.132 -23.016  1.00  0.00      PA   C  
ATOM   1051  O   LEU A 144     -36.750  11.951 -23.753  1.00  0.00      PA   O  
ATOM   1052  CB  LEU A 144     -34.038  12.027 -22.079  1.00  0.00      PA   C  
ATOM   1053  CG  LEU A 144     -33.296  12.732 -20.942  1.00  0.00      PA   C  
ATOM   1054  CD1 LEU A 144     -31.848  12.995 -21.321  1.00  0.00      PA   C  
ATOM   1055  CD2 LEU A 144     -34.001  14.026 -20.566  1.00  0.00      PA   C  
ATOM   1056  N   ASP A 145     -35.591  10.221 -23.948  1.00  0.00      PA   N  
ATOM   1057  CA  ASP A 145     -36.430   9.671 -25.006  1.00  0.00      PA   C  
ATOM   1058  C   ASP A 145     -37.904   9.891 -24.691  1.00  0.00      PA   C  
ATOM   1059  O   ASP A 145     -38.715  10.126 -25.595  1.00  0.00      PA   O  
ATOM   1060  CB  ASP A 145     -36.128   8.181 -25.188  1.00  0.00      PA   C  
ATOM   1061  CG  ASP A 145     -36.763   7.595 -26.439  1.00  0.00      PA   C  
ATOM   1062  OD1 ASP A 145     -37.430   8.336 -27.190  1.00  0.00      PA   O  
ATOM   1063  OD2 ASP A 145     -36.594   6.379 -26.669  1.00  0.00      PA   O1-
ATOM   1064  N   MET A 146     -38.502   8.827 -23.874  1.00  0.00      PA   N  
ATOM   1065  CA  MET A 146     -39.884   9.100 -23.498  1.00  0.00      PA   C  
ATOM   1066  C   MET A 146     -40.209  10.585 -23.618  1.00  0.00      PA   C  
ATOM   1067  O   MET A 146     -41.350  10.945 -23.930  1.00  0.00      PA   O  
ATOM   1068  CB  MET A 146     -40.153   8.603 -22.078  1.00  0.00      PA   C  
ATOM   1069  CG  MET A 146     -39.923   7.110 -21.901  1.00  0.00      PA   C  
ATOM   1070  SD  MET A 146     -40.866   6.102 -23.062  1.00  0.00      PA   S  
ATOM   1071  CE  MET A 146     -42.533   6.384 -22.484  1.00  0.00      PA   C  
ATOM   1072  N   TRP A 147     -39.863  11.482 -22.659  1.00  0.00      PA   N  
ATOM   1073  CA  TRP A 147     -40.053  12.897 -22.966  1.00  0.00      PA   C  
ATOM   1074  C   TRP A 147     -40.260  13.102 -24.462  1.00  0.00      PA   C  
ATOM   1075  O   TRP A 147     -41.078  13.933 -24.881  1.00  0.00      PA   O  
ATOM   1076  CB  TRP A 147     -38.858  13.710 -22.469  1.00  0.00      PA   C  
ATOM   1077  CG  TRP A 147     -38.940  15.208 -22.732  1.00  0.00      PA   C  
ATOM   1078  CD1 TRP A 147     -38.626  15.904 -23.867  1.00  0.00      PA   C  
ATOM   1079  CD2 TRP A 147     -39.527  16.155 -21.819  1.00  0.00      PA   C  
ATOM   1080  CE2 TRP A 147     -39.530  17.405 -22.477  1.00  0.00      PA   C  
ATOM   1081  CE3 TRP A 147     -40.049  16.024 -20.525  1.00  0.00      PA   C  
ATOM   1082  NE1 TRP A 147     -38.978  17.226 -23.724  1.00  0.00      PA   N  
ATOM   1083  CZ2 TRP A 147     -40.049  18.538 -21.854  1.00  0.00      PA   C  
ATOM   1084  CZ3 TRP A 147     -40.570  17.167 -19.903  1.00  0.00      PA   C  
ATOM   1085  CH2 TRP A 147     -40.570  18.407 -20.557  1.00  0.00      PA   C  
ATOM   1086  N   ARG A 148     -39.092  13.269 -25.281  1.00  0.00      PA   N  
ATOM   1087  CA  ARG A 148     -39.368  13.262 -26.713  1.00  0.00      PA   C  
ATOM   1088  C   ARG A 148     -40.796  12.807 -26.982  1.00  0.00      PA   C  
ATOM   1089  O   ARG A 148     -41.464  13.335 -27.874  1.00  0.00      PA   O  
ATOM   1090  CB  ARG A 148     -38.373  12.360 -27.443  1.00  0.00      PA   C  
ATOM   1091  CG  ARG A 148     -38.507  12.391 -28.958  1.00  0.00      PA   C  
ATOM   1092  CD  ARG A 148     -37.465  11.504 -29.624  1.00  0.00      PA   C  
ATOM   1093  NE  ARG A 148     -37.605  11.491 -31.077  1.00  0.00      PA   N  
ATOM   1094  CZ  ARG A 148     -37.008  12.356 -31.891  1.00  0.00      PA   C  
ATOM   1095  NH1 ARG A 148     -36.223  13.301 -31.393  1.00  0.00      PA   N1+
ATOM   1096  NH2 ARG A 148     -37.191  12.273 -33.201  1.00  0.00      PA   N  
ATOM   1097  N   LYS A 149     -41.020  11.451 -27.238  1.00  0.00      PA   N  
ATOM   1098  CA  LYS A 149     -42.418  11.053 -27.346  1.00  0.00      PA   C  
ATOM   1099  C   LYS A 149     -43.357  12.164 -26.887  1.00  0.00      PA   C  
ATOM   1100  O   LYS A 149     -44.536  12.157 -27.257  1.00  0.00      PA   O  
ATOM   1101  CB  LYS A 149     -42.657   9.772 -26.543  1.00  0.00      PA   C  
ATOM   1102  CG  LYS A 149     -44.024   9.137 -26.738  1.00  0.00      PA   C  
ATOM   1103  CD  LYS A 149     -44.114   7.805 -26.013  1.00  0.00      PA   C  
ATOM   1104  CE  LYS A 149     -45.469   7.149 -26.219  1.00  0.00      PA   C  
ATOM   1105  NZ  LYS A 149     -45.560   5.835 -25.523  1.00  0.00      PA   N1+
ATOM   1106  N   LEU A 150     -43.629  12.465 -25.683  1.00  0.00      PA   N  
ATOM   1107  CA  LEU A 150     -44.416  13.650 -25.366  1.00  0.00      PA   C  
ATOM   1108  C   LEU A 150     -44.408  14.655 -26.510  1.00  0.00      PA   C  
ATOM   1109  O   LEU A 150     -45.389  15.386 -26.691  1.00  0.00      PA   O  
ATOM   1110  CB  LEU A 150     -43.896  14.307 -24.082  1.00  0.00      PA   C  
ATOM   1111  CG  LEU A 150     -44.696  15.445 -23.433  1.00  0.00      PA   C  
ATOM   1112  CD1 LEU A 150     -44.482  15.440 -21.930  1.00  0.00      PA   C  
ATOM   1113  CD2 LEU A 150     -44.316  16.806 -24.002  1.00  0.00      PA   C  
ATOM   1114  N   MET A 151     -43.225  15.514 -26.468  1.00  0.00      PA   N  
ATOM   1115  CA  MET A 151     -43.139  16.517 -27.524  1.00  0.00      PA   C  
ATOM   1116  C   MET A 151     -43.689  16.048 -28.867  1.00  0.00      PA   C  
ATOM   1117  O   MET A 151     -44.119  16.886 -29.668  1.00  0.00      PA   O  
ATOM   1118  CB  MET A 151     -41.692  16.981 -27.702  1.00  0.00      PA   C  
ATOM   1119  CG  MET A 151     -41.167  17.776 -26.522  1.00  0.00      PA   C  
ATOM   1120  SD  MET A 151     -42.240  19.181 -26.163  1.00  0.00      PA   S  
ATOM   1121  CE  MET A 151     -42.043  20.152 -27.652  1.00  0.00      PA   C  
ATOM   1122  N   VAL A 152     -43.220  15.197 -29.632  1.00  0.00      PA   N  
ATOM   1123  CA  VAL A 152     -43.780  14.686 -30.882  1.00  0.00      PA   C  
ATOM   1124  C   VAL A 152     -45.276  14.965 -30.968  1.00  0.00      PA   C  
ATOM   1125  O   VAL A 152     -45.848  14.972 -32.066  1.00  0.00      PA   O  
ATOM   1126  CB  VAL A 152     -43.458  13.176 -31.020  1.00  0.00      PA   C  
ATOM   1127  CG1 VAL A 152     -44.136  12.566 -32.238  1.00  0.00      PA   C  
ATOM   1128  CG2 VAL A 152     -41.958  12.966 -31.120  1.00  0.00      PA   C  
ATOM   1129  N   GLU A 153     -46.120  14.725 -30.308  1.00  0.00      PA   N  
ATOM   1130  CA  GLU A 153     -47.532  15.076 -30.200  1.00  0.00      PA   C  
ATOM   1131  C   GLU A 153     -47.856  16.242 -31.129  1.00  0.00      PA   C  
ATOM   1132  O   GLU A 153     -46.933  16.930 -31.586  1.00  0.00      PA   O  
ATOM   1133  CB  GLU A 153     -47.856  15.434 -28.747  1.00  0.00      PA   C  
ATOM   1134  CG  GLU A 153     -47.578  14.315 -27.763  1.00  0.00      PA   C  
ATOM   1135  CD  GLU A 153     -48.445  13.098 -28.001  1.00  0.00      PA   C  
ATOM   1136  OE1 GLU A 153     -49.600  13.262 -28.447  1.00  0.00      PA   O  
ATOM   1137  OE2 GLU A 153     -47.965  11.973 -27.748  1.00  0.00      PA   O1-
ATOM   1138  N   PRO A 154     -49.291  16.851 -30.738  1.00  0.00      PA   N  
ATOM   1139  CA  PRO A 154     -49.608  18.023 -31.577  1.00  0.00      PA   C  
ATOM   1140  C   PRO A 154     -49.050  19.330 -31.035  1.00  0.00      PA   C  
ATOM   1141  O   PRO A 154     -49.143  20.355 -31.723  1.00  0.00      PA   O  
ATOM   1142  CB  PRO A 154     -51.143  18.034 -31.610  1.00  0.00      PA   C  
ATOM   1143  CG  PRO A 154     -51.562  17.244 -30.416  1.00  0.00      PA   C  
ATOM   1144  CD  PRO A 154     -50.514  16.182 -30.260  1.00  0.00      PA   C  
ATOM   1145  N   LEU A 155     -48.944  18.913 -29.084  1.00  0.00      PA   N  
ATOM   1146  CA  LEU A 155     -48.175  20.048 -28.592  1.00  0.00      PA   C  
ATOM   1147  C   LEU A 155     -47.118  20.481 -29.601  1.00  0.00      PA   C  
ATOM   1148  O   LEU A 155     -46.934  21.679 -29.841  1.00  0.00      PA   O  
ATOM   1149  CB  LEU A 155     -47.521  19.684 -27.259  1.00  0.00      PA   C  
ATOM   1150  CG  LEU A 155     -48.450  19.371 -26.085  1.00  0.00      PA   C  
ATOM   1151  CD1 LEU A 155     -47.649  18.872 -24.892  1.00  0.00      PA   C  
ATOM   1152  CD2 LEU A 155     -49.276  20.589 -25.706  1.00  0.00      PA   C  
ATOM   1153  N   GLN A 156     -46.172  20.850 -29.625  1.00  0.00      PA   N  
ATOM   1154  CA  GLN A 156     -45.149  21.194 -30.609  1.00  0.00      PA   C  
ATOM   1155  C   GLN A 156     -45.731  21.924 -31.809  1.00  0.00      PA   C  
ATOM   1156  O   GLN A 156     -44.995  22.621 -32.513  1.00  0.00      PA   O  
ATOM   1157  CB  GLN A 156     -44.407  19.943 -31.081  1.00  0.00      PA   C  
ATOM   1158  CG  GLN A 156     -45.255  18.965 -31.873  1.00  0.00      PA   C  
ATOM   1159  CD  GLN A 156     -44.484  17.722 -32.270  1.00  0.00      PA   C  
ATOM   1160  NE2 GLN A 156     -45.169  16.781 -32.910  1.00  0.00      PA   N  
ATOM   1161  OE1 GLN A 156     -43.288  17.608 -32.004  1.00  0.00      PA   O  
ATOM   1162  N   ALA A 157     -47.073  21.869 -32.042  1.00  0.00      PA   N  
ATOM   1163  CA  ALA A 157     -47.747  22.718 -33.013  1.00  0.00      PA   C  
ATOM   1164  C   ALA A 157     -48.255  23.998 -32.366  1.00  0.00      PA   C  
ATOM   1165  O   ALA A 157     -48.184  25.069 -32.972  1.00  0.00      PA   O  
ATOM   1166  CB  ALA A 157     -48.905  21.962 -33.669  1.00  0.00      PA   C  
ATOM   1167  N   ILE A 158     -49.105  23.205 -30.788  1.00  0.00      PA   N  
ATOM   1168  CA  ILE A 158     -49.617  24.378 -30.087  1.00  0.00      PA   C  
ATOM   1169  C   ILE A 158     -48.475  25.254 -29.587  1.00  0.00      PA   C  
ATOM   1170  O   ILE A 158     -48.375  26.432 -29.948  1.00  0.00      PA   O  
ATOM   1171  CB  ILE A 158     -50.541  23.949 -28.932  1.00  0.00      PA   C  
ATOM   1172  CG1 ILE A 158     -51.771  23.216 -29.470  1.00  0.00      PA   C  
ATOM   1173  CG2 ILE A 158     -50.954  25.155 -28.101  1.00  0.00      PA   C  
ATOM   1174  CD  ILE A 158     -52.595  22.539 -28.396  1.00  0.00      PA   C  
ATOM   1175  N   LEU A 159     -48.050  24.376 -28.019  1.00  0.00      PA   N  
ATOM   1176  CA  LEU A 159     -47.075  25.171 -27.274  1.00  0.00      PA   C  
ATOM   1177  C   LEU A 159     -46.250  26.070 -28.182  1.00  0.00      PA   C  
ATOM   1178  O   LEU A 159     -46.142  27.277 -27.939  1.00  0.00      PA   O  
ATOM   1179  CB  LEU A 159     -46.152  24.262 -26.460  1.00  0.00      PA   C  
ATOM   1180  CG  LEU A 159     -46.794  23.552 -25.271  1.00  0.00      PA   C  
ATOM   1181  CD1 LEU A 159     -45.795  22.632 -24.591  1.00  0.00      PA   C  
ATOM   1182  CD2 LEU A 159     -47.320  24.587 -24.304  1.00  0.00      PA   C  
ATOM   1183  N   ILE A 160     -45.520  26.526 -28.259  1.00  0.00      PA   N  
ATOM   1184  CA  ILE A 160     -44.687  27.339 -29.141  1.00  0.00      PA   C  
ATOM   1185  C   ILE A 160     -45.510  28.468 -29.748  1.00  0.00      PA   C  
ATOM   1186  O   ILE A 160     -45.058  29.617 -29.803  1.00  0.00      PA   O  
ATOM   1187  CB  ILE A 160     -43.997  26.464 -30.210  1.00  0.00      PA   C  
ATOM   1188  CG1 ILE A 160     -45.000  25.689 -31.072  1.00  0.00      PA   C  
ATOM   1189  CG2 ILE A 160     -43.007  25.509 -29.556  1.00  0.00      PA   C  
ATOM   1190  CD  ILE A 160     -45.392  26.379 -32.369  1.00  0.00      PA   C  
ATOM   1191  N   ARG A 161     -46.854  28.331 -29.928  1.00  0.00      PA   N  
ATOM   1192  CA  ARG A 161     -47.735  29.385 -30.421  1.00  0.00      PA   C  
ATOM   1193  C   ARG A 161     -47.986  30.428 -29.343  1.00  0.00      PA   C  
ATOM   1194  O   ARG A 161     -48.011  31.633 -29.622  1.00  0.00      PA   O  
ATOM   1195  CB  ARG A 161     -49.060  28.792 -30.901  1.00  0.00      PA   C  
ATOM   1196  CG  ARG A 161     -48.971  27.962 -32.169  1.00  0.00      PA   C  
ATOM   1197  CD  ARG A 161     -50.336  27.388 -32.520  1.00  0.00      PA   C  
ATOM   1198  NE  ARG A 161     -50.295  26.519 -33.693  1.00  0.00      PA   N  
ATOM   1199  CZ  ARG A 161     -51.338  25.827 -34.141  1.00  0.00      PA   C  
ATOM   1200  NH1 ARG A 161     -52.503  25.895 -33.511  1.00  0.00      PA   N1+
ATOM   1201  NH2 ARG A 161     -51.215  25.060 -35.215  1.00  0.00      PA   N  
ATOM   1202  N   MET A 162     -48.612  29.327 -27.952  1.00  0.00      PA   N  
ATOM   1203  CA  MET A 162     -48.749  30.249 -26.836  1.00  0.00      PA   C  
ATOM   1204  C   MET A 162     -47.414  30.859 -26.434  1.00  0.00      PA   C  
ATOM   1205  O   MET A 162     -47.396  31.911 -25.786  1.00  0.00      PA   O  
ATOM   1206  CB  MET A 162     -49.370  29.529 -25.635  1.00  0.00      PA   C  
ATOM   1207  CG  MET A 162     -50.724  28.884 -25.912  1.00  0.00      PA   C  
ATOM   1208  SD  MET A 162     -51.997  30.015 -26.502  1.00  0.00      PA   S  
ATOM   1209  CE  MET A 162     -52.062  29.573 -28.239  1.00  0.00      PA   C  
ATOM   1210  N   LEU A 163     -46.461  30.304 -26.050  1.00  0.00      PA   N  
ATOM   1211  CA  LEU A 163     -45.144  30.803 -25.671  1.00  0.00      PA   C  
ATOM   1212  C   LEU A 163     -44.653  31.863 -26.648  1.00  0.00      PA   C  
ATOM   1213  O   LEU A 163     -44.228  32.948 -26.237  1.00  0.00      PA   O  
ATOM   1214  CB  LEU A 163     -44.152  29.642 -25.589  1.00  0.00      PA   C  
ATOM   1215  CG  LEU A 163     -42.725  29.951 -25.140  1.00  0.00      PA   C  
ATOM   1216  CD1 LEU A 163     -42.715  30.503 -23.725  1.00  0.00      PA   C  
ATOM   1217  CD2 LEU A 163     -41.878  28.695 -25.235  1.00  0.00      PA   C  
ATOM   1218  N   LEU A 164     -44.502  32.486 -27.204  1.00  0.00      PA   N  
ATOM   1219  CA  LEU A 164     -44.123  33.470 -28.212  1.00  0.00      PA   C  
ATOM   1220  C   LEU A 164     -44.985  34.721 -28.124  1.00  0.00      PA   C  
ATOM   1221  O   LEU A 164     -44.545  35.806 -28.520  1.00  0.00      PA   O  
ATOM   1222  CB  LEU A 164     -44.209  32.848 -29.609  1.00  0.00      PA   C  
ATOM   1223  CG  LEU A 164     -45.562  32.292 -30.076  1.00  0.00      PA   C  
ATOM   1224  CD1 LEU A 164     -46.448  33.342 -30.741  1.00  0.00      PA   C  
ATOM   1225  CD2 LEU A 164     -45.368  31.083 -30.987  1.00  0.00      PA   C  
ATOM   1226  N   ARG A 165     -46.315  34.330 -27.368  1.00  0.00      PA   N  
ATOM   1227  CA  ARG A 165     -47.174  35.496 -27.194  1.00  0.00      PA   C  
ATOM   1228  C   ARG A 165     -46.556  36.502 -26.231  1.00  0.00      PA   C  
ATOM   1229  O   ARG A 165     -46.799  37.708 -26.352  1.00  0.00      PA   O  
ATOM   1230  CB  ARG A 165     -48.554  35.060 -26.698  1.00  0.00      PA   C  
ATOM   1231  CG  ARG A 165     -49.577  36.183 -26.627  1.00  0.00      PA   C  
ATOM   1232  CD  ARG A 165     -50.914  35.686 -26.102  1.00  0.00      PA   C  
ATOM   1233  NE  ARG A 165     -50.820  35.235 -24.716  1.00  0.00      PA   N  
ATOM   1234  CZ  ARG A 165     -50.882  36.046 -23.665  1.00  0.00      PA   C  
ATOM   1235  NH1 ARG A 165     -51.040  37.351 -23.839  1.00  0.00      PA   N1+
ATOM   1236  NH2 ARG A 165     -50.787  35.552 -22.438  1.00  0.00      PA   N  
ATOM   1237  N   GLU A 166     -46.197  35.673 -24.816  1.00  0.00      PA   N  
ATOM   1238  CA  GLU A 166     -45.481  36.574 -23.925  1.00  0.00      PA   C  
ATOM   1239  C   GLU A 166     -44.178  37.073 -24.534  1.00  0.00      PA   C  
ATOM   1240  O   GLU A 166     -43.612  38.053 -24.038  1.00  0.00      PA   O  
ATOM   1241  CB  GLU A 166     -45.212  35.881 -22.587  1.00  0.00      PA   C  
ATOM   1242  CG  GLU A 166     -46.479  35.609 -21.786  1.00  0.00      PA   C  
ATOM   1243  CD  GLU A 166     -46.209  34.893 -20.477  1.00  0.00      PA   C  
ATOM   1244  OE1 GLU A 166     -45.053  34.486 -20.246  1.00  0.00      PA   O  
ATOM   1245  OE2 GLU A 166     -47.158  34.735 -19.679  1.00  0.00      PA   O1-
ATOM   1246  N   ILE A 167     -43.286  37.020 -24.900  1.00  0.00      PA   N  
ATOM   1247  CA  ILE A 167     -42.170  37.557 -25.669  1.00  0.00      PA   C  
ATOM   1248  C   ILE A 167     -42.669  38.399 -26.841  1.00  0.00      PA   C  
ATOM   1249  O   ILE A 167     -42.014  39.375 -27.224  1.00  0.00      PA   O  
ATOM   1250  CB  ILE A 167     -41.250  36.418 -26.148  1.00  0.00      PA   C  
ATOM   1251  CG1 ILE A 167     -40.629  35.697 -24.952  1.00  0.00      PA   C  
ATOM   1252  CG2 ILE A 167     -40.149  36.945 -27.056  1.00  0.00      PA   C  
ATOM   1253  CD  ILE A 167     -39.893  34.429 -25.321  1.00  0.00      PA   C  
ATOM   1254  N   LYS A 168     -43.627  38.832 -27.106  1.00  0.00      PA   N  
ATOM   1255  CA  LYS A 168     -44.243  39.651 -28.146  1.00  0.00      PA   C  
ATOM   1256  C   LYS A 168     -44.367  41.105 -27.715  1.00  0.00      PA   C  
ATOM   1257  O   LYS A 168     -44.262  42.014 -28.546  1.00  0.00      PA   O  
ATOM   1258  CB  LYS A 168     -45.621  39.090 -28.507  1.00  0.00      PA   C  
ATOM   1259  CG  LYS A 168     -46.340  39.848 -29.613  1.00  0.00      PA   C  
ATOM   1260  CD  LYS A 168     -47.662  39.184 -29.965  1.00  0.00      PA   C  
ATOM   1261  CE  LYS A 168     -48.697  39.414 -28.873  1.00  0.00      PA   C  
ATOM   1262  NZ  LYS A 168     -50.033  38.872 -29.245  1.00  0.00      PA   N1+
ATOM   1263  N   ASN A 169     -44.595  41.022 -26.048  1.00  0.00      PA   N  
ATOM   1264  CA  ASN A 169     -44.557  42.376 -25.515  1.00  0.00      PA   C  
ATOM   1265  C   ASN A 169     -43.109  42.842 -25.446  1.00  0.00      PA   C  
ATOM   1266  O   ASN A 169     -42.567  43.065 -24.360  1.00  0.00      PA   O  
ATOM   1267  CB  ASN A 169     -45.215  42.432 -24.135  1.00  0.00      PA   C  
ATOM   1268  CG  ASN A 169     -46.710  42.185 -24.191  1.00  0.00      PA   C  
ATOM   1269  ND2 ASN A 169     -47.218  41.411 -23.239  1.00  0.00      PA   N  
ATOM   1270  OD1 ASN A 169     -47.400  42.683 -25.080  1.00  0.00      PA   O  
ATOM   1271  N   ASP A 170     -42.407  43.441 -25.744  1.00  0.00      PA   N  
ATOM   1272  CA  ASP A 170     -40.998  43.808 -25.832  1.00  0.00      PA   C  
ATOM   1273  C   ASP A 170     -40.827  45.323 -25.781  1.00  0.00      PA   C  
ATOM   1274  O   ASP A 170     -40.123  45.848 -24.911  1.00  0.00      PA   O  
ATOM   1275  CB  ASP A 170     -40.394  43.224 -27.116  1.00  0.00      PA   C  
ATOM   1276  CG  ASP A 170     -38.881  43.344 -27.167  1.00  0.00      PA   C  
ATOM   1277  OD1 ASP A 170     -38.286  43.921 -26.235  1.00  0.00      PA   O  
ATOM   1278  OD2 ASP A 170     -38.283  42.851 -28.147  1.00  0.00      PA   O1-
ATOM   1279  N   ARG A 171     -41.281  46.088 -25.502  1.00  0.00      PA   N  
ATOM   1280  CA  ARG A 171     -41.220  47.545 -25.534  1.00  0.00      PA   C  
ATOM   1281  C   ARG A 171     -42.146  48.110 -24.461  1.00  0.00      PA   C  
ATOM   1282  O   ARG A 171     -43.372  47.987 -24.549  1.00  0.00      PA   O  
ATOM   1283  CB  ARG A 171     -41.567  48.057 -26.931  1.00  0.00      PA   C  
ATOM   1284  CG  ARG A 171     -42.916  47.596 -27.478  1.00  0.00      PA   C  
ATOM   1285  CD  ARG A 171     -43.163  48.115 -28.886  1.00  0.00      PA   C  
ATOM   1286  NE  ARG A 171     -43.350  49.563 -28.921  1.00  0.00      PA   N  
ATOM   1287  CZ  ARG A 171     -43.317  50.293 -30.031  1.00  0.00      PA   C  
ATOM   1288  NH1 ARG A 171     -43.104  49.713 -31.203  1.00  0.00      PA   N1+
ATOM   1289  NH2 ARG A 171     -43.498  51.605 -29.968  1.00  0.00      PA   N  
ATOM   1290  N   GLY A 172     -42.029  47.582 -23.235  1.00  0.00      PA   N  
ATOM   1291  CA  GLY A 172     -42.806  48.190 -22.171  1.00  0.00      PA   C  
ATOM   1292  C   GLY A 172     -43.657  47.233 -21.371  1.00  0.00      PA   C  
ATOM   1293  O   GLY A 172     -44.638  47.659 -20.755  1.00  0.00      PA   O  
ATOM   1294  N   GLY A 173     -43.862  45.893 -22.447  1.00  0.00      PA   N  
ATOM   1295  CA  GLY A 173     -44.627  44.913 -21.700  1.00  0.00      PA   C  
ATOM   1296  C   GLY A 173     -43.820  44.259 -20.598  1.00  0.00      PA   C  
ATOM   1297  O   GLY A 173     -43.902  43.043 -20.392  1.00  0.00      PA   O  
ATOM   1298  N   GLU A 174     -43.509  43.819 -20.013  1.00  0.00      PA   N  
ATOM   1299  CA  GLU A 174     -42.554  43.325 -19.036  1.00  0.00      PA   C  
ATOM   1300  C   GLU A 174     -42.866  43.916 -17.665  1.00  0.00      PA   C  
ATOM   1301  O   GLU A 174     -43.374  45.037 -17.564  1.00  0.00      PA   O  
ATOM   1302  CB  GLU A 174     -41.125  43.685 -19.468  1.00  0.00      PA   C  
ATOM   1303  CG  GLU A 174     -40.755  43.137 -20.836  1.00  0.00      PA   C  
ATOM   1304  CD  GLU A 174     -40.780  41.623 -20.892  1.00  0.00      PA   C  
ATOM   1305  OE1 GLU A 174     -40.462  40.977 -19.872  1.00  0.00      PA   O  
ATOM   1306  OE2 GLU A 174     -41.124  41.077 -21.963  1.00  0.00      PA   O1-
ATOM   1307  N   ASP A 175     -42.824  42.406 -16.969  1.00  0.00      PA   N  
ATOM   1308  CA  ASP A 175     -42.218  41.078 -17.048  1.00  0.00      PA   C  
ATOM   1309  C   ASP A 175     -42.793  40.098 -16.025  1.00  0.00      PA   C  
ATOM   1310  O   ASP A 175     -43.017  40.452 -14.868  1.00  0.00      PA   O  
ATOM   1311  CB  ASP A 175     -40.695  41.174 -16.872  1.00  0.00      PA   C  
ATOM   1312  CG  ASP A 175     -40.289  41.866 -15.580  1.00  0.00      PA   C  
ATOM   1313  OD1 ASP A 175     -41.171  42.378 -14.859  1.00  0.00      PA   O  
ATOM   1314  OD2 ASP A 175     -39.077  41.894 -15.281  1.00  0.00      PA   O1-
ATOM   1315  N   PRO A 176     -43.269  38.628 -17.091  1.00  0.00      PA   N  
ATOM   1316  CA  PRO A 176     -43.631  37.558 -16.158  1.00  0.00      PA   C  
ATOM   1317  C   PRO A 176     -42.386  37.046 -15.440  1.00  0.00      PA   C  
ATOM   1318  O   PRO A 176     -41.267  37.497 -15.679  1.00  0.00      PA   O  
ATOM   1319  CB  PRO A 176     -44.240  36.492 -17.070  1.00  0.00      PA   C  
ATOM   1320  CG  PRO A 176     -43.587  36.721 -18.389  1.00  0.00      PA   C  
ATOM   1321  CD  PRO A 176     -43.366  38.198 -18.497  1.00  0.00      PA   C  
ATOM   1322  N   ASN A 177     -42.723  35.687 -14.884  1.00  0.00      PA   N  
ATOM   1323  CA  ASN A 177     -41.622  35.102 -14.127  1.00  0.00      PA   C  
ATOM   1324  C   ASN A 177     -40.724  34.301 -15.061  1.00  0.00      PA   C  
ATOM   1325  O   ASN A 177     -41.132  33.258 -15.582  1.00  0.00      PA   O  
ATOM   1326  CB  ASN A 177     -42.156  34.217 -13.004  1.00  0.00      PA   C  
ATOM   1327  CG  ASN A 177     -42.886  35.004 -11.937  1.00  0.00      PA   C  
ATOM   1328  ND2 ASN A 177     -42.153  35.846 -11.218  1.00  0.00      PA   N  
ATOM   1329  OD1 ASN A 177     -44.093  34.852 -11.756  1.00  0.00      PA   O  
ATOM   1330  N   GLN A 178     -39.326  35.083 -15.274  1.00  0.00      PA   N  
ATOM   1331  CA  GLN A 178     -38.328  34.270 -15.956  1.00  0.00      PA   C  
ATOM   1332  C   GLN A 178     -38.013  33.005 -15.174  1.00  0.00      PA   C  
ATOM   1333  O   GLN A 178     -37.507  32.037 -15.750  1.00  0.00      PA   O  
ATOM   1334  CB  GLN A 178     -37.043  35.072 -16.177  1.00  0.00      PA   C  
ATOM   1335  CG  GLN A 178     -36.313  35.431 -14.892  1.00  0.00      PA   C  
ATOM   1336  CD  GLN A 178     -35.049  36.228 -15.140  1.00  0.00      PA   C  
ATOM   1337  NE2 GLN A 178     -34.378  36.624 -14.063  1.00  0.00      PA   N  
ATOM   1338  OE1 GLN A 178     -34.675  36.481 -16.286  1.00  0.00      PA   O  
ATOM   1339  N   LYS A 179     -38.475  32.441 -14.470  1.00  0.00      PA   N  
ATOM   1340  CA  LYS A 179     -38.293  31.247 -13.654  1.00  0.00      PA   C  
ATOM   1341  C   LYS A 179     -39.311  30.174 -14.021  1.00  0.00      PA   C  
ATOM   1342  O   LYS A 179     -38.961  28.999 -14.189  1.00  0.00      PA   O  
ATOM   1343  CB  LYS A 179     -38.400  31.633 -12.179  1.00  0.00      PA   C  
ATOM   1344  CG  LYS A 179     -38.267  30.506 -11.179  1.00  0.00      PA   C  
ATOM   1345  CD  LYS A 179     -38.230  31.093  -9.779  1.00  0.00      PA   C  
ATOM   1346  CE  LYS A 179     -39.579  31.689  -9.406  1.00  0.00      PA   C  
ATOM   1347  NZ  LYS A 179     -39.585  32.254  -8.031  1.00  0.00      PA   N1+
ATOM   1348  N   VAL A 180     -40.279  30.738 -15.062  1.00  0.00      PA   N  
ATOM   1349  CA  VAL A 180     -41.329  29.768 -15.357  1.00  0.00      PA   C  
ATOM   1350  C   VAL A 180     -41.194  29.247 -16.783  1.00  0.00      PA   C  
ATOM   1351  O   VAL A 180     -41.145  28.033 -17.013  1.00  0.00      PA   O  
ATOM   1352  CB  VAL A 180     -42.716  30.390 -15.113  1.00  0.00      PA   C  
ATOM   1353  CG1 VAL A 180     -43.807  29.427 -15.543  1.00  0.00      PA   C  
ATOM   1354  CG2 VAL A 180     -42.878  30.757 -13.647  1.00  0.00      PA   C  
ATOM   1355  N   ILE A 181     -40.607  30.907 -17.654  1.00  0.00      PA   N  
ATOM   1356  CA  ILE A 181     -40.501  30.483 -19.048  1.00  0.00      PA   C  
ATOM   1357  C   ILE A 181     -39.166  29.795 -19.298  1.00  0.00      PA   C  
ATOM   1358  O   ILE A 181     -39.090  28.812 -20.046  1.00  0.00      PA   O  
ATOM   1359  CB  ILE A 181     -40.709  31.679 -19.994  1.00  0.00      PA   C  
ATOM   1360  CG1 ILE A 181     -42.121  32.242 -19.838  1.00  0.00      PA   C  
ATOM   1361  CG2 ILE A 181     -40.473  31.271 -21.438  1.00  0.00      PA   C  
ATOM   1362  CD  ILE A 181     -42.330  33.535 -20.580  1.00  0.00      PA   C  
ATOM   1363  N   SER A 182     -38.019  30.591 -18.564  1.00  0.00      PA   N  
ATOM   1364  CA  SER A 182     -36.725  29.929 -18.699  1.00  0.00      PA   C  
ATOM   1365  C   SER A 182     -36.747  28.539 -18.081  1.00  0.00      PA   C  
ATOM   1366  O   SER A 182     -36.038  27.641 -18.548  1.00  0.00      PA   O  
ATOM   1367  CB  SER A 182     -35.627  30.780 -18.060  1.00  0.00      PA   C  
ATOM   1368  OG  SER A 182     -34.332  30.173 -18.166  0.00  0.00      PA   O  
ATOM   1369  N   GLY A 183     -37.664  27.877 -17.879  1.00  0.00      PA   N  
ATOM   1370  CA  GLY A 183     -37.831  26.541 -17.337  1.00  0.00      PA   C  
ATOM   1371  C   GLY A 183     -38.662  25.640 -18.228  1.00  0.00      PA   C  
ATOM   1372  O   GLY A 183     -38.405  24.435 -18.308  1.00  0.00      PA   O  
ATOM   1373  N   VAL A 184     -39.008  26.689 -19.634  1.00  0.00      PA   N  
ATOM   1374  CA  VAL A 184     -39.857  25.887 -20.511  1.00  0.00      PA   C  
ATOM   1375  C   VAL A 184     -39.081  25.448 -21.748  1.00  0.00      PA   C  
ATOM   1376  O   VAL A 184     -39.086  24.267 -22.115  1.00  0.00      PA   O  
ATOM   1377  CB  VAL A 184     -41.130  26.665 -20.890  1.00  0.00      PA   C  
ATOM   1378  CG1 VAL A 184     -41.934  25.890 -21.923  1.00  0.00      PA   C  
ATOM   1379  CG2 VAL A 184     -41.974  26.936 -19.656  1.00  0.00      PA   C  
ATOM   1380  N   ILE A 185     -38.095  27.284 -22.004  1.00  0.00      PA   N  
ATOM   1381  CA  ILE A 185     -37.333  26.944 -23.201  1.00  0.00      PA   C  
ATOM   1382  C   ILE A 185     -36.096  26.135 -22.835  1.00  0.00      PA   C  
ATOM   1383  O   ILE A 185     -35.774  25.137 -23.492  1.00  0.00      PA   O  
ATOM   1384  CB  ILE A 185     -36.965  28.219 -23.981  1.00  0.00      PA   C  
ATOM   1385  CG1 ILE A 185     -38.228  28.936 -24.461  1.00  0.00      PA   C  
ATOM   1386  CG2 ILE A 185     -36.072  27.884 -25.165  1.00  0.00      PA   C  
ATOM   1387  CD  ILE A 185     -37.970  30.315 -25.024  1.00  0.00      PA   C  
ATOM   1388  N   ASN A 186     -35.410  26.521 -21.671  1.00  0.00      PA   N  
ATOM   1389  CA  ASN A 186     -34.236  25.779 -21.228  1.00  0.00      PA   C  
ATOM   1390  C   ASN A 186     -34.603  24.390 -20.720  1.00  0.00      PA   C  
ATOM   1391  O   ASN A 186     -33.749  23.499 -20.708  1.00  0.00      PA   O  
ATOM   1392  CB  ASN A 186     -33.505  26.566 -20.136  1.00  0.00      PA   C  
ATOM   1393  CG  ASN A 186     -32.094  26.055 -19.885  1.00  0.00      PA   C  
ATOM   1394  ND2 ASN A 186     -31.409  26.669 -18.926  1.00  0.00      PA   N  
ATOM   1395  OD1 ASN A 186     -31.628  25.125 -20.540  1.00  0.00      PA   O  
ATOM   1396  N   SER A 187     -35.609  23.777 -21.347  1.00  0.00      PA   N  
ATOM   1397  CA  SER A 187     -36.056  22.467 -20.895  1.00  0.00      PA   C  
ATOM   1398  C   SER A 187     -36.065  21.429 -22.009  1.00  0.00      PA   C  
ATOM   1399  O   SER A 187     -36.160  20.233 -21.714  1.00  0.00      PA   O  
ATOM   1400  CB  SER A 187     -37.453  22.573 -20.280  1.00  0.00      PA   C  
ATOM   1401  OG  SER A 187     -37.929  21.304 -19.867  1.00  0.00      PA   O  
ATOM   1402  N   PHE A 188     -35.316  22.765 -23.477  1.00  0.00      PA   N  
ATOM   1403  CA  PHE A 188     -35.369  21.805 -24.572  1.00  0.00      PA   C  
ATOM   1404  C   PHE A 188     -34.026  21.118 -24.783  1.00  0.00      PA   C  
ATOM   1405  O   PHE A 188     -33.983  19.906 -25.021  1.00  0.00      PA   O  
ATOM   1406  CB  PHE A 188     -35.834  22.491 -25.857  1.00  0.00      PA   C  
ATOM   1407  CG  PHE A 188     -37.274  22.918 -25.827  1.00  0.00      PA   C  
ATOM   1408  CD1 PHE A 188     -38.126  22.460 -24.835  1.00  0.00      PA   C  
ATOM   1409  CD2 PHE A 188     -37.782  23.770 -26.795  1.00  0.00      PA   C  
ATOM   1410  CE1 PHE A 188     -39.446  22.851 -24.801  1.00  0.00      PA   C  
ATOM   1411  CE2 PHE A 188     -39.107  24.162 -26.767  1.00  0.00      PA   C  
ATOM   1412  CZ  PHE A 188     -39.939  23.701 -25.770  1.00  0.00      PA   C  
ATOM   1413  N   VAL A 189     -32.887  22.469 -24.491  1.00  0.00      PA   N  
ATOM   1414  CA  VAL A 189     -31.550  21.857 -24.596  1.00  0.00      PA   C  
ATOM   1415  C   VAL A 189     -31.142  21.501 -23.170  1.00  0.00      PA   C  
ATOM   1416  O   VAL A 189     -30.353  22.184 -22.513  1.00  0.00      PA   O  
ATOM   1417  CB  VAL A 189     -30.541  22.781 -25.286  1.00  0.00      PA   C  
ATOM   1418  CG1 VAL A 189     -29.171  22.110 -25.381  1.00  0.00      PA   C  
ATOM   1419  CG2 VAL A 189     -31.038  23.188 -26.653  1.00  0.00      PA   C  
ATOM   1420  N   SER A 190     -31.368  20.242 -22.884  1.00  0.00      PA   N  
ATOM   1421  CA  SER A 190     -30.842  19.575 -21.698  1.00  0.00      PA   C  
ATOM   1422  C   SER A 190     -30.899  18.059 -21.778  1.00  0.00      PA   C  
ATOM   1423  O   SER A 190     -30.138  17.395 -21.065  1.00  0.00      PA   O  
ATOM   1424  CB  SER A 190     -31.585  20.037 -20.439  1.00  0.00      PA   C  
ATOM   1425  OG  SER A 190     -31.095  19.402 -19.250  0.00  0.00      PA   O  
ATOM   1426  N   VAL A 191     -30.924  17.710 -23.585  1.00  0.00      PA   N  
ATOM   1427  CA  VAL A 191     -31.257  16.292 -23.558  1.00  0.00      PA   C  
ATOM   1428  C   VAL A 191     -30.627  15.625 -24.771  1.00  0.00      PA   C  
ATOM   1429  O   VAL A 191     -30.993  15.927 -25.914  1.00  0.00      PA   O  
ATOM   1430  CB  VAL A 191     -32.778  16.077 -23.550  1.00  0.00      PA   C  
ATOM   1431  CG1 VAL A 191     -33.109  14.592 -23.569  1.00  0.00      PA   C  
ATOM   1432  CG2 VAL A 191     -33.409  16.775 -22.353  1.00  0.00      PA   C  
ATOM   1433  N   GLU A 192     -28.858  15.894 -24.688  1.00  0.00      PA   N  
ATOM   1434  CA  GLU A 192     -28.271  15.084 -25.746  1.00  0.00      PA   C  
ATOM   1435  C   GLU A 192     -27.514  13.922 -25.122  1.00  0.00      PA   C  
ATOM   1436  O   GLU A 192     -26.925  14.065 -24.048  1.00  0.00      PA   O  
ATOM   1437  CB  GLU A 192     -27.335  15.911 -26.641  1.00  0.00      PA   C  
ATOM   1438  CG  GLU A 192     -26.686  15.111 -27.765  1.00  0.00      PA   C  
ATOM   1439  CD  GLU A 192     -27.698  14.530 -28.739  1.00  0.00      PA   C  
ATOM   1440  OE1 GLU A 192     -28.792  15.114 -28.892  1.00  0.00      PA   O  
ATOM   1441  OE2 GLU A 192     -27.400  13.480 -29.347  1.00  0.00      PA   O1-
ATOM   1442  N   GLN A 193     -26.062  14.602 -27.857  1.00  0.00      PA   N  
ATOM   1443  CA  GLN A 193     -25.341  13.402 -27.446  1.00  0.00      PA   C  
ATOM   1444  C   GLN A 193     -23.867  13.683 -27.173  1.00  0.00      PA   C  
ATOM   1445  O   GLN A 193     -23.185  14.309 -27.983  1.00  0.00      PA   O  
ATOM   1446  CB  GLN A 193     -25.472  12.323 -28.523  1.00  0.00      PA   C  
ATOM   1447  CG  GLN A 193     -24.809  11.002 -28.181  1.00  0.00      PA   C  
ATOM   1448  CD  GLN A 193     -24.986   9.967 -29.275  1.00  0.00      PA   C  
ATOM   1449  NE2 GLN A 193     -24.466   8.768 -29.047  1.00  0.00      PA   N  
ATOM   1450  OE1 GLN A 193     -25.581  10.245 -30.317  1.00  0.00      PA   O  
ATOM   1451  N   PHE A 198     -24.554  15.262 -30.722  1.00  0.00      PA   N  
ATOM   1452  CA  PHE A 198     -25.686  16.081 -31.149  1.00  0.00      PA   C  
ATOM   1453  C   PHE A 198     -26.527  16.634 -29.988  1.00  0.00      PA   C  
ATOM   1454  O   PHE A 198     -27.733  16.406 -29.926  1.00  0.00      PA   O  
ATOM   1455  CB  PHE A 198     -26.563  15.272 -32.119  1.00  0.00      PA   C  
ATOM   1456  CG  PHE A 198     -26.974  13.914 -31.598  1.00  0.00      PA   C  
ATOM   1457  CD1 PHE A 198     -26.153  12.812 -31.791  1.00  0.00      PA   C  
ATOM   1458  CD2 PHE A 198     -28.187  13.727 -30.952  1.00  0.00      PA   C  
ATOM   1459  CE1 PHE A 198     -26.519  11.563 -31.328  1.00  0.00      PA   C  
ATOM   1460  CE2 PHE A 198     -28.558  12.478 -30.486  1.00  0.00      PA   C  
ATOM   1461  CZ  PHE A 198     -27.724  11.395 -30.675  1.00  0.00      PA   C  
ATOM   1462  N   PRO A 199     -26.142  18.501 -30.308  1.00  0.00      PA   N  
ATOM   1463  CA  PRO A 199     -26.905  19.027 -29.165  1.00  0.00      PA   C  
ATOM   1464  C   PRO A 199     -27.839  20.166 -29.538  1.00  0.00      PA   C  
ATOM   1465  O   PRO A 199     -28.903  20.304 -28.923  1.00  0.00      PA   O  
ATOM   1466  CB  PRO A 199     -25.807  19.493 -28.201  1.00  0.00      PA   C  
ATOM   1467  CG  PRO A 199     -24.682  19.874 -29.096  1.00  0.00      PA   C  
ATOM   1468  CD  PRO A 199     -24.730  18.924 -30.264  1.00  0.00      PA   C  
ATOM   1469  N   LEU A 200     -27.870  20.738 -30.589  1.00  0.00      PA   N  
ATOM   1470  CA  LEU A 200     -28.662  21.891 -30.996  1.00  0.00      PA   C  
ATOM   1471  C   LEU A 200     -29.823  21.526 -31.915  1.00  0.00      PA   C  
ATOM   1472  O   LEU A 200     -30.395  22.421 -32.544  1.00  0.00      PA   O  
ATOM   1473  CB  LEU A 200     -27.765  22.923 -31.689  1.00  0.00      PA   C  
ATOM   1474  CG  LEU A 200     -26.669  23.578 -30.845  1.00  0.00      PA   C  
ATOM   1475  CD1 LEU A 200     -25.778  24.448 -31.716  1.00  0.00      PA   C  
ATOM   1476  CD2 LEU A 200     -27.268  24.392 -29.711  1.00  0.00      PA   C  
ATOM   1477  N   LYS A 201     -29.751  20.493 -32.640  1.00  0.00      PA   N  
ATOM   1478  CA  LYS A 201     -30.776  20.064 -33.588  1.00  0.00      PA   C  
ATOM   1479  C   LYS A 201     -32.153  20.596 -33.200  1.00  0.00      PA   C  
ATOM   1480  O   LYS A 201     -32.841  21.222 -34.017  1.00  0.00      PA   O  
ATOM   1481  CB  LYS A 201     -30.788  18.538 -33.677  1.00  0.00      PA   C  
ATOM   1482  CG  LYS A 201     -31.759  17.970 -34.695  1.00  0.00      PA   C  
ATOM   1483  CD  LYS A 201     -31.623  16.458 -34.787  1.00  0.00      PA   C  
ATOM   1484  CE  LYS A 201     -32.686  15.855 -35.691  1.00  0.00      PA   C  
ATOM   1485  NZ  LYS A 201     -32.508  16.271 -37.109  1.00  0.00      PA   N1+
ATOM   1486  N   PHE A 202     -32.825  19.597 -32.209  1.00  0.00      PA   N  
ATOM   1487  CA  PHE A 202     -34.135  20.057 -31.752  1.00  0.00      PA   C  
ATOM   1488  C   PHE A 202     -34.232  21.577 -31.821  1.00  0.00      PA   C  
ATOM   1489  O   PHE A 202     -35.238  22.130 -32.283  1.00  0.00      PA   O  
ATOM   1490  CB  PHE A 202     -34.386  19.560 -30.327  1.00  0.00      PA   C  
ATOM   1491  CG  PHE A 202     -35.756  19.877 -29.799  1.00  0.00      PA   C  
ATOM   1492  CD1 PHE A 202     -36.852  19.117 -30.176  1.00  0.00      PA   C  
ATOM   1493  CD2 PHE A 202     -35.950  20.935 -28.925  1.00  0.00      PA   C  
ATOM   1494  CE1 PHE A 202     -38.113  19.401 -29.686  1.00  0.00      PA   C  
ATOM   1495  CE2 PHE A 202     -37.211  21.227 -28.436  1.00  0.00      PA   C  
ATOM   1496  CZ  PHE A 202     -38.293  20.459 -28.819  1.00  0.00      PA   C  
ATOM   1497  N   TYR A 203     -33.808  22.239 -30.552  1.00  0.00      PA   N  
ATOM   1498  CA  TYR A 203     -33.766  23.696 -30.627  1.00  0.00      PA   C  
ATOM   1499  C   TYR A 203     -33.888  24.189 -32.061  1.00  0.00      PA   C  
ATOM   1500  O   TYR A 203     -34.615  25.152 -32.336  1.00  0.00      PA   O  
ATOM   1501  CB  TYR A 203     -32.467  24.199 -29.999  1.00  0.00      PA   C  
ATOM   1502  CG  TYR A 203     -32.237  25.689 -30.105  1.00  0.00      PA   C  
ATOM   1503  CD1 TYR A 203     -32.919  26.581 -29.287  1.00  0.00      PA   C  
ATOM   1504  CD2 TYR A 203     -31.323  26.202 -31.016  1.00  0.00      PA   C  
ATOM   1505  CE1 TYR A 203     -32.700  27.944 -29.382  1.00  0.00      PA   C  
ATOM   1506  CE2 TYR A 203     -31.099  27.559 -31.118  1.00  0.00      PA   C  
ATOM   1507  CZ  TYR A 203     -31.789  28.426 -30.300  1.00  0.00      PA   C  
ATOM   1508  OH  TYR A 203     -31.563  29.780 -30.403  1.00  0.00      PA   O  
ATOM   1509  N   GLN A 204     -32.917  24.353 -32.785  1.00  0.00      PA   N  
ATOM   1510  CA  GLN A 204     -32.915  24.815 -34.170  1.00  0.00      PA   C  
ATOM   1511  C   GLN A 204     -34.270  24.588 -34.830  1.00  0.00      PA   C  
ATOM   1512  O   GLN A 204     -34.814  25.490 -35.478  1.00  0.00      PA   O  
ATOM   1513  CB  GLN A 204     -31.805  24.109 -34.949  1.00  0.00      PA   C  
ATOM   1514  CG  GLN A 204     -31.637  24.580 -36.380  1.00  0.00      PA   C  
ATOM   1515  CD  GLN A 204     -30.468  23.908 -37.071  1.00  0.00      PA   C  
ATOM   1516  NE2 GLN A 204     -30.226  24.279 -38.323  1.00  0.00      PA   N  
ATOM   1517  OE1 GLN A 204     -29.790  23.062 -36.487  1.00  0.00      PA   O  
ATOM   1518  N   GLU A 205     -34.469  23.312 -35.361  1.00  0.00      PA   N  
ATOM   1519  CA  GLU A 205     -35.727  22.994 -36.031  1.00  0.00      PA   C  
ATOM   1520  C   GLU A 205     -36.892  23.763 -35.418  1.00  0.00      PA   C  
ATOM   1521  O   GLU A 205     -37.699  24.365 -36.136  1.00  0.00      PA   O  
ATOM   1522  CB  GLU A 205     -35.989  21.490 -35.969  1.00  0.00      PA   C  
ATOM   1523  CG  GLU A 205     -35.014  20.652 -36.778  1.00  0.00      PA   C  
ATOM   1524  CD  GLU A 205     -35.311  19.169 -36.681  1.00  0.00      PA   C  
ATOM   1525  OE1 GLU A 205     -36.196  18.790 -35.885  1.00  0.00      PA   O  
ATOM   1526  OE2 GLU A 205     -34.659  18.384 -37.400  1.00  0.00      PA   O1-
ATOM   1527  N   ILE A 206     -37.317  23.200 -34.131  1.00  0.00      PA   N  
ATOM   1528  CA  ILE A 206     -38.495  23.765 -33.482  1.00  0.00      PA   C  
ATOM   1529  C   ILE A 206     -38.480  25.287 -33.521  1.00  0.00      PA   C  
ATOM   1530  O   ILE A 206     -39.536  25.921 -33.657  1.00  0.00      PA   O  
ATOM   1531  CB  ILE A 206     -38.596  23.240 -32.037  1.00  0.00      PA   C  
ATOM   1532  CG1 ILE A 206     -38.722  21.717 -32.040  1.00  0.00      PA   C  
ATOM   1533  CG2 ILE A 206     -39.774  23.872 -31.308  1.00  0.00      PA   C  
ATOM   1534  CD  ILE A 206     -39.958  21.208 -32.749  1.00  0.00      PA   C  
ATOM   1535  N   PHE A 207     -37.815  25.776 -32.245  1.00  0.00      PA   N  
ATOM   1536  CA  PHE A 207     -37.790  27.208 -31.965  1.00  0.00      PA   C  
ATOM   1537  C   PHE A 207     -37.002  28.028 -32.976  1.00  0.00      PA   C  
ATOM   1538  O   PHE A 207     -37.393  29.160 -33.270  1.00  0.00      PA   O  
ATOM   1539  CB  PHE A 207     -37.218  27.426 -30.555  1.00  0.00      PA   C  
ATOM   1540  CG  PHE A 207     -37.241  28.856 -30.103  1.00  0.00      PA   C  
ATOM   1541  CD1 PHE A 207     -38.418  29.436 -29.665  1.00  0.00      PA   C  
ATOM   1542  CD2 PHE A 207     -36.087  29.617 -30.113  1.00  0.00      PA   C  
ATOM   1543  CE1 PHE A 207     -38.443  30.752 -29.244  1.00  0.00      PA   C  
ATOM   1544  CE2 PHE A 207     -36.107  30.931 -29.696  1.00  0.00      PA   C  
ATOM   1545  CZ  PHE A 207     -37.285  31.501 -29.261  1.00  0.00      PA   C  
ATOM   1546  N   GLU A 208     -35.865  28.195 -32.928  1.00  0.00      PA   N  
ATOM   1547  CA  GLU A 208     -34.957  29.033 -33.704  1.00  0.00      PA   C  
ATOM   1548  C   GLU A 208     -35.496  29.323 -35.102  1.00  0.00      PA   C  
ATOM   1549  O   GLU A 208     -35.294  30.424 -35.628  1.00  0.00      PA   O  
ATOM   1550  CB  GLU A 208     -33.576  28.378 -33.779  1.00  0.00      PA   C  
ATOM   1551  CG  GLU A 208     -32.509  29.247 -34.426  1.00  0.00      PA   C  
ATOM   1552  CD  GLU A 208     -31.125  28.632 -34.345  1.00  0.00      PA   C  
ATOM   1553  OE1 GLU A 208     -30.999  27.512 -33.806  1.00  0.00      PA   O  
ATOM   1554  OE2 GLU A 208     -30.159  29.273 -34.809  1.00  0.00      PA   O1-
ATOM   1555  N   SER A 209     -36.006  28.765 -35.852  1.00  0.00      PA   N  
ATOM   1556  CA  SER A 209     -36.590  29.029 -37.166  1.00  0.00      PA   C  
ATOM   1557  C   SER A 209     -37.766  29.997 -37.090  1.00  0.00      PA   C  
ATOM   1558  O   SER A 209     -37.793  30.962 -37.874  1.00  0.00      PA   O  
ATOM   1559  CB  SER A 209     -36.976  27.711 -37.845  1.00  0.00      PA   C  
ATOM   1560  OG  SER A 209     -35.832  26.923 -38.119  1.00  0.00      PA   O  
ATOM   1561  N   PRO A 210     -38.859  29.679 -36.103  1.00  0.00      PA   N  
ATOM   1562  CA  PRO A 210     -39.963  30.660 -36.059  1.00  0.00      PA   C  
ATOM   1563  C   PRO A 210     -39.505  32.058 -35.685  1.00  0.00      PA   C  
ATOM   1564  O   PRO A 210     -39.930  33.036 -36.314  1.00  0.00      PA   O  
ATOM   1565  CB  PRO A 210     -40.913  30.066 -35.009  1.00  0.00      PA   C  
ATOM   1566  CG  PRO A 210     -40.588  28.617 -34.971  1.00  0.00      PA   C  
ATOM   1567  CD  PRO A 210     -39.112  28.548 -35.192  1.00  0.00      PA   C  
ATOM   1568  N   PHE A 211     -39.153  31.975 -33.938  1.00  0.00      PA   N  
ATOM   1569  CA  PHE A 211     -38.613  33.282 -33.579  1.00  0.00      PA   C  
ATOM   1570  C   PHE A 211     -37.801  33.870 -34.726  1.00  0.00      PA   C  
ATOM   1571  O   PHE A 211     -37.864  35.078 -34.990  1.00  0.00      PA   O  
ATOM   1572  CB  PHE A 211     -37.752  33.165 -32.322  1.00  0.00      PA   C  
ATOM   1573  CG  PHE A 211     -37.204  34.474 -31.839  1.00  0.00      PA   C  
ATOM   1574  CD1 PHE A 211     -38.000  35.350 -31.121  1.00  0.00      PA   C  
ATOM   1575  CD2 PHE A 211     -35.897  34.836 -32.112  1.00  0.00      PA   C  
ATOM   1576  CE1 PHE A 211     -37.499  36.558 -30.676  1.00  0.00      PA   C  
ATOM   1577  CE2 PHE A 211     -35.393  36.044 -31.673  1.00  0.00      PA   C  
ATOM   1578  CZ  PHE A 211     -36.194  36.904 -30.953  1.00  0.00      PA   C  
ATOM   1579  N   LEU A 212     -36.794  33.966 -34.958  1.00  0.00      PA   N  
ATOM   1580  CA  LEU A 212     -35.959  34.431 -36.059  1.00  0.00      PA   C  
ATOM   1581  C   LEU A 212     -36.808  35.021 -37.180  1.00  0.00      PA   C  
ATOM   1582  O   LEU A 212     -36.630  36.181 -37.573  1.00  0.00      PA   O  
ATOM   1583  CB  LEU A 212     -35.100  33.274 -36.575  1.00  0.00      PA   C  
ATOM   1584  CG  LEU A 212     -34.067  33.571 -37.661  1.00  0.00      PA   C  
ATOM   1585  CD1 LEU A 212     -32.998  34.515 -37.137  1.00  0.00      PA   C  
ATOM   1586  CD2 LEU A 212     -33.445  32.281 -38.173  1.00  0.00      PA   C  
ATOM   1587  N   THR A 213     -37.762  34.634 -37.664  1.00  0.00      PA   N  
ATOM   1588  CA  THR A 213     -38.582  35.110 -38.775  1.00  0.00      PA   C  
ATOM   1589  C   THR A 213     -39.520  36.232 -38.349  1.00  0.00      PA   C  
ATOM   1590  O   THR A 213     -39.867  37.092 -39.169  1.00  0.00      PA   O  
ATOM   1591  CB  THR A 213     -39.382  33.955 -39.376  1.00  0.00      PA   C  
ATOM   1592  CG2 THR A 213     -38.447  32.867 -39.887  1.00  0.00      PA   C  
ATOM   1593  OG1 THR A 213     -40.252  33.403 -38.379  1.00  0.00      PA   O  
ATOM   1594  N   GLU A 214     -40.043  35.901 -36.811  1.00  0.00      PA   N  
ATOM   1595  CA  GLU A 214     -40.976  36.928 -36.368  1.00  0.00      PA   C  
ATOM   1596  C   GLU A 214     -40.281  38.269 -36.166  1.00  0.00      PA   C  
ATOM   1597  O   GLU A 214     -40.850  39.317 -36.492  1.00  0.00      PA   O  
ATOM   1598  CB  GLU A 214     -41.680  36.492 -35.085  1.00  0.00      PA   C  
ATOM   1599  CG  GLU A 214     -42.772  37.452 -34.649  1.00  0.00      PA   C  
ATOM   1600  CD  GLU A 214     -43.522  36.963 -33.435  1.00  0.00      PA   C  
ATOM   1601  OE1 GLU A 214     -43.158  35.894 -32.906  1.00  0.00      PA   O  
ATOM   1602  OE2 GLU A 214     -44.480  37.645 -33.019  1.00  0.00      PA   O1-
ATOM   1603  N   THR A 215     -39.268  38.215 -34.828  1.00  0.00      PA   N  
ATOM   1604  CA  THR A 215     -38.488  39.448 -34.823  1.00  0.00      PA   C  
ATOM   1605  C   THR A 215     -38.075  39.841 -36.236  1.00  0.00      PA   C  
ATOM   1606  O   THR A 215     -37.892  41.031 -36.520  1.00  0.00      PA   O  
ATOM   1607  CB  THR A 215     -37.259  39.309 -33.925  1.00  0.00      PA   C  
ATOM   1608  CG2 THR A 215     -37.673  39.077 -32.477  1.00  0.00      PA   C  
ATOM   1609  OG1 THR A 215     -36.449  38.218 -34.380  1.00  0.00      PA   O  
ATOM   1610  N   GLY A 216     -37.693  39.798 -37.001  1.00  0.00      PA   N  
ATOM   1611  CA  GLY A 216     -37.472  40.122 -38.402  1.00  0.00      PA   C  
ATOM   1612  C   GLY A 216     -38.624  40.907 -39.000  1.00  0.00      PA   C  
ATOM   1613  O   GLY A 216     -38.422  41.940 -39.645  1.00  0.00      PA   O  
ATOM   1614  N   GLU A 217     -39.876  40.641 -38.522  1.00  0.00      PA   N  
ATOM   1615  CA  GLU A 217     -41.050  41.402 -38.942  1.00  0.00      PA   C  
ATOM   1616  C   GLU A 217     -41.106  42.756 -38.247  1.00  0.00      PA   C  
ATOM   1617  O   GLU A 217     -41.448  43.770 -38.870  1.00  0.00      PA   O  
ATOM   1618  CB  GLU A 217     -42.324  40.605 -38.657  1.00  0.00      PA   C  
ATOM   1619  CG  GLU A 217     -42.533  39.408 -39.568  1.00  0.00      PA   C  
ATOM   1620  CD  GLU A 217     -42.868  39.816 -40.989  1.00  0.00      PA   C  
ATOM   1621  OE1 GLU A 217     -43.520  40.866 -41.169  1.00  0.00      PA   O  
ATOM   1622  OE2 GLU A 217     -42.481  39.089 -41.928  1.00  0.00      PA   O1-
ATOM   1623  N   TYR A 218     -40.799  42.334 -36.526  1.00  0.00      PA   N  
ATOM   1624  CA  TYR A 218     -40.836  43.581 -35.768  1.00  0.00      PA   C  
ATOM   1625  C   TYR A 218     -39.933  44.638 -36.394  1.00  0.00      PA   C  
ATOM   1626  O   TYR A 218     -40.341  45.791 -36.576  1.00  0.00      PA   O  
ATOM   1627  CB  TYR A 218     -40.434  43.315 -34.317  1.00  0.00      PA   C  
ATOM   1628  CG  TYR A 218     -40.417  44.547 -33.441  1.00  0.00      PA   C  
ATOM   1629  CD1 TYR A 218     -41.599  45.118 -32.988  1.00  0.00      PA   C  
ATOM   1630  CD2 TYR A 218     -39.219  45.134 -33.060  1.00  0.00      PA   C  
ATOM   1631  CE1 TYR A 218     -41.586  46.243 -32.184  1.00  0.00      PA   C  
ATOM   1632  CE2 TYR A 218     -39.195  46.258 -32.257  1.00  0.00      PA   C  
ATOM   1633  CZ  TYR A 218     -40.381  46.808 -31.822  1.00  0.00      PA   C  
ATOM   1634  OH  TYR A 218     -40.361  47.928 -31.022  1.00  0.00      PA   O  
ATOM   1635  N   TYR A 219     -38.577  44.665 -35.909  1.00  0.00      PA   N  
ATOM   1636  CA  TYR A 219     -37.642  45.633 -36.467  1.00  0.00      PA   C  
ATOM   1637  C   TYR A 219     -37.794  45.829 -37.970  1.00  0.00      PA   C  
ATOM   1638  O   TYR A 219     -37.235  46.792 -38.506  1.00  0.00      PA   O  
ATOM   1639  CB  TYR A 219     -36.206  45.234 -36.123  1.00  0.00      PA   C  
ATOM   1640  CG  TYR A 219     -35.866  45.499 -34.672  1.00  0.00      PA   C  
ATOM   1641  CD1 TYR A 219     -35.551  46.781 -34.244  1.00  0.00      PA   C  
ATOM   1642  CD2 TYR A 219     -35.871  44.478 -33.732  1.00  0.00      PA   C  
ATOM   1643  CE1 TYR A 219     -35.243  47.041 -32.926  1.00  0.00      PA   C  
ATOM   1644  CE2 TYR A 219     -35.564  44.729 -32.406  1.00  0.00      PA   C  
ATOM   1645  CZ  TYR A 219     -35.251  46.013 -32.010  1.00  0.00      PA   C  
ATOM   1646  OH  TYR A 219     -34.944  46.275 -30.696  1.00  0.00      PA   O  
ATOM   1647  N   LYS A 220     -38.526  46.097 -38.583  1.00  0.00      PA   N  
ATOM   1648  CA  LYS A 220     -38.974  46.443 -39.929  1.00  0.00      PA   C  
ATOM   1649  C   LYS A 220     -40.032  47.537 -39.875  1.00  0.00      PA   C  
ATOM   1650  O   LYS A 220     -39.903  48.582 -40.530  1.00  0.00      PA   O  
ATOM   1651  CB  LYS A 220     -39.523  45.212 -40.648  1.00  0.00      PA   C  
ATOM   1652  CG  LYS A 220     -40.007  45.512 -42.061  1.00  0.00      PA   C  
ATOM   1653  CD  LYS A 220     -40.566  44.279 -42.752  1.00  0.00      PA   C  
ATOM   1654  CE  LYS A 220     -41.097  44.628 -44.137  1.00  0.00      PA   C  
ATOM   1655  NZ  LYS A 220     -41.692  43.453 -44.836  1.00  0.00      PA   N1+
ATOM   1656  N   GLN A 221     -40.859  47.340 -38.551  1.00  0.00      PA   N  
ATOM   1657  CA  GLN A 221     -41.943  48.311 -38.442  1.00  0.00      PA   C  
ATOM   1658  C   GLN A 221     -41.433  49.648 -37.922  1.00  0.00      PA   C  
ATOM   1659  O   GLN A 221     -41.735  50.704 -38.490  1.00  0.00      PA   O  
ATOM   1660  CB  GLN A 221     -43.045  47.762 -37.534  1.00  0.00      PA   C  
ATOM   1661  CG  GLN A 221     -43.735  46.512 -38.066  1.00  0.00      PA   C  
ATOM   1662  CD  GLN A 221     -44.486  46.760 -39.361  1.00  0.00      PA   C  
ATOM   1663  NE2 GLN A 221     -45.606  47.467 -39.268  1.00  0.00      PA   N  
ATOM   1664  OE1 GLN A 221     -44.069  46.313 -40.429  1.00  0.00      PA   O  
ATOM   1665  N   GLU A 222     -40.567  49.038 -36.297  1.00  0.00      PA   N  
ATOM   1666  CA  GLU A 222     -40.023  50.281 -35.767  1.00  0.00      PA   C  
ATOM   1667  C   GLU A 222     -38.864  50.808 -36.605  1.00  0.00      PA   C  
ATOM   1668  O   GLU A 222     -38.541  51.997 -36.513  1.00  0.00      PA   O  
ATOM   1669  CB  GLU A 222     -39.590  50.096 -34.308  1.00  0.00      PA   C  
ATOM   1670  CG  GLU A 222     -39.202  51.394 -33.608  1.00  0.00      PA   C  
ATOM   1671  CD  GLU A 222     -38.905  51.208 -32.136  1.00  0.00      PA   C  
ATOM   1672  OE1 GLU A 222     -38.978  50.058 -31.655  1.00  0.00      PA   O  
ATOM   1673  OE2 GLU A 222     -38.606  52.212 -31.457  1.00  0.00      PA   O1-
ATOM   1674  N   ALA A 223     -38.043  50.502 -37.176  1.00  0.00      PA   N  
ATOM   1675  CA  ALA A 223     -37.088  51.009 -38.156  1.00  0.00      PA   C  
ATOM   1676  C   ALA A 223     -37.787  51.911 -39.167  1.00  0.00      PA   C  
ATOM   1677  O   ALA A 223     -37.367  53.052 -39.400  1.00  0.00      PA   O  
ATOM   1678  CB  ALA A 223     -36.387  49.848 -38.860  1.00  0.00      PA   C  
ATOM   1679  N   SER A 224     -38.780  52.351 -39.170  1.00  0.00      PA   N  
ATOM   1680  CA  SER A 224     -39.542  53.175 -40.104  1.00  0.00      PA   C  
ATOM   1681  C   SER A 224     -40.212  54.351 -39.403  1.00  0.00      PA   C  
ATOM   1682  O   SER A 224     -40.395  55.411 -40.014  1.00  0.00      PA   O  
ATOM   1683  CB  SER A 224     -40.586  52.325 -40.828  1.00  0.00      PA   C  
ATOM   1684  OG  SER A 224     -39.968  51.351 -41.652  1.00  0.00      PA   O  
ATOM   1685  N   ASN A 225     -40.276  53.855 -37.723  1.00  0.00      PA   N  
ATOM   1686  CA  ASN A 225     -40.892  54.958 -36.991  1.00  0.00      PA   C  
ATOM   1687  C   ASN A 225     -39.885  56.069 -36.712  1.00  0.00      PA   C  
ATOM   1688  O   ASN A 225     -40.220  57.255 -36.810  1.00  0.00      PA   O  
ATOM   1689  CB  ASN A 225     -41.504  54.450 -35.685  1.00  0.00      PA   C  
ATOM   1690  CG  ASN A 225     -42.740  53.602 -35.912  1.00  0.00      PA   C  
ATOM   1691  ND2 ASN A 225     -42.863  52.518 -35.153  1.00  0.00      PA   N  
ATOM   1692  OD1 ASN A 225     -43.575  53.916 -36.760  1.00  0.00      PA   O  
ATOM   1693  N   LEU A 226     -38.546  55.318 -36.116  1.00  0.00      PA   N  
ATOM   1694  CA  LEU A 226     -37.521  56.329 -35.874  1.00  0.00      PA   C  
ATOM   1695  C   LEU A 226     -37.077  56.990 -37.171  1.00  0.00      PA   C  
ATOM   1696  O   LEU A 226     -36.861  58.207 -37.209  1.00  0.00      PA   O  
ATOM   1697  CB  LEU A 226     -36.321  55.710 -35.158  1.00  0.00      PA   C  
ATOM   1698  CG  LEU A 226     -36.496  55.278 -33.702  1.00  0.00      PA   C  
ATOM   1699  CD1 LEU A 226     -35.261  54.535 -33.222  1.00  0.00      PA   C  
ATOM   1700  CD2 LEU A 226     -36.770  56.484 -32.820  1.00  0.00      PA   C  
ATOM   1701  N   LEU A 227     -36.823  56.915 -37.993  1.00  0.00      PA   N  
ATOM   1702  CA  LEU A 227     -36.292  57.471 -39.234  1.00  0.00      PA   C  
ATOM   1703  C   LEU A 227     -37.240  58.497 -39.846  1.00  0.00      PA   C  
ATOM   1704  O   LEU A 227     -36.792  59.412 -40.548  1.00  0.00      PA   O  
ATOM   1705  CB  LEU A 227     -35.995  56.346 -40.227  1.00  0.00      PA   C  
ATOM   1706  CG  LEU A 227     -35.309  56.740 -41.537  1.00  0.00      PA   C  
ATOM   1707  CD1 LEU A 227     -33.952  57.369 -41.262  1.00  0.00      PA   C  
ATOM   1708  CD2 LEU A 227     -35.162  55.531 -42.450  1.00  0.00      PA   C  
ATOM   1709  N   GLN A 228     -38.101  59.069 -38.748  1.00  0.00      PA   N  
ATOM   1710  CA  GLN A 228     -39.064  60.052 -39.226  1.00  0.00      PA   C  
ATOM   1711  C   GLN A 228     -39.018  61.349 -38.425  1.00  0.00      PA   C  
ATOM   1712  O   GLN A 228     -39.527  62.375 -38.892  1.00  0.00      PA   O  
ATOM   1713  CB  GLN A 228     -40.477  59.455 -39.179  1.00  0.00      PA   C  
ATOM   1714  CG  GLN A 228     -41.575  60.328 -39.783  1.00  0.00      PA   C  
ATOM   1715  CD  GLN A 228     -42.948  59.680 -39.725  1.00  0.00      PA   C  
ATOM   1716  NE2 GLN A 228     -43.945  60.359 -40.279  1.00  0.00      PA   N  
ATOM   1717  OE1 GLN A 228     -43.109  58.584 -39.188  1.00  0.00      PA   O  
ATOM   1718  N   GLU A 229     -37.987  60.690 -36.896  1.00  0.00      PA   N  
ATOM   1719  CA  GLU A 229     -38.071  61.791 -35.944  1.00  0.00      PA   C  
ATOM   1720  C   GLU A 229     -36.895  62.758 -36.016  1.00  0.00      PA   C  
ATOM   1721  O   GLU A 229     -37.099  63.975 -36.061  1.00  0.00      PA   O  
ATOM   1722  CB  GLU A 229     -38.180  61.232 -34.520  1.00  0.00      PA   C  
ATOM   1723  CG  GLU A 229     -38.289  62.295 -33.440  1.00  0.00      PA   C  
ATOM   1724  CD  GLU A 229     -38.394  61.702 -32.047  1.00  0.00      PA   C  
ATOM   1725  OE1 GLU A 229     -38.365  60.459 -31.926  1.00  0.00      PA   O  
ATOM   1726  OE2 GLU A 229     -38.500  62.478 -31.074  1.00  0.00      PA   O1-
ATOM   1727  N   SER A 230     -35.488  61.539 -35.806  1.00  0.00      PA   N  
ATOM   1728  CA  SER A 230     -34.316  62.334 -35.470  1.00  0.00      PA   C  
ATOM   1729  C   SER A 230     -33.479  62.665 -36.701  1.00  0.00      PA   C  
ATOM   1730  O   SER A 230     -33.645  62.094 -37.783  1.00  0.00      PA   O  
ATOM   1731  CB  SER A 230     -33.455  61.597 -34.438  1.00  0.00      PA   C  
ATOM   1732  OG  SER A 230     -34.164  61.409 -33.225  1.00  0.00      PA   O  
ATOM   1733  N   ASN A 231     -32.288  63.512 -36.311  1.00  0.00      PA   N  
ATOM   1734  CA  ASN A 231     -31.261  63.833 -37.289  1.00  0.00      PA   C  
ATOM   1735  C   ASN A 231     -30.195  62.736 -37.292  1.00  0.00      PA   C  
ATOM   1736  O   ASN A 231     -30.154  61.871 -36.412  1.00  0.00      PA   O  
ATOM   1737  CB  ASN A 231     -30.649  65.200 -36.973  1.00  0.00      PA   C  
ATOM   1738  CG  ASN A 231     -29.800  65.744 -38.106  1.00  0.00      PA   C  
ATOM   1739  ND2 ASN A 231     -29.256  66.941 -37.916  1.00  0.00      PA   N  
ATOM   1740  OD1 ASN A 231     -29.636  65.098 -39.141  1.00  0.00      PA   O  
ATOM   1741  N   CYS A 232     -29.480  62.567 -38.583  1.00  0.00      PA   N  
ATOM   1742  CA  CYS A 232     -28.493  61.504 -38.761  1.00  0.00      PA   C  
ATOM   1743  C   CYS A 232     -27.583  61.380 -37.542  1.00  0.00      PA   C  
ATOM   1744  O   CYS A 232     -27.510  60.319 -36.908  1.00  0.00      PA   O  
ATOM   1745  CB  CYS A 232     -27.672  61.755 -40.027  1.00  0.00      PA   C  
ATOM   1746  SG  CYS A 232     -26.478  60.449 -40.399  1.00  0.00      PA   S  
ATOM   1747  N   SER A 233     -26.708  61.416 -37.146  1.00  0.00      PA   N  
ATOM   1748  CA  SER A 233     -25.834  61.393 -35.977  1.00  0.00      PA   C  
ATOM   1749  C   SER A 233     -26.616  61.119 -34.700  1.00  0.00      PA   C  
ATOM   1750  O   SER A 233     -26.112  60.443 -33.794  1.00  0.00      PA   O  
ATOM   1751  CB  SER A 233     -25.078  62.715 -35.863  1.00  0.00      PA   C  
ATOM   1752  OG  SER A 233     -25.959  63.792 -35.595  1.00  0.00      PA   O  
ATOM   1753  N   GLN A 234     -27.898  61.329 -34.634  1.00  0.00      PA   N  
ATOM   1754  CA  GLN A 234     -28.747  61.047 -33.483  1.00  0.00      PA   C  
ATOM   1755  C   GLN A 234     -29.148  59.577 -33.448  1.00  0.00      PA   C  
ATOM   1756  O   GLN A 234     -29.242  58.977 -32.370  1.00  0.00      PA   O  
ATOM   1757  CB  GLN A 234     -29.978  61.950 -33.523  1.00  0.00      PA   C  
ATOM   1758  CG  GLN A 234     -29.643  63.430 -33.422  1.00  0.00      PA   C  
ATOM   1759  CD  GLN A 234     -30.861  64.320 -33.554  1.00  0.00      PA   C  
ATOM   1760  NE2 GLN A 234     -30.655  65.625 -33.421  1.00  0.00      PA   N  
ATOM   1761  OE1 GLN A 234     -31.973  63.843 -33.780  1.00  0.00      PA   O  
ATOM   1762  N   TYR A 235     -29.797  59.316 -35.146  1.00  0.00      PA   N  
ATOM   1763  CA  TYR A 235     -30.086  57.887 -35.210  1.00  0.00      PA   C  
ATOM   1764  C   TYR A 235     -28.903  57.065 -34.719  1.00  0.00      PA   C  
ATOM   1765  O   TYR A 235     -29.070  56.125 -33.933  1.00  0.00      PA   O  
ATOM   1766  CB  TYR A 235     -30.461  57.485 -36.637  1.00  0.00      PA   C  
ATOM   1767  CG  TYR A 235     -30.689  56.000 -36.807  1.00  0.00      PA   C  
ATOM   1768  CD1 TYR A 235     -31.845  55.395 -36.333  1.00  0.00      PA   C  
ATOM   1769  CD2 TYR A 235     -29.746  55.202 -37.439  1.00  0.00      PA   C  
ATOM   1770  CE1 TYR A 235     -32.054  54.036 -36.483  1.00  0.00      PA   C  
ATOM   1771  CE2 TYR A 235     -29.945  53.844 -37.594  1.00  0.00      PA   C  
ATOM   1772  CZ  TYR A 235     -31.101  53.266 -37.115  1.00  0.00      PA   C  
ATOM   1773  OH  TYR A 235     -31.306  51.914 -37.267  1.00  0.00      PA   O  
ATOM   1774  N   MET A 236     -27.910  56.810 -35.678  1.00  0.00      PA   N  
ATOM   1775  CA  MET A 236     -26.737  56.043 -35.270  1.00  0.00      PA   C  
ATOM   1776  C   MET A 236     -26.468  56.197 -33.779  1.00  0.00      PA   C  
ATOM   1777  O   MET A 236     -26.197  55.210 -33.084  1.00  0.00      PA   O  
ATOM   1778  CB  MET A 236     -25.524  56.472 -36.097  1.00  0.00      PA   C  
ATOM   1779  CG  MET A 236     -25.670  56.155 -37.577  1.00  0.00      PA   C  
ATOM   1780  SD  MET A 236     -24.218  56.578 -38.550  1.00  0.00      PA   S  
ATOM   1781  CE  MET A 236     -24.338  58.362 -38.589  1.00  0.00      PA   C  
ATOM   1782  N   GLU A 237     -26.347  56.548 -33.039  1.00  0.00      PA   N  
ATOM   1783  CA  GLU A 237     -26.220  56.780 -31.604  1.00  0.00      PA   C  
ATOM   1784  C   GLU A 237     -27.223  55.930 -30.832  1.00  0.00      PA   C  
ATOM   1785  O   GLU A 237     -26.870  55.240 -29.863  1.00  0.00      PA   O  
ATOM   1786  CB  GLU A 237     -26.435  58.268 -31.312  1.00  0.00      PA   C  
ATOM   1787  CG  GLU A 237     -26.129  58.704 -29.890  1.00  0.00      PA   C  
ATOM   1788  CD  GLU A 237     -24.640  58.753 -29.606  1.00  0.00      PA   C  
ATOM   1789  OE1 GLU A 237     -23.861  58.960 -30.561  1.00  0.00      PA   O  
ATOM   1790  OE2 GLU A 237     -24.248  58.595 -28.430  1.00  0.00      PA   O1-
ATOM   1791  N   LYS A 238     -28.681  56.104 -31.638  1.00  0.00      PA   N  
ATOM   1792  CA  LYS A 238     -29.744  55.403 -30.926  1.00  0.00      PA   C  
ATOM   1793  C   LYS A 238     -29.519  53.895 -30.930  1.00  0.00      PA   C  
ATOM   1794  O   LYS A 238     -29.638  53.240 -29.891  1.00  0.00      PA   O  
ATOM   1795  CB  LYS A 238     -31.100  55.748 -31.543  1.00  0.00      PA   C  
ATOM   1796  CG  LYS A 238     -32.325  55.075 -30.889  1.00  0.00      PA   C  
ATOM   1797  CD  LYS A 238     -33.659  55.462 -31.554  1.00  0.00      PA   C  
ATOM   1798  CE  LYS A 238     -34.862  54.781 -30.886  1.00  0.00      PA   C  
ATOM   1799  NZ  LYS A 238     -36.103  55.175 -31.548  1.00  0.00      PA   N1+
ATOM   1800  N   VAL A 239     -29.724  53.459 -32.698  1.00  0.00      PA   N  
ATOM   1801  CA  VAL A 239     -29.549  52.011 -32.765  1.00  0.00      PA   C  
ATOM   1802  C   VAL A 239     -28.315  51.582 -31.979  1.00  0.00      PA   C  
ATOM   1803  O   VAL A 239     -28.293  50.492 -31.391  1.00  0.00      PA   O  
ATOM   1804  CB  VAL A 239     -29.484  51.531 -34.229  1.00  0.00      PA   C  
ATOM   1805  CG1 VAL A 239     -30.765  51.891 -34.966  1.00  0.00      PA   C  
ATOM   1806  CG2 VAL A 239     -28.277  52.106 -34.942  1.00  0.00      PA   C  
ATOM   1807  N   LEU A 240     -27.455  51.634 -31.926  1.00  0.00      PA   N  
ATOM   1808  CA  LEU A 240     -26.279  51.312 -31.124  1.00  0.00      PA   C  
ATOM   1809  C   LEU A 240     -26.636  51.264 -29.642  1.00  0.00      PA   C  
ATOM   1810  O   LEU A 240     -26.271  50.319 -28.930  1.00  0.00      PA   O  
ATOM   1811  CB  LEU A 240     -25.169  52.332 -31.388  1.00  0.00      PA   C  
ATOM   1812  CG  LEU A 240     -23.806  52.054 -30.751  1.00  0.00      PA   C  
ATOM   1813  CD1 LEU A 240     -23.200  50.781 -31.327  1.00  0.00      PA   C  
ATOM   1814  CD2 LEU A 240     -22.868  53.234 -30.946  1.00  0.00      PA   C  
ATOM   1815  N   GLY A 241     -27.863  51.863 -29.292  1.00  0.00      PA   N  
ATOM   1816  CA  GLY A 241     -28.338  51.820 -27.918  1.00  0.00      PA   C  
ATOM   1817  C   GLY A 241     -29.219  50.615 -27.641  1.00  0.00      PA   C  
ATOM   1818  O   GLY A 241     -29.129  49.998 -26.573  1.00  0.00      PA   O  
ATOM   1819  N   ARG A 242     -30.357  50.659 -29.130  1.00  0.00      PA   N  
ATOM   1820  CA  ARG A 242     -31.231  49.500 -28.971  1.00  0.00      PA   C  
ATOM   1821  C   ARG A 242     -30.434  48.214 -28.813  1.00  0.00      PA   C  
ATOM   1822  O   ARG A 242     -30.779  47.361 -27.987  1.00  0.00      PA   O  
ATOM   1823  CB  ARG A 242     -32.185  49.390 -30.161  1.00  0.00      PA   C  
ATOM   1824  CG  ARG A 242     -33.251  50.464 -30.208  1.00  0.00      PA   C  
ATOM   1825  CD  ARG A 242     -34.234  50.271 -29.069  1.00  0.00      PA   C  
ATOM   1826  NE  ARG A 242     -34.933  48.995 -29.186  1.00  0.00      PA   N  
ATOM   1827  CZ  ARG A 242     -35.588  48.405 -28.193  1.00  0.00      PA   C  
ATOM   1828  NH1 ARG A 242     -35.638  48.976 -26.997  1.00  0.00      PA   N1+
ATOM   1829  NH2 ARG A 242     -36.193  47.242 -28.394  1.00  0.00      PA   N  
ATOM   1830  N   LEU A 243     -29.641  47.891 -30.063  1.00  0.00      PA   N  
ATOM   1831  CA  LEU A 243     -28.815  46.696 -29.919  1.00  0.00      PA   C  
ATOM   1832  C   LEU A 243     -28.077  46.694 -28.586  1.00  0.00      PA   C  
ATOM   1833  O   LEU A 243     -28.042  45.670 -27.886  1.00  0.00      PA   O  
ATOM   1834  CB  LEU A 243     -27.833  46.597 -31.086  1.00  0.00      PA   C  
ATOM   1835  CG  LEU A 243     -28.485  46.368 -32.450  1.00  0.00      PA   C  
ATOM   1836  CD1 LEU A 243     -27.457  46.426 -33.565  1.00  0.00      PA   C  
ATOM   1837  CD2 LEU A 243     -29.218  45.039 -32.464  1.00  0.00      PA   C  
ATOM   1838  N   LYS A 244     -28.011  47.165 -27.785  1.00  0.00      PA   N  
ATOM   1839  CA  LYS A 244     -27.287  47.247 -26.521  1.00  0.00      PA   C  
ATOM   1840  C   LYS A 244     -28.193  46.913 -25.341  1.00  0.00      PA   C  
ATOM   1841  O   LYS A 244     -27.749  46.301 -24.362  1.00  0.00      PA   O  
ATOM   1842  CB  LYS A 244     -26.672  48.635 -26.352  1.00  0.00      PA   C  
ATOM   1843  CG  LYS A 244     -25.835  48.786 -25.092  1.00  0.00      PA   C  
ATOM   1844  CD  LYS A 244     -24.578  47.928 -25.167  1.00  0.00      PA   C  
ATOM   1845  CE  LYS A 244     -23.656  48.173 -23.980  1.00  0.00      PA   C  
ATOM   1846  NZ  LYS A 244     -24.258  47.708 -22.698  1.00  0.00      PA   N1+
ATOM   1847  N   ASP A 245     -29.752  47.057 -25.875  1.00  0.00      PA   N  
ATOM   1848  CA  ASP A 245     -30.702  46.640 -24.846  1.00  0.00      PA   C  
ATOM   1849  C   ASP A 245     -31.026  45.154 -24.965  1.00  0.00      PA   C  
ATOM   1850  O   ASP A 245     -31.133  44.449 -23.952  1.00  0.00      PA   O  
ATOM   1851  CB  ASP A 245     -31.983  47.471 -24.941  1.00  0.00      PA   C  
ATOM   1852  CG  ASP A 245     -31.771  48.920 -24.548  1.00  0.00      PA   C  
ATOM   1853  OD1 ASP A 245     -30.875  49.187 -23.721  1.00  0.00      PA   O  
ATOM   1854  OD2 ASP A 245     -32.503  49.791 -25.065  1.00  0.00      PA   O1-
ATOM   1855  N   GLU A 246     -31.258  44.969 -26.769  1.00  0.00      PA   N  
ATOM   1856  CA  GLU A 246     -31.697  43.594 -26.989  1.00  0.00      PA   C  
ATOM   1857  C   GLU A 246     -30.711  42.595 -26.402  1.00  0.00      PA   C  
ATOM   1858  O   GLU A 246     -31.117  41.569 -25.841  1.00  0.00      PA   O  
ATOM   1859  CB  GLU A 246     -31.892  43.343 -28.485  1.00  0.00      PA   C  
ATOM   1860  CG  GLU A 246     -32.424  41.958 -28.833  1.00  0.00      PA   C  
ATOM   1861  CD  GLU A 246     -33.848  41.736 -28.353  1.00  0.00      PA   C  
ATOM   1862  OE1 GLU A 246     -34.588  42.730 -28.194  1.00  0.00      PA   O  
ATOM   1863  OE2 GLU A 246     -34.233  40.566 -28.142  1.00  0.00      PA   O1-
ATOM   1864  N   GLU A 247     -29.484  42.653 -26.679  1.00  0.00      PA   N  
ATOM   1865  CA  GLU A 247     -28.508  41.732 -26.106  1.00  0.00      PA   C  
ATOM   1866  C   GLU A 247     -28.643  41.661 -24.588  1.00  0.00      PA   C  
ATOM   1867  O   GLU A 247     -28.634  40.568 -24.007  1.00  0.00      PA   O  
ATOM   1868  CB  GLU A 247     -27.090  42.137 -26.508  1.00  0.00      PA   C  
ATOM   1869  CG  GLU A 247     -26.027  41.147 -26.056  1.00  0.00      PA   C  
ATOM   1870  CD  GLU A 247     -24.644  41.497 -26.567  1.00  0.00      PA   C  
ATOM   1871  OE1 GLU A 247     -24.506  42.526 -27.262  1.00  0.00      PA   O  
ATOM   1872  OE2 GLU A 247     -23.695  40.737 -26.275  1.00  0.00      PA   O1-
ATOM   1873  N   ILE A 248     -29.369  42.154 -23.904  1.00  0.00      PA   N  
ATOM   1874  CA  ILE A 248     -29.546  42.169 -22.454  1.00  0.00      PA   C  
ATOM   1875  C   ILE A 248     -30.806  41.409 -22.064  1.00  0.00      PA   C  
ATOM   1876  O   ILE A 248     -30.833  40.700 -21.049  1.00  0.00      PA   O  
ATOM   1877  CB  ILE A 248     -29.572  43.620 -21.935  1.00  0.00      PA   C  
ATOM   1878  CG1 ILE A 248     -28.234  44.309 -22.206  1.00  0.00      PA   C  
ATOM   1879  CG2 ILE A 248     -29.895  43.655 -20.447  1.00  0.00      PA   C  
ATOM   1880  CD  ILE A 248     -28.252  45.801 -21.952  1.00  0.00      PA   C  
ATOM   1881  N   ARG A 249     -31.740  41.307 -23.444  1.00  0.00      PA   N  
ATOM   1882  CA  ARG A 249     -32.966  40.562 -23.170  1.00  0.00      PA   C  
ATOM   1883  C   ARG A 249     -32.734  39.058 -23.257  1.00  0.00      PA   C  
ATOM   1884  O   ARG A 249     -33.106  38.304 -22.346  1.00  0.00      PA   O  
ATOM   1885  CB  ARG A 249     -34.064  40.993 -24.140  1.00  0.00      PA   C  
ATOM   1886  CG  ARG A 249     -35.384  40.294 -23.913  1.00  0.00      PA   C  
ATOM   1887  CD  ARG A 249     -36.456  40.879 -24.802  1.00  0.00      PA   C  
ATOM   1888  NE  ARG A 249     -36.692  42.275 -24.457  1.00  0.00      PA   N  
ATOM   1889  CZ  ARG A 249     -37.446  42.668 -23.435  1.00  0.00      PA   C  
ATOM   1890  NH1 ARG A 249     -38.033  41.767 -22.661  1.00  0.00      PA   N1+
ATOM   1891  NH2 ARG A 249     -37.609  43.960 -23.187  1.00  0.00      PA   N  
ATOM   1892  N   CYS A 250     -32.020  38.856 -24.839  1.00  0.00      PA   N  
ATOM   1893  CA  CYS A 250     -31.731  37.435 -24.988  1.00  0.00      PA   C  
ATOM   1894  C   CYS A 250     -30.859  36.922 -23.853  1.00  0.00      PA   C  
ATOM   1895  O   CYS A 250     -30.990  35.763 -23.443  1.00  0.00      PA   O  
ATOM   1896  CB  CYS A 250     -31.059  37.174 -26.335  1.00  0.00      PA   C  
ATOM   1897  SG  CYS A 250     -32.110  37.519 -27.760  1.00  0.00      PA   S  
ATOM   1898  N   ARG A 251     -30.317  37.358 -23.059  1.00  0.00      PA   N  
ATOM   1899  CA  ARG A 251     -29.510  36.959 -21.916  1.00  0.00      PA   C  
ATOM   1900  C   ARG A 251     -30.292  37.000 -20.609  1.00  0.00      PA   C  
ATOM   1901  O   ARG A 251     -29.886  36.348 -19.641  1.00  0.00      PA   O  
ATOM   1902  CB  ARG A 251     -28.268  37.846 -21.821  1.00  0.00      PA   C  
ATOM   1903  CG  ARG A 251     -27.346  37.694 -23.020  1.00  0.00      PA   C  
ATOM   1904  CD  ARG A 251     -26.098  38.543 -22.897  1.00  0.00      PA   C  
ATOM   1905  NE  ARG A 251     -25.310  38.520 -24.125  1.00  0.00      PA   N  
ATOM   1906  CZ  ARG A 251     -24.396  37.600 -24.412  1.00  0.00      PA   C  
ATOM   1907  NH1 ARG A 251     -24.153  36.614 -23.559  1.00  0.00      PA   N1+
ATOM   1908  NH2 ARG A 251     -23.729  37.661 -25.557  1.00  0.00      PA   N  
ATOM   1909  N   LYS A 252     -31.789  36.749 -20.897  1.00  0.00      PA   N  
ATOM   1910  CA  LYS A 252     -32.640  36.731 -19.712  1.00  0.00      PA   C  
ATOM   1911  C   LYS A 252     -33.531  35.496 -19.675  1.00  0.00      PA   C  
ATOM   1912  O   LYS A 252     -33.752  34.921 -18.603  1.00  0.00      PA   O
[truncated: 958,663 more chars]
