# Supplementary material for: Development of a BCL-xL and BCL-2 dual degrader with improved anti-leukemic activity,
Source: Nat Commun. 2021 Nov 25;12:6896. doi: 10.1038/s41467-021-27210-x (PMC8617031; doi:10.1038/s41467-021-27210-x)
Supplement: Supplementary file 3 — Supplementary Data 1 [file 41467_2021_27210_MOESM3_ESM.zip › Supplementary Data 1/PDB Format/CRL_VHL_DT2216_BCL-xL_UbcH5B_Ub_RBX1.pdb]

HEADER    Part1
ATOM      1  N   MET A   1      13.671  13.338   5.771  1.00  0.00           N  
ATOM      2  CA  MET A   1      12.868  12.079   5.896  1.00  0.00           C  
ATOM      3  C   MET A   1      11.492  12.353   6.512  1.00  0.00           C  
ATOM      4  O   MET A   1      11.394  13.099   7.485  1.00  0.00           O  
ATOM      5  CB  MET A   1      13.616  11.044   6.734  1.00  0.00           C  
ATOM      6  CG  MET A   1      14.899  10.527   6.099  1.00  0.00           C  
ATOM      7  SD  MET A   1      15.724   9.283   7.111  1.00  0.00           S  
ATOM      8  CE  MET A   1      17.152   8.914   6.096  1.00  0.00           C  
ATOM      9 1H   MET A   1      14.561  13.127   5.367  1.00  0.00           H  
ATOM     10 2H   MET A   1      13.185  13.987   5.186  1.00  0.00           H  
ATOM     11 3H   MET A   1      13.803  13.741   6.677  1.00  0.00           H  
ATOM     12  HA  MET A   1      12.710  11.669   4.899  1.00  0.00           H  
ATOM     13 1HB  MET A   1      13.873  11.476   7.700  1.00  0.00           H  
ATOM     14 2HB  MET A   1      12.967  10.188   6.921  1.00  0.00           H  
ATOM     15 1HG  MET A   1      14.672  10.086   5.128  1.00  0.00           H  
ATOM     16 2HG  MET A   1      15.588  11.357   5.943  1.00  0.00           H  
ATOM     17 1HE  MET A   1      17.763   8.158   6.589  1.00  0.00           H  
ATOM     18 2HE  MET A   1      16.822   8.539   5.127  1.00  0.00           H  
ATOM     19 3HE  MET A   1      17.742   9.820   5.954  1.00  0.00           H  
ATOM     20  N   ASP A   2      10.435  11.742   5.972  1.00  0.00           N  
ATOM     21  CA  ASP A   2       9.067  11.801   6.518  1.00  0.00           C  
ATOM     22  C   ASP A   2       8.798  10.674   7.538  1.00  0.00           C  
ATOM     23  O   ASP A   2       9.408   9.603   7.472  1.00  0.00           O  
ATOM     24  CB  ASP A   2       8.042  11.720   5.384  1.00  0.00           C  
ATOM     25  CG  ASP A   2       8.083  12.930   4.461  1.00  0.00           C  
ATOM     26  OD1 ASP A   2       8.691  13.909   4.823  1.00  0.00           O  
ATOM     27  OD2 ASP A   2       7.508  12.863   3.401  1.00  0.00           O1-
ATOM     28  H   ASP A   2      10.577  11.120   5.185  1.00  0.00           H  
ATOM     29  HA  ASP A   2       8.942  12.752   7.037  1.00  0.00           H  
ATOM     30 1HB  ASP A   2       8.223  10.822   4.793  1.00  0.00           H  
ATOM     31 2HB  ASP A   2       7.040  11.637   5.805  1.00  0.00           H  
ATOM     32  N   VAL A   3       7.843  10.897   8.448  1.00  0.00           N  
ATOM     33  CA  VAL A   3       7.319   9.913   9.413  1.00  0.00           C  
ATOM     34  C   VAL A   3       5.787   9.935   9.431  1.00  0.00           C  
ATOM     35  O   VAL A   3       5.179  11.003   9.448  1.00  0.00           O  
ATOM     36  CB  VAL A   3       7.851  10.208  10.828  1.00  0.00           C  
ATOM     37  CG1 VAL A   3       6.829   9.795  11.877  1.00  0.00           C  
ATOM     38  CG2 VAL A   3       9.171   9.484  11.047  1.00  0.00           C  
ATOM     39  H   VAL A   3       7.410  11.816   8.458  1.00  0.00           H  
ATOM     40  HA  VAL A   3       7.658   8.920   9.114  1.00  0.00           H  
ATOM     41  HB  VAL A   3       8.003  11.282  10.933  1.00  0.00           H  
ATOM     42 1HG1 VAL A   3       7.222  10.010  12.871  1.00  0.00           H  
ATOM     43 2HG1 VAL A   3       5.905  10.351  11.724  1.00  0.00           H  
ATOM     44 3HG1 VAL A   3       6.630   8.727  11.790  1.00  0.00           H  
ATOM     45 1HG2 VAL A   3       9.541   9.697  12.049  1.00  0.00           H  
ATOM     46 2HG2 VAL A   3       9.020   8.410  10.936  1.00  0.00           H  
ATOM     47 3HG2 VAL A   3       9.899   9.825  10.311  1.00  0.00           H  
ATOM     48  N   PHE A   4       5.167   8.753   9.447  1.00  0.00           N  
ATOM     49  CA  PHE A   4       3.713   8.548   9.437  1.00  0.00           C  
ATOM     50  C   PHE A   4       3.257   7.906  10.755  1.00  0.00           C  
ATOM     51  O   PHE A   4       3.835   6.914  11.205  1.00  0.00           O  
ATOM     52  CB  PHE A   4       3.300   7.666   8.257  1.00  0.00           C  
ATOM     53  CG  PHE A   4       3.526   8.303   6.916  1.00  0.00           C  
ATOM     54  CD1 PHE A   4       4.783   8.289   6.329  1.00  0.00           C  
ATOM     55  CD2 PHE A   4       2.485   8.918   6.239  1.00  0.00           C  
ATOM     56  CE1 PHE A   4       4.993   8.875   5.095  1.00  0.00           C  
ATOM     57  CE2 PHE A   4       2.691   9.503   5.005  1.00  0.00           C  
ATOM     58  CZ  PHE A   4       3.947   9.482   4.433  1.00  0.00           C  
ATOM     59  H   PHE A   4       5.739   7.917   9.388  1.00  0.00           H  
ATOM     60  HA  PHE A   4       3.227   9.519   9.331  1.00  0.00           H  
ATOM     61 1HB  PHE A   4       3.858   6.731   8.289  1.00  0.00           H  
ATOM     62 2HB  PHE A   4       2.242   7.418   8.342  1.00  0.00           H  
ATOM     63  HD1 PHE A   4       5.610   7.807   6.852  1.00  0.00           H  
ATOM     64  HD2 PHE A   4       1.492   8.936   6.691  1.00  0.00           H  
ATOM     65  HE1 PHE A   4       5.986   8.856   4.645  1.00  0.00           H  
ATOM     66  HE2 PHE A   4       1.864   9.983   4.483  1.00  0.00           H  
ATOM     67  HZ  PHE A   4       4.112   9.944   3.460  1.00  0.00           H  
ATOM     68  N   LEU A   5       2.244   8.488  11.399  1.00  0.00           N  
ATOM     69  CA  LEU A   5       1.970   8.317  12.830  1.00  0.00           C  
ATOM     70  C   LEU A   5       0.480   8.068  13.117  1.00  0.00           C  
ATOM     71  O   LEU A   5      -0.389   8.670  12.486  1.00  0.00           O  
ATOM     72  CB  LEU A   5       2.439   9.558  13.600  1.00  0.00           C  
ATOM     73  CG  LEU A   5       3.942   9.859  13.526  1.00  0.00           C  
ATOM     74  CD1 LEU A   5       4.220  11.216  14.157  1.00  0.00           C  
ATOM     75  CD2 LEU A   5       4.716   8.757  14.234  1.00  0.00           C  
ATOM     76  H   LEU A   5       1.751   9.246  10.932  1.00  0.00           H  
ATOM     77  HA  LEU A   5       2.523   7.449  13.187  1.00  0.00           H  
ATOM     78 1HB  LEU A   5       1.907  10.427  13.216  1.00  0.00           H  
ATOM     79 2HB  LEU A   5       2.178   9.434  14.651  1.00  0.00           H  
ATOM     80  HG  LEU A   5       4.251   9.906  12.482  1.00  0.00           H  
ATOM     81 1HD1 LEU A   5       5.287  11.430  14.104  1.00  0.00           H  
ATOM     82 2HD1 LEU A   5       3.669  11.988  13.618  1.00  0.00           H  
ATOM     83 3HD1 LEU A   5       3.904  11.203  15.199  1.00  0.00           H  
ATOM     84 1HD2 LEU A   5       5.784   8.970  14.180  1.00  0.00           H  
ATOM     85 2HD2 LEU A   5       4.407   8.709  15.278  1.00  0.00           H  
ATOM     86 3HD2 LEU A   5       4.512   7.801  13.752  1.00  0.00           H  
ATOM     87  N   MET A   6       0.202   7.242  14.129  1.00  0.00           N  
ATOM     88  CA  MET A   6      -1.090   7.150  14.820  1.00  0.00           C  
ATOM     89  C   MET A   6      -0.951   7.721  16.235  1.00  0.00           C  
ATOM     90  O   MET A   6      -0.403   7.055  17.112  1.00  0.00           O  
ATOM     91  CB  MET A   6      -1.579   5.704  14.863  1.00  0.00           C  
ATOM     92  CG  MET A   6      -1.856   5.092  13.496  1.00  0.00           C  
ATOM     93  SD  MET A   6      -2.501   3.411  13.605  1.00  0.00           S  
ATOM     94  CE  MET A   6      -1.069   2.538  14.232  1.00  0.00           C  
ATOM     95  H   MET A   6       0.988   6.773  14.573  1.00  0.00           H  
ATOM     96  HA  MET A   6      -1.819   7.746  14.271  1.00  0.00           H  
ATOM     97 1HB  MET A   6      -0.837   5.083  15.362  1.00  0.00           H  
ATOM     98 2HB  MET A   6      -2.500   5.648  15.447  1.00  0.00           H  
ATOM     99 1HG  MET A   6      -2.580   5.706  12.963  1.00  0.00           H  
ATOM    100 2HG  MET A   6      -0.934   5.070  12.914  1.00  0.00           H  
ATOM    101 1HE  MET A   6      -1.310   1.482  14.353  1.00  0.00           H  
ATOM    102 2HE  MET A   6      -0.241   2.645  13.529  1.00  0.00           H  
ATOM    103 3HE  MET A   6      -0.781   2.958  15.196  1.00  0.00           H  
ATOM    104  N   ILE A   7      -1.444   8.935  16.485  1.00  0.00           N  
ATOM    105  CA  ILE A   7      -1.519   9.491  17.849  1.00  0.00           C  
ATOM    106  C   ILE A   7      -2.812   8.989  18.504  1.00  0.00           C  
ATOM    107  O   ILE A   7      -3.884   9.169  17.924  1.00  0.00           O  
ATOM    108  CB  ILE A   7      -1.492  11.030  17.841  1.00  0.00           C  
ATOM    109  CG1 ILE A   7      -0.121  11.538  17.386  1.00  0.00           C  
ATOM    110  CG2 ILE A   7      -1.834  11.575  19.220  1.00  0.00           C  
ATOM    111  CD1 ILE A   7       0.112  11.415  15.898  1.00  0.00           C  
ATOM    112  H   ILE A   7      -1.918   9.425  15.730  1.00  0.00           H  
ATOM    113  HA  ILE A   7      -0.655   9.142  18.413  1.00  0.00           H  
ATOM    114  HB  ILE A   7      -2.220  11.404  17.123  1.00  0.00           H  
ATOM    115 1HG1 ILE A   7      -0.011  12.586  17.663  1.00  0.00           H  
ATOM    116 2HG1 ILE A   7       0.662  10.981  17.900  1.00  0.00           H  
ATOM    117 1HG2 ILE A   7      -1.810  12.664  19.196  1.00  0.00           H  
ATOM    118 2HG2 ILE A   7      -2.830  11.240  19.506  1.00  0.00           H  
ATOM    119 3HG2 ILE A   7      -1.107  11.212  19.945  1.00  0.00           H  
ATOM    120 1HD1 ILE A   7       1.104  11.793  15.652  1.00  0.00           H  
ATOM    121 2HD1 ILE A   7       0.041  10.367  15.604  1.00  0.00           H  
ATOM    122 3HD1 ILE A   7      -0.639  11.993  15.362  1.00  0.00           H  
ATOM    123  N   ARG A   8      -2.744   8.342  19.674  1.00  0.00           N  
ATOM    124  CA  ARG A   8      -3.894   7.641  20.287  1.00  0.00           C  
ATOM    125  C   ARG A   8      -4.134   8.017  21.754  1.00  0.00           C  
ATOM    126  O   ARG A   8      -3.194   8.105  22.542  1.00  0.00           O  
ATOM    127  CB  ARG A   8      -3.695   6.135  20.200  1.00  0.00           C  
ATOM    128  CG  ARG A   8      -3.677   5.573  18.788  1.00  0.00           C  
ATOM    129  CD  ARG A   8      -3.414   4.111  18.782  1.00  0.00           C  
ATOM    130  NE  ARG A   8      -4.546   3.354  19.292  1.00  0.00           N  
ATOM    131  CZ  ARG A   8      -5.562   2.895  18.536  1.00  0.00           C  
ATOM    132  NH1 ARG A   8      -5.574   3.122  17.241  1.00  0.00           N1+
ATOM    133  NH2 ARG A   8      -6.548   2.215  19.096  1.00  0.00           N  
ATOM    134  H   ARG A   8      -1.827   8.229  20.104  1.00  0.00           H  
ATOM    135  HA  ARG A   8      -4.796   7.909  19.736  1.00  0.00           H  
ATOM    136 1HB  ARG A   8      -2.752   5.865  20.675  1.00  0.00           H  
ATOM    137 2HB  ARG A   8      -4.492   5.630  20.746  1.00  0.00           H  
ATOM    138 1HG  ARG A   8      -4.643   5.749  18.314  1.00  0.00           H  
ATOM    139 2HG  ARG A   8      -2.893   6.065  18.210  1.00  0.00           H  
ATOM    140 1HD  ARG A   8      -3.216   3.781  17.762  1.00  0.00           H  
ATOM    141 2HD  ARG A   8      -2.550   3.894  19.408  1.00  0.00           H  
ATOM    142  HE  ARG A   8      -4.573   3.159  20.284  1.00  0.00           H  
ATOM    143 1HH1 ARG A   8      -4.821   3.641  16.813  1.00  0.00           H  
ATOM    144 2HH1 ARG A   8      -6.336   2.778  16.675  1.00  0.00           H  
ATOM    145 1HH2 ARG A   8      -6.540   2.041  20.092  1.00  0.00           H  
ATOM    146 2HH2 ARG A   8      -7.309   1.871  18.530  1.00  0.00           H  
ATOM    147  N   ARG A   9      -5.414   8.180  22.111  1.00  0.00           N  
ATOM    148  CA  ARG A   9      -5.932   8.426  23.475  1.00  0.00           C  
ATOM    149  C   ARG A   9      -7.333   7.831  23.590  1.00  0.00           C  
ATOM    150  O   ARG A   9      -8.164   8.084  22.721  1.00  0.00           O  
ATOM    151  CB  ARG A   9      -5.981   9.913  23.792  1.00  0.00           C  
ATOM    152  CG  ARG A   9      -6.248  10.248  25.251  1.00  0.00           C  
ATOM    153  CD  ARG A   9      -7.685  10.538  25.493  1.00  0.00           C  
ATOM    154  NE  ARG A   9      -7.924  10.993  26.854  1.00  0.00           N  
ATOM    155  CZ  ARG A   9      -9.132  11.330  27.347  1.00  0.00           C  
ATOM    156  NH1 ARG A   9     -10.197  11.260  26.580  1.00  0.00           N1+
ATOM    157  NH2 ARG A   9      -9.245  11.734  28.600  1.00  0.00           N  
ATOM    158  H   ARG A   9      -6.104   8.071  21.372  1.00  0.00           H  
ATOM    159  HA  ARG A   9      -5.263   7.948  24.191  1.00  0.00           H  
ATOM    160 1HB  ARG A   9      -5.034  10.375  23.516  1.00  0.00           H  
ATOM    161 2HB  ARG A   9      -6.762  10.387  23.197  1.00  0.00           H  
ATOM    162 1HG  ARG A   9      -5.959   9.403  25.878  1.00  0.00           H  
ATOM    163 2HG  ARG A   9      -5.668  11.126  25.536  1.00  0.00           H  
ATOM    164 1HD  ARG A   9      -8.018  11.318  24.810  1.00  0.00           H  
ATOM    165 2HD  ARG A   9      -8.272   9.635  25.328  1.00  0.00           H  
ATOM    166  HE  ARG A   9      -7.128  11.060  27.474  1.00  0.00           H  
ATOM    167 1HH1 ARG A   9     -10.111  10.952  25.622  1.00  0.00           H  
ATOM    168 2HH1 ARG A   9     -11.102  11.513  26.949  1.00  0.00           H  
ATOM    169 1HH2 ARG A   9      -8.425  11.788  29.190  1.00  0.00           H  
ATOM    170 2HH2 ARG A   9     -10.150  11.987  28.969  1.00  0.00           H  
ATOM    171  N   HIS A  10      -7.612   7.068  24.648  1.00  0.00           N  
ATOM    172  CA  HIS A  10      -8.886   6.343  24.840  1.00  0.00           C  
ATOM    173  C   HIS A  10      -9.235   5.529  23.573  1.00  0.00           C  
ATOM    174  O   HIS A  10      -8.458   4.651  23.202  1.00  0.00           O  
ATOM    175  CB  HIS A  10     -10.025   7.314  25.167  1.00  0.00           C  
ATOM    176  CG  HIS A  10     -11.281   6.638  25.619  1.00  0.00           C  
ATOM    177  CD2 HIS A  10     -12.517   6.593  25.069  1.00  0.00           C  
ATOM    178  ND1 HIS A  10     -11.349   5.891  26.776  1.00  0.00           N  
ATOM    179  CE1 HIS A  10     -12.575   5.417  26.919  1.00  0.00           C  
ATOM    180  NE2 HIS A  10     -13.302   5.829  25.897  1.00  0.00           N  
ATOM    181  H   HIS A  10      -6.873   6.916  25.328  1.00  0.00           H  
ATOM    182  HA  HIS A  10      -8.787   5.649  25.674  1.00  0.00           H  
ATOM    183 1HB  HIS A  10      -9.705   7.999  25.953  1.00  0.00           H  
ATOM    184 2HB  HIS A  10     -10.256   7.912  24.287  1.00  0.00           H  
ATOM    185  HD1 HIS A  10     -10.622   5.784  27.455  1.00  0.00           H  
ATOM    186  HD2 HIS A  10     -12.941   7.028  24.163  1.00  0.00           H  
ATOM    187  HE1 HIS A  10     -12.835   4.799  27.778  1.00  0.00           H  
ATOM    188  N   LYS A  11     -10.341   5.841  22.878  1.00  0.00           N  
ATOM    189  CA  LYS A  11     -10.736   5.252  21.576  1.00  0.00           C  
ATOM    190  C   LYS A  11     -10.520   6.196  20.373  1.00  0.00           C  
ATOM    191  O   LYS A  11     -10.972   5.907  19.268  1.00  0.00           O  
ATOM    192  CB  LYS A  11     -12.203   4.821  21.626  1.00  0.00           C  
ATOM    193  CG  LYS A  11     -12.514   3.771  22.683  1.00  0.00           C  
ATOM    194  CD  LYS A  11     -14.006   3.478  22.749  1.00  0.00           C  
ATOM    195  CE  LYS A  11     -14.445   2.576  21.605  1.00  0.00           C  
ATOM    196  NZ  LYS A  11     -15.908   2.306  21.639  1.00  0.00           N1+
ATOM    197  H   LYS A  11     -10.953   6.548  23.266  1.00  0.00           H  
ATOM    198  HA  LYS A  11     -10.115   4.375  21.390  1.00  0.00           H  
ATOM    199 1HB  LYS A  11     -12.831   5.690  21.822  1.00  0.00           H  
ATOM    200 2HB  LYS A  11     -12.496   4.417  20.657  1.00  0.00           H  
ATOM    201 1HG  LYS A  11     -11.981   2.848  22.448  1.00  0.00           H  
ATOM    202 2HG  LYS A  11     -12.178   4.124  23.657  1.00  0.00           H  
ATOM    203 1HD  LYS A  11     -14.240   2.989  23.696  1.00  0.00           H  
ATOM    204 2HD  LYS A  11     -14.562   4.413  22.697  1.00  0.00           H  
ATOM    205 1HE  LYS A  11     -14.197   3.048  20.655  1.00  0.00           H  
ATOM    206 2HE  LYS A  11     -13.911   1.627  21.664  1.00  0.00           H  
ATOM    207 1HZ  LYS A  11     -16.158   1.705  20.866  1.00  0.00           H  
ATOM    208 2HZ  LYS A  11     -16.146   1.851  22.509  1.00  0.00           H  
ATOM    209 3HZ  LYS A  11     -16.413   3.177  21.566  1.00  0.00           H  
ATOM    210  N   THR A  12      -9.848   7.335  20.564  1.00  0.00           N  
ATOM    211  CA  THR A  12      -9.498   8.293  19.493  1.00  0.00           C  
ATOM    212  C   THR A  12      -8.150   7.940  18.862  1.00  0.00           C  
ATOM    213  O   THR A  12      -7.189   7.645  19.574  1.00  0.00           O  
ATOM    214  CB  THR A  12      -9.453   9.738  20.024  1.00  0.00           C  
ATOM    215  CG2 THR A  12      -9.062  10.702  18.915  1.00  0.00           C  
ATOM    216  OG1 THR A  12     -10.741  10.102  20.536  1.00  0.00           O  
ATOM    217  H   THR A  12      -9.421   7.480  21.472  1.00  0.00           H  
ATOM    218  HA  THR A  12     -10.262   8.239  18.717  1.00  0.00           H  
ATOM    219  HB  THR A  12      -8.724   9.806  20.831  1.00  0.00           H  
ATOM    220  HG1 THR A  12     -11.395  10.035  19.835  1.00  0.00           H  
ATOM    221 1HG2 THR A  12      -9.035  11.718  19.309  1.00  0.00           H  
ATOM    222 2HG2 THR A  12      -8.077  10.435  18.531  1.00  0.00           H  
ATOM    223 3HG2 THR A  12      -9.792  10.645  18.110  1.00  0.00           H  
ATOM    224  N   THR A  13      -8.067   8.006  17.530  1.00  0.00           N  
ATOM    225  CA  THR A  13      -6.874   7.669  16.732  1.00  0.00           C  
ATOM    226  C   THR A  13      -6.660   8.715  15.634  1.00  0.00           C  
ATOM    227  O   THR A  13      -7.398   8.737  14.655  1.00  0.00           O  
ATOM    228  CB  THR A  13      -6.993   6.269  16.101  1.00  0.00           C  
ATOM    229  CG2 THR A  13      -5.750   5.943  15.288  1.00  0.00           C  
ATOM    230  OG1 THR A  13      -7.155   5.289  17.134  1.00  0.00           O  
ATOM    231  H   THR A  13      -8.907   8.266  17.014  1.00  0.00           H  
ATOM    232  HA  THR A  13      -6.005   7.672  17.391  1.00  0.00           H  
ATOM    233  HB  THR A  13      -7.866   6.237  15.449  1.00  0.00           H  
ATOM    234  HG1 THR A  13      -6.864   5.657  17.972  1.00  0.00           H  
ATOM    235 1HG2 THR A  13      -5.853   4.951  14.850  1.00  0.00           H  
ATOM    236 2HG2 THR A  13      -5.631   6.680  14.494  1.00  0.00           H  
ATOM    237 3HG2 THR A  13      -4.875   5.964  15.936  1.00  0.00           H  
ATOM    238  N   ILE A  14      -5.667   9.594  15.775  1.00  0.00           N  
ATOM    239  CA  ILE A  14      -5.275  10.559  14.735  1.00  0.00           C  
ATOM    240  C   ILE A  14      -4.221   9.920  13.827  1.00  0.00           C  
ATOM    241  O   ILE A  14      -3.078   9.745  14.251  1.00  0.00           O  
ATOM    242  CB  ILE A  14      -4.721  11.858  15.348  1.00  0.00           C  
ATOM    243  CG1 ILE A  14      -5.787  12.539  16.210  1.00  0.00           C  
ATOM    244  CG2 ILE A  14      -4.237  12.798  14.255  1.00  0.00           C  
ATOM    245  CD1 ILE A  14      -5.243  13.626  17.109  1.00  0.00           C  
ATOM    246  H   ILE A  14      -5.083   9.530  16.604  1.00  0.00           H  
ATOM    247  HA  ILE A  14      -6.157  10.811  14.147  1.00  0.00           H  
ATOM    248  HB  ILE A  14      -3.886  11.622  16.007  1.00  0.00           H  
ATOM    249 1HG1 ILE A  14      -6.550  12.976  15.568  1.00  0.00           H  
ATOM    250 2HG1 ILE A  14      -6.278  11.794  16.838  1.00  0.00           H  
ATOM    251 1HG2 ILE A  14      -3.848  13.711  14.706  1.00  0.00           H  
ATOM    252 2HG2 ILE A  14      -3.447  12.313  13.683  1.00  0.00           H  
ATOM    253 3HG2 ILE A  14      -5.066  13.044  13.593  1.00  0.00           H  
ATOM    254 1HD1 ILE A  14      -6.058  14.060  17.689  1.00  0.00           H  
ATOM    255 2HD1 ILE A  14      -4.502  13.202  17.786  1.00  0.00           H  
ATOM    256 3HD1 ILE A  14      -4.778  14.400  16.501  1.00  0.00           H  
ATOM    257  N   PHE A  15      -4.568   9.631  12.573  1.00  0.00           N  
ATOM    258  CA  PHE A  15      -3.581   9.442  11.508  1.00  0.00           C  
ATOM    259  C   PHE A  15      -3.028  10.805  11.071  1.00  0.00           C  
ATOM    260  O   PHE A  15      -3.785  11.714  10.724  1.00  0.00           O  
ATOM    261  CB  PHE A  15      -4.203   8.718  10.312  1.00  0.00           C  
ATOM    262  CG  PHE A  15      -4.358   7.237  10.514  1.00  0.00           C  
ATOM    263  CD1 PHE A  15      -5.511   6.718  11.084  1.00  0.00           C  
ATOM    264  CD2 PHE A  15      -3.352   6.362  10.136  1.00  0.00           C  
ATOM    265  CE1 PHE A  15      -5.655   5.356  11.270  1.00  0.00           C  
ATOM    266  CE2 PHE A  15      -3.494   5.000  10.320  1.00  0.00           C  
ATOM    267  CZ  PHE A  15      -4.647   4.497  10.888  1.00  0.00           C  
ATOM    268  H   PHE A  15      -5.527   9.811  12.290  1.00  0.00           H  
ATOM    269  HA  PHE A  15      -2.765   8.830  11.896  1.00  0.00           H  
ATOM    270 1HB  PHE A  15      -5.186   9.138  10.104  1.00  0.00           H  
ATOM    271 2HB  PHE A  15      -3.585   8.878   9.429  1.00  0.00           H  
ATOM    272  HD1 PHE A  15      -6.309   7.397  11.385  1.00  0.00           H  
ATOM    273  HD2 PHE A  15      -2.440   6.760   9.688  1.00  0.00           H  
ATOM    274  HE1 PHE A  15      -6.566   4.962  11.719  1.00  0.00           H  
ATOM    275  HE2 PHE A  15      -2.695   4.322  10.018  1.00  0.00           H  
ATOM    276  HZ  PHE A  15      -4.759   3.424  11.036  1.00  0.00           H  
ATOM    277  N   THR A  16      -1.702  10.951  11.073  1.00  0.00           N  
ATOM    278  CA  THR A  16      -1.007  12.181  10.661  1.00  0.00           C  
ATOM    279  C   THR A  16       0.426  11.881  10.196  1.00  0.00           C  
ATOM    280  O   THR A  16       0.889  10.740  10.266  1.00  0.00           O  
ATOM    281  CB  THR A  16      -0.974  13.210  11.807  1.00  0.00           C  
ATOM    282  CG2 THR A  16       0.003  12.773  12.887  1.00  0.00           C  
ATOM    283  OG1 THR A  16      -0.574  14.487  11.294  1.00  0.00           O  
ATOM    284  H   THR A  16      -1.130  10.168  11.382  1.00  0.00           H  
ATOM    285  HA  THR A  16      -1.548  12.619   9.822  1.00  0.00           H  
ATOM    286  HB  THR A  16      -1.969  13.302  12.241  1.00  0.00           H  
ATOM    287  HG1 THR A  16      -1.352  15.030  11.147  1.00  0.00           H  
ATOM    288 1HG2 THR A  16       0.013  13.512  13.688  1.00  0.00           H  
ATOM    289 2HG2 THR A  16      -0.304  11.807  13.287  1.00  0.00           H  
ATOM    290 3HG2 THR A  16       1.002  12.687  12.461  1.00  0.00           H  
ATOM    291  N   ASP A  17       1.138  12.892   9.707  1.00  0.00           N  
ATOM    292  CA  ASP A  17       2.505  12.782   9.196  1.00  0.00           C  
ATOM    293  C   ASP A  17       3.311  14.066   9.459  1.00  0.00           C  
ATOM    294  O   ASP A  17       2.753  15.165   9.550  1.00  0.00           O  
ATOM    295  CB  ASP A  17       2.488  12.480   7.696  1.00  0.00           C  
ATOM    296  CG  ASP A  17       1.751  13.538   6.886  1.00  0.00           C  
ATOM    297  OD1 ASP A  17       2.249  14.634   6.784  1.00  0.00           O  
ATOM    298  OD2 ASP A  17       0.696  13.241   6.378  1.00  0.00           O1-
ATOM    299  H   ASP A  17       0.743  13.822   9.781  1.00  0.00           H  
ATOM    300  HA  ASP A  17       3.003  11.961   9.713  1.00  0.00           H  
ATOM    301 1HB  ASP A  17       3.511  12.409   7.327  1.00  0.00           H  
ATOM    302 2HB  ASP A  17       2.011  11.514   7.525  1.00  0.00           H  
ATOM    303  N   ALA A  18       4.627  13.909   9.604  1.00  0.00           N  
ATOM    304  CA  ALA A  18       5.572  14.965   9.973  1.00  0.00           C  
ATOM    305  C   ALA A  18       6.980  14.684   9.409  1.00  0.00           C  
ATOM    306  O   ALA A  18       7.228  13.624   8.831  1.00  0.00           O  
ATOM    307  CB  ALA A  18       5.625  15.114  11.486  1.00  0.00           C  
ATOM    308  H   ALA A  18       5.007  12.974   9.480  1.00  0.00           H  
ATOM    309  HA  ALA A  18       5.222  15.900   9.536  1.00  0.00           H  
ATOM    310 1HB  ALA A  18       6.325  15.907  11.749  1.00  0.00           H  
ATOM    311 2HB  ALA A  18       4.633  15.366  11.862  1.00  0.00           H  
ATOM    312 3HB  ALA A  18       5.954  14.177  11.933  1.00  0.00           H  
ATOM    313  N   LYS A  19       7.924  15.614   9.596  1.00  0.00           N  
ATOM    314  CA  LYS A  19       9.361  15.387   9.333  1.00  0.00           C  
ATOM    315  C   LYS A  19      10.033  14.701  10.523  1.00  0.00           C  
ATOM    316  O   LYS A  19       9.732  15.022  11.670  1.00  0.00           O  
ATOM    317  CB  LYS A  19      10.071  16.705   9.022  1.00  0.00           C  
ATOM    318  CG  LYS A  19       9.547  17.426   7.786  1.00  0.00           C  
ATOM    319  CD  LYS A  19       9.764  16.597   6.530  1.00  0.00           C  
ATOM    320  CE  LYS A  19       9.194  17.292   5.302  1.00  0.00           C  
ATOM    321  NZ  LYS A  19       9.355  16.470   4.072  1.00  0.00           N1+
ATOM    322  H   LYS A  19       7.655  16.475  10.056  1.00  0.00           H  
ATOM    323  HA  LYS A  19       9.455  14.731   8.467  1.00  0.00           H  
ATOM    324 1HB  LYS A  19       9.971  17.382   9.871  1.00  0.00           H  
ATOM    325 2HB  LYS A  19      11.136  16.520   8.874  1.00  0.00           H  
ATOM    326 1HG  LYS A  19       8.480  17.621   7.904  1.00  0.00           H  
ATOM    327 2HG  LYS A  19      10.062  18.380   7.676  1.00  0.00           H  
ATOM    328 1HD  LYS A  19      10.831  16.433   6.381  1.00  0.00           H  
ATOM    329 2HD  LYS A  19       9.278  15.628   6.644  1.00  0.00           H  
ATOM    330 1HE  LYS A  19       8.134  17.489   5.455  1.00  0.00           H  
ATOM    331 2HE  LYS A  19       9.701  18.245   5.155  1.00  0.00           H  
ATOM    332 1HZ  LYS A  19       8.966  16.965   3.282  1.00  0.00           H  
ATOM    333 2HZ  LYS A  19      10.337  16.297   3.909  1.00  0.00           H  
ATOM    334 3HZ  LYS A  19       8.872  15.591   4.188  1.00  0.00           H  
ATOM    335  N   GLU A  20      10.999  13.823  10.268  1.00  0.00           N  
ATOM    336  CA  GLU A  20      11.778  13.121  11.308  1.00  0.00           C  
ATOM    337  C   GLU A  20      12.542  14.094  12.233  1.00  0.00           C  
ATOM    338  O   GLU A  20      12.674  13.856  13.434  1.00  0.00           O  
ATOM    339  CB  GLU A  20      12.767  12.152  10.656  1.00  0.00           C  
ATOM    340  CG  GLU A  20      13.610  11.356  11.642  1.00  0.00           C  
ATOM    341  CD  GLU A  20      14.424  10.279  10.981  1.00  0.00           C  
ATOM    342  OE1 GLU A  20      13.950   9.701  10.033  1.00  0.00           O  
ATOM    343  OE2 GLU A  20      15.521  10.035  11.424  1.00  0.00           O1-
ATOM    344  H   GLU A  20      11.185  13.597   9.294  1.00  0.00           H  
ATOM    345  HA  GLU A  20      11.088  12.554  11.933  1.00  0.00           H  
ATOM    346 1HB  GLU A  20      12.223  11.442  10.032  1.00  0.00           H  
ATOM    347 2HB  GLU A  20      13.445  12.705  10.007  1.00  0.00           H  
ATOM    348 1HG  GLU A  20      14.284  12.038  12.161  1.00  0.00           H  
ATOM    349 2HG  GLU A  20      12.954  10.905  12.385  1.00  0.00           H  
ATOM    350  N   SER A  21      12.991  15.227  11.683  1.00  0.00           N  
ATOM    351  CA  SER A  21      13.668  16.315  12.405  1.00  0.00           C  
ATOM    352  C   SER A  21      12.735  17.201  13.251  1.00  0.00           C  
ATOM    353  O   SER A  21      13.228  17.985  14.066  1.00  0.00           O  
ATOM    354  CB  SER A  21      14.409  17.186  11.409  1.00  0.00           C  
ATOM    355  OG  SER A  21      13.513  17.876  10.582  1.00  0.00           O  
ATOM    356  H   SER A  21      12.853  15.361  10.689  1.00  0.00           H  
ATOM    357  HA  SER A  21      14.383  15.876  13.102  1.00  0.00           H  
ATOM    358 1HB  SER A  21      15.036  17.898  11.945  1.00  0.00           H  
ATOM    359 2HB  SER A  21      15.065  16.566  10.801  1.00  0.00           H  
ATOM    360  HG  SER A  21      12.792  18.159  11.150  1.00  0.00           H  
ATOM    361  N   SER A  22      11.406  17.097  13.091  1.00  0.00           N  
ATOM    362  CA  SER A  22      10.440  17.869  13.894  1.00  0.00           C  
ATOM    363  C   SER A  22      10.459  17.447  15.370  1.00  0.00           C  
ATOM    364  O   SER A  22      10.839  16.318  15.695  1.00  0.00           O  
ATOM    365  CB  SER A  22       9.042  17.695  13.333  1.00  0.00           C  
ATOM    366  OG  SER A  22       8.571  16.394  13.554  1.00  0.00           O  
ATOM    367  H   SER A  22      11.054  16.398  12.454  1.00  0.00           H  
ATOM    368  HA  SER A  22      10.712  18.924  13.842  1.00  0.00           H  
ATOM    369 1HB  SER A  22       8.370  18.413  13.803  1.00  0.00           H  
ATOM    370 2HB  SER A  22       9.050  17.906  12.265  1.00  0.00           H  
ATOM    371  HG  SER A  22       9.178  15.811  13.092  1.00  0.00           H  
ATOM    372  N   THR A  23      10.090  18.350  16.281  1.00  0.00           N  
ATOM    373  CA  THR A  23      10.105  18.091  17.731  1.00  0.00           C  
ATOM    374  C   THR A  23       8.814  17.460  18.260  1.00  0.00           C  
ATOM    375  O   THR A  23       7.748  17.539  17.646  1.00  0.00           O  
ATOM    376  CB  THR A  23      10.377  19.393  18.508  1.00  0.00           C  
ATOM    377  CG2 THR A  23      11.717  19.986  18.102  1.00  0.00           C  
ATOM    378  OG1 THR A  23       9.337  20.341  18.235  1.00  0.00           O  
ATOM    379  H   THR A  23       9.792  19.269  15.959  1.00  0.00           H  
ATOM    380  HA  THR A  23      10.905  17.382  17.948  1.00  0.00           H  
ATOM    381  HB  THR A  23      10.387  19.183  19.577  1.00  0.00           H  
ATOM    382  HG1 THR A  23       9.637  20.961  17.567  1.00  0.00           H  
ATOM    383 1HG2 THR A  23      11.892  20.905  18.661  1.00  0.00           H  
ATOM    384 2HG2 THR A  23      12.512  19.272  18.319  1.00  0.00           H  
ATOM    385 3HG2 THR A  23      11.709  20.207  17.036  1.00  0.00           H  
ATOM    386  N   VAL A  24       8.888  16.868  19.455  1.00  0.00           N  
ATOM    387  CA  VAL A  24       7.710  16.433  20.226  1.00  0.00           C  
ATOM    388  C   VAL A  24       6.779  17.619  20.526  1.00  0.00           C  
ATOM    389  O   VAL A  24       5.563  17.467  20.454  1.00  0.00           O  
ATOM    390  CB  VAL A  24       8.147  15.779  21.550  1.00  0.00           C  
ATOM    391  CG1 VAL A  24       6.939  15.510  22.436  1.00  0.00           C  
ATOM    392  CG2 VAL A  24       8.905  14.491  21.267  1.00  0.00           C  
ATOM    393  H   VAL A  24       9.805  16.764  19.883  1.00  0.00           H  
ATOM    394  HA  VAL A  24       7.163  15.696  19.636  1.00  0.00           H  
ATOM    395  HB  VAL A  24       8.794  16.470  22.090  1.00  0.00           H  
ATOM    396 1HG1 VAL A  24       7.267  15.048  23.368  1.00  0.00           H  
ATOM    397 2HG1 VAL A  24       6.434  16.450  22.656  1.00  0.00           H  
ATOM    398 3HG1 VAL A  24       6.253  14.839  21.920  1.00  0.00           H  
ATOM    399 1HG2 VAL A  24       9.212  14.034  22.207  1.00  0.00           H  
ATOM    400 2HG2 VAL A  24       8.259  13.802  20.722  1.00  0.00           H  
ATOM    401 3HG2 VAL A  24       9.788  14.713  20.666  1.00  0.00           H  
ATOM    402  N   PHE A  25       7.313  18.822  20.771  1.00  0.00           N  
ATOM    403  CA  PHE A  25       6.521  20.053  20.899  1.00  0.00           C  
ATOM    404  C   PHE A  25       5.767  20.413  19.605  1.00  0.00           C  
ATOM    405  O   PHE A  25       4.584  20.741  19.648  1.00  0.00           O  
ATOM    406  CB  PHE A  25       7.429  21.218  21.298  1.00  0.00           C  
ATOM    407  CG  PHE A  25       6.690  22.499  21.562  1.00  0.00           C  
ATOM    408  CD1 PHE A  25       6.040  22.706  22.770  1.00  0.00           C  
ATOM    409  CD2 PHE A  25       6.642  23.499  20.603  1.00  0.00           C  
ATOM    410  CE1 PHE A  25       5.360  23.884  23.013  1.00  0.00           C  
ATOM    411  CE2 PHE A  25       5.964  24.679  20.844  1.00  0.00           C  
ATOM    412  CZ  PHE A  25       5.322  24.870  22.051  1.00  0.00           C  
ATOM    413  H   PHE A  25       8.319  18.889  20.886  1.00  0.00           H  
ATOM    414  HA  PHE A  25       5.773  19.904  21.679  1.00  0.00           H  
ATOM    415 1HB  PHE A  25       7.985  20.955  22.197  1.00  0.00           H  
ATOM    416 2HB  PHE A  25       8.154  21.400  20.507  1.00  0.00           H  
ATOM    417  HD1 PHE A  25       6.072  21.926  23.531  1.00  0.00           H  
ATOM    418  HD2 PHE A  25       7.149  23.347  19.649  1.00  0.00           H  
ATOM    419  HE1 PHE A  25       4.855  24.033  23.967  1.00  0.00           H  
ATOM    420  HE2 PHE A  25       5.935  25.457  20.082  1.00  0.00           H  
ATOM    421  HZ  PHE A  25       4.785  25.799  22.242  1.00  0.00           H  
ATOM    422  N   GLU A  26       6.395  20.282  18.434  1.00  0.00           N  
ATOM    423  CA  GLU A  26       5.700  20.444  17.147  1.00  0.00           C  
ATOM    424  C   GLU A  26       4.625  19.361  16.935  1.00  0.00           C  
ATOM    425  O   GLU A  26       3.543  19.664  16.432  1.00  0.00           O  
ATOM    426  CB  GLU A  26       6.707  20.405  15.995  1.00  0.00           C  
ATOM    427  CG  GLU A  26       7.557  21.660  15.861  1.00  0.00           C  
ATOM    428  CD  GLU A  26       8.602  21.547  14.785  1.00  0.00           C  
ATOM    429  OE1 GLU A  26       9.419  20.662  14.868  1.00  0.00           O  
ATOM    430  OE2 GLU A  26       8.581  22.347  13.879  1.00  0.00           O1-
ATOM    431  H   GLU A  26       7.378  20.027  18.423  1.00  0.00           H  
ATOM    432  HA  GLU A  26       5.200  21.413  17.144  1.00  0.00           H  
ATOM    433 1HB  GLU A  26       7.379  19.558  16.129  1.00  0.00           H  
ATOM    434 2HB  GLU A  26       6.177  20.257  15.054  1.00  0.00           H  
ATOM    435 1HG  GLU A  26       6.907  22.504  15.632  1.00  0.00           H  
ATOM    436 2HG  GLU A  26       8.044  21.860  16.814  1.00  0.00           H  
ATOM    437  N   LEU A  27       4.846  18.127  17.405  1.00  0.00           N  
ATOM    438  CA  LEU A  27       3.805  17.093  17.413  1.00  0.00           C  
ATOM    439  C   LEU A  27       2.641  17.441  18.370  1.00  0.00           C  
ATOM    440  O   LEU A  27       1.480  17.222  18.019  1.00  0.00           O  
ATOM    441  CB  LEU A  27       4.417  15.745  17.814  1.00  0.00           C  
ATOM    442  CG  LEU A  27       3.469  14.541  17.758  1.00  0.00           C  
ATOM    443  CD1 LEU A  27       2.815  14.472  16.384  1.00  0.00           C  
ATOM    444  CD2 LEU A  27       4.248  13.268  18.057  1.00  0.00           C  
ATOM    445  H   LEU A  27       5.767  17.905  17.767  1.00  0.00           H  
ATOM    446  HA  LEU A  27       3.392  17.010  16.408  1.00  0.00           H  
ATOM    447 1HB  LEU A  27       5.258  15.535  17.155  1.00  0.00           H  
ATOM    448 2HB  LEU A  27       4.793  15.824  18.834  1.00  0.00           H  
ATOM    449  HG  LEU A  27       2.678  14.665  18.498  1.00  0.00           H  
ATOM    450 1HD1 LEU A  27       2.142  13.616  16.345  1.00  0.00           H  
ATOM    451 2HD1 LEU A  27       2.251  15.386  16.205  1.00  0.00           H  
ATOM    452 3HD1 LEU A  27       3.584  14.364  15.620  1.00  0.00           H  
ATOM    453 1HD2 LEU A  27       3.573  12.411  18.018  1.00  0.00           H  
ATOM    454 2HD2 LEU A  27       5.038  13.142  17.317  1.00  0.00           H  
ATOM    455 3HD2 LEU A  27       4.689  13.337  19.052  1.00  0.00           H  
ATOM    456  N   LYS A  28       2.909  18.089  19.517  1.00  0.00           N  
ATOM    457  CA  LYS A  28       1.855  18.687  20.365  1.00  0.00           C  
ATOM    458  C   LYS A  28       1.075  19.788  19.636  1.00  0.00           C  
ATOM    459  O   LYS A  28      -0.145  19.850  19.790  1.00  0.00           O  
ATOM    460  CB  LYS A  28       2.463  19.252  21.650  1.00  0.00           C  
ATOM    461  CG  LYS A  28       2.861  18.198  22.673  1.00  0.00           C  
ATOM    462  CD  LYS A  28       3.203  18.831  24.015  1.00  0.00           C  
ATOM    463  CE  LYS A  28       3.409  17.774  25.090  1.00  0.00           C  
ATOM    464  NZ  LYS A  28       4.669  17.010  24.886  1.00  0.00           N1+
ATOM    465  H   LYS A  28       3.883  18.187  19.792  1.00  0.00           H  
ATOM    466  HA  LYS A  28       1.140  17.907  20.630  1.00  0.00           H  
ATOM    467 1HB  LYS A  28       3.352  19.835  21.406  1.00  0.00           H  
ATOM    468 2HB  LYS A  28       1.749  19.926  22.124  1.00  0.00           H  
ATOM    469 1HG  LYS A  28       2.039  17.495  22.812  1.00  0.00           H  
ATOM    470 2HG  LYS A  28       3.729  17.648  22.311  1.00  0.00           H  
ATOM    471 1HD  LYS A  28       4.115  19.421  23.917  1.00  0.00           H  
ATOM    472 2HD  LYS A  28       2.393  19.493  24.321  1.00  0.00           H  
ATOM    473 1HE  LYS A  28       3.442  18.253  26.068  1.00  0.00           H  
ATOM    474 2HE  LYS A  28       2.570  17.077  25.080  1.00  0.00           H  
ATOM    475 1HZ  LYS A  28       4.768  16.321  25.617  1.00  0.00           H  
ATOM    476 2HZ  LYS A  28       4.641  16.546  23.988  1.00  0.00           H  
ATOM    477 3HZ  LYS A  28       5.455  17.644  24.912  1.00  0.00           H  
ATOM    478  N   ARG A  29       1.720  20.623  18.809  1.00  0.00           N  
ATOM    479  CA  ARG A  29       1.028  21.627  17.965  1.00  0.00           C  
ATOM    480  C   ARG A  29       0.119  20.985  16.904  1.00  0.00           C  
ATOM    481  O   ARG A  29      -0.983  21.481  16.680  1.00  0.00           O  
ATOM    482  CB  ARG A  29       2.042  22.520  17.266  1.00  0.00           C  
ATOM    483  CG  ARG A  29       2.807  23.460  18.184  1.00  0.00           C  
ATOM    484  CD  ARG A  29       3.783  24.289  17.432  1.00  0.00           C  
ATOM    485  NE  ARG A  29       3.123  25.232  16.544  1.00  0.00           N  
ATOM    486  CZ  ARG A  29       3.744  25.933  15.575  1.00  0.00           C  
ATOM    487  NH1 ARG A  29       5.037  25.787  15.383  1.00  0.00           N1+
ATOM    488  NH2 ARG A  29       3.053  26.768  14.818  1.00  0.00           N  
ATOM    489  H   ARG A  29       2.734  20.558  18.779  1.00  0.00           H  
ATOM    490  HA  ARG A  29       0.401  22.246  18.607  1.00  0.00           H  
ATOM    491 1HB  ARG A  29       2.772  21.902  16.745  1.00  0.00           H  
ATOM    492 2HB  ARG A  29       1.536  23.130  16.518  1.00  0.00           H  
ATOM    493 1HG  ARG A  29       2.107  24.127  18.688  1.00  0.00           H  
ATOM    494 2HG  ARG A  29       3.353  22.878  18.929  1.00  0.00           H  
ATOM    495 1HD  ARG A  29       4.397  24.854  18.134  1.00  0.00           H  
ATOM    496 2HD  ARG A  29       4.422  23.643  16.831  1.00  0.00           H  
ATOM    497  HE  ARG A  29       2.128  25.371  16.661  1.00  0.00           H  
ATOM    498 1HH1 ARG A  29       5.564  25.149  15.962  1.00  0.00           H  
ATOM    499 2HH1 ARG A  29       5.502  26.312  14.657  1.00  0.00           H  
ATOM    500 1HH2 ARG A  29       2.060  26.880  14.966  1.00  0.00           H  
ATOM    501 2HH2 ARG A  29       3.518  27.293  14.092  1.00  0.00           H  
ATOM    502  N   ILE A  30       0.513  19.846  16.320  1.00  0.00           N  
ATOM    503  CA  ILE A  30      -0.368  19.049  15.437  1.00  0.00           C  
ATOM    504  C   ILE A  30      -1.618  18.567  16.198  1.00  0.00           C  
ATOM    505  O   ILE A  30      -2.737  18.741  15.714  1.00  0.00           O  
ATOM    506  CB  ILE A  30       0.381  17.835  14.858  1.00  0.00           C  
ATOM    507  CG1 ILE A  30       1.448  18.292  13.860  1.00  0.00           C  
ATOM    508  CG2 ILE A  30      -0.595  16.874  14.195  1.00  0.00           C  
ATOM    509  CD1 ILE A  30       2.386  17.191  13.422  1.00  0.00           C  
ATOM    510  H   ILE A  30       1.461  19.530  16.491  1.00  0.00           H  
ATOM    511  HA  ILE A  30      -0.690  19.680  14.610  1.00  0.00           H  
ATOM    512  HB  ILE A  30       0.902  17.313  15.659  1.00  0.00           H  
ATOM    513 1HG1 ILE A  30       0.966  18.702  12.974  1.00  0.00           H  
ATOM    514 2HG1 ILE A  30       2.045  19.089  14.305  1.00  0.00           H  
ATOM    515 1HG2 ILE A  30      -0.049  16.022  13.791  1.00  0.00           H  
ATOM    516 2HG2 ILE A  30      -1.318  16.525  14.932  1.00  0.00           H  
ATOM    517 3HG2 ILE A  30      -1.118  17.387  13.388  1.00  0.00           H  
ATOM    518 1HD1 ILE A  30       3.115  17.592  12.716  1.00  0.00           H  
ATOM    519 2HD1 ILE A  30       2.907  16.789  14.292  1.00  0.00           H  
ATOM    520 3HD1 ILE A  30       1.815  16.397  12.942  1.00  0.00           H  
ATOM    521  N   VAL A  31      -1.453  18.034  17.417  1.00  0.00           N  
ATOM    522  CA  VAL A  31      -2.583  17.638  18.285  1.00  0.00           C  
ATOM    523  C   VAL A  31      -3.447  18.840  18.690  1.00  0.00           C  
ATOM    524  O   VAL A  31      -4.671  18.735  18.667  1.00  0.00           O  
ATOM    525  CB  VAL A  31      -2.060  16.946  19.557  1.00  0.00           C  
ATOM    526  CG1 VAL A  31      -3.203  16.669  20.522  1.00  0.00           C  
ATOM    527  CG2 VAL A  31      -1.342  15.656  19.188  1.00  0.00           C  
ATOM    528  H   VAL A  31      -0.506  17.881  17.750  1.00  0.00           H  
ATOM    529  HA  VAL A  31      -3.211  16.935  17.736  1.00  0.00           H  
ATOM    530  HB  VAL A  31      -1.365  17.616  20.065  1.00  0.00           H  
ATOM    531 1HG1 VAL A  31      -2.815  16.180  21.416  1.00  0.00           H  
ATOM    532 2HG1 VAL A  31      -3.679  17.609  20.801  1.00  0.00           H  
ATOM    533 3HG1 VAL A  31      -3.935  16.019  20.042  1.00  0.00           H  
ATOM    534 1HG2 VAL A  31      -0.974  15.173  20.092  1.00  0.00           H  
ATOM    535 2HG2 VAL A  31      -2.035  14.989  18.674  1.00  0.00           H  
ATOM    536 3HG2 VAL A  31      -0.502  15.883  18.529  1.00  0.00           H  
ATOM    537  N   GLU A  32      -2.851  19.993  19.004  1.00  0.00           N  
ATOM    538  CA  GLU A  32      -3.572  21.225  19.360  1.00  0.00           C  
ATOM    539  C   GLU A  32      -4.484  21.700  18.219  1.00  0.00           C  
ATOM    540  O   GLU A  32      -5.640  22.034  18.463  1.00  0.00           O  
ATOM    541  CB  GLU A  32      -2.581  22.333  19.724  1.00  0.00           C  
ATOM    542  CG  GLU A  32      -3.230  23.655  20.110  1.00  0.00           C  
ATOM    543  CD  GLU A  32      -2.226  24.724  20.441  1.00  0.00           C  
ATOM    544  OE1 GLU A  32      -1.130  24.660  19.938  1.00  0.00           O  
ATOM    545  OE2 GLU A  32      -2.556  25.606  21.199  1.00  0.00           O1-
ATOM    546  H   GLU A  32      -1.837  20.016  19.018  1.00  0.00           H  
ATOM    547  HA  GLU A  32      -4.201  21.019  20.227  1.00  0.00           H  
ATOM    548 1HB  GLU A  32      -1.961  22.008  20.560  1.00  0.00           H  
ATOM    549 2HB  GLU A  32      -1.918  22.519  18.878  1.00  0.00           H  
ATOM    550 1HG  GLU A  32      -3.849  23.998  19.282  1.00  0.00           H  
ATOM    551 2HG  GLU A  32      -3.877  23.492  20.969  1.00  0.00           H  
ATOM    552  N   GLY A  33      -4.012  21.671  16.968  1.00  0.00           N  
ATOM    553  CA  GLY A  33      -4.824  22.046  15.803  1.00  0.00           C  
ATOM    554  C   GLY A  33      -6.090  21.192  15.637  1.00  0.00           C  
ATOM    555  O   GLY A  33      -7.117  21.693  15.173  1.00  0.00           O  
ATOM    556  H   GLY A  33      -3.039  21.416  16.821  1.00  0.00           H  
ATOM    557 1HA  GLY A  33      -5.121  23.091  15.888  1.00  0.00           H  
ATOM    558 2HA  GLY A  33      -4.225  21.955  14.898  1.00  0.00           H  
ATOM    559  N   ILE A  34      -6.042  19.925  16.068  1.00  0.00           N  
ATOM    560  CA  ILE A  34      -7.134  18.948  15.945  1.00  0.00           C  
ATOM    561  C   ILE A  34      -8.047  18.950  17.189  1.00  0.00           C  
ATOM    562  O   ILE A  34      -9.250  19.180  17.070  1.00  0.00           O  
ATOM    563  CB  ILE A  34      -6.572  17.532  15.723  1.00  0.00           C  
ATOM    564  CG1 ILE A  34      -5.785  17.469  14.412  1.00  0.00           C  
ATOM    565  CG2 ILE A  34      -7.697  16.508  15.722  1.00  0.00           C  
ATOM    566  CD1 ILE A  34      -4.997  16.191  14.234  1.00  0.00           C  
ATOM    567  H   ILE A  34      -5.161  19.605  16.456  1.00  0.00           H  
ATOM    568  HA  ILE A  34      -7.744  19.218  15.084  1.00  0.00           H  
ATOM    569  HB  ILE A  34      -5.873  17.288  16.523  1.00  0.00           H  
ATOM    570 1HG1 ILE A  34      -6.470  17.567  13.571  1.00  0.00           H  
ATOM    571 2HG1 ILE A  34      -5.088  18.307  14.365  1.00  0.00           H  
ATOM    572 1HG2 ILE A  34      -7.283  15.512  15.564  1.00  0.00           H  
ATOM    573 2HG2 ILE A  34      -8.216  16.536  16.679  1.00  0.00           H  
ATOM    574 3HG2 ILE A  34      -8.399  16.740  14.921  1.00  0.00           H  
ATOM    575 1HD1 ILE A  34      -4.465  16.221  13.283  1.00  0.00           H  
ATOM    576 2HD1 ILE A  34      -4.278  16.091  15.048  1.00  0.00           H  
ATOM    577 3HD1 ILE A  34      -5.677  15.340  14.242  1.00  0.00           H  
ATOM    578  N   LEU A  35      -7.483  18.698  18.380  1.00  0.00           N  
ATOM    579  CA  LEU A  35      -8.215  18.473  19.644  1.00  0.00           C  
ATOM    580  C   LEU A  35      -8.263  19.701  20.582  1.00  0.00           C  
ATOM    581  O   LEU A  35      -8.822  19.620  21.675  1.00  0.00           O  
ATOM    582  CB  LEU A  35      -7.578  17.297  20.395  1.00  0.00           C  
ATOM    583  CG  LEU A  35      -7.566  15.958  19.647  1.00  0.00           C  
ATOM    584  CD1 LEU A  35      -6.925  14.891  20.524  1.00  0.00           C  
ATOM    585  CD2 LEU A  35      -8.989  15.573  19.271  1.00  0.00           C  
ATOM    586  H   LEU A  35      -6.473  18.573  18.402  1.00  0.00           H  
ATOM    587  HA  LEU A  35      -9.249  18.228  19.406  1.00  0.00           H  
ATOM    588 1HB  LEU A  35      -6.547  17.554  20.631  1.00  0.00           H  
ATOM    589 2HB  LEU A  35      -8.117  17.149  21.331  1.00  0.00           H  
ATOM    590  HG  LEU A  35      -6.964  16.051  18.743  1.00  0.00           H  
ATOM    591 1HD1 LEU A  35      -6.916  13.939  19.993  1.00  0.00           H  
ATOM    592 2HD1 LEU A  35      -5.902  15.182  20.762  1.00  0.00           H  
ATOM    593 3HD1 LEU A  35      -7.497  14.786  21.446  1.00  0.00           H  
ATOM    594 1HD2 LEU A  35      -8.981  14.623  18.738  1.00  0.00           H  
ATOM    595 2HD2 LEU A  35      -9.592  15.479  20.174  1.00  0.00           H  
ATOM    596 3HD2 LEU A  35      -9.417  16.344  18.629  1.00  0.00           H  
ATOM    597  N   LYS A  36      -7.696  20.841  20.157  1.00  0.00           N  
ATOM    598  CA  LYS A  36      -7.782  22.183  20.783  1.00  0.00           C  
ATOM    599  C   LYS A  36      -7.125  22.354  22.168  1.00  0.00           C  
ATOM    600  O   LYS A  36      -7.140  23.460  22.712  1.00  0.00           O  
ATOM    601  CB  LYS A  36      -9.253  22.587  20.890  1.00  0.00           C  
ATOM    602  CG  LYS A  36     -10.059  22.375  19.616  1.00  0.00           C  
ATOM    603  CD  LYS A  36      -9.439  23.117  18.440  1.00  0.00           C  
ATOM    604  CE  LYS A  36     -10.249  22.918  17.169  1.00  0.00           C  
ATOM    605  NZ  LYS A  36      -9.597  23.548  15.988  1.00  0.00           N1+
ATOM    606  H   LYS A  36      -7.208  20.800  19.268  1.00  0.00           H  
ATOM    607  HA  LYS A  36      -7.256  22.896  20.147  1.00  0.00           H  
ATOM    608 1HB  LYS A  36      -9.731  22.014  21.687  1.00  0.00           H  
ATOM    609 2HB  LYS A  36      -9.323  23.641  21.159  1.00  0.00           H  
ATOM    610 1HG  LYS A  36     -10.098  21.310  19.382  1.00  0.00           H  
ATOM    611 2HG  LYS A  36     -11.077  22.733  19.764  1.00  0.00           H  
ATOM    612 1HD  LYS A  36      -9.390  24.183  18.668  1.00  0.00           H  
ATOM    613 2HD  LYS A  36      -8.425  22.753  18.274  1.00  0.00           H  
ATOM    614 1HE  LYS A  36     -10.370  21.853  16.976  1.00  0.00           H  
ATOM    615 2HE  LYS A  36     -11.239  23.355  17.296  1.00  0.00           H  
ATOM    616 1HZ  LYS A  36     -10.166  23.395  15.168  1.00  0.00           H  
ATOM    617 2HZ  LYS A  36      -9.498  24.541  16.148  1.00  0.00           H  
ATOM    618 3HZ  LYS A  36      -8.686  23.137  15.848  1.00  0.00           H  
ATOM    619  N   ARG A  37      -6.495  21.309  22.725  1.00  0.00           N  
ATOM    620  CA  ARG A  37      -5.675  21.378  23.954  1.00  0.00           C  
ATOM    621  C   ARG A  37      -4.306  22.019  23.663  1.00  0.00           C  
ATOM    622  O   ARG A  37      -3.609  21.505  22.786  1.00  0.00           O  
ATOM    623  CB  ARG A  37      -5.467  19.991  24.543  1.00  0.00           C  
ATOM    624  CG  ARG A  37      -6.734  19.311  25.039  1.00  0.00           C  
ATOM    625  CD  ARG A  37      -7.158  19.837  26.362  1.00  0.00           C  
ATOM    626  NE  ARG A  37      -8.292  19.102  26.899  1.00  0.00           N  
ATOM    627  CZ  ARG A  37      -8.859  19.341  28.098  1.00  0.00           C  
ATOM    628  NH1 ARG A  37      -8.387  20.294  28.870  1.00  0.00           N1+
ATOM    629  NH2 ARG A  37      -9.890  18.616  28.497  1.00  0.00           N  
ATOM    630  H   ARG A  37      -6.544  20.431  22.230  1.00  0.00           H  
ATOM    631  HA  ARG A  37      -6.201  21.990  24.687  1.00  0.00           H  
ATOM    632 1HB  ARG A  37      -5.016  19.342  23.794  1.00  0.00           H  
ATOM    633 2HB  ARG A  37      -4.775  20.051  25.383  1.00  0.00           H  
ATOM    634 1HG  ARG A  37      -7.541  19.481  24.327  1.00  0.00           H  
ATOM    635 2HG  ARG A  37      -6.556  18.239  25.136  1.00  0.00           H  
ATOM    636 1HD  ARG A  37      -6.332  19.753  27.069  1.00  0.00           H  
ATOM    637 2HD  ARG A  37      -7.444  20.882  26.263  1.00  0.00           H  
ATOM    638  HE  ARG A  37      -8.683  18.361  26.333  1.00  0.00           H  
ATOM    639 1HH1 ARG A  37      -7.600  20.848  28.566  1.00  0.00           H  
ATOM    640 2HH1 ARG A  37      -8.812  20.473  29.769  1.00  0.00           H  
ATOM    641 1HH2 ARG A  37     -10.252  17.883  27.903  1.00  0.00           H  
ATOM    642 2HH2 ARG A  37     -10.314  18.794  29.395  1.00  0.00           H  
ATOM    643  N   PRO A  38      -3.869  23.071  24.379  1.00  0.00           N  
ATOM    644  CA  PRO A  38      -2.539  23.661  24.196  1.00  0.00           C  
ATOM    645  C   PRO A  38      -1.415  22.735  24.713  1.00  0.00           C  
ATOM    646  O   PRO A  38      -1.695  21.819  25.490  1.00  0.00           O  
ATOM    647  CB  PRO A  38      -2.630  24.951  25.018  1.00  0.00           C  
ATOM    648  CG  PRO A  38      -3.628  24.637  26.081  1.00  0.00           C  
ATOM    649  CD  PRO A  38      -4.660  23.789  25.387  1.00  0.00           C  
ATOM    650  HA  PRO A  38      -2.384  23.880  23.129  1.00  0.00           H  
ATOM    651 1HB  PRO A  38      -1.642  25.209  25.423  1.00  0.00           H  
ATOM    652 2HB  PRO A  38      -2.942  25.786  24.373  1.00  0.00           H  
ATOM    653 1HG  PRO A  38      -3.140  24.112  26.916  1.00  0.00           H  
ATOM    654 2HG  PRO A  38      -4.049  25.566  26.493  1.00  0.00           H  
ATOM    655 1HD  PRO A  38      -5.113  23.097  26.112  1.00  0.00           H  
ATOM    656 2HD  PRO A  38      -5.426  24.438  24.938  1.00  0.00           H  
ATOM    657  N   PRO A  39      -0.138  22.938  24.328  1.00  0.00           N  
ATOM    658  CA  PRO A  39       0.957  22.008  24.646  1.00  0.00           C  
ATOM    659  C   PRO A  39       1.201  21.749  26.143  1.00  0.00           C  
ATOM    660  O   PRO A  39       1.611  20.647  26.511  1.00  0.00           O  
ATOM    661  CB  PRO A  39       2.160  22.715  24.014  1.00  0.00           C  
ATOM    662  CG  PRO A  39       1.585  23.444  22.848  1.00  0.00           C  
ATOM    663  CD  PRO A  39       0.263  23.963  23.347  1.00  0.00           C  
ATOM    664  HA  PRO A  39       0.760  21.039  24.165  1.00  0.00           H  
ATOM    665 1HB  PRO A  39       2.631  23.386  24.748  1.00  0.00           H  
ATOM    666 2HB  PRO A  39       2.920  21.975  23.721  1.00  0.00           H  
ATOM    667 1HG  PRO A  39       2.264  24.250  22.532  1.00  0.00           H  
ATOM    668 2HG  PRO A  39       1.476  22.765  21.990  1.00  0.00           H  
ATOM    669 1HD  PRO A  39       0.410  24.942  23.827  1.00  0.00           H  
ATOM    670 2HD  PRO A  39      -0.441  24.045  22.506  1.00  0.00           H  
ATOM    671  N   ASP A  40       0.917  22.720  27.013  1.00  0.00           N  
ATOM    672  CA  ASP A  40       1.006  22.602  28.479  1.00  0.00           C  
ATOM    673  C   ASP A  40      -0.209  21.893  29.118  1.00  0.00           C  
ATOM    674  O   ASP A  40      -0.258  21.711  30.335  1.00  0.00           O  
ATOM    675  CB  ASP A  40       1.162  23.992  29.101  1.00  0.00           C  
ATOM    676  CG  ASP A  40       2.490  24.651  28.754  1.00  0.00           C  
ATOM    677  OD1 ASP A  40       3.376  23.959  28.311  1.00  0.00           O  
ATOM    678  OD2 ASP A  40       2.607  25.838  28.937  1.00  0.00           O1-
ATOM    679  H   ASP A  40       0.578  23.609  26.656  1.00  0.00           H  
ATOM    680  HA  ASP A  40       1.883  22.003  28.725  1.00  0.00           H  
ATOM    681 1HB  ASP A  40       0.353  24.637  28.758  1.00  0.00           H  
ATOM    682 2HB  ASP A  40       1.082  23.916  30.185  1.00  0.00           H  
ATOM    683  N   GLU A  41      -1.197  21.478  28.320  1.00  0.00           N  
ATOM    684  CA  GLU A  41      -2.293  20.581  28.716  1.00  0.00           C  
ATOM    685  C   GLU A  41      -2.182  19.185  28.073  1.00  0.00           C  
ATOM    686  O   GLU A  41      -3.096  18.377  28.227  1.00  0.00           O  
ATOM    687  CB  GLU A  41      -3.639  21.209  28.347  1.00  0.00           C  
ATOM    688  CG  GLU A  41      -4.001  22.444  29.159  1.00  0.00           C  
ATOM    689  CD  GLU A  41      -5.349  23.005  28.803  1.00  0.00           C  
ATOM    690  OE1 GLU A  41      -6.153  22.277  28.272  1.00  0.00           O  
ATOM    691  OE2 GLU A  41      -5.575  24.164  29.062  1.00  0.00           O1-
ATOM    692  H   GLU A  41      -1.160  21.746  27.340  1.00  0.00           H  
ATOM    693  HA  GLU A  41      -2.252  20.441  29.797  1.00  0.00           H  
ATOM    694 1HB  GLU A  41      -3.632  21.492  27.294  1.00  0.00           H  
ATOM    695 2HB  GLU A  41      -4.433  20.474  28.483  1.00  0.00           H  
ATOM    696 1HG  GLU A  41      -3.996  22.184  30.218  1.00  0.00           H  
ATOM    697 2HG  GLU A  41      -3.240  23.207  28.998  1.00  0.00           H  
ATOM    698  N   GLN A  42      -1.071  18.878  27.388  1.00  0.00           N  
ATOM    699  CA  GLN A  42      -0.799  17.582  26.747  1.00  0.00           C  
ATOM    700  C   GLN A  42       0.440  16.877  27.323  1.00  0.00           C  
ATOM    701  O   GLN A  42       1.422  17.525  27.687  1.00  0.00           O  
ATOM    702  CB  GLN A  42      -0.625  17.771  25.238  1.00  0.00           C  
ATOM    703  CG  GLN A  42      -1.867  18.278  24.526  1.00  0.00           C  
ATOM    704  CD  GLN A  42      -1.663  18.412  23.029  1.00  0.00           C  
ATOM    705  NE2 GLN A  42      -2.333  19.388  22.427  1.00  0.00           N  
ATOM    706  OE1 GLN A  42      -0.913  17.646  22.420  1.00  0.00           O  
ATOM    707  H   GLN A  42      -0.340  19.577  27.336  1.00  0.00           H  
ATOM    708  HA  GLN A  42      -1.649  16.923  26.924  1.00  0.00           H  
ATOM    709 1HB  GLN A  42       0.183  18.480  25.050  1.00  0.00           H  
ATOM    710 2HB  GLN A  42      -0.340  16.823  24.782  1.00  0.00           H  
ATOM    711 1HG  GLN A  42      -2.684  17.577  24.698  1.00  0.00           H  
ATOM    712 2HG  GLN A  42      -2.128  19.258  24.925  1.00  0.00           H  
ATOM    713 1HE2 GLN A  42      -2.238  19.526  21.440  1.00  0.00           H  
ATOM    714 2HE2 GLN A  42      -2.932  19.987  22.959  1.00  0.00           H  
ATOM    715  N   ARG A  43       0.456  15.542  27.261  1.00  0.00           N  
ATOM    716  CA  ARG A  43       1.652  14.680  27.370  1.00  0.00           C  
ATOM    717  C   ARG A  43       1.655  13.651  26.235  1.00  0.00           C  
ATOM    718  O   ARG A  43       0.613  13.066  25.952  1.00  0.00           O  
ATOM    719  CB  ARG A  43       1.690  13.960  28.710  1.00  0.00           C  
ATOM    720  CG  ARG A  43       1.854  14.867  29.919  1.00  0.00           C  
ATOM    721  CD  ARG A  43       3.261  15.311  30.085  1.00  0.00           C  
ATOM    722  NE  ARG A  43       3.415  16.214  31.215  1.00  0.00           N  
ATOM    723  CZ  ARG A  43       4.569  16.816  31.563  1.00  0.00           C  
ATOM    724  NH1 ARG A  43       5.659  16.601  30.860  1.00  0.00           N1+
ATOM    725  NH2 ARG A  43       4.605  17.621  32.610  1.00  0.00           N  
ATOM    726  H   ARG A  43      -0.425  15.079  27.037  1.00  0.00           H  
ATOM    727  HA  ARG A  43       2.540  15.309  27.294  1.00  0.00           H  
ATOM    728 1HB  ARG A  43       0.769  13.393  28.844  1.00  0.00           H  
ATOM    729 2HB  ARG A  43       2.515  13.248  28.717  1.00  0.00           H  
ATOM    730 1HG  ARG A  43       1.226  15.750  29.800  1.00  0.00           H  
ATOM    731 2HG  ARG A  43       1.555  14.329  30.820  1.00  0.00           H  
ATOM    732 1HD  ARG A  43       3.899  14.444  30.252  1.00  0.00           H  
ATOM    733 2HD  ARG A  43       3.586  15.834  29.185  1.00  0.00           H  
ATOM    734  HE  ARG A  43       2.597  16.403  31.779  1.00  0.00           H  
ATOM    735 1HH1 ARG A  43       5.631  15.986  30.059  1.00  0.00           H  
ATOM    736 2HH1 ARG A  43       6.524  17.052  31.120  1.00  0.00           H  
ATOM    737 1HH2 ARG A  43       3.767  17.786  33.150  1.00  0.00           H  
ATOM    738 2HH2 ARG A  43       5.470  18.072  32.870  1.00  0.00           H  
ATOM    739  N   LEU A  44       2.810  13.441  25.596  1.00  0.00           N  
ATOM    740  CA  LEU A  44       3.008  12.466  24.509  1.00  0.00           C  
ATOM    741  C   LEU A  44       3.963  11.342  24.938  1.00  0.00           C  
ATOM    742  O   LEU A  44       4.904  11.575  25.694  1.00  0.00           O  
ATOM    743  CB  LEU A  44       3.562  13.166  23.262  1.00  0.00           C  
ATOM    744  CG  LEU A  44       2.603  14.138  22.563  1.00  0.00           C  
ATOM    745  CD1 LEU A  44       3.354  14.907  21.485  1.00  0.00           C  
ATOM    746  CD2 LEU A  44       1.437  13.361  21.968  1.00  0.00           C  
ATOM    747  H   LEU A  44       3.635  13.911  25.941  1.00  0.00           H  
ATOM    748  HA  LEU A  44       2.044  12.023  24.262  1.00  0.00           H  
ATOM    749 1HB  LEU A  44       4.452  13.726  23.545  1.00  0.00           H  
ATOM    750 2HB  LEU A  44       3.851  12.406  22.536  1.00  0.00           H  
ATOM    751  HG  LEU A  44       2.225  14.860  23.287  1.00  0.00           H  
ATOM    752 1HD1 LEU A  44       2.672  15.597  20.989  1.00  0.00           H  
ATOM    753 2HD1 LEU A  44       4.170  15.469  21.941  1.00  0.00           H  
ATOM    754 3HD1 LEU A  44       3.758  14.208  20.754  1.00  0.00           H  
ATOM    755 1HD2 LEU A  44       0.754  14.051  21.472  1.00  0.00           H  
ATOM    756 2HD2 LEU A  44       1.813  12.639  21.243  1.00  0.00           H  
ATOM    757 3HD2 LEU A  44       0.907  12.835  22.762  1.00  0.00           H  
ATOM    758  N   TYR A  45       3.724  10.126  24.444  1.00  0.00           N  
ATOM    759  CA  TYR A  45       4.350   8.899  24.946  1.00  0.00           C  
ATOM    760  C   TYR A  45       4.776   7.940  23.826  1.00  0.00           C  
ATOM    761  O   TYR A  45       4.134   7.869  22.776  1.00  0.00           O  
ATOM    762  CB  TYR A  45       3.398   8.185  25.908  1.00  0.00           C  
ATOM    763  CG  TYR A  45       2.954   9.039  27.074  1.00  0.00           C  
ATOM    764  CD1 TYR A  45       1.914   9.943  26.915  1.00  0.00           C  
ATOM    765  CD2 TYR A  45       3.588   8.918  28.302  1.00  0.00           C  
ATOM    766  CE1 TYR A  45       1.509  10.724  27.982  1.00  0.00           C  
ATOM    767  CE2 TYR A  45       3.182   9.699  29.369  1.00  0.00           C  
ATOM    768  CZ  TYR A  45       2.147  10.599  29.211  1.00  0.00           C  
ATOM    769  OH  TYR A  45       1.743  11.376  30.272  1.00  0.00           O  
ATOM    770  H   TYR A  45       2.938  10.020  23.811  1.00  0.00           H  
ATOM    771  HA  TYR A  45       5.259   9.169  25.484  1.00  0.00           H  
ATOM    772 1HB  TYR A  45       2.508   7.860  25.365  1.00  0.00           H  
ATOM    773 2HB  TYR A  45       3.882   7.293  26.304  1.00  0.00           H  
ATOM    774  HD1 TYR A  45       1.417  10.038  25.951  1.00  0.00           H  
ATOM    775  HD2 TYR A  45       4.405   8.209  28.427  1.00  0.00           H  
ATOM    776  HE1 TYR A  45       0.692  11.434  27.857  1.00  0.00           H  
ATOM    777  HE2 TYR A  45       3.680   9.605  30.333  1.00  0.00           H  
ATOM    778  HH  TYR A  45       2.275  11.164  31.043  1.00  0.00           H  
ATOM    779  N   LYS A  46       5.805   7.131  24.096  1.00  0.00           N  
ATOM    780  CA  LYS A  46       6.183   5.944  23.315  1.00  0.00           C  
ATOM    781  C   LYS A  46       6.072   4.713  24.219  1.00  0.00           C  
ATOM    782  O   LYS A  46       6.856   4.559  25.156  1.00  0.00           O  
ATOM    783  CB  LYS A  46       7.599   6.076  22.751  1.00  0.00           C  
ATOM    784  CG  LYS A  46       8.002   4.959  21.797  1.00  0.00           C  
ATOM    785  CD  LYS A  46       9.438   5.131  21.323  1.00  0.00           C  
ATOM    786  CE  LYS A  46       9.799   4.100  20.263  1.00  0.00           C  
ATOM    787  NZ  LYS A  46      11.226   4.198  19.853  1.00  0.00           N1+
ATOM    788  H   LYS A  46       6.269   7.263  24.992  1.00  0.00           H  
ATOM    789  HA  LYS A  46       5.491   5.845  22.478  1.00  0.00           H  
ATOM    790 1HB  LYS A  46       7.691   7.022  22.218  1.00  0.00           H  
ATOM    791 2HB  LYS A  46       8.316   6.091  23.571  1.00  0.00           H  
ATOM    792 1HG  LYS A  46       7.908   3.997  22.302  1.00  0.00           H  
ATOM    793 2HG  LYS A  46       7.340   4.963  20.932  1.00  0.00           H  
ATOM    794 1HD  LYS A  46       9.566   6.130  20.904  1.00  0.00           H  
ATOM    795 2HD  LYS A  46      10.116   5.021  22.168  1.00  0.00           H  
ATOM    796 1HE  LYS A  46       9.613   3.100  20.652  1.00  0.00           H  
ATOM    797 2HE  LYS A  46       9.170   4.245  19.385  1.00  0.00           H  
ATOM    798 1HZ  LYS A  46      11.423   3.499  19.151  1.00  0.00           H  
ATOM    799 2HZ  LYS A  46      11.403   5.117  19.473  1.00  0.00           H  
ATOM    800 3HZ  LYS A  46      11.818   4.045  20.656  1.00  0.00           H  
ATOM    801  N   ASP A  47       5.069   3.870  23.975  1.00  0.00           N  
ATOM    802  CA  ASP A  47       4.616   2.844  24.930  1.00  0.00           C  
ATOM    803  C   ASP A  47       4.396   3.463  26.335  1.00  0.00           C  
ATOM    804  O   ASP A  47       3.625   4.416  26.464  1.00  0.00           O  
ATOM    805  CB  ASP A  47       5.633   1.703  25.014  1.00  0.00           C  
ATOM    806  CG  ASP A  47       5.801   0.961  23.694  1.00  0.00           C  
ATOM    807  OD1 ASP A  47       4.820   0.766  23.017  1.00  0.00           O  
ATOM    808  OD2 ASP A  47       6.908   0.596  23.378  1.00  0.00           O1-
ATOM    809  H   ASP A  47       4.486   4.042  23.169  1.00  0.00           H  
ATOM    810  HA  ASP A  47       3.666   2.439  24.578  1.00  0.00           H  
ATOM    811 1HB  ASP A  47       6.602   2.101  25.316  1.00  0.00           H  
ATOM    812 2HB  ASP A  47       5.319   0.991  25.777  1.00  0.00           H  
ATOM    813  N   ASP A  48       5.069   2.968  27.380  1.00  0.00           N  
ATOM    814  CA  ASP A  48       4.987   3.519  28.745  1.00  0.00           C  
ATOM    815  C   ASP A  48       5.827   4.800  28.968  1.00  0.00           C  
ATOM    816  O   ASP A  48       5.624   5.500  29.964  1.00  0.00           O  
ATOM    817  CB  ASP A  48       5.424   2.453  29.753  1.00  0.00           C  
ATOM    818  CG  ASP A  48       4.463   1.274  29.824  1.00  0.00           C  
ATOM    819  OD1 ASP A  48       3.359   1.404  29.350  1.00  0.00           O  
ATOM    820  OD2 ASP A  48       4.842   0.256  30.350  1.00  0.00           O1-
ATOM    821  H   ASP A  48       5.690   2.187  27.223  1.00  0.00           H  
ATOM    822  HA  ASP A  48       3.951   3.796  28.945  1.00  0.00           H  
ATOM    823 1HB  ASP A  48       6.414   2.082  29.484  1.00  0.00           H  
ATOM    824 2HB  ASP A  48       5.501   2.901  30.745  1.00  0.00           H  
ATOM    825  N   GLN A  49       6.786   5.111  28.085  1.00  0.00           N  
ATOM    826  CA  GLN A  49       7.750   6.205  28.272  1.00  0.00           C  
ATOM    827  C   GLN A  49       7.165   7.575  27.886  1.00  0.00           C  
ATOM    828  O   GLN A  49       6.811   7.801  26.728  1.00  0.00           O  
ATOM    829  CB  GLN A  49       9.016   5.936  27.455  1.00  0.00           C  
ATOM    830  CG  GLN A  49      10.070   7.024  27.563  1.00  0.00           C  
ATOM    831  CD  GLN A  49      10.665   7.117  28.955  1.00  0.00           C  
ATOM    832  NE2 GLN A  49      10.594   8.303  29.550  1.00  0.00           N  
ATOM    833  OE1 GLN A  49      11.184   6.134  29.491  1.00  0.00           O  
ATOM    834  H   GLN A  49       6.854   4.567  27.232  1.00  0.00           H  
ATOM    835  HA  GLN A  49       8.017   6.254  29.328  1.00  0.00           H  
ATOM    836 1HB  GLN A  49       9.467   4.998  27.780  1.00  0.00           H  
ATOM    837 2HB  GLN A  49       8.754   5.825  26.403  1.00  0.00           H  
ATOM    838 1HG  GLN A  49      10.875   6.808  26.861  1.00  0.00           H  
ATOM    839 2HG  GLN A  49       9.613   7.984  27.322  1.00  0.00           H  
ATOM    840 1HE2 GLN A  49      10.970   8.425  30.470  1.00  0.00           H  
ATOM    841 2HE2 GLN A  49      10.165   9.074  29.080  1.00  0.00           H  
ATOM    842  N   LEU A  50       7.130   8.514  28.839  1.00  0.00           N  
ATOM    843  CA  LEU A  50       6.829   9.931  28.596  1.00  0.00           C  
ATOM    844  C   LEU A  50       7.957  10.591  27.778  1.00  0.00           C  
ATOM    845  O   LEU A  50       9.132  10.489  28.141  1.00  0.00           O  
ATOM    846  CB  LEU A  50       6.644  10.671  29.926  1.00  0.00           C  
ATOM    847  CG  LEU A  50       6.533  12.198  29.828  1.00  0.00           C  
ATOM    848  CD1 LEU A  50       5.321  12.566  28.982  1.00  0.00           C  
ATOM    849  CD2 LEU A  50       6.425  12.791  31.225  1.00  0.00           C  
ATOM    850  H   LEU A  50       7.415   8.253  29.772  1.00  0.00           H  
ATOM    851  HA  LEU A  50       5.901   9.995  28.028  1.00  0.00           H  
ATOM    852 1HB  LEU A  50       5.738  10.303  30.405  1.00  0.00           H  
ATOM    853 2HB  LEU A  50       7.491  10.442  30.573  1.00  0.00           H  
ATOM    854  HG  LEU A  50       7.418  12.597  29.332  1.00  0.00           H  
ATOM    855 1HD1 LEU A  50       5.242  13.651  28.913  1.00  0.00           H  
ATOM    856 2HD1 LEU A  50       5.434  12.146  27.983  1.00  0.00           H  
ATOM    857 3HD1 LEU A  50       4.419  12.166  29.445  1.00  0.00           H  
ATOM    858 1HD2 LEU A  50       6.346  13.876  31.155  1.00  0.00           H  
ATOM    859 2HD2 LEU A  50       5.538  12.394  31.722  1.00  0.00           H  
ATOM    860 3HD2 LEU A  50       7.311  12.527  31.802  1.00  0.00           H  
ATOM    861  N   LEU A  51       7.604  11.272  26.685  1.00  0.00           N  
ATOM    862  CA  LEU A  51       8.543  11.975  25.805  1.00  0.00           C  
ATOM    863  C   LEU A  51       8.756  13.437  26.245  1.00  0.00           C  
ATOM    864  O   LEU A  51       7.797  14.146  26.564  1.00  0.00           O  
ATOM    865  CB  LEU A  51       8.030  11.939  24.360  1.00  0.00           C  
ATOM    866  CG  LEU A  51       7.775  10.543  23.779  1.00  0.00           C  
ATOM    867  CD1 LEU A  51       7.216  10.673  22.368  1.00  0.00           C  
ATOM    868  CD2 LEU A  51       9.072   9.747  23.781  1.00  0.00           C  
ATOM    869  H   LEU A  51       6.617  11.342  26.457  1.00  0.00           H  
ATOM    870  HA  LEU A  51       9.506  11.467  25.851  1.00  0.00           H  
ATOM    871 1HB  LEU A  51       7.096  12.495  24.309  1.00  0.00           H  
ATOM    872 2HB  LEU A  51       8.760  12.436  23.720  1.00  0.00           H  
ATOM    873  HG  LEU A  51       7.031  10.027  24.386  1.00  0.00           H  
ATOM    874 1HD1 LEU A  51       7.034   9.681  21.955  1.00  0.00           H  
ATOM    875 2HD1 LEU A  51       6.279  11.230  22.399  1.00  0.00           H  
ATOM    876 3HD1 LEU A  51       7.933  11.202  21.741  1.00  0.00           H  
ATOM    877 1HD2 LEU A  51       8.890   8.754  23.369  1.00  0.00           H  
ATOM    878 2HD2 LEU A  51       9.815  10.261  23.173  1.00  0.00           H  
ATOM    879 3HD2 LEU A  51       9.440   9.653  24.803  1.00  0.00           H  
ATOM    880  N   ASP A  52      10.008  13.902  26.223  1.00  0.00           N  
ATOM    881  CA  ASP A  52      10.361  15.306  26.490  1.00  0.00           C  
ATOM    882  C   ASP A  52      10.139  16.200  25.256  1.00  0.00           C  
ATOM    883  O   ASP A  52      10.487  15.834  24.132  1.00  0.00           O  
ATOM    884  CB  ASP A  52      11.820  15.410  26.942  1.00  0.00           C  
ATOM    885  CG  ASP A  52      12.217  16.824  27.343  1.00  0.00           C  
ATOM    886  OD1 ASP A  52      12.369  17.647  26.472  1.00  0.00           O  
ATOM    887  OD2 ASP A  52      12.365  17.067  28.518  1.00  0.00           O1-
ATOM    888  H   ASP A  52      10.746  13.282  25.927  1.00  0.00           H  
ATOM    889  HA  ASP A  52       9.719  15.678  27.289  1.00  0.00           H  
ATOM    890 1HB  ASP A  52      11.985  14.746  27.791  1.00  0.00           H  
ATOM    891 2HB  ASP A  52      12.475  15.079  26.136  1.00  0.00           H  
ATOM    892  N   ASP A  53       9.589  17.398  25.470  1.00  0.00           N  
ATOM    893  CA  ASP A  53       9.090  18.304  24.423  1.00  0.00           C  
ATOM    894  C   ASP A  53      10.151  18.722  23.383  1.00  0.00           C  
ATOM    895  O   ASP A  53       9.841  18.852  22.196  1.00  0.00           O  
ATOM    896  CB  ASP A  53       8.505  19.561  25.071  1.00  0.00           C  
ATOM    897  CG  ASP A  53       7.208  19.292  25.823  1.00  0.00           C  
ATOM    898  OD1 ASP A  53       6.650  18.235  25.646  1.00  0.00           O  
ATOM    899  OD2 ASP A  53       6.788  20.146  26.567  1.00  0.00           O1-
ATOM    900  H   ASP A  53       9.320  17.634  26.422  1.00  0.00           H  
ATOM    901  HA  ASP A  53       8.305  17.791  23.867  1.00  0.00           H  
ATOM    902 1HB  ASP A  53       9.230  19.984  25.767  1.00  0.00           H  
ATOM    903 2HB  ASP A  53       8.314  20.312  24.303  1.00  0.00           H  
ATOM    904  N   GLY A  54      11.399  18.925  23.818  1.00  0.00           N  
ATOM    905  CA  GLY A  54      12.493  19.418  22.972  1.00  0.00           C  
ATOM    906  C   GLY A  54      13.141  18.369  22.057  1.00  0.00           C  
ATOM    907  O   GLY A  54      13.863  18.743  21.128  1.00  0.00           O  
ATOM    908  H   GLY A  54      11.581  18.801  24.806  1.00  0.00           H  
ATOM    909 1HA  GLY A  54      12.127  20.225  22.337  1.00  0.00           H  
ATOM    910 2HA  GLY A  54      13.279  19.835  23.600  1.00  0.00           H  
ATOM    911  N   LYS A  55      12.898  17.070  22.289  1.00  0.00           N  
ATOM    912  CA  LYS A  55      13.463  15.972  21.480  1.00  0.00           C  
ATOM    913  C   LYS A  55      12.855  15.945  20.078  1.00  0.00           C  
ATOM    914  O   LYS A  55      11.671  16.247  19.912  1.00  0.00           O  
ATOM    915  CB  LYS A  55      13.241  14.625  22.169  1.00  0.00           C  
ATOM    916  CG  LYS A  55      14.033  14.439  23.457  1.00  0.00           C  
ATOM    917  CD  LYS A  55      13.840  13.041  24.027  1.00  0.00           C  
ATOM    918  CE  LYS A  55      14.625  12.856  25.317  1.00  0.00           C  
ATOM    919  NZ  LYS A  55      16.095  12.920  25.089  1.00  0.00           N1+
ATOM    920  H   LYS A  55      12.236  16.833  23.019  1.00  0.00           H  
ATOM    921  HA  LYS A  55      14.536  16.136  21.375  1.00  0.00           H  
ATOM    922 1HB  LYS A  55      12.184  14.506  22.406  1.00  0.00           H  
ATOM    923 2HB  LYS A  55      13.516  13.818  21.488  1.00  0.00           H  
ATOM    924 1HG  LYS A  55      15.093  14.598  23.259  1.00  0.00           H  
ATOM    925 2HG  LYS A  55      13.705  15.171  24.194  1.00  0.00           H  
ATOM    926 1HD  LYS A  55      12.782  12.874  24.228  1.00  0.00           H  
ATOM    927 2HD  LYS A  55      14.176  12.303  23.300  1.00  0.00           H  
ATOM    928 1HE  LYS A  55      14.347  13.633  26.027  1.00  0.00           H  
ATOM    929 2HE  LYS A  55      14.381  11.889  25.756  1.00  0.00           H  
ATOM    930 1HZ  LYS A  55      16.578  12.792  25.966  1.00  0.00           H  
ATOM    931 2HZ  LYS A  55      16.367  12.190  24.445  1.00  0.00           H  
ATOM    932 3HZ  LYS A  55      16.337  13.820  24.698  1.00  0.00           H  
ATOM    933  N   THR A  56      13.633  15.556  19.068  1.00  0.00           N  
ATOM    934  CA  THR A  56      13.091  15.270  17.728  1.00  0.00           C  
ATOM    935  C   THR A  56      12.376  13.918  17.688  1.00  0.00           C  
ATOM    936  O   THR A  56      12.631  13.034  18.511  1.00  0.00           O  
ATOM    937  CB  THR A  56      14.203  15.292  16.663  1.00  0.00           C  
ATOM    938  CG2 THR A  56      14.882  16.652  16.629  1.00  0.00           C  
ATOM    939  OG1 THR A  56      15.176  14.283  16.963  1.00  0.00           O  
ATOM    940  H   THR A  56      14.606  15.327  19.264  1.00  0.00           H  
ATOM    941  HA  THR A  56      12.362  16.041  17.478  1.00  0.00           H  
ATOM    942  HB  THR A  56      13.772  15.082  15.683  1.00  0.00           H  
ATOM    943  HG1 THR A  56      15.937  14.690  17.385  1.00  0.00           H  
ATOM    944 1HG2 THR A  56      15.664  16.650  15.870  1.00  0.00           H  
ATOM    945 2HG2 THR A  56      14.147  17.420  16.390  1.00  0.00           H  
ATOM    946 3HG2 THR A  56      15.322  16.864  17.603  1.00  0.00           H  
ATOM    947  N   LEU A  57      11.488  13.718  16.713  1.00  0.00           N  
ATOM    948  CA  LEU A  57      10.854  12.415  16.488  1.00  0.00           C  
ATOM    949  C   LEU A  57      11.889  11.339  16.099  1.00  0.00           C  
ATOM    950  O   LEU A  57      11.778  10.199  16.551  1.00  0.00           O  
ATOM    951  CB  LEU A  57       9.791  12.533  15.389  1.00  0.00           C  
ATOM    952  CG  LEU A  57       8.593  13.434  15.716  1.00  0.00           C  
ATOM    953  CD1 LEU A  57       7.628  13.445  14.538  1.00  0.00           C  
ATOM    954  CD2 LEU A  57       7.910  12.932  16.979  1.00  0.00           C  
ATOM    955  H   LEU A  57      11.271  14.487  16.085  1.00  0.00           H  
ATOM    956  HA  LEU A  57      10.372  12.101  17.413  1.00  0.00           H  
ATOM    957 1HB  LEU A  57      10.263  12.925  14.490  1.00  0.00           H  
ATOM    958 2HB  LEU A  57       9.406  11.538  15.169  1.00  0.00           H  
ATOM    959  HG  LEU A  57       8.938  14.457  15.874  1.00  0.00           H  
ATOM    960 1HD1 LEU A  57       6.777  14.085  14.771  1.00  0.00           H  
ATOM    961 2HD1 LEU A  57       8.137  13.827  13.654  1.00  0.00           H  
ATOM    962 3HD1 LEU A  57       7.277  12.431  14.347  1.00  0.00           H  
ATOM    963 1HD2 LEU A  57       7.058  13.573  17.213  1.00  0.00           H  
ATOM    964 2HD2 LEU A  57       7.563  11.909  16.823  1.00  0.00           H  
ATOM    965 3HD2 LEU A  57       8.616  12.951  17.808  1.00  0.00           H  
ATOM    966  N   GLY A  58      12.953  11.721  15.382  1.00  0.00           N  
ATOM    967  CA  GLY A  58      14.123  10.875  15.116  1.00  0.00           C  
ATOM    968  C   GLY A  58      14.892  10.468  16.381  1.00  0.00           C  
ATOM    969  O   GLY A  58      15.263   9.303  16.521  1.00  0.00           O  
ATOM    970  H   GLY A  58      12.950  12.656  14.989  1.00  0.00           H  
ATOM    971 1HA  GLY A  58      13.807   9.968  14.600  1.00  0.00           H  
ATOM    972 2HA  GLY A  58      14.808  11.400  14.452  1.00  0.00           H  
ATOM    973  N   GLU A  59      15.069  11.376  17.349  1.00  0.00           N  
ATOM    974  CA  GLU A  59      15.645  11.060  18.671  1.00  0.00           C  
ATOM    975  C   GLU A  59      14.734  10.135  19.501  1.00  0.00           C  
ATOM    976  O   GLU A  59      15.229   9.304  20.267  1.00  0.00           O  
ATOM    977  CB  GLU A  59      15.911  12.350  19.450  1.00  0.00           C  
ATOM    978  CG  GLU A  59      16.624  12.145  20.780  1.00  0.00           C  
ATOM    979  CD  GLU A  59      16.987  13.439  21.455  1.00  0.00           C  
ATOM    980  OE1 GLU A  59      16.722  14.475  20.892  1.00  0.00           O  
ATOM    981  OE2 GLU A  59      17.528  13.392  22.534  1.00  0.00           O1-
ATOM    982  H   GLU A  59      14.773  12.334  17.179  1.00  0.00           H  
ATOM    983  HA  GLU A  59      16.591  10.538  18.521  1.00  0.00           H  
ATOM    984 1HB  GLU A  59      16.520  13.022  18.845  1.00  0.00           H  
ATOM    985 2HB  GLU A  59      14.967  12.855  19.651  1.00  0.00           H  
ATOM    986 1HG  GLU A  59      15.976  11.572  21.443  1.00  0.00           H  
ATOM    987 2HG  GLU A  59      17.528  11.563  20.609  1.00  0.00           H  
ATOM    988  N   CYS A  60      13.411  10.219  19.307  1.00  0.00           N  
ATOM    989  CA  CYS A  60      12.433   9.262  19.846  1.00  0.00           C  
ATOM    990  C   CYS A  60      12.421   7.908  19.093  1.00  0.00           C  
ATOM    991  O   CYS A  60      11.743   6.970  19.515  1.00  0.00           O  
ATOM    992  CB  CYS A  60      11.031   9.870  19.796  1.00  0.00           C  
ATOM    993  SG  CYS A  60      10.850  11.388  20.763  1.00  0.00           S  
ATOM    994  H   CYS A  60      13.070  10.963  18.709  1.00  0.00           H  
ATOM    995  HA  CYS A  60      12.691   9.051  20.884  1.00  0.00           H  
ATOM    996 1HB  CYS A  60      10.769  10.096  18.762  1.00  0.00           H  
ATOM    997 2HB  CYS A  60      10.307   9.145  20.166  1.00  0.00           H  
ATOM    998  HG  CYS A  60      11.739  12.097  20.076  1.00  0.00           H  
ATOM    999  N   GLY A  61      13.162   7.775  17.987  1.00  0.00           N  
ATOM   1000  CA  GLY A  61      13.262   6.556  17.170  1.00  0.00           C  
ATOM   1001  C   GLY A  61      12.146   6.372  16.130  1.00  0.00           C  
ATOM   1002  O   GLY A  61      12.076   5.321  15.489  1.00  0.00           O  
ATOM   1003  H   GLY A  61      13.715   8.571  17.691  1.00  0.00           H  
ATOM   1004 1HA  GLY A  61      14.213   6.552  16.637  1.00  0.00           H  
ATOM   1005 2HA  GLY A  61      13.254   5.681  17.819  1.00  0.00           H  
ATOM   1006  N   PHE A  62      11.283   7.372  15.930  1.00  0.00           N  
ATOM   1007  CA  PHE A  62      10.340   7.404  14.808  1.00  0.00           C  
ATOM   1008  C   PHE A  62      11.090   7.848  13.540  1.00  0.00           C  
ATOM   1009  O   PHE A  62      11.649   8.942  13.497  1.00  0.00           O  
ATOM   1010  CB  PHE A  62       9.176   8.353  15.097  1.00  0.00           C  
ATOM   1011  CG  PHE A  62       8.370   7.973  16.308  1.00  0.00           C  
ATOM   1012  CD1 PHE A  62       8.875   8.173  17.584  1.00  0.00           C  
ATOM   1013  CD2 PHE A  62       7.108   7.416  16.172  1.00  0.00           C  
ATOM   1014  CE1 PHE A  62       8.135   7.824  18.699  1.00  0.00           C  
ATOM   1015  CE2 PHE A  62       6.366   7.068  17.284  1.00  0.00           C  
ATOM   1016  CZ  PHE A  62       6.881   7.272  18.549  1.00  0.00           C  
ATOM   1017  H   PHE A  62      11.417   8.237  16.443  1.00  0.00           H  
ATOM   1018  HA  PHE A  62       9.938   6.400  14.665  1.00  0.00           H  
ATOM   1019 1HB  PHE A  62       9.558   9.363  15.246  1.00  0.00           H  
ATOM   1020 2HB  PHE A  62       8.506   8.380  14.239  1.00  0.00           H  
ATOM   1021  HD1 PHE A  62       9.867   8.611  17.703  1.00  0.00           H  
ATOM   1022  HD2 PHE A  62       6.701   7.255  15.174  1.00  0.00           H  
ATOM   1023  HE1 PHE A  62       8.544   7.986  19.695  1.00  0.00           H  
ATOM   1024  HE2 PHE A  62       5.375   6.631  17.164  1.00  0.00           H  
ATOM   1025  HZ  PHE A  62       6.298   6.996  19.426  1.00  0.00           H  
ATOM   1026  N   THR A  63      11.125   6.996  12.512  1.00  0.00           N  
ATOM   1027  CA  THR A  63      11.931   7.197  11.288  1.00  0.00           C  
ATOM   1028  C   THR A  63      11.186   6.694  10.057  1.00  0.00           C  
ATOM   1029  O   THR A  63      10.227   5.938  10.195  1.00  0.00           O  
ATOM   1030  CB  THR A  63      13.293   6.486  11.387  1.00  0.00           C  
ATOM   1031  CG2 THR A  63      14.029   6.914  12.647  1.00  0.00           C  
ATOM   1032  OG1 THR A  63      13.094   5.067  11.413  1.00  0.00           O  
ATOM   1033  H   THR A  63      10.632   6.114  12.592  1.00  0.00           H  
ATOM   1034  HA  THR A  63      12.113   8.265  11.165  1.00  0.00           H  
ATOM   1035  HB  THR A  63      13.900   6.738  10.516  1.00  0.00           H  
ATOM   1036  HG1 THR A  63      13.864   4.643  11.800  1.00  0.00           H  
ATOM   1037 1HG2 THR A  63      14.989   6.402  12.700  1.00  0.00           H  
ATOM   1038 2HG2 THR A  63      14.192   7.992  12.625  1.00  0.00           H  
ATOM   1039 3HG2 THR A  63      13.432   6.656  13.522  1.00  0.00           H  
ATOM   1040  N   SER A  64      11.638   7.025   8.847  1.00  0.00           N  
ATOM   1041  CA  SER A  64      11.053   6.487   7.603  1.00  0.00           C  
ATOM   1042  C   SER A  64      11.090   4.947   7.521  1.00  0.00           C  
ATOM   1043  O   SER A  64      10.246   4.345   6.852  1.00  0.00           O  
ATOM   1044  CB  SER A  64      11.783   7.069   6.408  1.00  0.00           C  
ATOM   1045  OG  SER A  64      11.517   8.438   6.276  1.00  0.00           O  
ATOM   1046  H   SER A  64      12.435   7.646   8.768  1.00  0.00           H  
ATOM   1047  HA  SER A  64      10.003   6.781   7.559  1.00  0.00           H  
ATOM   1048 1HB  SER A  64      12.855   6.914   6.526  1.00  0.00           H  
ATOM   1049 2HB  SER A  64      11.474   6.547   5.504  1.00  0.00           H  
ATOM   1050  HG  SER A  64      10.711   8.601   6.774  1.00  0.00           H  
ATOM   1051  N   GLN A  65      12.023   4.297   8.232  1.00  0.00           N  
ATOM   1052  CA  GLN A  65      12.142   2.835   8.330  1.00  0.00           C  
ATOM   1053  C   GLN A  65      11.151   2.191   9.323  1.00  0.00           C  
ATOM   1054  O   GLN A  65      10.930   0.981   9.259  1.00  0.00           O  
ATOM   1055  CB  GLN A  65      13.573   2.462   8.726  1.00  0.00           C  
ATOM   1056  CG  GLN A  65      14.618   2.805   7.679  1.00  0.00           C  
ATOM   1057  CD  GLN A  65      16.022   2.437   8.120  1.00  0.00           C  
ATOM   1058  NE2 GLN A  65      16.892   2.164   7.154  1.00  0.00           N  
ATOM   1059  OE1 GLN A  65      16.322   2.398   9.316  1.00  0.00           O  
ATOM   1060  H   GLN A  65      12.696   4.857   8.738  1.00  0.00           H  
ATOM   1061  HA  GLN A  65      11.919   2.404   7.354  1.00  0.00           H  
ATOM   1062 1HB  GLN A  65      13.841   2.976   9.650  1.00  0.00           H  
ATOM   1063 2HB  GLN A  65      13.630   1.391   8.919  1.00  0.00           H  
ATOM   1064 1HG  GLN A  65      14.393   2.259   6.763  1.00  0.00           H  
ATOM   1065 2HG  GLN A  65      14.590   3.879   7.491  1.00  0.00           H  
ATOM   1066 1HE2 GLN A  65      17.833   1.914   7.384  1.00  0.00           H  
ATOM   1067 2HE2 GLN A  65      16.608   2.207   6.197  1.00  0.00           H  
ATOM   1068  N   THR A  66      10.549   2.971  10.234  1.00  0.00           N  
ATOM   1069  CA  THR A  66       9.666   2.478  11.316  1.00  0.00           C  
ATOM   1070  C   THR A  66       8.252   3.065  11.232  1.00  0.00           C  
ATOM   1071  O   THR A  66       7.277   2.320  11.152  1.00  0.00           O  
ATOM   1072  CB  THR A  66      10.262   2.796  12.700  1.00  0.00           C  
ATOM   1073  CG2 THR A  66      11.567   2.044  12.904  1.00  0.00           C  
ATOM   1074  OG1 THR A  66      10.504   4.204  12.807  1.00  0.00           O  
ATOM   1075  H   THR A  66      10.781   3.959  10.234  1.00  0.00           H  
ATOM   1076  HA  THR A  66       9.573   1.396  11.221  1.00  0.00           H  
ATOM   1077  HB  THR A  66       9.555   2.502  13.477  1.00  0.00           H  
ATOM   1078  HG1 THR A  66      11.341   4.417  12.386  1.00  0.00           H  
ATOM   1079 1HG2 THR A  66      11.973   2.280  13.888  1.00  0.00           H  
ATOM   1080 2HG2 THR A  66      11.385   0.971  12.834  1.00  0.00           H  
ATOM   1081 3HG2 THR A  66      12.282   2.339  12.136  1.00  0.00           H  
ATOM   1082  N   ALA A  67       8.131   4.388  11.158  1.00  0.00           N  
ATOM   1083  CA  ALA A  67       6.896   5.156  10.997  1.00  0.00           C  
ATOM   1084  C   ALA A  67       6.464   5.223   9.513  1.00  0.00           C  
ATOM   1085  O   ALA A  67       6.542   6.274   8.875  1.00  0.00           O  
ATOM   1086  CB  ALA A  67       7.074   6.556  11.566  1.00  0.00           C  
ATOM   1087  H   ALA A  67       8.993   4.924  11.153  1.00  0.00           H  
ATOM   1088  HA  ALA A  67       6.106   4.646  11.548  1.00  0.00           H  
ATOM   1089 1HB  ALA A  67       6.147   7.117  11.449  1.00  0.00           H  
ATOM   1090 2HB  ALA A  67       7.328   6.490  12.624  1.00  0.00           H  
ATOM   1091 3HB  ALA A  67       7.875   7.066  11.033  1.00  0.00           H  
ATOM   1092  N   ARG A  68       6.065   4.075   8.947  1.00  0.00           N  
ATOM   1093  CA  ARG A  68       5.836   3.853   7.497  1.00  0.00           C  
ATOM   1094  C   ARG A  68       4.399   4.200   7.061  1.00  0.00           C  
ATOM   1095  O   ARG A  68       3.491   4.023   7.864  1.00  0.00           O  
ATOM   1096  CB  ARG A  68       6.123   2.404   7.133  1.00  0.00           C  
ATOM   1097  CG  ARG A  68       7.583   1.994   7.242  1.00  0.00           C  
ATOM   1098  CD  ARG A  68       7.768   0.545   6.971  1.00  0.00           C  
ATOM   1099  NE  ARG A  68       7.293  -0.278   8.072  1.00  0.00           N  
ATOM   1100  CZ  ARG A  68       7.204  -1.622   8.038  1.00  0.00           C  
ATOM   1101  NH1 ARG A  68       7.559  -2.278   6.955  1.00  0.00           N1+
ATOM   1102  NH2 ARG A  68       6.758  -2.281   9.092  1.00  0.00           N  
ATOM   1103  H   ARG A  68       5.949   3.282   9.570  1.00  0.00           H  
ATOM   1104  HA  ARG A  68       6.516   4.496   6.937  1.00  0.00           H  
ATOM   1105 1HB  ARG A  68       5.546   1.745   7.780  1.00  0.00           H  
ATOM   1106 2HB  ARG A  68       5.804   2.216   6.108  1.00  0.00           H  
ATOM   1107 1HG  ARG A  68       8.174   2.557   6.520  1.00  0.00           H  
ATOM   1108 2HG  ARG A  68       7.945   2.203   8.250  1.00  0.00           H  
ATOM   1109 1HD  ARG A  68       7.214   0.270   6.074  1.00  0.00           H  
ATOM   1110 2HD  ARG A  68       8.828   0.336   6.821  1.00  0.00           H  
ATOM   1111  HE  ARG A  68       7.010   0.191   8.921  1.00  0.00           H  
ATOM   1112 1HH1 ARG A  68       7.900  -1.774   6.148  1.00  0.00           H  
ATOM   1113 2HH1 ARG A  68       7.492  -3.285   6.930  1.00  0.00           H  
ATOM   1114 1HH2 ARG A  68       6.484  -1.777   9.925  1.00  0.00           H  
ATOM   1115 2HH2 ARG A  68       6.690  -3.288   9.067  1.00  0.00           H  
ATOM   1116  N   PRO A  69       4.131   4.565   5.790  1.00  0.00           N  
ATOM   1117  CA  PRO A  69       2.771   4.868   5.305  1.00  0.00           C  
ATOM   1118  C   PRO A  69       1.750   3.732   5.506  1.00  0.00           C  
ATOM   1119  O   PRO A  69       0.621   3.970   5.930  1.00  0.00           O  
ATOM   1120  CB  PRO A  69       3.012   5.131   3.815  1.00  0.00           C  
ATOM   1121  CG  PRO A  69       4.402   5.667   3.759  1.00  0.00           C  
ATOM   1122  CD  PRO A  69       5.156   4.861   4.783  1.00  0.00           C  
ATOM   1123  HA  PRO A  69       2.397   5.768   5.815  1.00  0.00           H  
ATOM   1124 1HB  PRO A  69       2.891   4.198   3.244  1.00  0.00           H  
ATOM   1125 2HB  PRO A  69       2.265   5.841   3.432  1.00  0.00           H  
ATOM   1126 1HG  PRO A  69       4.812   5.553   2.745  1.00  0.00           H  
ATOM   1127 2HG  PRO A  69       4.403   6.744   3.983  1.00  0.00           H  
ATOM   1128 1HD  PRO A  69       5.536   3.939   4.318  1.00  0.00           H  
ATOM   1129 2HD  PRO A  69       5.984   5.462   5.186  1.00  0.00           H  
ATOM   1130  N   GLN A  70       2.162   2.490   5.221  1.00  0.00           N  
ATOM   1131  CA  GLN A  70       1.356   1.262   5.347  1.00  0.00           C  
ATOM   1132  C   GLN A  70       1.403   0.611   6.746  1.00  0.00           C  
ATOM   1133  O   GLN A  70       0.669  -0.344   7.006  1.00  0.00           O  
ATOM   1134  CB  GLN A  70       1.811   0.241   4.300  1.00  0.00           C  
ATOM   1135  CG  GLN A  70       3.192  -0.338   4.555  1.00  0.00           C  
ATOM   1136  CD  GLN A  70       4.291   0.472   3.896  1.00  0.00           C  
ATOM   1137  NE2 GLN A  70       5.400  -0.185   3.577  1.00  0.00           N  
ATOM   1138  OE1 GLN A  70       4.145   1.678   3.674  1.00  0.00           O  
ATOM   1139  H   GLN A  70       3.079   2.399   4.790  1.00  0.00           H  
ATOM   1140  HA  GLN A  70       0.311   1.514   5.168  1.00  0.00           H  
ATOM   1141 1HB  GLN A  70       1.101  -0.585   4.265  1.00  0.00           H  
ATOM   1142 2HB  GLN A  70       1.819   0.708   3.316  1.00  0.00           H  
ATOM   1143 1HG  GLN A  70       3.375  -0.353   5.630  1.00  0.00           H  
ATOM   1144 2HG  GLN A  70       3.229  -1.353   4.157  1.00  0.00           H  
ATOM   1145 1HE2 GLN A  70       6.160   0.297   3.139  1.00  0.00           H  
ATOM   1146 2HE2 GLN A  70       5.477  -1.162   3.774  1.00  0.00           H  
ATOM   1147  N   ALA A  71       2.271   1.108   7.634  1.00  0.00           N  
ATOM   1148  CA  ALA A  71       2.500   0.604   8.994  1.00  0.00           C  
ATOM   1149  C   ALA A  71       2.996   1.746   9.920  1.00  0.00           C  
ATOM   1150  O   ALA A  71       4.163   1.751  10.328  1.00  0.00           O  
ATOM   1151  CB  ALA A  71       3.498  -0.544   8.971  1.00  0.00           C  
ATOM   1152  H   ALA A  71       2.788   1.935   7.366  1.00  0.00           H  
ATOM   1153  HA  ALA A  71       1.550   0.239   9.384  1.00  0.00           H  
ATOM   1154 1HB  ALA A  71       3.657  -0.909   9.986  1.00  0.00           H  
ATOM   1155 2HB  ALA A  71       3.109  -1.353   8.352  1.00  0.00           H  
ATOM   1156 3HB  ALA A  71       4.444  -0.196   8.559  1.00  0.00           H  
ATOM   1157  N   PRO A  72       2.152   2.764  10.186  1.00  0.00           N  
ATOM   1158  CA  PRO A  72       2.537   3.964  10.933  1.00  0.00           C  
ATOM   1159  C   PRO A  72       2.843   3.672  12.410  1.00  0.00           C  
ATOM   1160  O   PRO A  72       2.283   2.751  13.009  1.00  0.00           O  
ATOM   1161  CB  PRO A  72       1.302   4.858  10.784  1.00  0.00           C  
ATOM   1162  CG  PRO A  72       0.188   3.902  10.524  1.00  0.00           C  
ATOM   1163  CD  PRO A  72       0.806   2.832   9.663  1.00  0.00           C  
ATOM   1164  HA  PRO A  72       3.418   4.420  10.457  1.00  0.00           H  
ATOM   1165 1HB  PRO A  72       1.152   5.449  11.700  1.00  0.00           H  
ATOM   1166 2HB  PRO A  72       1.452   5.573   9.962  1.00  0.00           H  
ATOM   1167 1HG  PRO A  72      -0.204   3.508  11.473  1.00  0.00           H  
ATOM   1168 2HG  PRO A  72      -0.646   4.417  10.025  1.00  0.00           H  
ATOM   1169 1HD  PRO A  72       0.267   1.885   9.812  1.00  0.00           H  
ATOM   1170 2HD  PRO A  72       0.765   3.141   8.609  1.00  0.00           H  
ATOM   1171  N   ALA A  73       3.729   4.475  13.011  1.00  0.00           N  
ATOM   1172  CA  ALA A  73       4.140   4.302  14.408  1.00  0.00           C  
ATOM   1173  C   ALA A  73       3.069   4.824  15.383  1.00  0.00           C  
ATOM   1174  O   ALA A  73       2.486   5.884  15.159  1.00  0.00           O  
ATOM   1175  CB  ALA A  73       5.467   5.004  14.655  1.00  0.00           C  
ATOM   1176  H   ALA A  73       4.069   5.284  12.501  1.00  0.00           H  
ATOM   1177  HA  ALA A  73       4.263   3.235  14.595  1.00  0.00           H  
ATOM   1178 1HB  ALA A  73       5.766   4.863  15.693  1.00  0.00           H  
ATOM   1179 2HB  ALA A  73       6.229   4.584  13.998  1.00  0.00           H  
ATOM   1180 3HB  ALA A  73       5.359   6.068  14.450  1.00  0.00           H  
ATOM   1181  N   THR A  74       2.818   4.101  16.479  1.00  0.00           N  
ATOM   1182  CA  THR A  74       1.869   4.543  17.520  1.00  0.00           C  
ATOM   1183  C   THR A  74       2.542   5.512  18.499  1.00  0.00           C  
ATOM   1184  O   THR A  74       3.621   5.228  19.019  1.00  0.00           O  
ATOM   1185  CB  THR A  74       1.291   3.345  18.296  1.00  0.00           C  
ATOM   1186  CG2 THR A  74       0.358   3.822  19.398  1.00  0.00           C  
ATOM   1187  OG1 THR A  74       0.568   2.494  17.397  1.00  0.00           O  
ATOM   1188  H   THR A  74       3.368   3.267  16.647  1.00  0.00           H  
ATOM   1189  HA  THR A  74       1.044   5.066  17.036  1.00  0.00           H  
ATOM   1190  HB  THR A  74       2.105   2.773  18.740  1.00  0.00           H  
ATOM   1191  HG1 THR A  74       1.185   1.936  16.918  1.00  0.00           H  
ATOM   1192 1HG2 THR A  74      -0.040   2.962  19.936  1.00  0.00           H  
ATOM   1193 2HG2 THR A  74       0.908   4.461  20.089  1.00  0.00           H  
ATOM   1194 3HG2 THR A  74      -0.464   4.388  18.958  1.00  0.00           H  
ATOM   1195  N   VAL A  75       1.871   6.630  18.791  1.00  0.00           N  
ATOM   1196  CA  VAL A  75       2.258   7.622  19.808  1.00  0.00           C  
ATOM   1197  C   VAL A  75       1.111   7.751  20.812  1.00  0.00           C  
ATOM   1198  O   VAL A  75      -0.022   8.017  20.420  1.00  0.00           O  
ATOM   1199  CB  VAL A  75       2.553   8.991  19.168  1.00  0.00           C  
ATOM   1200  CG1 VAL A  75       2.920  10.011  20.235  1.00  0.00           C  
ATOM   1201  CG2 VAL A  75       3.671   8.854  18.145  1.00  0.00           C  
ATOM   1202  H   VAL A  75       0.993   6.792  18.306  1.00  0.00           H  
ATOM   1203  HA  VAL A  75       3.165   7.274  20.304  1.00  0.00           H  
ATOM   1204  HB  VAL A  75       1.650   9.354  18.674  1.00  0.00           H  
ATOM   1205 1HG1 VAL A  75       3.125  10.973  19.765  1.00  0.00           H  
ATOM   1206 2HG1 VAL A  75       2.092  10.119  20.936  1.00  0.00           H  
ATOM   1207 3HG1 VAL A  75       3.807   9.673  20.771  1.00  0.00           H  
ATOM   1208 1HG2 VAL A  75       3.873   9.826  17.696  1.00  0.00           H  
ATOM   1209 2HG2 VAL A  75       4.571   8.488  18.638  1.00  0.00           H  
ATOM   1210 3HG2 VAL A  75       3.369   8.152  17.369  1.00  0.00           H  
ATOM   1211  N   GLY A  76       1.375   7.555  22.101  1.00  0.00           N  
ATOM   1212  CA  GLY A  76       0.366   7.732  23.149  1.00  0.00           C  
ATOM   1213  C   GLY A  76       0.146   9.205  23.495  1.00  0.00           C  
ATOM   1214  O   GLY A  76       1.070  10.008  23.384  1.00  0.00           O  
ATOM   1215  H   GLY A  76       2.340   7.411  22.378  1.00  0.00           H  
ATOM   1216 1HA  GLY A  76      -0.578   7.295  22.823  1.00  0.00           H  
ATOM   1217 2HA  GLY A  76       0.675   7.196  24.045  1.00  0.00           H  
ATOM   1218  N   LEU A  77      -1.062   9.560  23.937  1.00  0.00           N  
ATOM   1219  CA  LEU A  77      -1.456  10.924  24.303  1.00  0.00           C  
ATOM   1220  C   LEU A  77      -2.306  10.933  25.589  1.00  0.00           C  
ATOM   1221  O   LEU A  77      -3.203  10.108  25.752  1.00  0.00           O  
ATOM   1222  CB  LEU A  77      -2.241  11.571  23.155  1.00  0.00           C  
ATOM   1223  CG  LEU A  77      -2.836  12.953  23.452  1.00  0.00           C  
ATOM   1224  CD1 LEU A  77      -1.711  13.948  23.704  1.00  0.00           C  
ATOM   1225  CD2 LEU A  77      -3.705  13.395  22.284  1.00  0.00           C  
ATOM   1226  H   LEU A  77      -1.799   8.862  23.920  1.00  0.00           H  
ATOM   1227  HA  LEU A  77      -0.554  11.507  24.485  1.00  0.00           H  
ATOM   1228 1HB  LEU A  77      -1.580  11.673  22.296  1.00  0.00           H  
ATOM   1229 2HB  LEU A  77      -3.062  10.909  22.879  1.00  0.00           H  
ATOM   1230  HG  LEU A  77      -3.443  12.902  24.357  1.00  0.00           H  
ATOM   1231 1HD1 LEU A  77      -2.133  14.930  23.916  1.00  0.00           H  
ATOM   1232 2HD1 LEU A  77      -1.118  13.617  24.557  1.00  0.00           H  
ATOM   1233 3HD1 LEU A  77      -1.075  14.009  22.822  1.00  0.00           H  
ATOM   1234 1HD2 LEU A  77      -4.128  14.377  22.495  1.00  0.00           H  
ATOM   1235 2HD2 LEU A  77      -3.097  13.448  21.379  1.00  0.00           H  
ATOM   1236 3HD2 LEU A  77      -4.511  12.676  22.137  1.00  0.00           H  
ATOM   1237  N   ALA A  78      -2.055  11.904  26.471  1.00  0.00           N  
ATOM   1238  CA  ALA A  78      -2.851  12.178  27.672  1.00  0.00           C  
ATOM   1239  C   ALA A  78      -3.028  13.693  27.895  1.00  0.00           C  
ATOM   1240  O   ALA A  78      -2.209  14.490  27.428  1.00  0.00           O  
ATOM   1241  CB  ALA A  78      -2.204  11.534  28.889  1.00  0.00           C  
ATOM   1242  H   ALA A  78      -1.271  12.522  26.287  1.00  0.00           H  
ATOM   1243  HA  ALA A  78      -3.842  11.747  27.527  1.00  0.00           H  
ATOM   1244 1HB  ALA A  78      -2.807  11.740  29.774  1.00  0.00           H  
ATOM   1245 2HB  ALA A  78      -2.137  10.456  28.739  1.00  0.00           H  
ATOM   1246 3HB  ALA A  78      -1.204  11.943  29.029  1.00  0.00           H  
ATOM   1247  N   PHE A  79      -4.083  14.088  28.613  1.00  0.00           N  
ATOM   1248  CA  PHE A  79      -4.449  15.485  28.879  1.00  0.00           C  
ATOM   1249  C   PHE A  79      -4.465  15.855  30.374  1.00  0.00           C  
ATOM   1250  O   PHE A  79      -4.608  15.004  31.257  1.00  0.00           O  
ATOM   1251  CB  PHE A  79      -5.825  15.777  28.277  1.00  0.00           C  
ATOM   1252  CG  PHE A  79      -5.916  15.488  26.806  1.00  0.00           C  
ATOM   1253  CD1 PHE A  79      -6.758  14.493  26.331  1.00  0.00           C  
ATOM   1254  CD2 PHE A  79      -5.162  16.209  25.894  1.00  0.00           C  
ATOM   1255  CE1 PHE A  79      -6.843  14.226  24.978  1.00  0.00           C  
ATOM   1256  CE2 PHE A  79      -5.245  15.946  24.541  1.00  0.00           C  
ATOM   1257  CZ  PHE A  79      -6.088  14.952  24.083  1.00  0.00           C  
ATOM   1258  H   PHE A  79      -4.712  13.369  28.964  1.00  0.00           H  
ATOM   1259  HA  PHE A  79      -3.709  16.133  28.407  1.00  0.00           H  
ATOM   1260 1HB  PHE A  79      -6.580  15.181  28.789  1.00  0.00           H  
ATOM   1261 2HB  PHE A  79      -6.075  16.825  28.434  1.00  0.00           H  
ATOM   1262  HD1 PHE A  79      -7.358  13.919  27.040  1.00  0.00           H  
ATOM   1263  HD2 PHE A  79      -4.496  16.994  26.256  1.00  0.00           H  
ATOM   1264  HE1 PHE A  79      -7.509  13.441  24.619  1.00  0.00           H  
ATOM   1265  HE2 PHE A  79      -4.646  16.519  23.834  1.00  0.00           H  
ATOM   1266  HZ  PHE A  79      -6.153  14.742  23.016  1.00  0.00           H  
ATOM   1267  N   ARG A  80      -4.347  17.161  30.656  1.00  0.00           N  
ATOM   1268  CA  ARG A  80      -4.465  17.744  32.006  1.00  0.00           C  
ATOM   1269  C   ARG A  80      -5.926  17.978  32.409  1.00  0.00           C  
ATOM   1270  O   ARG A  80      -6.651  18.710  31.736  1.00  0.00           O  
ATOM   1271  CB  ARG A  80      -3.713  19.064  32.082  1.00  0.00           C  
ATOM   1272  CG  ARG A  80      -3.473  19.584  33.491  1.00  0.00           C  
ATOM   1273  CD  ARG A  80      -2.528  20.729  33.502  1.00  0.00           C  
ATOM   1274  NE  ARG A  80      -3.137  21.940  32.977  1.00  0.00           N  
ATOM   1275  CZ  ARG A  80      -2.461  23.060  32.654  1.00  0.00           C  
ATOM   1276  NH1 ARG A  80      -1.156  23.105  32.806  1.00  0.00           N1+
ATOM   1277  NH2 ARG A  80      -3.109  24.111  32.184  1.00  0.00           N  
ATOM   1278  H   ARG A  80      -4.179  17.790  29.874  1.00  0.00           H  
ATOM   1279  HA  ARG A  80      -4.025  17.050  32.722  1.00  0.00           H  
ATOM   1280 1HB  ARG A  80      -2.741  18.958  31.601  1.00  0.00           H  
ATOM   1281 2HB  ARG A  80      -4.265  19.830  31.538  1.00  0.00           H  
ATOM   1282 1HG  ARG A  80      -4.418  19.915  33.922  1.00  0.00           H  
ATOM   1283 2HG  ARG A  80      -3.053  18.787  34.106  1.00  0.00           H  
ATOM   1284 1HD  ARG A  80      -2.205  20.925  34.523  1.00  0.00           H  
ATOM   1285 2HD  ARG A  80      -1.661  20.490  32.887  1.00  0.00           H  
ATOM   1286  HE  ARG A  80      -4.140  21.943  32.846  1.00  0.00           H  
ATOM   1287 1HH1 ARG A  80      -0.660  22.302  33.165  1.00  0.00           H  
ATOM   1288 2HH1 ARG A  80      -0.648  23.944  32.563  1.00  0.00           H  
ATOM   1289 1HH2 ARG A  80      -4.112  24.076  32.067  1.00  0.00           H  
ATOM   1290 2HH2 ARG A  80      -2.602  24.949  31.942  1.00  0.00           H  
ATOM   1291  N   ALA A  81      -6.344  17.420  33.542  1.00  0.00           N  
ATOM   1292  CA  ALA A  81      -7.639  17.655  34.188  1.00  0.00           C  
ATOM   1293  C   ALA A  81      -7.605  18.944  35.046  1.00  0.00           C  
ATOM   1294  O   ALA A  81      -7.832  18.913  36.257  1.00  0.00           O  
ATOM   1295  CB  ALA A  81      -8.027  16.454  35.039  1.00  0.00           C  
ATOM   1296  H   ALA A  81      -5.680  16.860  34.067  1.00  0.00           H  
ATOM   1297  HA  ALA A  81      -8.387  17.793  33.407  1.00  0.00           H  
ATOM   1298 1HB  ALA A  81      -8.993  16.639  35.509  1.00  0.00           H  
ATOM   1299 2HB  ALA A  81      -8.094  15.568  34.408  1.00  0.00           H  
ATOM   1300 3HB  ALA A  81      -7.274  16.296  35.809  1.00  0.00           H  
ATOM   1301  N   ASP A  82      -7.263  20.072  34.407  1.00  0.00           N  
ATOM   1302  CA  ASP A  82      -6.950  21.389  34.994  1.00  0.00           C  
ATOM   1303  C   ASP A  82      -5.755  21.386  35.976  1.00  0.00           C  
ATOM   1304  O   ASP A  82      -4.686  21.912  35.657  1.00  0.00           O  
ATOM   1305  CB  ASP A  82      -8.185  21.933  35.716  1.00  0.00           C  
ATOM   1306  CG  ASP A  82      -9.299  22.339  34.760  1.00  0.00           C  
ATOM   1307  OD1 ASP A  82      -9.035  22.453  33.586  1.00  0.00           O  
ATOM   1308  OD2 ASP A  82     -10.401  22.533  35.212  1.00  0.00           O1-
ATOM   1309  H   ASP A  82      -7.162  20.000  33.402  1.00  0.00           H  
ATOM   1310  HA  ASP A  82      -6.678  22.071  34.188  1.00  0.00           H  
ATOM   1311 1HB  ASP A  82      -8.571  21.176  36.398  1.00  0.00           H  
ATOM   1312 2HB  ASP A  82      -7.905  22.801  36.314  1.00  0.00           H  
ATOM   1313  N   ASP A  83      -5.903  20.770  37.150  1.00  0.00           N  
ATOM   1314  CA  ASP A  83      -4.893  20.752  38.218  1.00  0.00           C  
ATOM   1315  C   ASP A  83      -3.729  19.771  37.951  1.00  0.00           C  
ATOM   1316  O   ASP A  83      -2.568  20.086  38.225  1.00  0.00           O  
ATOM   1317  CB  ASP A  83      -5.557  20.397  39.550  1.00  0.00           C  
ATOM   1318  CG  ASP A  83      -6.505  21.480  40.048  1.00  0.00           C  
ATOM   1319  OD1 ASP A  83      -6.454  22.570  39.528  1.00  0.00           O  
ATOM   1320  OD2 ASP A  83      -7.269  21.208  40.943  1.00  0.00           O1-
ATOM   1321  H   ASP A  83      -6.778  20.285  37.310  1.00  0.00           H  
ATOM   1322  HA  ASP A  83      -4.453  21.747  38.295  1.00  0.00           H  
ATOM   1323 1HB  ASP A  83      -6.117  19.467  39.441  1.00  0.00           H  
ATOM   1324 2HB  ASP A  83      -4.790  20.230  40.306  1.00  0.00           H  
ATOM   1325  N   THR A  84      -4.028  18.585  37.403  1.00  0.00           N  
ATOM   1326  CA  THR A  84      -3.087  17.452  37.261  1.00  0.00           C  
ATOM   1327  C   THR A  84      -3.327  16.645  35.982  1.00  0.00           C  
ATOM   1328  O   THR A  84      -4.451  16.570  35.487  1.00  0.00           O  
ATOM   1329  CB  THR A  84      -3.175  16.508  38.475  1.00  0.00           C  
ATOM   1330  CG2 THR A  84      -4.539  15.837  38.531  1.00  0.00           C  
ATOM   1331  OG1 THR A  84      -2.157  15.504  38.378  1.00  0.00           O  
ATOM   1332  H   THR A  84      -5.000  18.406  37.181  1.00  0.00           H  
ATOM   1333  HA  THR A  84      -2.073  17.849  37.206  1.00  0.00           H  
ATOM   1334  HB  THR A  84      -3.020  17.078  39.391  1.00  0.00           H  
ATOM   1335  HG1 THR A  84      -2.442  14.816  37.774  1.00  0.00           H  
ATOM   1336 1HG2 THR A  84      -4.584  15.174  39.395  1.00  0.00           H  
ATOM   1337 2HG2 THR A  84      -5.316  16.597  38.615  1.00  0.00           H  
ATOM   1338 3HG2 THR A  84      -4.696  15.258  37.622  1.00  0.00           H  
ATOM   1339  N   PHE A  85      -2.285  16.002  35.450  1.00  0.00           N  
ATOM   1340  CA  PHE A  85      -2.412  15.054  34.335  1.00  0.00           C  
ATOM   1341  C   PHE A  85      -3.063  13.727  34.751  1.00  0.00           C  
ATOM   1342  O   PHE A  85      -2.808  13.197  35.835  1.00  0.00           O  
ATOM   1343  CB  PHE A  85      -1.036  14.773  33.729  1.00  0.00           C  
ATOM   1344  CG  PHE A  85      -0.471  15.924  32.946  1.00  0.00           C  
ATOM   1345  CD1 PHE A  85       0.544  16.708  33.473  1.00  0.00           C  
ATOM   1346  CD2 PHE A  85      -0.956  16.226  31.683  1.00  0.00           C  
ATOM   1347  CE1 PHE A  85       1.064  17.768  32.753  1.00  0.00           C  
ATOM   1348  CE2 PHE A  85      -0.438  17.284  30.960  1.00  0.00           C  
ATOM   1349  CZ  PHE A  85       0.573  18.055  31.497  1.00  0.00           C  
ATOM   1350  H   PHE A  85      -1.380  16.088  35.891  1.00  0.00           H  
ATOM   1351  HA  PHE A  85      -3.049  15.501  33.571  1.00  0.00           H  
ATOM   1352 1HB  PHE A  85      -0.332  14.526  34.524  1.00  0.00           H  
ATOM   1353 2HB  PHE A  85      -1.098  13.910  33.068  1.00  0.00           H  
ATOM   1354  HD1 PHE A  85       0.934  16.480  34.465  1.00  0.00           H  
ATOM   1355  HD2 PHE A  85      -1.755  15.616  31.259  1.00  0.00           H  
ATOM   1356  HE1 PHE A  85       1.862  18.375  33.179  1.00  0.00           H  
ATOM   1357  HE2 PHE A  85      -0.827  17.510  29.968  1.00  0.00           H  
ATOM   1358  HZ  PHE A  85       0.981  18.890  30.930  1.00  0.00           H  
ATOM   1359  N   GLU A  86      -3.891  13.179  33.858  1.00  0.00           N  
ATOM   1360  CA  GLU A  86      -4.421  11.813  33.959  1.00  0.00           C  
ATOM   1361  C   GLU A  86      -3.319  10.751  33.734  1.00  0.00           C  
ATOM   1362  O   GLU A  86      -2.301  11.014  33.083  1.00  0.00           O  
ATOM   1363  CB  GLU A  86      -5.551  11.613  32.947  1.00  0.00           C  
ATOM   1364  CG  GLU A  86      -5.100  11.609  31.494  1.00  0.00           C  
ATOM   1365  CD  GLU A  86      -6.248  11.545  30.524  1.00  0.00           C  
ATOM   1366  OE1 GLU A  86      -7.274  11.019  30.883  1.00  0.00           O  
ATOM   1367  OE2 GLU A  86      -6.099  12.025  29.425  1.00  0.00           O1-
ATOM   1368  H   GLU A  86      -4.062  13.677  32.991  1.00  0.00           H  
ATOM   1369  HA  GLU A  86      -4.819  11.670  34.964  1.00  0.00           H  
ATOM   1370 1HB  GLU A  86      -6.053  10.665  33.144  1.00  0.00           H  
ATOM   1371 2HB  GLU A  86      -6.291  12.405  33.066  1.00  0.00           H  
ATOM   1372 1HG  GLU A  86      -4.526  12.515  31.299  1.00  0.00           H  
ATOM   1373 2HG  GLU A  86      -4.445  10.755  31.329  1.00  0.00           H  
ATOM   1374  N   ALA A  87      -3.536   9.527  34.227  1.00  0.00           N  
ATOM   1375  CA  ALA A  87      -2.740   8.367  33.820  1.00  0.00           C  
ATOM   1376  C   ALA A  87      -3.028   8.002  32.347  1.00  0.00           C  
ATOM   1377  O   ALA A  87      -4.181   8.058  31.906  1.00  0.00           O  
ATOM   1378  CB  ALA A  87      -3.024   7.183  34.733  1.00  0.00           C  
ATOM   1379  H   ALA A  87      -4.376   9.354  34.762  1.00  0.00           H  
ATOM   1380  HA  ALA A  87      -1.686   8.633  33.904  1.00  0.00           H  
ATOM   1381 1HB  ALA A  87      -2.425   6.329  34.419  1.00  0.00           H  
ATOM   1382 2HB  ALA A  87      -2.770   7.447  35.760  1.00  0.00           H  
ATOM   1383 3HB  ALA A  87      -4.080   6.926  34.676  1.00  0.00           H  
ATOM   1384  N   LEU A  88      -1.997   7.610  31.586  1.00  0.00           N  
ATOM   1385  CA  LEU A  88      -2.139   7.253  30.168  1.00  0.00           C  
ATOM   1386  C   LEU A  88      -3.125   6.084  29.984  1.00  0.00           C  
ATOM   1387  O   LEU A  88      -3.013   5.052  30.652  1.00  0.00           O  
ATOM   1388  CB  LEU A  88      -0.773   6.878  29.578  1.00  0.00           C  
ATOM   1389  CG  LEU A  88      -0.759   6.577  28.075  1.00  0.00           C  
ATOM   1390  CD1 LEU A  88      -1.139   7.832  27.300  1.00  0.00           C  
ATOM   1391  CD2 LEU A  88       0.622   6.083  27.669  1.00  0.00           C  
ATOM   1392  H   LEU A  88      -1.076   7.562  32.002  1.00  0.00           H  
ATOM   1393  HA  LEU A  88      -2.528   8.117  29.631  1.00  0.00           H  
ATOM   1394 1HB  LEU A  88      -0.081   7.699  29.759  1.00  0.00           H  
ATOM   1395 2HB  LEU A  88      -0.401   5.996  30.098  1.00  0.00           H  
ATOM   1396  HG  LEU A  88      -1.499   5.809  27.850  1.00  0.00           H  
ATOM   1397 1HD1 LEU A  88      -1.129   7.617  26.232  1.00  0.00           H  
ATOM   1398 2HD1 LEU A  88      -2.139   8.151  27.596  1.00  0.00           H  
ATOM   1399 3HD1 LEU A  88      -0.425   8.624  27.518  1.00  0.00           H  
ATOM   1400 1HD2 LEU A  88       0.633   5.868  26.601  1.00  0.00           H  
ATOM   1401 2HD2 LEU A  88       1.364   6.851  27.892  1.00  0.00           H  
ATOM   1402 3HD2 LEU A  88       0.862   5.176  28.224  1.00  0.00           H  
ATOM   1403  N   CYS A  89      -4.074   6.239  29.054  1.00  0.00           N  
ATOM   1404  CA  CYS A  89      -5.117   5.254  28.768  1.00  0.00           C  
ATOM   1405  C   CYS A  89      -5.409   5.201  27.261  1.00  0.00           C  
ATOM   1406  O   CYS A  89      -5.701   6.225  26.639  1.00  0.00           O  
ATOM   1407  CB  CYS A  89      -6.401   5.591  29.526  1.00  0.00           C  
ATOM   1408  SG  CYS A  89      -7.756   4.427  29.240  1.00  0.00           S  
ATOM   1409  H   CYS A  89      -4.112   7.111  28.544  1.00  0.00           H  
ATOM   1410  HA  CYS A  89      -4.768   4.275  29.096  1.00  0.00           H  
ATOM   1411 1HB  CYS A  89      -6.196   5.614  30.597  1.00  0.00           H  
ATOM   1412 2HB  CYS A  89      -6.744   6.585  29.238  1.00  0.00           H  
ATOM   1413  HG  CYS A  89      -7.115   3.355  29.696  1.00  0.00           H  
ATOM   1414  N   ILE A  90      -5.318   4.007  26.669  1.00  0.00           N  
ATOM   1415  CA  ILE A  90      -5.549   3.744  25.241  1.00  0.00           C  
ATOM   1416  C   ILE A  90      -6.210   2.365  25.097  1.00  0.00           C  
ATOM   1417  O   ILE A  90      -5.721   1.378  25.652  1.00  0.00           O  
ATOM   1418  CB  ILE A  90      -4.237   3.790  24.436  1.00  0.00           C  
ATOM   1419  CG1 ILE A  90      -3.523   5.126  24.656  1.00  0.00           C  
ATOM   1420  CG2 ILE A  90      -4.513   3.567  22.957  1.00  0.00           C  
ATOM   1421  CD1 ILE A  90      -2.152   5.197  24.021  1.00  0.00           C  
ATOM   1422  H   ILE A  90      -5.087   3.207  27.245  1.00  0.00           H  
ATOM   1423  HA  ILE A  90      -6.213   4.515  24.851  1.00  0.00           H  
ATOM   1424  HB  ILE A  90      -3.564   3.011  24.792  1.00  0.00           H  
ATOM   1425 1HG1 ILE A  90      -4.130   5.935  24.248  1.00  0.00           H  
ATOM   1426 2HG1 ILE A  90      -3.412   5.308  25.725  1.00  0.00           H  
ATOM   1427 1HG2 ILE A  90      -3.575   3.603  22.403  1.00  0.00           H  
ATOM   1428 2HG2 ILE A  90      -4.979   2.593  22.817  1.00  0.00           H  
ATOM   1429 3HG2 ILE A  90      -5.181   4.346  22.590  1.00  0.00           H  
ATOM   1430 1HD1 ILE A  90      -1.709   6.174  24.221  1.00  0.00           H  
ATOM   1431 2HD1 ILE A  90      -1.516   4.417  24.442  1.00  0.00           H  
ATOM   1432 3HD1 ILE A  90      -2.241   5.053  22.946  1.00  0.00           H  
ATOM   1433  N   GLU A  91      -7.312   2.280  24.350  1.00  0.00           N  
ATOM   1434  CA  GLU A  91      -7.986   1.015  24.039  1.00  0.00           C  
ATOM   1435  C   GLU A  91      -7.401   0.363  22.771  1.00  0.00           C  
ATOM   1436  O   GLU A  91      -7.164   1.064  21.777  1.00  0.00           O  
ATOM   1437  CB  GLU A  91      -9.488   1.246  23.861  1.00  0.00           C  
ATOM   1438  CG  GLU A  91     -10.190   1.797  25.094  1.00  0.00           C  
ATOM   1439  CD  GLU A  91     -10.269   0.802  26.217  1.00  0.00           C  
ATOM   1440  OE1 GLU A  91     -10.715  -0.296  25.982  1.00  0.00           O  
ATOM   1441  OE2 GLU A  91      -9.884   1.138  27.312  1.00  0.00           O1-
ATOM   1442  H   GLU A  91      -7.657   3.118  23.891  1.00  0.00           H  
ATOM   1443  HA  GLU A  91      -7.833   0.328  24.872  1.00  0.00           H  
ATOM   1444 1HB  GLU A  91      -9.655   1.945  23.041  1.00  0.00           H  
ATOM   1445 2HB  GLU A  91      -9.971   0.306  23.594  1.00  0.00           H  
ATOM   1446 1HG  GLU A  91      -9.650   2.678  25.443  1.00  0.00           H  
ATOM   1447 2HG  GLU A  91     -11.196   2.108  24.818  1.00  0.00           H  
ATOM   1448  N   PRO A  92      -7.194  -0.966  22.738  1.00  0.00           N  
ATOM   1449  CA  PRO A  92      -6.874  -1.677  21.504  1.00  0.00           C  
ATOM   1450  C   PRO A  92      -8.076  -1.694  20.541  1.00  0.00           C  
ATOM   1451  O   PRO A  92      -9.235  -1.562  20.953  1.00  0.00           O  
ATOM   1452  CB  PRO A  92      -6.525  -3.083  22.004  1.00  0.00           C  
ATOM   1453  CG  PRO A  92      -7.362  -3.255  23.225  1.00  0.00           C  
ATOM   1454  CD  PRO A  92      -7.355  -1.898  23.878  1.00  0.00           C  
ATOM   1455  HA  PRO A  92      -6.005  -1.200  21.027  1.00  0.00           H  
ATOM   1456 1HB  PRO A  92      -6.751  -3.826  21.224  1.00  0.00           H  
ATOM   1457 2HB  PRO A  92      -5.448  -3.152  22.211  1.00  0.00           H  
ATOM   1458 1HG  PRO A  92      -8.374  -3.586  22.949  1.00  0.00           H  
ATOM   1459 2HG  PRO A  92      -6.936  -4.037  23.871  1.00  0.00           H  
ATOM   1460 1HD  PRO A  92      -8.309  -1.737  24.402  1.00  0.00           H  
ATOM   1461 2HD  PRO A  92      -6.511  -1.832  24.580  1.00  0.00           H  
ATOM   1462  N   PHE A  93      -7.805  -1.898  19.250  1.00  0.00           N  
ATOM   1463  CA  PHE A  93      -8.845  -2.210  18.264  1.00  0.00           C  
ATOM   1464  C   PHE A  93      -9.516  -3.565  18.576  1.00  0.00           C  
ATOM   1465  O   PHE A  93      -8.944  -4.415  19.271  1.00  0.00           O  
ATOM   1466  CB  PHE A  93      -8.250  -2.236  16.855  1.00  0.00           C  
ATOM   1467  CG  PHE A  93      -6.984  -3.037  16.746  1.00  0.00           C  
ATOM   1468  CD1 PHE A  93      -7.028  -4.410  16.564  1.00  0.00           C  
ATOM   1469  CD2 PHE A  93      -5.746  -2.417  16.827  1.00  0.00           C  
ATOM   1470  CE1 PHE A  93      -5.863  -5.148  16.465  1.00  0.00           C  
ATOM   1471  CE2 PHE A  93      -4.580  -3.151  16.726  1.00  0.00           C  
ATOM   1472  CZ  PHE A  93      -4.639  -4.519  16.545  1.00  0.00           C  
ATOM   1473  H   PHE A  93      -6.840  -1.986  18.962  1.00  0.00           H  
ATOM   1474  HA  PHE A  93      -9.608  -1.432  18.308  1.00  0.00           H  
ATOM   1475 1HB  PHE A  93      -8.978  -2.656  16.161  1.00  0.00           H  
ATOM   1476 2HB  PHE A  93      -8.038  -1.219  16.531  1.00  0.00           H  
ATOM   1477  HD1 PHE A  93      -7.996  -4.908  16.499  1.00  0.00           H  
ATOM   1478  HD2 PHE A  93      -5.699  -1.337  16.970  1.00  0.00           H  
ATOM   1479  HE1 PHE A  93      -5.912  -6.227  16.322  1.00  0.00           H  
ATOM   1480  HE2 PHE A  93      -3.613  -2.652  16.790  1.00  0.00           H  
ATOM   1481  HZ  PHE A  93      -3.721  -5.098  16.468  1.00  0.00           H  
ATOM   1482  N   SER A  94     -10.733  -3.775  18.067  1.00  0.00           N  
ATOM   1483  CA  SER A  94     -11.499  -5.018  18.242  1.00  0.00           C  
ATOM   1484  C   SER A  94     -10.764  -6.264  17.719  1.00  0.00           C  
ATOM   1485  O   SER A  94      -9.928  -6.194  16.816  1.00  0.00           O  
ATOM   1486  CB  SER A  94     -12.837  -4.892  17.539  1.00  0.00           C  
ATOM   1487  OG  SER A  94     -13.540  -6.104  17.577  1.00  0.00           O  
ATOM   1488  H   SER A  94     -11.144  -3.058  17.478  1.00  0.00           H  
ATOM   1489  HA  SER A  94     -11.669  -5.173  19.308  1.00  0.00           H  
ATOM   1490 1HB  SER A  94     -13.427  -4.111  18.018  1.00  0.00           H  
ATOM   1491 2HB  SER A  94     -12.677  -4.592  16.504  1.00  0.00           H  
ATOM   1492  HG  SER A  94     -12.984  -6.746  17.127  1.00  0.00           H  
ATOM   1493  N   SER A  95     -11.083  -7.430  18.291  1.00  0.00           N  
ATOM   1494  CA  SER A  95     -10.574  -8.720  17.806  1.00  0.00           C  
ATOM   1495  C   SER A  95     -11.279  -9.132  16.498  1.00  0.00           C  
ATOM   1496  O   SER A  95     -12.516  -9.104  16.456  1.00  0.00           O  
ATOM   1497  CB  SER A  95     -10.773  -9.790  18.862  1.00  0.00           C  
ATOM   1498  OG  SER A  95     -10.389 -11.049  18.380  1.00  0.00           O  
ATOM   1499  H   SER A  95     -11.742  -7.441  19.057  1.00  0.00           H  
ATOM   1500  HA  SER A  95      -9.507  -8.618  17.605  1.00  0.00           H  
ATOM   1501 1HB  SER A  95     -10.186  -9.542  19.746  1.00  0.00           H  
ATOM   1502 2HB  SER A  95     -11.819  -9.815  19.161  1.00  0.00           H  
ATOM   1503  HG  SER A  95     -10.716 -11.098  17.478  1.00  0.00           H  
ATOM   1504  N   PRO A  96     -10.550  -9.561  15.448  1.00  0.00           N  
ATOM   1505  CA  PRO A  96     -11.159 -10.167  14.264  1.00  0.00           C  
ATOM   1506  C   PRO A  96     -11.771 -11.551  14.577  1.00  0.00           C  
ATOM   1507  O   PRO A  96     -11.397 -12.182  15.577  1.00  0.00           O  
ATOM   1508  CB  PRO A  96      -9.975 -10.276  13.298  1.00  0.00           C  
ATOM   1509  CG  PRO A  96      -8.792 -10.451  14.188  1.00  0.00           C  
ATOM   1510  CD  PRO A  96      -9.074  -9.556  15.365  1.00  0.00           C  
ATOM   1511  HA  PRO A  96     -11.932  -9.492  13.869  1.00  0.00           H  
ATOM   1512 1HB  PRO A  96     -10.124 -11.125  12.614  1.00  0.00           H  
ATOM   1513 2HB  PRO A  96      -9.912  -9.370  12.677  1.00  0.00           H  
ATOM   1514 1HG  PRO A  96      -8.686 -11.508  14.475  1.00  0.00           H  
ATOM   1515 2HG  PRO A  96      -7.871 -10.173  13.654  1.00  0.00           H  
ATOM   1516 1HD  PRO A  96      -8.614  -9.983  16.269  1.00  0.00           H  
ATOM   1517 2HD  PRO A  96      -8.676  -8.551  15.166  1.00  0.00           H  
ATOM   1518  N   PRO A  97     -12.698 -12.052  13.739  1.00  0.00           N  
ATOM   1519  CA  PRO A  97     -13.287 -13.382  13.894  1.00  0.00           C  
ATOM   1520  C   PRO A  97     -12.258 -14.510  13.689  1.00  0.00           C  
ATOM   1521  O   PRO A  97     -11.230 -14.340  13.025  1.00  0.00           O  
ATOM   1522  CB  PRO A  97     -14.363 -13.397  12.803  1.00  0.00           C  
ATOM   1523  CG  PRO A  97     -13.861 -12.433  11.783  1.00  0.00           C  
ATOM   1524  CD  PRO A  97     -13.227 -11.330  12.589  1.00  0.00           C  
ATOM   1525  HA  PRO A  97     -13.735 -13.465  14.895  1.00  0.00           H  
ATOM   1526 1HB  PRO A  97     -14.481 -14.416  12.406  1.00  0.00           H  
ATOM   1527 2HB  PRO A  97     -15.334 -13.103  13.228  1.00  0.00           H  
ATOM   1528 1HG  PRO A  97     -13.148 -12.929  11.109  1.00  0.00           H  
ATOM   1529 2HG  PRO A  97     -14.693 -12.075  11.158  1.00  0.00           H  
ATOM   1530 1HD  PRO A  97     -12.426 -10.860  12.000  1.00  0.00           H  
ATOM   1531 2HD  PRO A  97     -13.993 -10.591  12.865  1.00  0.00           H  
ATOM   1532  N   GLU A  98     -12.562 -15.694  14.227  1.00  0.00           N  
ATOM   1533  CA  GLU A  98     -11.832 -16.930  13.914  1.00  0.00           C  
ATOM   1534  C   GLU A  98     -11.964 -17.281  12.416  1.00  0.00           C  
ATOM   1535  O   GLU A  98     -13.024 -17.076  11.813  1.00  0.00           O  
ATOM   1536  CB  GLU A  98     -12.350 -18.086  14.772  1.00  0.00           C  
ATOM   1537  CG  GLU A  98     -12.041 -17.954  16.256  1.00  0.00           C  
ATOM   1538  CD  GLU A  98     -12.524 -19.129  17.061  1.00  0.00           C  
ATOM   1539  OE1 GLU A  98     -13.141 -20.000  16.495  1.00  0.00           O  
ATOM   1540  OE2 GLU A  98     -12.276 -19.156  18.244  1.00  0.00           O1-
ATOM   1541  H   GLU A  98     -13.417 -15.774  14.760  1.00  0.00           H  
ATOM   1542  HA  GLU A  98     -10.776 -16.774  14.138  1.00  0.00           H  
ATOM   1543 1HB  GLU A  98     -13.431 -18.167  14.661  1.00  0.00           H  
ATOM   1544 2HB  GLU A  98     -11.915 -19.023  14.422  1.00  0.00           H  
ATOM   1545 1HG  GLU A  98     -10.964 -17.858  16.386  1.00  0.00           H  
ATOM   1546 2HG  GLU A  98     -12.507 -17.045  16.635  1.00  0.00           H  
ATOM   1547  N   LEU A  99     -10.890 -17.803  11.804  1.00  0.00           N  
ATOM   1548  CA  LEU A  99     -10.856 -18.104  10.367  1.00  0.00           C  
ATOM   1549  C   LEU A  99     -11.946 -19.122   9.951  1.00  0.00           C  
ATOM   1550  O   LEU A  99     -12.126 -20.135  10.640  1.00  0.00           O  
ATOM   1551  CB  LEU A  99      -9.473 -18.646   9.986  1.00  0.00           C  
ATOM   1552  CG  LEU A  99      -8.334 -17.618   9.980  1.00  0.00           C  
ATOM   1553  CD1 LEU A  99      -7.012 -18.325   9.715  1.00  0.00           C  
ATOM   1554  CD2 LEU A  99      -8.610 -16.561   8.921  1.00  0.00           C  
ATOM   1555  H   LEU A  99     -10.058 -17.980  12.348  1.00  0.00           H  
ATOM   1556  HA  LEU A  99     -11.041 -17.182   9.816  1.00  0.00           H  
ATOM   1557 1HB  LEU A  99      -9.203 -19.434  10.687  1.00  0.00           H  
ATOM   1558 2HB  LEU A  99      -9.532 -19.080   8.988  1.00  0.00           H  
ATOM   1559  HG  LEU A  99      -8.268 -17.143  10.959  1.00  0.00           H  
ATOM   1560 1HD1 LEU A  99      -6.203 -17.595   9.711  1.00  0.00           H  
ATOM   1561 2HD1 LEU A  99      -6.831 -19.062  10.497  1.00  0.00           H  
ATOM   1562 3HD1 LEU A  99      -7.054 -18.825   8.748  1.00  0.00           H  
ATOM   1563 1HD2 LEU A  99      -7.801 -15.829   8.918  1.00  0.00           H  
ATOM   1564 2HD2 LEU A  99      -8.675 -17.034   7.942  1.00  0.00           H  
ATOM   1565 3HD2 LEU A  99      -9.552 -16.059   9.145  1.00  0.00           H  
ATOM   1566  N   PRO A 100     -12.625 -18.913   8.802  1.00  0.00           N  
ATOM   1567  CA  PRO A 100     -13.421 -19.943   8.138  1.00  0.00           C  
ATOM   1568  C   PRO A 100     -12.611 -21.218   7.858  1.00  0.00           C  
ATOM   1569  O   PRO A 100     -11.400 -21.165   7.639  1.00  0.00           O  
ATOM   1570  CB  PRO A 100     -13.845 -19.250   6.839  1.00  0.00           C  
ATOM   1571  CG  PRO A 100     -13.744 -17.796   7.151  1.00  0.00           C  
ATOM   1572  CD  PRO A 100     -12.544 -17.688   8.053  1.00  0.00           C  
ATOM   1573  HA  PRO A 100     -14.293 -20.185   8.763  1.00  0.00           H  
ATOM   1574 1HB  PRO A 100     -13.184 -19.557   6.015  1.00  0.00           H  
ATOM   1575 2HB  PRO A 100     -14.866 -19.558   6.564  1.00  0.00           H  
ATOM   1576 1HG  PRO A 100     -13.630 -17.216   6.223  1.00  0.00           H  
ATOM   1577 2HG  PRO A 100     -14.669 -17.446   7.632  1.00  0.00           H  
ATOM   1578 1HD  PRO A 100     -11.629 -17.651   7.444  1.00  0.00           H  
ATOM   1579 2HD  PRO A 100     -12.633 -16.787   8.677  1.00  0.00           H  
ATOM   1580  N   ASP A 101     -13.288 -22.366   7.791  1.00  0.00           N  
ATOM   1581  CA  ASP A 101     -12.656 -23.683   7.586  1.00  0.00           C  
ATOM   1582  C   ASP A 101     -11.869 -23.792   6.257  1.00  0.00           C  
ATOM   1583  O   ASP A 101     -10.956 -24.609   6.127  1.00  0.00           O  
ATOM   1584  CB  ASP A 101     -13.722 -24.780   7.632  1.00  0.00           C  
ATOM   1585  CG  ASP A 101     -14.273 -25.013   9.032  1.00  0.00           C  
ATOM   1586  OD1 ASP A 101     -13.685 -24.526   9.969  1.00  0.00           O  
ATOM   1587  OD2 ASP A 101     -15.276 -25.674   9.152  1.00  0.00           O1-
ATOM   1588  H   ASP A 101     -14.282 -22.346   7.983  1.00  0.00           H  
ATOM   1589  HA  ASP A 101     -11.938 -23.851   8.389  1.00  0.00           H  
ATOM   1590 1HB  ASP A 101     -14.548 -24.514   6.972  1.00  0.00           H  
ATOM   1591 2HB  ASP A 101     -13.298 -25.715   7.264  1.00  0.00           H  
ATOM   1592  N   VAL A 102     -12.216 -22.955   5.267  1.00  0.00           N  
ATOM   1593  CA  VAL A 102     -11.577 -22.904   3.937  1.00  0.00           C  
ATOM   1594  C   VAL A 102     -10.368 -21.954   3.836  1.00  0.00           C  
ATOM   1595  O   VAL A 102      -9.667 -21.992   2.819  1.00  0.00           O  
ATOM   1596  CB  VAL A 102     -12.620 -22.478   2.887  1.00  0.00           C  
ATOM   1597  CG1 VAL A 102     -13.784 -23.458   2.864  1.00  0.00           C  
ATOM   1598  CG2 VAL A 102     -13.108 -21.068   3.184  1.00  0.00           C  
ATOM   1599  H   VAL A 102     -12.979 -22.320   5.452  1.00  0.00           H  
ATOM   1600  HA  VAL A 102     -11.208 -23.901   3.692  1.00  0.00           H  
ATOM   1601  HB  VAL A 102     -12.159 -22.503   1.899  1.00  0.00           H  
ATOM   1602 1HG1 VAL A 102     -14.512 -23.141   2.116  1.00  0.00           H  
ATOM   1603 2HG1 VAL A 102     -13.417 -24.453   2.614  1.00  0.00           H  
ATOM   1604 3HG1 VAL A 102     -14.259 -23.481   3.845  1.00  0.00           H  
ATOM   1605 1HG2 VAL A 102     -13.845 -20.773   2.438  1.00  0.00           H  
ATOM   1606 2HG2 VAL A 102     -13.563 -21.042   4.174  1.00  0.00           H  
ATOM   1607 3HG2 VAL A 102     -12.265 -20.378   3.154  1.00  0.00           H  
ATOM   1608  N   MET A 103     -10.118 -21.106   4.847  1.00  0.00           N  
ATOM   1609  CA  MET A 103      -9.000 -20.141   4.899  1.00  0.00           C  
ATOM   1610  C   MET A 103      -7.754 -20.702   5.610  1.00  0.00           C  
ATOM   1611  O   MET A 103      -6.634 -20.489   5.088  1.00  0.00           O  
ATOM   1612  CB  MET A 103      -9.458 -18.857   5.588  1.00  0.00           C  
ATOM   1613  CG  MET A 103     -10.435 -18.019   4.774  1.00  0.00           C  
ATOM   1614  SD  MET A 103     -10.688 -16.375   5.469  1.00  0.00           S  
ATOM   1615  CE  MET A 103      -9.150 -15.577   5.019  1.00  0.00           C  
ATOM   1616  H   MET A 103     -10.671 -21.208   5.690  1.00  0.00           H  
ATOM   1617  HA  MET A 103      -8.697 -19.908   3.879  1.00  0.00           H  
ATOM   1618 1HB  MET A 103      -9.938 -19.103   6.534  1.00  0.00           H  
ATOM   1619 2HB  MET A 103      -8.591 -18.234   5.812  1.00  0.00           H  
ATOM   1620 1HG  MET A 103     -10.060 -17.911   3.756  1.00  0.00           H  
ATOM   1621 2HG  MET A 103     -11.399 -18.526   4.728  1.00  0.00           H  
ATOM   1622 1HE  MET A 103      -9.153 -14.549   5.380  1.00  0.00           H  
ATOM   1623 2HE  MET A 103      -8.315 -16.118   5.468  1.00  0.00           H  
ATOM   1624 3HE  MET A 103      -9.042 -15.580   3.934  1.00  0.00           H  
ATOM   1625  N   MET A 104      -6.630  20.234   6.387  1.00  0.00           N  
ATOM   1626  CA  MET A 104      -7.984  20.005   6.985  1.00  0.00           C  
ATOM   1627  C   MET A 104      -8.171  18.536   7.395  1.00  0.00           C  
ATOM   1628  O   MET A 104      -7.808  17.646   6.630  1.00  0.00           O  
ATOM   1629  CB  MET A 104      -9.081  20.418   6.006  1.00  0.00           C  
ATOM   1630  CG  MET A 104      -9.149  21.914   5.730  1.00  0.00           C  
ATOM   1631  SD  MET A 104     -10.524  22.360   4.651  1.00  0.00           S  
ATOM   1632  CE  MET A 104      -9.923  21.764   3.073  1.00  0.00           C  
ATOM   1633  H   MET A 104      -6.298  21.181   6.268  1.00  0.00           H  
ATOM   1634  HA  MET A 104      -8.073  20.615   7.883  1.00  0.00           H  
ATOM   1635 1HB  MET A 104      -8.929  19.909   5.054  1.00  0.00           H  
ATOM   1636 2HB  MET A 104     -10.051  20.104   6.392  1.00  0.00           H  
ATOM   1637 1HG  MET A 104      -9.260  22.452   6.670  1.00  0.00           H  
ATOM   1638 2HG  MET A 104      -8.222  22.238   5.258  1.00  0.00           H  
ATOM   1639 1HE  MET A 104     -10.666  21.967   2.301  1.00  0.00           H  
ATOM   1640 2HE  MET A 104      -8.990  22.271   2.824  1.00  0.00           H  
ATOM   1641 3HE  MET A 104      -9.747  20.689   3.133  1.00  0.00           H  
ATOM   1642  N   TYR A 105      -8.754  18.273   8.570  1.00  0.00           N  
ATOM   1643  CA  TYR A 105      -9.020  16.921   9.097  1.00  0.00           C  
ATOM   1644  C   TYR A 105     -10.525  16.595   9.165  1.00  0.00           C  
ATOM   1645  O   TYR A 105     -11.367  17.482   9.312  1.00  0.00           O  
ATOM   1646  CB  TYR A 105      -8.390  16.765  10.483  1.00  0.00           C  
ATOM   1647  CG  TYR A 105      -6.880  16.674  10.460  1.00  0.00           C  
ATOM   1648  CD1 TYR A 105      -6.116  17.831  10.458  1.00  0.00           C  
ATOM   1649  CD2 TYR A 105      -6.260  15.433  10.442  1.00  0.00           C  
ATOM   1650  CE1 TYR A 105      -4.737  17.748  10.437  1.00  0.00           C  
ATOM   1651  CE2 TYR A 105      -4.881  15.351  10.421  1.00  0.00           C  
ATOM   1652  CZ  TYR A 105      -4.121  16.503  10.419  1.00  0.00           C  
ATOM   1653  OH  TYR A 105      -2.747  16.420  10.398  1.00  0.00           O  
ATOM   1654  H   TYR A 105      -9.075  19.046   9.144  1.00  0.00           H  
ATOM   1655  HA  TYR A 105      -8.571  16.192   8.422  1.00  0.00           H  
ATOM   1656 1HB  TYR A 105      -8.670  17.613  11.108  1.00  0.00           H  
ATOM   1657 2HB  TYR A 105      -8.777  15.865  10.959  1.00  0.00           H  
ATOM   1658  HD1 TYR A 105      -6.603  18.807  10.473  1.00  0.00           H  
ATOM   1659  HD2 TYR A 105      -6.861  14.524  10.443  1.00  0.00           H  
ATOM   1660  HE1 TYR A 105      -4.136  18.658  10.436  1.00  0.00           H  
ATOM   1661  HE2 TYR A 105      -4.394  14.375  10.406  1.00  0.00           H  
ATOM   1662  HH  TYR A 105      -2.375  17.305  10.400  1.00  0.00           H  
ATOM   1663  N   VAL A 106     -10.859  15.303   9.087  1.00  0.00           N  
ATOM   1664  CA  VAL A 106     -12.219  14.734   9.206  1.00  0.00           C  
ATOM   1665  C   VAL A 106     -12.180  13.447  10.044  1.00  0.00           C  
ATOM   1666  O   VAL A 106     -11.138  12.798  10.130  1.00  0.00           O  
ATOM   1667  CB  VAL A 106     -12.805  14.425   7.815  1.00  0.00           C  
ATOM   1668  CG1 VAL A 106     -12.941  15.702   6.999  1.00  0.00           C  
ATOM   1669  CG2 VAL A 106     -11.923  13.416   7.095  1.00  0.00           C  
ATOM   1670  H   VAL A 106     -10.098  14.631   8.982  1.00  0.00           H  
ATOM   1671  HA  VAL A 106     -12.860  15.468   9.696  1.00  0.00           H  
ATOM   1672  HB  VAL A 106     -13.807  14.013   7.937  1.00  0.00           H  
ATOM   1673 1HG1 VAL A 106     -13.357  15.465   6.020  1.00  0.00           H  
ATOM   1674 2HG1 VAL A 106     -13.605  16.395   7.516  1.00  0.00           H  
ATOM   1675 3HG1 VAL A 106     -11.960  16.160   6.875  1.00  0.00           H  
ATOM   1676 1HG2 VAL A 106     -12.344  13.202   6.113  1.00  0.00           H  
ATOM   1677 2HG2 VAL A 106     -10.920  13.826   6.979  1.00  0.00           H  
ATOM   1678 3HG2 VAL A 106     -11.874  12.495   7.677  1.00  0.00           H  
ATOM   1679  N   LYS A 107     -13.299  13.064  10.670  1.00  0.00           N  
ATOM   1680  CA  LYS A 107     -13.391  11.883  11.549  1.00  0.00           C  
ATOM   1681  C   LYS A 107     -14.229  10.760  10.928  1.00  0.00           C  
ATOM   1682  O   LYS A 107     -15.381  10.972  10.554  1.00  0.00           O  
ATOM   1683  CB  LYS A 107     -13.979  12.275  12.906  1.00  0.00           C  
ATOM   1684  CG  LYS A 107     -14.009  11.147  13.927  1.00  0.00           C  
ATOM   1685  CD  LYS A 107     -14.688  11.587  15.216  1.00  0.00           C  
ATOM   1686  CE  LYS A 107     -13.890  12.675  15.919  1.00  0.00           C  
ATOM   1687  NZ  LYS A 107     -14.477  13.031  17.240  1.00  0.00           N1+
ATOM   1688  H   LYS A 107     -14.127  13.651  10.585  1.00  0.00           H  
ATOM   1689  HA  LYS A 107     -12.386  11.488  11.704  1.00  0.00           H  
ATOM   1690 1HB  LYS A 107     -13.399  13.095  13.330  1.00  0.00           H  
ATOM   1691 2HB  LYS A 107     -15.000  12.632  12.771  1.00  0.00           H  
ATOM   1692 1HG  LYS A 107     -14.552  10.296  13.514  1.00  0.00           H  
ATOM   1693 2HG  LYS A 107     -12.991  10.831  14.152  1.00  0.00           H  
ATOM   1694 1HD  LYS A 107     -15.686  11.967  14.991  1.00  0.00           H  
ATOM   1695 2HD  LYS A 107     -14.786  10.732  15.886  1.00  0.00           H  
ATOM   1696 1HE  LYS A 107     -12.867  12.335  16.070  1.00  0.00           H  
ATOM   1697 2HE  LYS A 107     -13.865  13.568  15.295  1.00  0.00           H  
ATOM   1698 1HZ  LYS A 107     -13.920  13.755  17.672  1.00  0.00           H  
ATOM   1699 2HZ  LYS A 107     -15.422  13.366  17.110  1.00  0.00           H  
ATOM   1700 3HZ  LYS A 107     -14.488  12.215  17.835  1.00  0.00           H  
ATOM   1701  N   LEU A 108     -13.670   9.555  10.891  1.00  0.00           N  
ATOM   1702  CA  LEU A 108     -14.323   8.304  10.501  1.00  0.00           C  
ATOM   1703  C   LEU A 108     -14.535   7.438  11.757  1.00  0.00           C  
ATOM   1704  O   LEU A 108     -13.603   7.262  12.539  1.00  0.00           O  
ATOM   1705  CB  LEU A 108     -13.477   7.550   9.468  1.00  0.00           C  
ATOM   1706  CG  LEU A 108     -13.373   8.207   8.085  1.00  0.00           C  
ATOM   1707  CD1 LEU A 108     -12.594   9.511   8.200  1.00  0.00           C  
ATOM   1708  CD2 LEU A 108     -12.697   7.249   7.117  1.00  0.00           C  
ATOM   1709  H   LEU A 108     -12.715   9.474  11.224  1.00  0.00           H  
ATOM   1710  HA  LEU A 108     -15.287   8.542  10.052  1.00  0.00           H  
ATOM   1711 1HB  LEU A 108     -12.467   7.441   9.859  1.00  0.00           H  
ATOM   1712 2HB  LEU A 108     -13.900   6.555   9.330  1.00  0.00           H  
ATOM   1713  HG  LEU A 108     -14.372   8.447   7.720  1.00  0.00           H  
ATOM   1714 1HD1 LEU A 108     -12.521   9.978   7.217  1.00  0.00           H  
ATOM   1715 2HD1 LEU A 108     -13.110  10.185   8.883  1.00  0.00           H  
ATOM   1716 3HD1 LEU A 108     -11.594   9.305   8.579  1.00  0.00           H  
ATOM   1717 1HD2 LEU A 108     -12.624   7.716   6.134  1.00  0.00           H  
ATOM   1718 2HD2 LEU A 108     -11.697   7.010   7.479  1.00  0.00           H  
ATOM   1719 3HD2 LEU A 108     -13.284   6.334   7.040  1.00  0.00           H  
ATOM   1720  N   ILE A 109     -15.740   6.914  11.987  1.00  0.00           N  
ATOM   1721  CA  ILE A 109     -16.101   6.220  13.237  1.00  0.00           C  
ATOM   1722  C   ILE A 109     -16.542   4.779  12.951  1.00  0.00           C  
ATOM   1723  O   ILE A 109     -17.493   4.560  12.197  1.00  0.00           O  
ATOM   1724  CB  ILE A 109     -17.226   6.964  13.980  1.00  0.00           C  
ATOM   1725  CG1 ILE A 109     -16.799   8.401  14.292  1.00  0.00           C  
ATOM   1726  CG2 ILE A 109     -17.599   6.227  15.257  1.00  0.00           C  
ATOM   1727  CD1 ILE A 109     -17.923   9.273  14.806  1.00  0.00           C  
ATOM   1728  H   ILE A 109     -16.492   7.134  11.340  1.00  0.00           H  
ATOM   1729  HA  ILE A 109     -15.224   6.192  13.883  1.00  0.00           H  
ATOM   1730  HB  ILE A 109     -18.104   7.029  13.338  1.00  0.00           H  
ATOM   1731 1HG1 ILE A 109     -16.006   8.391  15.039  1.00  0.00           H  
ATOM   1732 2HG1 ILE A 109     -16.393   8.864  13.393  1.00  0.00           H  
ATOM   1733 1HG2 ILE A 109     -18.394   6.767  15.770  1.00  0.00           H  
ATOM   1734 2HG2 ILE A 109     -17.942   5.223  15.010  1.00  0.00           H  
ATOM   1735 3HG2 ILE A 109     -16.727   6.161  15.907  1.00  0.00           H  
ATOM   1736 1HD1 ILE A 109     -17.543  10.276  15.003  1.00  0.00           H  
ATOM   1737 2HD1 ILE A 109     -18.714   9.327  14.056  1.00  0.00           H  
ATOM   1738 3HD1 ILE A 109     -18.322   8.849  15.725  1.00  0.00           H  
ATOM   1739  N   SER A 110     -15.857   3.798  13.543  1.00  0.00           N  
ATOM   1740  CA  SER A 110     -16.125   2.367  13.325  1.00  0.00           C  
ATOM   1741  C   SER A 110     -17.414   1.876  14.002  1.00  0.00           C  
ATOM   1742  O   SER A 110     -17.989   2.550  14.863  1.00  0.00           O  
ATOM   1743  CB  SER A 110     -14.952   1.549  13.830  1.00  0.00           C  
ATOM   1744  OG  SER A 110     -14.744   1.763  15.199  1.00  0.00           O  
ATOM   1745  H   SER A 110     -15.129   4.046  14.206  1.00  0.00           H  
ATOM   1746  HA  SER A 110     -16.244   2.196  12.254  1.00  0.00           H  
ATOM   1747 1HB  SER A 110     -15.141   0.492  13.648  1.00  0.00           H  
ATOM   1748 2HB  SER A 110     -14.055   1.820  13.276  1.00  0.00           H  
ATOM   1749  HG  SER A 110     -14.551   0.901  15.575  1.00  0.00           H  
ATOM   1750  N   SER A 111     -17.865   0.669  13.646  1.00  0.00           N  
ATOM   1751  CA  SER A 111     -19.058   0.027  14.220  1.00  0.00           C  
ATOM   1752  C   SER A 111     -18.948  -0.220  15.736  1.00  0.00           C  
ATOM   1753  O   SER A 111     -19.941  -0.095  16.456  1.00  0.00           O  
ATOM   1754  CB  SER A 111     -19.313  -1.290  13.514  1.00  0.00           C  
ATOM   1755  OG  SER A 111     -18.309  -2.221  13.810  1.00  0.00           O  
ATOM   1756  H   SER A 111     -17.372   0.170  12.911  1.00  0.00           H  
ATOM   1757  HA  SER A 111     -19.914   0.686  14.066  1.00  0.00           H  
ATOM   1758 1HB  SER A 111     -20.281  -1.686  13.820  1.00  0.00           H  
ATOM   1759 2HB  SER A 111     -19.353  -1.124  12.438  1.00  0.00           H  
ATOM   1760  HG  SER A 111     -18.327  -2.866  13.099  1.00  0.00           H  
ATOM   1761  N   ASP A 112     -17.743  -0.512  16.237  1.00  0.00           N  
ATOM   1762  CA  ASP A 112     -17.396  -0.613  17.662  1.00  0.00           C  
ATOM   1763  C   ASP A 112     -16.985   0.739  18.294  1.00  0.00           C  
ATOM   1764  O   ASP A 112     -16.667   0.796  19.484  1.00  0.00           O  
ATOM   1765  CB  ASP A 112     -16.261  -1.624  17.846  1.00  0.00           C  
ATOM   1766  CG  ASP A 112     -15.009  -1.258  17.061  1.00  0.00           C  
ATOM   1767  OD1 ASP A 112     -15.012  -0.234  16.419  1.00  0.00           O  
ATOM   1768  OD2 ASP A 112     -14.062  -2.005  17.111  1.00  0.00           O1-
ATOM   1769  H   ASP A 112     -16.983  -0.650  15.583  1.00  0.00           H  
ATOM   1770  HA  ASP A 112     -18.274  -0.960  18.208  1.00  0.00           H  
ATOM   1771 1HB  ASP A 112     -16.003  -1.693  18.903  1.00  0.00           H  
ATOM   1772 2HB  ASP A 112     -16.597  -2.611  17.526  1.00  0.00           H  
ATOM   1773  N   GLY A 113     -17.011   1.840  17.535  1.00  0.00           N  
ATOM   1774  CA  GLY A 113     -16.927   3.210  18.054  1.00  0.00           C  
ATOM   1775  C   GLY A 113     -15.524   3.767  18.328  1.00  0.00           C  
ATOM   1776  O   GLY A 113     -15.392   4.652  19.176  1.00  0.00           O  
ATOM   1777  H   GLY A 113     -17.280   1.736  16.562  1.00  0.00           H  
ATOM   1778 1HA  GLY A 113     -17.402   3.895  17.352  1.00  0.00           H  
ATOM   1779 2HA  GLY A 113     -17.478   3.278  18.992  1.00  0.00           H  
ATOM   1780  N   HIS A 114     -14.472   3.283  17.653  1.00  0.00           N  
ATOM   1781  CA  HIS A 114     -13.191   4.010  17.590  1.00  0.00           C  
ATOM   1782  C   HIS A 114     -13.288   5.191  16.618  1.00  0.00           C  
ATOM   1783  O   HIS A 114     -13.926   5.102  15.568  1.00  0.00           O  
ATOM   1784  CB  HIS A 114     -12.053   3.079  17.160  1.00  0.00           C  
ATOM   1785  CG  HIS A 114     -11.737   2.012  18.163  1.00  0.00           C  
ATOM   1786  CD2 HIS A 114     -10.587   1.708  18.809  1.00  0.00           C  
ATOM   1787  ND1 HIS A 114     -12.678   1.106  18.606  1.00  0.00           N  
ATOM   1788  CE1 HIS A 114     -12.118   0.289  19.481  1.00  0.00           C  
ATOM   1789  NE2 HIS A 114     -10.852   0.633  19.622  1.00  0.00           N  
ATOM   1790  H   HIS A 114     -14.649   2.588  16.935  1.00  0.00           H  
ATOM   1791  HA  HIS A 114     -12.947   4.404  18.576  1.00  0.00           H  
ATOM   1792 1HB  HIS A 114     -12.314   2.596  16.218  1.00  0.00           H  
ATOM   1793 2HB  HIS A 114     -11.149   3.664  16.989  1.00  0.00           H  
ATOM   1794  HD2 HIS A 114      -9.631   2.220  18.704  1.00  0.00           H  
ATOM   1795  HE1 HIS A 114     -12.618  -0.530  19.998  1.00  0.00           H  
ATOM   1796  HE2 HIS A 114     -10.181   0.182  20.228  1.00  0.00           H  
ATOM   1797  N   GLU A 115     -12.660   6.305  16.986  1.00  0.00           N  
ATOM   1798  CA  GLU A 115     -12.754   7.602  16.308  1.00  0.00           C  
ATOM   1799  C   GLU A 115     -11.458   7.901  15.540  1.00  0.00           C  
ATOM   1800  O   GLU A 115     -10.502   8.459  16.085  1.00  0.00           O  
ATOM   1801  CB  GLU A 115     -13.036   8.717  17.317  1.00  0.00           C  
ATOM   1802  CG  GLU A 115     -14.405   8.636  17.978  1.00  0.00           C  
ATOM   1803  CD  GLU A 115     -14.674   9.784  18.911  1.00  0.00           C  
ATOM   1804  OE1 GLU A 115     -13.977  10.766  18.830  1.00  0.00           O  
ATOM   1805  OE2 GLU A 115     -15.577   9.677  19.706  1.00  0.00           O1-
ATOM   1806  H   GLU A 115     -12.110   6.265  17.838  1.00  0.00           H  
ATOM   1807  HA  GLU A 115     -13.578   7.561  15.595  1.00  0.00           H  
ATOM   1808 1HB  GLU A 115     -12.283   8.694  18.106  1.00  0.00           H  
ATOM   1809 2HB  GLU A 115     -12.961   9.685  16.822  1.00  0.00           H  
ATOM   1810 1HG  GLU A 115     -15.171   8.627  17.202  1.00  0.00           H  
ATOM   1811 2HG  GLU A 115     -14.476   7.700  18.530  1.00  0.00           H  
ATOM   1812  N   PHE A 116     -11.415   7.496  14.271  1.00  0.00           N  
ATOM   1813  CA  PHE A 116     -10.271   7.658  13.374  1.00  0.00           C  
ATOM   1814  C   PHE A 116     -10.287   9.029  12.695  1.00  0.00           C  
ATOM   1815  O   PHE A 116     -10.993   9.252  11.711  1.00  0.00           O  
ATOM   1816  CB  PHE A 116     -10.267   6.557  12.312  1.00  0.00           C  
ATOM   1817  CG  PHE A 116     -10.100   5.174  12.873  1.00  0.00           C  
ATOM   1818  CD1 PHE A 116     -11.204   4.372  13.120  1.00  0.00           C  
ATOM   1819  CD2 PHE A 116      -8.839   4.672  13.156  1.00  0.00           C  
ATOM   1820  CE1 PHE A 116     -11.052   3.099  13.637  1.00  0.00           C  
ATOM   1821  CE2 PHE A 116      -8.683   3.399  13.672  1.00  0.00           C  
ATOM   1822  CZ  PHE A 116      -9.792   2.612  13.913  1.00  0.00           C  
ATOM   1823  H   PHE A 116     -12.249   7.079  13.867  1.00  0.00           H  
ATOM   1824  HA  PHE A 116      -9.356   7.579  13.963  1.00  0.00           H  
ATOM   1825 1HB  PHE A 116     -11.201   6.587  11.753  1.00  0.00           H  
ATOM   1826 2HB  PHE A 116      -9.458   6.737  11.605  1.00  0.00           H  
ATOM   1827  HD1 PHE A 116     -12.201   4.757  12.901  1.00  0.00           H  
ATOM   1828  HD2 PHE A 116      -7.963   5.293  12.967  1.00  0.00           H  
ATOM   1829  HE1 PHE A 116     -11.929   2.480  13.826  1.00  0.00           H  
ATOM   1830  HE2 PHE A 116      -7.687   3.016  13.889  1.00  0.00           H  
ATOM   1831  HZ  PHE A 116      -9.671   1.611  14.320  1.00  0.00           H  
ATOM   1832  N   ILE A 117      -9.505   9.965  13.220  1.00  0.00           N  
ATOM   1833  CA  ILE A 117      -9.275  11.269  12.597  1.00  0.00           C  
ATOM   1834  C   ILE A 117      -8.208  11.114  11.501  1.00  0.00           C  
ATOM   1835  O   ILE A 117      -7.144  10.545  11.738  1.00  0.00           O  
ATOM   1836  CB  ILE A 117      -8.826  12.316  13.632  1.00  0.00           C  
ATOM   1837  CG1 ILE A 117      -9.929  12.550  14.668  1.00  0.00           C  
ATOM   1838  CG2 ILE A 117      -8.453  13.620  12.943  1.00  0.00           C  
ATOM   1839  CD1 ILE A 117      -9.477  13.340  15.874  1.00  0.00           C  
ATOM   1840  H   ILE A 117      -8.896   9.687  13.985  1.00  0.00           H  
ATOM   1841  HA  ILE A 117     -10.209  11.609  12.153  1.00  0.00           H  
ATOM   1842  HB  ILE A 117      -7.958  11.943  14.175  1.00  0.00           H  
ATOM   1843 1HG1 ILE A 117     -10.758  13.082  14.202  1.00  0.00           H  
ATOM   1844 2HG1 ILE A 117     -10.312  11.591  15.014  1.00  0.00           H  
ATOM   1845 1HG2 ILE A 117      -8.139  14.349  13.690  1.00  0.00           H  
ATOM   1846 2HG2 ILE A 117      -7.637  13.441  12.244  1.00  0.00           H  
ATOM   1847 3HG2 ILE A 117      -9.317  14.005  12.401  1.00  0.00           H  
ATOM   1848 1HD1 ILE A 117     -10.313  13.465  16.562  1.00  0.00           H  
ATOM   1849 2HD1 ILE A 117      -8.669  12.807  16.377  1.00  0.00           H  
ATOM   1850 3HD1 ILE A 117      -9.121  14.319  15.556  1.00  0.00           H  
ATOM   1851  N   VAL A 118      -8.498  11.626  10.305  1.00  0.00           N  
ATOM   1852  CA  VAL A 118      -7.660  11.536   9.094  1.00  0.00           C  
ATOM   1853  C   VAL A 118      -7.659  12.877   8.361  1.00  0.00           C  
ATOM   1854  O   VAL A 118      -8.550  13.698   8.582  1.00  0.00           O  
ATOM   1855  CB  VAL A 118      -8.178  10.435   8.150  1.00  0.00           C  
ATOM   1856  CG1 VAL A 118      -8.246   9.100   8.875  1.00  0.00           C  
ATOM   1857  CG2 VAL A 118      -9.544  10.821   7.604  1.00  0.00           C  
ATOM   1858  H   VAL A 118      -9.396  12.094  10.198  1.00  0.00           H  
ATOM   1859  HA  VAL A 118      -6.643  11.283   9.395  1.00  0.00           H  
ATOM   1860  HB  VAL A 118      -7.476  10.316   7.324  1.00  0.00           H  
ATOM   1861 1HG1 VAL A 118      -8.613   8.333   8.193  1.00  0.00           H  
ATOM   1862 2HG1 VAL A 118      -7.250   8.825   9.227  1.00  0.00           H  
ATOM   1863 3HG1 VAL A 118      -8.922   9.181   9.726  1.00  0.00           H  
ATOM   1864 1HG2 VAL A 118      -9.903  10.038   6.936  1.00  0.00           H  
ATOM   1865 2HG2 VAL A 118     -10.244  10.945   8.429  1.00  0.00           H  
ATOM   1866 3HG2 VAL A 118      -9.464  11.758   7.053  1.00  0.00           H  
ATOM   1867  N   LYS A 119      -6.699  13.128   7.465  1.00  0.00           N  
ATOM   1868  CA  LYS A 119      -6.755  14.314   6.587  1.00  0.00           C  
ATOM   1869  C   LYS A 119      -7.889  14.167   5.569  1.00  0.00           C  
ATOM   1870  O   LYS A 119      -8.201  13.058   5.139  1.00  0.00           O  
ATOM   1871  CB  LYS A 119      -5.423  14.524   5.866  1.00  0.00           C  
ATOM   1872  CG  LYS A 119      -4.272  14.932   6.777  1.00  0.00           C  
ATOM   1873  CD  LYS A 119      -2.973  15.074   5.996  1.00  0.00           C  
ATOM   1874  CE  LYS A 119      -1.844  15.571   6.886  1.00  0.00           C  
ATOM   1875  NZ  LYS A 119      -0.542  15.606   6.165  1.00  0.00           N1+
ATOM   1876  H   LYS A 119      -6.002  12.413   7.273  1.00  0.00           H  
ATOM   1877  HA  LYS A 119      -6.955  15.191   7.203  1.00  0.00           H  
ATOM   1878 1HB  LYS A 119      -5.136  13.603   5.356  1.00  0.00           H  
ATOM   1879 2HB  LYS A 119      -5.538  15.297   5.105  1.00  0.00           H  
ATOM   1880 1HG  LYS A 119      -4.506  15.884   7.254  1.00  0.00           H  
ATOM   1881 2HG  LYS A 119      -4.138  14.179   7.553  1.00  0.00           H  
ATOM   1882 1HD  LYS A 119      -2.694  14.107   5.575  1.00  0.00           H  
ATOM   1883 2HD  LYS A 119      -3.116  15.780   5.178  1.00  0.00           H  
ATOM   1884 1HE  LYS A 119      -2.076  16.574   7.241  1.00  0.00           H  
ATOM   1885 2HE  LYS A 119      -1.748  14.916   7.752  1.00  0.00           H  
ATOM   1886 1HZ  LYS A 119       0.179  15.941   6.788  1.00  0.00           H  
ATOM   1887 2HZ  LYS A 119      -0.307  14.676   5.847  1.00  0.00           H  
ATOM   1888 3HZ  LYS A 119      -0.614  16.226   5.371  1.00  0.00           H  
ATOM   1889  N   ARG A 120      -8.471  15.276   5.105  1.00  0.00           N  
ATOM   1890  CA  ARG A 120      -9.542  15.261   4.081  1.00  0.00           C  
ATOM   1891  C   ARG A 120      -9.078  14.595   2.776  1.00  0.00           C  
ATOM   1892  O   ARG A 120      -9.815  13.810   2.191  1.00  0.00           O  
ATOM   1893  CB  ARG A 120     -10.010  16.676   3.776  1.00  0.00           C  
ATOM   1894  CG  ARG A 120     -11.215  16.766   2.854  1.00  0.00           C  
ATOM   1895  CD  ARG A 120     -11.684  18.168   2.699  1.00  0.00           C  
ATOM   1896  NE  ARG A 120     -12.203  18.706   3.946  1.00  0.00           N  
ATOM   1897  CZ  ARG A 120     -13.452  18.498   4.408  1.00  0.00           C  
ATOM   1898  NH1 ARG A 120     -14.295  17.763   3.717  1.00  0.00           N1+
ATOM   1899  NH2 ARG A 120     -13.828  19.034   5.556  1.00  0.00           N  
ATOM   1900  H   ARG A 120      -8.178  16.165   5.505  1.00  0.00           H  
ATOM   1901  HA  ARG A 120     -10.386  14.692   4.472  1.00  0.00           H  
ATOM   1902 1HB  ARG A 120     -10.268  17.182   4.705  1.00  0.00           H  
ATOM   1903 2HB  ARG A 120      -9.197  17.236   3.313  1.00  0.00           H  
ATOM   1904 1HG  ARG A 120     -10.948  16.384   1.868  1.00  0.00           H  
ATOM   1905 2HG  ARG A 120     -12.034  16.174   3.264  1.00  0.00           H  
ATOM   1906 1HD  ARG A 120     -10.855  18.795   2.375  1.00  0.00           H  
ATOM   1907 2HD  ARG A 120     -12.479  18.205   1.955  1.00  0.00           H  
ATOM   1908  HE  ARG A 120     -11.584  19.277   4.506  1.00  0.00           H  
ATOM   1909 1HH1 ARG A 120     -14.007  17.354   2.840  1.00  0.00           H  
ATOM   1910 2HH1 ARG A 120     -15.230  17.608   4.064  1.00  0.00           H  
ATOM   1911 1HH2 ARG A 120     -13.181  19.599   6.088  1.00  0.00           H  
ATOM   1912 2HH2 ARG A 120     -14.764  18.879   5.902  1.00  0.00           H  
ATOM   1913  N   GLU A 121      -7.819  14.807   2.390  1.00  0.00           N  
ATOM   1914  CA  GLU A 121      -7.199  14.143   1.227  1.00  0.00           C  
ATOM   1915  C   GLU A 121      -7.019  12.620   1.406  1.00  0.00           C  
ATOM   1916  O   GLU A 121      -7.019  11.890   0.414  1.00  0.00           O  
ATOM   1917  CB  GLU A 121      -5.839  14.781   0.934  1.00  0.00           C  
ATOM   1918  CG  GLU A 121      -5.913  16.217   0.436  1.00  0.00           C  
ATOM   1919  CD  GLU A 121      -4.560  16.816   0.174  1.00  0.00           C  
ATOM   1920  OE1 GLU A 121      -3.580  16.169   0.455  1.00  0.00           O  
ATOM   1921  OE2 GLU A 121      -4.505  17.923  -0.310  1.00  0.00           O1-
ATOM   1922  H   GLU A 121      -7.286  15.503   2.894  1.00  0.00           H  
ATOM   1923  HA  GLU A 121      -7.850  14.280   0.363  1.00  0.00           H  
ATOM   1924 1HB  GLU A 121      -5.231  14.771   1.838  1.00  0.00           H  
ATOM   1925 2HB  GLU A 121      -5.315  14.193   0.181  1.00  0.00           H  
ATOM   1926 1HG  GLU A 121      -6.493  16.242  -0.486  1.00  0.00           H  
ATOM   1927 2HG  GLU A 121      -6.434  16.822   1.178  1.00  0.00           H  
ATOM   1928  N   HIS A 122      -6.924  12.117   2.649  1.00  0.00           N  
ATOM   1929  CA  HIS A 122      -7.021  10.676   2.934  1.00  0.00           C  
ATOM   1930  C   HIS A 122      -8.457  10.199   2.693  1.00  0.00           C  
ATOM   1931  O   HIS A 122      -8.681   9.326   1.859  1.00  0.00           O  
ATOM   1932  CB  HIS A 122      -6.601  10.366   4.374  1.00  0.00           C  
ATOM   1933  CG  HIS A 122      -5.154  10.637   4.651  1.00  0.00           C  
ATOM   1934  CD2 HIS A 122      -4.052  10.464   3.882  1.00  0.00           C  
ATOM   1935  ND1 HIS A 122      -4.710  11.153   5.850  1.00  0.00           N  
ATOM   1936  CE1 HIS A 122      -3.395  11.285   5.807  1.00  0.00           C  
ATOM   1937  NE2 HIS A 122      -2.973  10.874   4.625  1.00  0.00           N  
ATOM   1938  H   HIS A 122      -6.939  12.755   3.434  1.00  0.00           H  
ATOM   1939  HA  HIS A 122      -6.355  10.128   2.268  1.00  0.00           H  
ATOM   1940 1HB  HIS A 122      -7.197  10.964   5.065  1.00  0.00           H  
ATOM   1941 2HB  HIS A 122      -6.799   9.318   4.594  1.00  0.00           H  
ATOM   1942  HD2 HIS A 122      -4.027  10.072   2.865  1.00  0.00           H  
ATOM   1943  HE1 HIS A 122      -2.766  11.668   6.611  1.00  0.00           H  
ATOM   1944  HE2 HIS A 122      -2.013  10.862   4.312  1.00  0.00           H  
ATOM   1945  N   ALA A 123      -9.435  10.807   3.375  1.00  0.00           N  
ATOM   1946  CA  ALA A 123     -10.839  10.382   3.361  1.00  0.00           C  
ATOM   1947  C   ALA A 123     -11.465  10.372   1.953  1.00  0.00           C  
ATOM   1948  O   ALA A 123     -12.143   9.414   1.579  1.00  0.00           O  
ATOM   1949  CB  ALA A 123     -11.652  11.279   4.282  1.00  0.00           C  
ATOM   1950  H   ALA A 123      -9.173  11.556   4.009  1.00  0.00           H  
ATOM   1951  HA  ALA A 123     -10.886   9.356   3.725  1.00  0.00           H  
ATOM   1952 1HB  ALA A 123     -12.691  10.948   4.289  1.00  0.00           H  
ATOM   1953 2HB  ALA A 123     -11.247  11.226   5.293  1.00  0.00           H  
ATOM   1954 3HB  ALA A 123     -11.602  12.307   3.926  1.00  0.00           H  
ATOM   1955  N   LEU A 124     -11.181  11.396   1.140  1.00  0.00           N  
ATOM   1956  CA  LEU A 124     -11.662  11.513  -0.245  1.00  0.00           C  
ATOM   1957  C   LEU A 124     -11.061  10.474  -1.219  1.00  0.00           C  
ATOM   1958  O   LEU A 124     -11.438  10.451  -2.392  1.00  0.00           O  
ATOM   1959  CB  LEU A 124     -11.358  12.923  -0.766  1.00  0.00           C  
ATOM   1960  CG  LEU A 124     -12.135  14.063  -0.094  1.00  0.00           C  
ATOM   1961  CD1 LEU A 124     -11.675  15.398  -0.665  1.00  0.00           C  
ATOM   1962  CD2 LEU A 124     -13.627  13.860  -0.316  1.00  0.00           C  
ATOM   1963  H   LEU A 124     -10.619  12.157   1.515  1.00  0.00           H  
ATOM   1964  HA  LEU A 124     -12.739  11.352  -0.252  1.00  0.00           H  
ATOM   1965 1HB  LEU A 124     -10.296  13.122  -0.631  1.00  0.00           H  
ATOM   1966 2HB  LEU A 124     -11.580  12.955  -1.833  1.00  0.00           H  
ATOM   1967  HG  LEU A 124     -11.924  14.066   0.975  1.00  0.00           H  
ATOM   1968 1HD1 LEU A 124     -12.226  16.207  -0.188  1.00  0.00           H  
ATOM   1969 2HD1 LEU A 124     -10.608  15.525  -0.476  1.00  0.00           H  
ATOM   1970 3HD1 LEU A 124     -11.857  15.417  -1.738  1.00  0.00           H  
ATOM   1971 1HD2 LEU A 124     -14.179  14.669   0.163  1.00  0.00           H  
ATOM   1972 2HD2 LEU A 124     -13.839  13.857  -1.386  1.00  0.00           H  
ATOM   1973 3HD2 LEU A 124     -13.932  12.907   0.117  1.00  0.00           H  
ATOM   1974  N   THR A 125     -10.176   9.579  -0.755  1.00  0.00           N  
ATOM   1975  CA  THR A 125      -9.749   8.391  -1.521  1.00  0.00           C  
ATOM   1976  C   THR A 125     -10.937   7.475  -1.851  1.00  0.00           C  
ATOM   1977  O   THR A 125     -10.997   6.909  -2.944  1.00  0.00           O  
ATOM   1978  CB  THR A 125      -8.682   7.590  -0.752  1.00  0.00           C  
ATOM   1979  CG2 THR A 125      -8.306   6.330  -1.518  1.00  0.00           C  
ATOM   1980  OG1 THR A 125      -7.513   8.399  -0.567  1.00  0.00           O  
ATOM   1981  H   THR A 125      -9.868   9.663   0.207  1.00  0.00           H  
ATOM   1982  HA  THR A 125      -9.314   8.725  -2.463  1.00  0.00           H  
ATOM   1983  HB  THR A 125      -9.072   7.310   0.227  1.00  0.00           H  
ATOM   1984  HG1 THR A 125      -7.643   8.979   0.187  1.00  0.00           H  
ATOM   1985 1HG2 THR A 125      -7.552   5.776  -0.959  1.00  0.00           H  
ATOM   1986 2HG2 THR A 125      -9.191   5.707  -1.649  1.00  0.00           H  
ATOM   1987 3HG2 THR A 125      -7.907   6.604  -2.494  1.00  0.00           H  
ATOM   1988  N   SER A 126     -11.898   7.345  -0.928  1.00  0.00           N  
ATOM   1989  CA  SER A 126     -13.150   6.608  -1.139  1.00  0.00           C  
ATOM   1990  C   SER A 126     -14.235   7.492  -1.772  1.00  0.00           C  
ATOM   1991  O   SER A 126     -14.566   8.559  -1.247  1.00  0.00           O  
ATOM   1992  CB  SER A 126     -13.650   6.051   0.180  1.00  0.00           C  
ATOM   1993  OG  SER A 126     -14.969   5.594   0.064  1.00  0.00           O  
ATOM   1994  H   SER A 126     -11.817   7.886  -0.074  1.00  0.00           H  
ATOM   1995  HA  SER A 126     -12.953   5.780  -1.821  1.00  0.00           H  
ATOM   1996 1HB  SER A 126     -13.005   5.232   0.496  1.00  0.00           H  
ATOM   1997 2HB  SER A 126     -13.596   6.824   0.945  1.00  0.00           H  
ATOM   1998  HG  SER A 126     -15.009   5.107  -0.763  1.00  0.00           H  
ATOM   1999  N   GLY A 127     -14.860   7.006  -2.851  1.00  0.00           N  
ATOM   2000  CA  GLY A 127     -16.038   7.642  -3.458  1.00  0.00           C  
ATOM   2001  C   GLY A 127     -17.267   7.610  -2.539  1.00  0.00           C  
ATOM   2002  O   GLY A 127     -18.010   8.588  -2.457  1.00  0.00           O  
ATOM   2003  H   GLY A 127     -14.531   6.136  -3.252  1.00  0.00           H  
ATOM   2004 1HA  GLY A 127     -15.806   8.679  -3.703  1.00  0.00           H  
ATOM   2005 2HA  GLY A 127     -16.282   7.138  -4.393  1.00  0.00           H  
ATOM   2006  N   THR A 128     -17.433   6.532  -1.765  1.00  0.00           N  
ATOM   2007  CA  THR A 128     -18.483   6.413  -0.737  1.00  0.00           C  
ATOM   2008  C   THR A 128     -18.299   7.448   0.377  1.00  0.00           C  
ATOM   2009  O   THR A 128     -19.254   8.134   0.736  1.00  0.00           O  
ATOM   2010  CB  THR A 128     -18.503   5.000  -0.125  1.00  0.00           C  
ATOM   2011  CG2 THR A 128     -19.532   4.918   0.992  1.00  0.00           C  
ATOM   2012  OG1 THR A 128     -18.827   4.041  -1.140  1.00  0.00           O  
ATOM   2013  H   THR A 128     -16.816   5.743  -1.904  1.00  0.00           H  
ATOM   2014  HA  THR A 128     -19.450   6.597  -1.207  1.00  0.00           H  
ATOM   2015  HB  THR A 128     -17.518   4.764   0.278  1.00  0.00           H  
ATOM   2016  HG1 THR A 128     -18.776   3.156  -0.771  1.00  0.00           H  
ATOM   2017 1HG2 THR A 128     -19.531   3.912   1.413  1.00  0.00           H  
ATOM   2018 2HG2 THR A 128     -19.282   5.638   1.772  1.00  0.00           H  
ATOM   2019 3HG2 THR A 128     -20.521   5.143   0.594  1.00  0.00           H  
ATOM   2020  N   ILE A 129     -17.073   7.642   0.881  1.00  0.00           N  
ATOM   2021  CA  ILE A 129     -16.795   8.667   1.905  1.00  0.00           C  
ATOM   2022  C   ILE A 129     -16.973  10.081   1.333  1.00  0.00           C  
ATOM   2023  O   ILE A 129     -17.569  10.924   1.998  1.00  0.00           O  
ATOM   2024  CB  ILE A 129     -15.369   8.516   2.465  1.00  0.00           C  
ATOM   2025  CG1 ILE A 129     -15.233   7.198   3.232  1.00  0.00           C  
ATOM   2026  CG2 ILE A 129     -15.021   9.696   3.360  1.00  0.00           C  
ATOM   2027  CD1 ILE A 129     -13.830   6.919   3.722  1.00  0.00           C  
ATOM   2028  H   ILE A 129     -16.309   7.053   0.557  1.00  0.00           H  
ATOM   2029  HA  ILE A 129     -17.501   8.537   2.724  1.00  0.00           H  
ATOM   2030  HB  ILE A 129     -14.657   8.475   1.640  1.00  0.00           H  
ATOM   2031 1HG1 ILE A 129     -15.899   7.210   4.094  1.00  0.00           H  
ATOM   2032 2HG1 ILE A 129     -15.541   6.371   2.593  1.00  0.00           H  
ATOM   2033 1HG2 ILE A 129     -14.010   9.572   3.747  1.00  0.00           H  
ATOM   2034 2HG2 ILE A 129     -15.079  10.618   2.784  1.00  0.00           H  
ATOM   2035 3HG2 ILE A 129     -15.725   9.742   4.191  1.00  0.00           H  
ATOM   2036 1HD1 ILE A 129     -13.814   5.968   4.256  1.00  0.00           H  
ATOM   2037 2HD1 ILE A 129     -13.151   6.868   2.870  1.00  0.00           H  
ATOM   2038 3HD1 ILE A 129     -13.514   7.716   4.393  1.00  0.00           H  
ATOM   2039  N   LYS A 130     -16.568  10.342   0.081  1.00  0.00           N  
ATOM   2040  CA  LYS A 130     -16.865  11.613  -0.611  1.00  0.00           C  
ATOM   2041  C   LYS A 130     -18.375  11.895  -0.672  1.00  0.00           C  
ATOM   2042  O   LYS A 130     -18.801  12.999  -0.337  1.00  0.00           O  
ATOM   2043  CB  LYS A 130     -16.282  11.598  -2.025  1.00  0.00           C  
ATOM   2044  CG  LYS A 130     -16.492  12.889  -2.806  1.00  0.00           C  
ATOM   2045  CD  LYS A 130     -15.811  12.830  -4.164  1.00  0.00           C  
ATOM   2046  CE  LYS A 130     -16.046  14.107  -4.959  1.00  0.00           C  
ATOM   2047  NZ  LYS A 130     -15.390  14.061  -6.293  1.00  0.00           N1+
ATOM   2048  H   LYS A 130     -16.035   9.630  -0.413  1.00  0.00           H  
ATOM   2049  HA  LYS A 130     -16.404  12.428  -0.052  1.00  0.00           H  
ATOM   2050 1HB  LYS A 130     -15.210  11.408  -1.975  1.00  0.00           H  
ATOM   2051 2HB  LYS A 130     -16.733  10.786  -2.596  1.00  0.00           H  
ATOM   2052 1HG  LYS A 130     -17.560  13.057  -2.951  1.00  0.00           H  
ATOM   2053 2HG  LYS A 130     -16.084  13.726  -2.240  1.00  0.00           H  
ATOM   2054 1HD  LYS A 130     -14.739  12.688  -4.029  1.00  0.00           H  
ATOM   2055 2HD  LYS A 130     -16.203  11.985  -4.731  1.00  0.00           H  
ATOM   2056 1HE  LYS A 130     -17.116  14.256  -5.098  1.00  0.00           H  
ATOM   2057 2HE  LYS A 130     -15.652  14.958  -4.403  1.00  0.00           H  
ATOM   2058 1HZ  LYS A 130     -15.569  14.925  -6.787  1.00  0.00           H  
ATOM   2059 2HZ  LYS A 130     -14.394  13.941  -6.175  1.00  0.00           H  
ATOM   2060 3HZ  LYS A 130     -15.762  13.287  -6.825  1.00  0.00           H  
ATOM   2061  N   ALA A 131     -19.191  10.895  -1.015  1.00  0.00           N  
ATOM   2062  CA  ALA A 131     -20.653  11.015  -1.017  1.00  0.00           C  
ATOM   2063  C   ALA A 131     -21.242  11.273   0.390  1.00  0.00           C  
ATOM   2064  O   ALA A 131     -22.197  12.040   0.522  1.00  0.00           O  
ATOM   2065  CB  ALA A 131     -21.268   9.760  -1.619  1.00  0.00           C  
ATOM   2066  H   ALA A 131     -18.780  10.020  -1.320  1.00  0.00           H  
ATOM   2067  HA  ALA A 131     -20.921  11.876  -1.630  1.00  0.00           H  
ATOM   2068 1HB  ALA A 131     -22.353   9.860  -1.640  1.00  0.00           H  
ATOM   2069 2HB  ALA A 131     -20.896   9.623  -2.634  1.00  0.00           H  
ATOM   2070 3HB  ALA A 131     -20.995   8.896  -1.014  1.00  0.00           H  
ATOM   2071  N   MET A 132     -20.660  10.682   1.443  1.00  0.00           N  
ATOM   2072  CA  MET A 132     -21.055  10.912   2.843  1.00  0.00           C  
ATOM   2073  C   MET A 132     -20.636  12.297   3.382  1.00  0.00           C  
ATOM   2074  O   MET A 132     -21.388  12.906   4.147  1.00  0.00           O  
ATOM   2075  CB  MET A 132     -20.468   9.811   3.724  1.00  0.00           C  
ATOM   2076  CG  MET A 132     -21.094   8.439   3.519  1.00  0.00           C  
ATOM   2077  SD  MET A 132     -20.267   7.148   4.470  1.00  0.00           S  
ATOM   2078  CE  MET A 132     -21.316   5.741   4.112  1.00  0.00           C  
ATOM   2079  H   MET A 132     -19.924  10.007   1.260  1.00  0.00           H  
ATOM   2080  HA  MET A 132     -22.143  10.878   2.905  1.00  0.00           H  
ATOM   2081 1HB  MET A 132     -19.400   9.723   3.532  1.00  0.00           H  
ATOM   2082 2HB  MET A 132     -20.592  10.081   4.774  1.00  0.00           H  
ATOM   2083 1HG  MET A 132     -22.142   8.469   3.816  1.00  0.00           H  
ATOM   2084 2HG  MET A 132     -21.047   8.172   2.463  1.00  0.00           H  
ATOM   2085 1HE  MET A 132     -20.934   4.861   4.630  1.00  0.00           H  
ATOM   2086 2HE  MET A 132     -22.332   5.949   4.449  1.00  0.00           H  
ATOM   2087 3HE  MET A 132     -21.321   5.555   3.037  1.00  0.00           H  
ATOM   2088  N   LEU A 133     -19.461  12.807   2.990  1.00  0.00           N  
ATOM   2089  CA  LEU A 133     -18.959  14.139   3.367  1.00  0.00           C  
ATOM   2090  C   LEU A 133     -19.656  15.298   2.619  1.00  0.00           C  
ATOM   2091  O   LEU A 133     -19.660  16.425   3.125  1.00  0.00           O  
ATOM   2092  CB  LEU A 133     -17.449  14.207   3.108  1.00  0.00           C  
ATOM   2093  CG  LEU A 133     -16.578  13.328   4.015  1.00  0.00           C  
ATOM   2094  CD1 LEU A 133     -15.131  13.391   3.546  1.00  0.00           C  
ATOM   2095  CD2 LEU A 133     -16.708  13.799   5.456  1.00  0.00           C  
ATOM   2096  H   LEU A 133     -18.864  12.224   2.414  1.00  0.00           H  
ATOM   2097  HA  LEU A 133     -19.147  14.291   4.429  1.00  0.00           H  
ATOM   2098 1HB  LEU A 133     -17.259  13.910   2.078  1.00  0.00           H  
ATOM   2099 2HB  LEU A 133     -17.121  15.239   3.232  1.00  0.00           H  
ATOM   2100  HG  LEU A 133     -16.907  12.291   3.941  1.00  0.00           H  
ATOM   2101 1HD1 LEU A 133     -14.512  12.766   4.191  1.00  0.00           H  
ATOM   2102 2HD1 LEU A 133     -15.064  13.029   2.520  1.00  0.00           H  
ATOM   2103 3HD1 LEU A 133     -14.778  14.421   3.594  1.00  0.00           H  
ATOM   2104 1HD2 LEU A 133     -16.089  13.174   6.101  1.00  0.00           H  
ATOM   2105 2HD2 LEU A 133     -16.378  14.836   5.530  1.00  0.00           H  
ATOM   2106 3HD2 LEU A 133     -17.749  13.727   5.770  1.00  0.00           H  
ATOM   2107  N   SER A 134     -20.228  15.038   1.434  1.00  0.00           N  
ATOM   2108  CA  SER A 134     -20.951  16.010   0.591  1.00  0.00           C  
ATOM   2109  C   SER A 134     -22.183  16.617   1.286  1.00  0.00           C  
ATOM   2110  O   SER A 134     -23.082  15.856   1.721  1.00  0.00           O  
ATOM   2111  CB  SER A 134     -21.382  15.342  -0.700  1.00  0.00           C  
ATOM   2112  OG  SER A 134     -20.271  14.979  -1.473  1.00  0.00           O  
ATOM   2113  H   SER A 134     -20.125  14.097   1.079  1.00  0.00           H  
ATOM   2114  HA  SER A 134     -20.276  16.835   0.357  1.00  0.00           H  
ATOM   2115 1HB  SER A 134     -21.975  14.456  -0.471  1.00  0.00           H  
ATOM   2116 2HB  SER A 134     -22.016  16.022  -1.267  1.00  0.00           H  
ATOM   2117  HG  SER A 134     -19.756  14.378  -0.929  1.00  0.00           H  
ATOM   2118  N   ASN A 135     -17.864  17.560  11.082  1.00  0.00           N  
ATOM   2119  CA  ASN A 135     -16.938  16.781  10.192  1.00  0.00           C  
ATOM   2120  C   ASN A 135     -16.770  15.312  10.649  1.00  0.00           C  
ATOM   2121  O   ASN A 135     -15.650  14.850  10.869  1.00  0.00           O  
ATOM   2122  CB  ASN A 135     -15.581  17.457  10.114  1.00  0.00           C  
ATOM   2123  CG  ASN A 135     -15.644  18.805   9.451  1.00  0.00           C  
ATOM   2124  ND2 ASN A 135     -15.604  19.847  10.242  1.00  0.00           N  
ATOM   2125  OD1 ASN A 135     -15.730  18.901   8.222  1.00  0.00           O  
ATOM   2126  H   ASN A 135     -17.595  17.733  12.040  1.00  0.00           H  
ATOM   2127  HA  ASN A 135     -17.368  16.747   9.190  1.00  0.00           H  
ATOM   2128 1HB  ASN A 135     -15.176  17.578  11.120  1.00  0.00           H  
ATOM   2129 2HB  ASN A 135     -14.891  16.822   9.559  1.00  0.00           H  
ATOM   2130 1HD2 ASN A 135     -15.641  20.769   9.855  1.00  0.00           H  
ATOM   2131 2HD2 ASN A 135     -15.534  19.722  11.231  1.00  0.00           H  
ATOM   2132  N   GLU A 136     -17.865  14.548  10.772  1.00  0.00           N  
ATOM   2133  CA  GLU A 136     -17.872  13.162  11.290  1.00  0.00           C  
ATOM   2134  C   GLU A 136     -18.719  12.225  10.403  1.00  0.00           C  
ATOM   2135  O   GLU A 136     -19.782  12.625   9.921  1.00  0.00           O  
ATOM   2136  CB  GLU A 136     -18.404  13.134  12.725  1.00  0.00           C  
ATOM   2137  CG  GLU A 136     -17.612  13.986  13.706  1.00  0.00           C  
ATOM   2138  CD  GLU A 136     -18.090  13.844  15.123  1.00  0.00           C  
ATOM   2139  OE1 GLU A 136     -19.079  13.183  15.333  1.00  0.00           O  
ATOM   2140  OE2 GLU A 136     -17.467  14.398  15.998  1.00  0.00           O1-
ATOM   2141  H   GLU A 136     -18.764  14.901  10.462  1.00  0.00           H  
ATOM   2142  HA  GLU A 136     -16.848  12.787  11.289  1.00  0.00           H  
ATOM   2143 1HB  GLU A 136     -19.437  13.484  12.737  1.00  0.00           H  
ATOM   2144 2HB  GLU A 136     -18.402  12.109  13.094  1.00  0.00           H  
ATOM   2145 1HG  GLU A 136     -16.562  13.695  13.658  1.00  0.00           H  
ATOM   2146 2HG  GLU A 136     -17.684  15.030  13.406  1.00  0.00           H  
ATOM   2147  N   VAL A 137     -18.278  10.972  10.218  1.00  0.00           N  
ATOM   2148  CA  VAL A 137     -18.983   9.929   9.437  1.00  0.00           C  
ATOM   2149  C   VAL A 137     -18.938   8.580  10.170  1.00  0.00           C  
ATOM   2150  O   VAL A 137     -17.872   8.159  10.615  1.00  0.00           O  
ATOM   2151  CB  VAL A 137     -18.347   9.773   8.043  1.00  0.00           C  
ATOM   2152  CG1 VAL A 137     -19.034   8.660   7.266  1.00  0.00           C  
ATOM   2153  CG2 VAL A 137     -18.430  11.089   7.286  1.00  0.00           C  
ATOM   2154  H   VAL A 137     -17.361  10.729  10.586  1.00  0.00           H  
ATOM   2155  HA  VAL A 137     -20.023  10.234   9.313  1.00  0.00           H  
ATOM   2156  HB  VAL A 137     -17.302   9.486   8.160  1.00  0.00           H  
ATOM   2157 1HG1 VAL A 137     -18.572   8.563   6.283  1.00  0.00           H  
ATOM   2158 2HG1 VAL A 137     -18.931   7.720   7.809  1.00  0.00           H  
ATOM   2159 3HG1 VAL A 137     -20.091   8.897   7.147  1.00  0.00           H  
ATOM   2160 1HG2 VAL A 137     -17.978  10.972   6.301  1.00  0.00           H  
ATOM   2161 2HG2 VAL A 137     -19.475  11.380   7.174  1.00  0.00           H  
ATOM   2162 3HG2 VAL A 137     -17.897  11.862   7.840  1.00  0.00           H  
ATOM   2163  N   ASN A 138     -20.080   7.893  10.291  1.00  0.00           N  
ATOM   2164  CA  ASN A 138     -20.201   6.573  10.931  1.00  0.00           C  
ATOM   2165  C   ASN A 138     -20.205   5.413   9.914  1.00  0.00           C  
ATOM   2166  O   ASN A 138     -20.802   5.522   8.841  1.00  0.00           O  
ATOM   2167  CB  ASN A 138     -21.452   6.524  11.789  1.00  0.00           C  
ATOM   2168  CG  ASN A 138     -21.367   7.430  12.986  1.00  0.00           C  
ATOM   2169  ND2 ASN A 138     -22.067   8.534  12.932  1.00  0.00           N  
ATOM   2170  OD1 ASN A 138     -20.667   7.129  13.960  1.00  0.00           O  
ATOM   2171  H   ASN A 138     -20.913   8.277   9.865  1.00  0.00           H  
ATOM   2172  HA  ASN A 138     -19.329   6.416  11.568  1.00  0.00           H  
ATOM   2173 1HB  ASN A 138     -22.316   6.812  11.190  1.00  0.00           H  
ATOM   2174 2HB  ASN A 138     -21.617   5.503  12.133  1.00  0.00           H  
ATOM   2175 1HD2 ASN A 138     -22.049   9.176  13.700  1.00  0.00           H  
ATOM   2176 2HD2 ASN A 138     -22.619   8.738  12.125  1.00  0.00           H  
ATOM   2177  N   PHE A 139     -19.610   4.275  10.295  1.00  0.00           N  
ATOM   2178  CA  PHE A 139     -19.483   3.061   9.475  1.00  0.00           C  
ATOM   2179  C   PHE A 139     -19.973   1.820  10.240  1.00  0.00           C  
ATOM   2180  O   PHE A 139     -19.186   1.041  10.778  1.00  0.00           O  
ATOM   2181  CB  PHE A 139     -18.030   2.859   9.041  1.00  0.00           C  
ATOM   2182  CG  PHE A 139     -17.477   3.996   8.230  1.00  0.00           C  
ATOM   2183  CD1 PHE A 139     -16.844   5.064   8.848  1.00  0.00           C  
ATOM   2184  CD2 PHE A 139     -17.587   3.999   6.848  1.00  0.00           C  
ATOM   2185  CE1 PHE A 139     -16.334   6.110   8.103  1.00  0.00           C  
ATOM   2186  CE2 PHE A 139     -17.077   5.042   6.100  1.00  0.00           C  
ATOM   2187  CZ  PHE A 139     -16.451   6.100   6.729  1.00  0.00           C  
ATOM   2188  H   PHE A 139     -19.087   4.289  11.167  1.00  0.00           H  
ATOM   2189  HA  PHE A 139     -20.100   3.179   8.583  1.00  0.00           H  
ATOM   2190 1HB  PHE A 139     -17.401   2.733   9.922  1.00  0.00           H  
ATOM   2191 2HB  PHE A 139     -17.950   1.948   8.449  1.00  0.00           H  
ATOM   2192  HD1 PHE A 139     -16.751   5.073   9.934  1.00  0.00           H  
ATOM   2193  HD2 PHE A 139     -18.082   3.163   6.352  1.00  0.00           H  
ATOM   2194  HE1 PHE A 139     -15.840   6.944   8.601  1.00  0.00           H  
ATOM   2195  HE2 PHE A 139     -17.170   5.033   5.014  1.00  0.00           H  
ATOM   2196  HZ  PHE A 139     -16.050   6.924   6.141  1.00  0.00           H  
ATOM   2197  N   ARG A 140     -21.299   1.624  10.275  1.00  0.00           N  
ATOM   2198  CA  ARG A 140     -21.986   0.559  11.045  1.00  0.00           C  
ATOM   2199  C   ARG A 140     -21.582  -0.874  10.666  1.00  0.00           C  
ATOM   2200  O   ARG A 140     -21.773  -1.790  11.463  1.00  0.00           O  
ATOM   2201  CB  ARG A 140     -23.492   0.690  10.874  1.00  0.00           C  
ATOM   2202  CG  ARG A 140     -24.110   1.904  11.550  1.00  0.00           C  
ATOM   2203  CD  ARG A 140     -25.572   1.985  11.305  1.00  0.00           C  
ATOM   2204  NE  ARG A 140     -26.167   3.143  11.952  1.00  0.00           N  
ATOM   2205  CZ  ARG A 140     -27.445   3.539  11.787  1.00  0.00           C  
ATOM   2206  NH1 ARG A 140     -28.246   2.860  10.996  1.00  0.00           N1+
ATOM   2207  NH2 ARG A 140     -27.892   4.609  12.420  1.00  0.00           N  
ATOM   2208  H   ARG A 140     -21.878   2.301   9.791  1.00  0.00           H  
ATOM   2209  HA  ARG A 140     -21.737   0.679  12.100  1.00  0.00           H  
ATOM   2210 1HB  ARG A 140     -23.734   0.745   9.813  1.00  0.00           H  
ATOM   2211 2HB  ARG A 140     -23.983  -0.196  11.275  1.00  0.00           H  
ATOM   2212 1HG  ARG A 140     -23.945   1.843  12.626  1.00  0.00           H  
ATOM   2213 2HG  ARG A 140     -23.646   2.811  11.162  1.00  0.00           H  
ATOM   2214 1HD  ARG A 140     -25.758   2.058  10.234  1.00  0.00           H  
ATOM   2215 2HD  ARG A 140     -26.056   1.090  11.697  1.00  0.00           H  
ATOM   2216  HE  ARG A 140     -25.581   3.690  12.567  1.00  0.00           H  
ATOM   2217 1HH1 ARG A 140     -27.905   2.042  10.513  1.00  0.00           H  
ATOM   2218 2HH1 ARG A 140     -29.204   3.157  10.873  1.00  0.00           H  
ATOM   2219 1HH2 ARG A 140     -27.275   5.132  13.028  1.00  0.00           H  
ATOM   2220 2HH2 ARG A 140     -28.849   4.905  12.296  1.00  0.00           H  
ATOM   2221  N   GLU A 141     -21.007  -1.068   9.477  1.00  0.00           N  
ATOM   2222  CA  GLU A 141     -20.548  -2.371   8.964  1.00  0.00           C  
ATOM   2223  C   GLU A 141     -19.011  -2.555   8.988  1.00  0.00           C  
ATOM   2224  O   GLU A 141     -18.521  -3.585   8.521  1.00  0.00           O  
ATOM   2225  CB  GLU A 141     -21.057  -2.563   7.533  1.00  0.00           C  
ATOM   2226  CG  GLU A 141     -22.573  -2.610   7.407  1.00  0.00           C  
ATOM   2227  CD  GLU A 141     -23.035  -2.831   5.993  1.00  0.00           C  
ATOM   2228  OE1 GLU A 141     -22.203  -2.906   5.121  1.00  0.00           O  
ATOM   2229  OE2 GLU A 141     -24.222  -2.925   5.785  1.00  0.00           O1-
ATOM   2230  H   GLU A 141     -20.950  -0.271   8.859  1.00  0.00           H  
ATOM   2231  HA  GLU A 141     -20.959  -3.157   9.598  1.00  0.00           H  
ATOM   2232 1HB  GLU A 141     -20.694  -1.748   6.906  1.00  0.00           H  
ATOM   2233 2HB  GLU A 141     -20.658  -3.492   7.127  1.00  0.00           H  
ATOM   2234 1HG  GLU A 141     -22.954  -3.417   8.032  1.00  0.00           H  
ATOM   2235 2HG  GLU A 141     -22.987  -1.674   7.777  1.00  0.00           H  
ATOM   2236  N   ILE A 142     -18.240  -1.592   9.523  1.00  0.00           N  
ATOM   2237  CA  ILE A 142     -16.761  -1.615   9.507  1.00  0.00           C  
ATOM   2238  C   ILE A 142     -16.194  -1.483  10.940  1.00  0.00           C  
ATOM   2239  O   ILE A 142     -16.229  -0.384  11.500  1.00  0.00           O  
ATOM   2240  CB  ILE A 142     -16.201  -0.485   8.623  1.00  0.00           C  
ATOM   2241  CG1 ILE A 142     -16.777  -0.579   7.208  1.00  0.00           C  
ATOM   2242  CG2 ILE A 142     -14.682  -0.541   8.587  1.00  0.00           C  
ATOM   2243  CD1 ILE A 142     -16.284   0.504   6.275  1.00  0.00           C  
ATOM   2244  H   ILE A 142     -18.690  -0.782   9.940  1.00  0.00           H  
ATOM   2245  HA  ILE A 142     -16.435  -2.568   9.094  1.00  0.00           H  
ATOM   2246  HB  ILE A 142     -16.510   0.479   9.026  1.00  0.00           H  
ATOM   2247 1HG1 ILE A 142     -16.522  -1.546   6.775  1.00  0.00           H  
ATOM   2248 2HG1 ILE A 142     -17.865  -0.519   7.254  1.00  0.00           H  
ATOM   2249 1HG2 ILE A 142     -14.303   0.264   7.959  1.00  0.00           H  
ATOM   2250 2HG2 ILE A 142     -14.290  -0.427   9.597  1.00  0.00           H  
ATOM   2251 3HG2 ILE A 142     -14.363  -1.501   8.181  1.00  0.00           H  
ATOM   2252 1HD1 ILE A 142     -16.737   0.371   5.293  1.00  0.00           H  
ATOM   2253 2HD1 ILE A 142     -16.561   1.480   6.673  1.00  0.00           H  
ATOM   2254 3HD1 ILE A 142     -15.201   0.441   6.187  1.00  0.00           H  
ATOM   2255  N   PRO A 143     -15.657  -2.560  11.550  1.00  0.00           N  
ATOM   2256  CA  PRO A 143     -15.054  -2.520  12.886  1.00  0.00           C  
ATOM   2257  C   PRO A 143     -13.660  -1.870  12.887  1.00  0.00           C  
ATOM   2258  O   PRO A 143     -13.017  -1.727  11.843  1.00  0.00           O  
ATOM   2259  CB  PRO A 143     -14.980  -4.003  13.262  1.00  0.00           C  
ATOM   2260  CG  PRO A 143     -14.781  -4.701  11.960  1.00  0.00           C  
ATOM   2261  CD  PRO A 143     -15.641  -3.936  10.989  1.00  0.00           C  
ATOM   2262  HA  PRO A 143     -15.720  -1.970  13.567  1.00  0.00           H  
ATOM   2263 1HB  PRO A 143     -14.154  -4.172  13.968  1.00  0.00           H  
ATOM   2264 2HB  PRO A 143     -15.906  -4.308  13.773  1.00  0.00           H  
ATOM   2265 1HG  PRO A 143     -13.717  -4.690  11.682  1.00  0.00           H  
ATOM   2266 2HG  PRO A 143     -15.075  -5.757  12.046  1.00  0.00           H  
ATOM   2267 1HD  PRO A 143     -15.178  -3.959   9.992  1.00  0.00           H  
ATOM   2268 2HD  PRO A 143     -16.646  -4.381  10.961  1.00  0.00           H  
ATOM   2269  N   SER A 144     -13.171  -1.473  14.063  1.00  0.00           N  
ATOM   2270  CA  SER A 144     -11.951  -0.668  14.221  1.00  0.00           C  
ATOM   2271  C   SER A 144     -10.690  -1.312  13.638  1.00  0.00           C  
ATOM   2272  O   SER A 144      -9.914  -0.611  12.990  1.00  0.00           O  
ATOM   2273  CB  SER A 144     -11.724  -0.384  15.693  1.00  0.00           C  
ATOM   2274  OG  SER A 144     -11.563  -1.575  16.415  1.00  0.00           O  
ATOM   2275  H   SER A 144     -13.754  -1.587  14.890  1.00  0.00           H  
ATOM   2276  HA  SER A 144     -12.088   0.276  13.691  1.00  0.00           H  
ATOM   2277 1HB  SER A 144     -10.838   0.238  15.812  1.00  0.00           H  
ATOM   2278 2HB  SER A 144     -12.572   0.173  16.090  1.00  0.00           H  
ATOM   2279  HG  SER A 144     -12.405  -1.737  16.849  1.00  0.00           H  
ATOM   2280  N   HIS A 145     -10.509  -2.633  13.766  1.00  0.00           N  
ATOM   2281  CA  HIS A 145      -9.366  -3.353  13.178  1.00  0.00           C  
ATOM   2282  C   HIS A 145      -9.380  -3.383  11.638  1.00  0.00           C  
ATOM   2283  O   HIS A 145      -8.348  -3.652  11.020  1.00  0.00           O  
ATOM   2284  CB  HIS A 145      -9.325  -4.790  13.707  1.00  0.00           C  
ATOM   2285  CG  HIS A 145     -10.446  -5.647  13.207  1.00  0.00           C  
ATOM   2286  CD2 HIS A 145     -11.698  -5.845  13.683  1.00  0.00           C  
ATOM   2287  ND1 HIS A 145     -10.338  -6.429  12.075  1.00  0.00           N  
ATOM   2288  CE1 HIS A 145     -11.477  -7.072  11.878  1.00  0.00           C  
ATOM   2289  NE2 HIS A 145     -12.317  -6.735  12.839  1.00  0.00           N  
ATOM   2290  H   HIS A 145     -11.180  -3.158  14.315  1.00  0.00           H  
ATOM   2291  HA  HIS A 145      -8.439  -2.856  13.461  1.00  0.00           H  
ATOM   2292 1HB  HIS A 145      -8.383  -5.258  13.418  1.00  0.00           H  
ATOM   2293 2HB  HIS A 145      -9.364  -4.779  14.796  1.00  0.00           H  
ATOM   2294  HD1 HIS A 145      -9.511  -6.566  11.529  1.00  0.00           H  
ATOM   2295  HD2 HIS A 145     -12.235  -5.447  14.544  1.00  0.00           H  
ATOM   2296  HE1 HIS A 145     -11.593  -7.745  11.030  1.00  0.00           H  
ATOM   2297  N   VAL A 146     -10.528  -3.094  11.016  1.00  0.00           N  
ATOM   2298  CA  VAL A 146     -10.667  -2.908   9.564  1.00  0.00           C  
ATOM   2299  C   VAL A 146     -10.534  -1.429   9.189  1.00  0.00           C  
ATOM   2300  O   VAL A 146      -9.778  -1.097   8.274  1.00  0.00           O  
ATOM   2301  CB  VAL A 146     -12.031  -3.437   9.081  1.00  0.00           C  
ATOM   2302  CG1 VAL A 146     -12.228  -3.131   7.604  1.00  0.00           C  
ATOM   2303  CG2 VAL A 146     -12.127  -4.933   9.340  1.00  0.00           C  
ATOM   2304  H   VAL A 146     -11.333  -2.886  11.595  1.00  0.00           H  
ATOM   2305  HA  VAL A 146      -9.878  -3.472   9.066  1.00  0.00           H  
ATOM   2306  HB  VAL A 146     -12.823  -2.922   9.625  1.00  0.00           H  
ATOM   2307 1HG1 VAL A 146     -13.197  -3.512   7.280  1.00  0.00           H  
ATOM   2308 2HG1 VAL A 146     -12.191  -2.053   7.448  1.00  0.00           H  
ATOM   2309 3HG1 VAL A 146     -11.439  -3.610   7.025  1.00  0.00           H  
ATOM   2310 1HG2 VAL A 146     -13.094  -5.300   8.997  1.00  0.00           H  
ATOM   2311 2HG2 VAL A 146     -11.331  -5.447   8.801  1.00  0.00           H  
ATOM   2312 3HG2 VAL A 146     -12.025  -5.125  10.409  1.00  0.00           H  
ATOM   2313  N   LEU A 147     -11.219  -0.523   9.898  1.00  0.00           N  
ATOM   2314  CA  LEU A 147     -11.213   0.910   9.578  1.00  0.00           C  
ATOM   2315  C   LEU A 147      -9.826   1.556   9.769  1.00  0.00           C  
ATOM   2316  O   LEU A 147      -9.451   2.428   8.983  1.00  0.00           O  
ATOM   2317  CB  LEU A 147     -12.241   1.639  10.452  1.00  0.00           C  
ATOM   2318  CG  LEU A 147     -12.586   3.070  10.021  1.00  0.00           C  
ATOM   2319  CD1 LEU A 147     -12.909   3.090   8.534  1.00  0.00           C  
ATOM   2320  CD2 LEU A 147     -13.760   3.580  10.844  1.00  0.00           C  
ATOM   2321  H   LEU A 147     -11.818  -0.852  10.650  1.00  0.00           H  
ATOM   2322  HA  LEU A 147     -11.488   1.031   8.531  1.00  0.00           H  
ATOM   2323 1HB  LEU A 147     -13.165   1.063  10.455  1.00  0.00           H  
ATOM   2324 2HB  LEU A 147     -11.861   1.682  11.473  1.00  0.00           H  
ATOM   2325  HG  LEU A 147     -11.722   3.716  10.183  1.00  0.00           H  
ATOM   2326 1HD1 LEU A 147     -13.154   4.106   8.228  1.00  0.00           H  
ATOM   2327 2HD1 LEU A 147     -12.046   2.738   7.969  1.00  0.00           H  
ATOM   2328 3HD1 LEU A 147     -13.761   2.437   8.339  1.00  0.00           H  
ATOM   2329 1HD2 LEU A 147     -14.004   4.597  10.538  1.00  0.00           H  
ATOM   2330 2HD2 LEU A 147     -14.624   2.935  10.682  1.00  0.00           H  
ATOM   2331 3HD2 LEU A 147     -13.495   3.572  11.901  1.00  0.00           H  
ATOM   2332  N   SER A 148      -9.018   1.082  10.723  1.00  0.00           N  
ATOM   2333  CA  SER A 148      -7.610   1.488  10.851  1.00  0.00           C  
ATOM   2334  C   SER A 148      -6.812   1.141   9.585  1.00  0.00           C  
ATOM   2335  O   SER A 148      -6.152   2.008   9.014  1.00  0.00           O  
ATOM   2336  CB  SER A 148      -6.981   0.815  12.055  1.00  0.00           C  
ATOM   2337  OG  SER A 148      -5.652   1.228  12.224  1.00  0.00           O  
ATOM   2338  H   SER A 148      -9.368   0.377  11.366  1.00  0.00           H  
ATOM   2339  HA  SER A 148      -7.573   2.569  10.992  1.00  0.00           H  
ATOM   2340 1HB  SER A 148      -7.555   1.057  12.948  1.00  0.00           H  
ATOM   2341 2HB  SER A 148      -7.015  -0.266  11.928  1.00  0.00           H  
ATOM   2342  HG  SER A 148      -5.118   0.434  12.153  1.00  0.00           H  
ATOM   2343  N   LYS A 149      -6.939  -0.088   9.068  1.00  0.00           N  
ATOM   2344  CA  LYS A 149      -6.282  -0.540   7.830  1.00  0.00           C  
ATOM   2345  C   LYS A 149      -6.793   0.163   6.572  1.00  0.00           C  
ATOM   2346  O   LYS A 149      -5.990   0.446   5.689  1.00  0.00           O  
ATOM   2347  CB  LYS A 149      -6.453  -2.051   7.671  1.00  0.00           C  
ATOM   2348  CG  LYS A 149      -5.798  -2.878   8.769  1.00  0.00           C  
ATOM   2349  CD  LYS A 149      -4.282  -2.755   8.723  1.00  0.00           C  
ATOM   2350  CE  LYS A 149      -3.697  -3.548   7.563  1.00  0.00           C  
ATOM   2351  NZ  LYS A 149      -2.209  -3.509   7.557  1.00  0.00           N1+
ATOM   2352  H   LYS A 149      -7.474  -0.756   9.610  1.00  0.00           H  
ATOM   2353  HA  LYS A 149      -5.218  -0.310   7.899  1.00  0.00           H  
ATOM   2354 1HB  LYS A 149      -7.515  -2.298   7.655  1.00  0.00           H  
ATOM   2355 2HB  LYS A 149      -6.031  -2.367   6.717  1.00  0.00           H  
ATOM   2356 1HG  LYS A 149      -6.152  -2.537   9.742  1.00  0.00           H  
ATOM   2357 2HG  LYS A 149      -6.073  -3.926   8.649  1.00  0.00           H  
ATOM   2358 1HD  LYS A 149      -4.005  -1.706   8.611  1.00  0.00           H  
ATOM   2359 2HD  LYS A 149      -3.858  -3.128   9.655  1.00  0.00           H  
ATOM   2360 1HE  LYS A 149      -4.020  -4.586   7.632  1.00  0.00           H  
ATOM   2361 2HE  LYS A 149      -4.062  -3.139   6.621  1.00  0.00           H  
ATOM   2362 1HZ  LYS A 149      -1.861  -4.045   6.775  1.00  0.00           H  
ATOM   2363 2HZ  LYS A 149      -1.897  -2.551   7.476  1.00  0.00           H  
ATOM   2364 3HZ  LYS A 149      -1.858  -3.905   8.418  1.00  0.00           H  
ATOM   2365  N   VAL A 150      -8.068   0.547   6.514  1.00  0.00           N  
ATOM   2366  CA  VAL A 150      -8.592   1.452   5.469  1.00  0.00           C  
ATOM   2367  C   VAL A 150      -7.840   2.794   5.476  1.00  0.00           C  
ATOM   2368  O   VAL A 150      -7.351   3.236   4.437  1.00  0.00           O  
ATOM   2369  CB  VAL A 150     -10.095   1.709   5.684  1.00  0.00           C  
ATOM   2370  CG1 VAL A 150     -10.581   2.825   4.771  1.00  0.00           C  
ATOM   2371  CG2 VAL A 150     -10.880   0.429   5.435  1.00  0.00           C  
ATOM   2372  H   VAL A 150      -8.688   0.223   7.249  1.00  0.00           H  
ATOM   2373  HA  VAL A 150      -8.455   0.975   4.498  1.00  0.00           H  
ATOM   2374  HB  VAL A 150     -10.255   2.041   6.709  1.00  0.00           H  
ATOM   2375 1HG1 VAL A 150     -11.646   2.993   4.936  1.00  0.00           H  
ATOM   2376 2HG1 VAL A 150     -10.030   3.740   4.991  1.00  0.00           H  
ATOM   2377 3HG1 VAL A 150     -10.416   2.543   3.731  1.00  0.00           H  
ATOM   2378 1HG2 VAL A 150     -11.942   0.618   5.590  1.00  0.00           H  
ATOM   2379 2HG2 VAL A 150     -10.716   0.095   4.411  1.00  0.00           H  
ATOM   2380 3HG2 VAL A 150     -10.544  -0.342   6.127  1.00  0.00           H  
ATOM   2381  N   CYS A 151      -7.658   3.412   6.648  1.00  0.00           N  
ATOM   2382  CA  CYS A 151      -6.910   4.669   6.784  1.00  0.00           C  
ATOM   2383  C   CYS A 151      -5.407   4.509   6.467  1.00  0.00           C  
ATOM   2384  O   CYS A 151      -4.807   5.377   5.822  1.00  0.00           O  
ATOM   2385  CB  CYS A 151      -7.064   5.218   8.202  1.00  0.00           C  
ATOM   2386  SG  CYS A 151      -8.765   5.642   8.649  1.00  0.00           S  
ATOM   2387  H   CYS A 151      -8.074   3.010   7.480  1.00  0.00           H  
ATOM   2388  HA  CYS A 151      -7.319   5.393   6.079  1.00  0.00           H  
ATOM   2389 1HB  CYS A 151      -6.701   4.482   8.919  1.00  0.00           H  
ATOM   2390 2HB  CYS A 151      -6.453   6.113   8.314  1.00  0.00           H  
ATOM   2391  HG  CYS A 151      -9.250   4.411   8.535  1.00  0.00           H  
ATOM   2392  N   MET A 152      -4.797   3.376   6.840  1.00  0.00           N  
ATOM   2393  CA  MET A 152      -3.432   3.020   6.416  1.00  0.00           C  
ATOM   2394  C   MET A 152      -3.337   2.874   4.892  1.00  0.00           C  
ATOM   2395  O   MET A 152      -2.388   3.381   4.302  1.00  0.00           O  
ATOM   2396  CB  MET A 152      -2.987   1.729   7.100  1.00  0.00           C  
ATOM   2397  CG  MET A 152      -2.759   1.857   8.600  1.00  0.00           C  
ATOM   2398  SD  MET A 152      -2.239   0.306   9.359  1.00  0.00           S  
ATOM   2399  CE  MET A 152      -2.271   0.751  11.093  1.00  0.00           C  
ATOM   2400  H   MET A 152      -5.310   2.732   7.436  1.00  0.00           H  
ATOM   2401  HA  MET A 152      -2.758   3.824   6.711  1.00  0.00           H  
ATOM   2402 1HB  MET A 152      -3.738   0.957   6.942  1.00  0.00           H  
ATOM   2403 2HB  MET A 152      -2.057   1.380   6.649  1.00  0.00           H  
ATOM   2404 1HG  MET A 152      -1.992   2.607   8.788  1.00  0.00           H  
ATOM   2405 2HG  MET A 152      -3.681   2.184   9.081  1.00  0.00           H  
ATOM   2406 1HE  MET A 152      -1.972  -0.108  11.695  1.00  0.00           H  
ATOM   2407 2HE  MET A 152      -1.580   1.577  11.270  1.00  0.00           H  
ATOM   2408 3HE  MET A 152      -3.279   1.056  11.373  1.00  0.00           H  
ATOM   2409  N   TYR A 153      -4.319   2.249   4.234  1.00  0.00           N  
ATOM   2410  CA  TYR A 153      -4.346   2.141   2.772  1.00  0.00           C  
ATOM   2411  C   TYR A 153      -4.470   3.512   2.092  1.00  0.00           C  
ATOM   2412  O   TYR A 153      -3.720   3.790   1.160  1.00  0.00           O  
ATOM   2413  CB  TYR A 153      -5.494   1.230   2.332  1.00  0.00           C  
ATOM   2414  CG  TYR A 153      -5.657   1.134   0.831  1.00  0.00           C  
ATOM   2415  CD1 TYR A 153      -4.847   0.279   0.099  1.00  0.00           C  
ATOM   2416  CD2 TYR A 153      -6.616   1.902   0.187  1.00  0.00           C  
ATOM   2417  CE1 TYR A 153      -4.995   0.191  -1.271  1.00  0.00           C  
ATOM   2418  CE2 TYR A 153      -6.764   1.815  -1.184  1.00  0.00           C  
ATOM   2419  CZ  TYR A 153      -5.958   0.963  -1.911  1.00  0.00           C  
ATOM   2420  OH  TYR A 153      -6.106   0.876  -3.277  1.00  0.00           O  
ATOM   2421  H   TYR A 153      -5.067   1.806   4.760  1.00  0.00           H  
ATOM   2422  HA  TYR A 153      -3.404   1.704   2.440  1.00  0.00           H  
ATOM   2423 1HB  TYR A 153      -5.331   0.224   2.721  1.00  0.00           H  
ATOM   2424 2HB  TYR A 153      -6.430   1.596   2.752  1.00  0.00           H  
ATOM   2425  HD1 TYR A 153      -4.093  -0.325   0.606  1.00  0.00           H  
ATOM   2426  HD2 TYR A 153      -7.251   2.576   0.762  1.00  0.00           H  
ATOM   2427  HE1 TYR A 153      -4.360  -0.482  -1.847  1.00  0.00           H  
ATOM   2428  HE2 TYR A 153      -7.517   2.419  -1.690  1.00  0.00           H  
ATOM   2429  HH  TYR A 153      -5.464   0.256  -3.629  1.00  0.00           H  
ATOM   2430  N   PHE A 154      -5.332   4.409   2.587  1.00  0.00           N  
ATOM   2431  CA  PHE A 154      -5.397   5.792   2.088  1.00  0.00           C  
ATOM   2432  C   PHE A 154      -4.034   6.497   2.222  1.00  0.00           C  
ATOM   2433  O   PHE A 154      -3.554   7.116   1.273  1.00  0.00           O  
ATOM   2434  CB  PHE A 154      -6.464   6.583   2.847  1.00  0.00           C  
ATOM   2435  CG  PHE A 154      -7.859   6.064   2.649  1.00  0.00           C  
ATOM   2436  CD1 PHE A 154      -8.124   5.094   1.692  1.00  0.00           C  
ATOM   2437  CD2 PHE A 154      -8.910   6.542   3.417  1.00  0.00           C  
ATOM   2438  CE1 PHE A 154      -9.408   4.615   1.509  1.00  0.00           C  
ATOM   2439  CE2 PHE A 154     -10.193   6.064   3.238  1.00  0.00           C  
ATOM   2440  CZ  PHE A 154     -10.442   5.099   2.282  1.00  0.00           C  
ATOM   2441  H   PHE A 154      -5.974   4.118   3.319  1.00  0.00           H  
ATOM   2442  HA  PHE A 154      -5.667   5.766   1.031  1.00  0.00           H  
ATOM   2443 1HB  PHE A 154      -6.242   6.564   3.913  1.00  0.00           H  
ATOM   2444 2HB  PHE A 154      -6.441   7.625   2.527  1.00  0.00           H  
ATOM   2445  HD1 PHE A 154      -7.306   4.710   1.082  1.00  0.00           H  
ATOM   2446  HD2 PHE A 154      -8.712   7.303   4.173  1.00  0.00           H  
ATOM   2447  HE1 PHE A 154      -9.602   3.854   0.754  1.00  0.00           H  
ATOM   2448  HE2 PHE A 154     -11.009   6.448   3.849  1.00  0.00           H  
ATOM   2449  HZ  PHE A 154     -11.453   4.723   2.138  1.00  0.00           H  
ATOM   2450  N   THR A 155      -3.368   6.337   3.371  1.00  0.00           N  
ATOM   2451  CA  THR A 155      -2.028   6.896   3.637  1.00  0.00           C  
ATOM   2452  C   THR A 155      -0.971   6.328   2.675  1.00  0.00           C  
ATOM   2453  O   THR A 155      -0.200   7.079   2.076  1.00  0.00           O  
ATOM   2454  CB  THR A 155      -1.596   6.625   5.090  1.00  0.00           C  
ATOM   2455  CG2 THR A 155      -0.209   7.195   5.349  1.00  0.00           C  
ATOM   2456  OG1 THR A 155      -2.533   7.230   5.991  1.00  0.00           O  
ATOM   2457  H   THR A 155      -3.826   5.811   4.106  1.00  0.00           H  
ATOM   2458  HA  THR A 155      -2.067   7.975   3.485  1.00  0.00           H  
ATOM   2459  HB  THR A 155      -1.581   5.550   5.271  1.00  0.00           H  
ATOM   2460  HG1 THR A 155      -3.311   6.672   6.063  1.00  0.00           H  
ATOM   2461 1HG2 THR A 155       0.080   6.994   6.381  1.00  0.00           H  
ATOM   2462 2HG2 THR A 155       0.508   6.729   4.674  1.00  0.00           H  
ATOM   2463 3HG2 THR A 155      -0.221   8.271   5.179  1.00  0.00           H  
ATOM   2464  N   TYR A 156      -0.973   5.007   2.465  1.00  0.00           N  
ATOM   2465  CA  TYR A 156      -0.130   4.280   1.509  1.00  0.00           C  
ATOM   2466  C   TYR A 156      -0.353   4.739   0.058  1.00  0.00           C  
ATOM   2467  O   TYR A 156       0.603   5.140  -0.607  1.00  0.00           O  
ATOM   2468  CB  TYR A 156      -0.382   2.775   1.627  1.00  0.00           C  
ATOM   2469  CG  TYR A 156       0.211   1.966   0.495  1.00  0.00           C  
ATOM   2470  CD1 TYR A 156       1.426   1.319   0.667  1.00  0.00           C  
ATOM   2471  CD2 TYR A 156      -0.460   1.872  -0.715  1.00  0.00           C  
ATOM   2472  CE1 TYR A 156       1.967   0.579  -0.367  1.00  0.00           C  
ATOM   2473  CE2 TYR A 156       0.082   1.132  -1.749  1.00  0.00           C  
ATOM   2474  CZ  TYR A 156       1.289   0.489  -1.577  1.00  0.00           C  
ATOM   2475  OH  TYR A 156       1.828  -0.248  -2.607  1.00  0.00           O  
ATOM   2476  H   TYR A 156      -1.622   4.451   3.014  1.00  0.00           H  
ATOM   2477  HA  TYR A 156       0.915   4.482   1.746  1.00  0.00           H  
ATOM   2478 1HB  TYR A 156       0.038   2.408   2.564  1.00  0.00           H  
ATOM   2479 2HB  TYR A 156      -1.455   2.587   1.653  1.00  0.00           H  
ATOM   2480  HD1 TYR A 156       1.953   1.393   1.618  1.00  0.00           H  
ATOM   2481  HD2 TYR A 156      -1.415   2.382  -0.851  1.00  0.00           H  
ATOM   2482  HE1 TYR A 156       2.921   0.071  -0.232  1.00  0.00           H  
ATOM   2483  HE2 TYR A 156      -0.445   1.059  -2.701  1.00  0.00           H  
ATOM   2484  HH  TYR A 156       2.643  -0.661  -2.312  1.00  0.00           H  
ATOM   2485  N   LYS A 157      -1.603   4.777  -0.421  1.00  0.00           N  
ATOM   2486  CA  LYS A 157      -1.942   5.193  -1.793  1.00  0.00           C  
ATOM   2487  C   LYS A 157      -1.499   6.628  -2.088  1.00  0.00           C  
ATOM   2488  O   LYS A 157      -0.931   6.871  -3.153  1.00  0.00           O  
ATOM   2489  CB  LYS A 157      -3.446   5.057  -2.033  1.00  0.00           C  
ATOM   2490  CG  LYS A 157      -3.893   5.413  -3.446  1.00  0.00           C  
ATOM   2491  CD  LYS A 157      -5.356   5.064  -3.667  1.00  0.00           C  
ATOM   2492  CE  LYS A 157      -5.812   5.448  -5.068  1.00  0.00           C  
ATOM   2493  NZ  LYS A 157      -7.237   5.093  -5.306  1.00  0.00           N1+
ATOM   2494  H   LYS A 157      -2.353   4.439   0.178  1.00  0.00           H  
ATOM   2495  HA  LYS A 157      -1.416   4.542  -2.492  1.00  0.00           H  
ATOM   2496 1HB  LYS A 157      -3.755   4.031  -1.833  1.00  0.00           H  
ATOM   2497 2HB  LYS A 157      -3.985   5.702  -1.340  1.00  0.00           H  
ATOM   2498 1HG  LYS A 157      -3.753   6.482  -3.613  1.00  0.00           H  
ATOM   2499 2HG  LYS A 157      -3.284   4.868  -4.167  1.00  0.00           H  
ATOM   2500 1HD  LYS A 157      -5.500   3.992  -3.528  1.00  0.00           H  
ATOM   2501 2HD  LYS A 157      -5.971   5.593  -2.939  1.00  0.00           H  
ATOM   2502 1HE  LYS A 157      -5.688   6.519  -5.209  1.00  0.00           H  
ATOM   2503 2HE  LYS A 157      -5.195   4.932  -5.804  1.00  0.00           H  
ATOM   2504 1HZ  LYS A 157      -7.500   5.363  -6.242  1.00  0.00           H  
ATOM   2505 2HZ  LYS A 157      -7.361   4.097  -5.194  1.00  0.00           H  
ATOM   2506 3HZ  LYS A 157      -7.822   5.581  -4.640  1.00  0.00           H  
ATOM   2507  N   VAL A 158      -1.686   7.553  -1.144  1.00  0.00           N  
ATOM   2508  CA  VAL A 158      -1.248   8.958  -1.272  1.00  0.00           C  
ATOM   2509  C   VAL A 158       0.276   9.074  -1.452  1.00  0.00           C  
ATOM   2510  O   VAL A 158       0.723   9.852  -2.297  1.00  0.00           O  
ATOM   2511  CB  VAL A 158      -1.670   9.760  -0.027  1.00  0.00           C  
ATOM   2512  CG1 VAL A 158      -0.956  11.103   0.009  1.00  0.00           C  
ATOM   2513  CG2 VAL A 158      -3.179   9.952  -0.022  1.00  0.00           C  
ATOM   2514  H   VAL A 158      -2.188   7.277  -0.306  1.00  0.00           H  
ATOM   2515  HA  VAL A 158      -1.729   9.392  -2.150  1.00  0.00           H  
ATOM   2516  HB  VAL A 158      -1.370   9.212   0.866  1.00  0.00           H  
ATOM   2517 1HG1 VAL A 158      -1.266  11.657   0.896  1.00  0.00           H  
ATOM   2518 2HG1 VAL A 158       0.121  10.941   0.041  1.00  0.00           H  
ATOM   2519 3HG1 VAL A 158      -1.212  11.675  -0.883  1.00  0.00           H  
ATOM   2520 1HG2 VAL A 158      -3.471  10.519   0.862  1.00  0.00           H  
ATOM   2521 2HG2 VAL A 158      -3.480  10.495  -0.918  1.00  0.00           H  
ATOM   2522 3HG2 VAL A 158      -3.670   8.978  -0.006  1.00  0.00           H  
ATOM   2523  N   ARG A 159       1.081   8.277  -0.729  1.00  0.00           N  
ATOM   2524  CA  ARG A 159       2.549   8.248  -0.898  1.00  0.00           C  
ATOM   2525  C   ARG A 159       3.000   7.526  -2.175  1.00  0.00           C  
ATOM   2526  O   ARG A 159       3.944   7.983  -2.821  1.00  0.00           O  
ATOM   2527  CB  ARG A 159       3.201   7.573   0.300  1.00  0.00           C  
ATOM   2528  CG  ARG A 159       4.717   7.478   0.233  1.00  0.00           C  
ATOM   2529  CD  ARG A 159       5.352   8.821   0.254  1.00  0.00           C  
ATOM   2530  NE  ARG A 159       6.804   8.735   0.219  1.00  0.00           N  
ATOM   2531  CZ  ARG A 159       7.627   9.783   0.021  1.00  0.00           C  
ATOM   2532  NH1 ARG A 159       7.129  10.986  -0.157  1.00  0.00           N1+
ATOM   2533  NH2 ARG A 159       8.936   9.601   0.007  1.00  0.00           N  
ATOM   2534  H   ARG A 159       0.659   7.669  -0.033  1.00  0.00           H  
ATOM   2535  HA  ARG A 159       2.910   9.275  -0.962  1.00  0.00           H  
ATOM   2536 1HB  ARG A 159       2.943   8.115   1.208  1.00  0.00           H  
ATOM   2537 2HB  ARG A 159       2.812   6.559   0.402  1.00  0.00           H  
ATOM   2538 1HG  ARG A 159       5.084   6.912   1.090  1.00  0.00           H  
ATOM   2539 2HG  ARG A 159       5.011   6.973  -0.688  1.00  0.00           H  
ATOM   2540 1HD  ARG A 159       5.023   9.392  -0.614  1.00  0.00           H  
ATOM   2541 2HD  ARG A 159       5.064   9.346   1.163  1.00  0.00           H  
ATOM   2542  HE  ARG A 159       7.224   7.824   0.352  1.00  0.00           H  
ATOM   2543 1HH1 ARG A 159       6.128  11.126  -0.146  1.00  0.00           H  
ATOM   2544 2HH1 ARG A 159       7.747  11.771  -0.305  1.00  0.00           H  
ATOM   2545 1HH2 ARG A 159       9.319   8.675   0.144  1.00  0.00           H  
ATOM   2546 2HH2 ARG A 159       9.553  10.385  -0.141  1.00  0.00           H  
ATOM   2547  N   TYR A 160       2.401   6.382  -2.509  1.00  0.00           N  
ATOM   2548  CA  TYR A 160       2.965   5.462  -3.510  1.00  0.00           C  
ATOM   2549  C   TYR A 160       2.355   5.539  -4.919  1.00  0.00           C  
ATOM   2550  O   TYR A 160       2.952   5.003  -5.854  1.00  0.00           O  
ATOM   2551  CB  TYR A 160       2.846   4.027  -2.992  1.00  0.00           C  
ATOM   2552  CG  TYR A 160       3.672   3.754  -1.755  1.00  0.00           C  
ATOM   2553  CD1 TYR A 160       3.044   3.465  -0.552  1.00  0.00           C  
ATOM   2554  CD2 TYR A 160       5.056   3.791  -1.824  1.00  0.00           C  
ATOM   2555  CE1 TYR A 160       3.799   3.216   0.578  1.00  0.00           C  
ATOM   2556  CE2 TYR A 160       5.811   3.541  -0.693  1.00  0.00           C  
ATOM   2557  CZ  TYR A 160       5.186   3.255   0.503  1.00  0.00           C  
ATOM   2558  OH  TYR A 160       5.938   3.006   1.629  1.00  0.00           O  
ATOM   2559  H   TYR A 160       1.675   6.029  -1.891  1.00  0.00           H  
ATOM   2560  HA  TYR A 160       4.018   5.708  -3.652  1.00  0.00           H  
ATOM   2561 1HB  TYR A 160       1.802   3.809  -2.760  1.00  0.00           H  
ATOM   2562 2HB  TYR A 160       3.159   3.332  -3.771  1.00  0.00           H  
ATOM   2563  HD1 TYR A 160       1.956   3.436  -0.498  1.00  0.00           H  
ATOM   2564  HD2 TYR A 160       5.549   4.018  -2.769  1.00  0.00           H  
ATOM   2565  HE1 TYR A 160       3.306   2.989   1.523  1.00  0.00           H  
ATOM   2566  HE2 TYR A 160       6.899   3.573  -0.747  1.00  0.00           H  
ATOM   2567  HH  TYR A 160       5.359   2.735   2.345  1.00  0.00           H  
ATOM   2568  N   THR A 161       1.239   6.246  -5.126  1.00  0.00           N  
ATOM   2569  CA  THR A 161       0.695   6.480  -6.483  1.00  0.00           C  
ATOM   2570  C   THR A 161       1.720   7.226  -7.355  1.00  0.00           C  
ATOM   2571  O   THR A 161       2.173   8.312  -6.990  1.00  0.00           O  
ATOM   2572  CB  THR A 161      -0.620   7.279  -6.431  1.00  0.00           C  
ATOM   2573  CG2 THR A 161      -1.174   7.486  -7.832  1.00  0.00           C  
ATOM   2574  OG1 THR A 161      -1.582   6.569  -5.640  1.00  0.00           O  
ATOM   2575  H   THR A 161       0.780   6.675  -4.330  1.00  0.00           H  
ATOM   2576  HA  THR A 161       0.488   5.514  -6.944  1.00  0.00           H  
ATOM   2577  HB  THR A 161      -0.438   8.251  -5.971  1.00  0.00           H  
ATOM   2578  HG1 THR A 161      -1.246   6.464  -4.747  1.00  0.00           H  
ATOM   2579 1HG2 THR A 161      -2.104   8.053  -7.776  1.00  0.00           H  
ATOM   2580 2HG2 THR A 161      -0.450   8.035  -8.432  1.00  0.00           H  
ATOM   2581 3HG2 THR A 161      -1.368   6.518  -8.293  1.00  0.00           H  
ATOM   2582  N   ASN A 162       2.092   6.638  -8.502  1.00  0.00           N  
ATOM   2583  CA  ASN A 162       3.110   7.148  -9.441  1.00  0.00           C  
ATOM   2584  C   ASN A 162       4.495   7.421  -8.797  1.00  0.00           C  
ATOM   2585  O   ASN A 162       5.222   8.322  -9.225  1.00  0.00           O  
ATOM   2586  CB  ASN A 162       2.594   8.407 -10.113  1.00  0.00           C  
ATOM   2587  CG  ASN A 162       1.341   8.166 -10.908  1.00  0.00           C  
ATOM   2588  ND2 ASN A 162       0.524   9.181 -11.033  1.00  0.00           N  
ATOM   2589  OD1 ASN A 162       1.113   7.059 -11.410  1.00  0.00           O  
ATOM   2590  H   ASN A 162       1.665   5.751  -8.739  1.00  0.00           H  
ATOM   2591  HA  ASN A 162       3.292   6.387 -10.201  1.00  0.00           H  
ATOM   2592 1HB  ASN A 162       2.390   9.166  -9.357  1.00  0.00           H  
ATOM   2593 2HB  ASN A 162       3.361   8.805 -10.777  1.00  0.00           H  
ATOM   2594 1HD2 ASN A 162      -0.325   9.079 -11.552  1.00  0.00           H  
ATOM   2595 2HD2 ASN A 162       0.749  10.058 -10.611  1.00  0.00           H  
ATOM   2596  N   SER A 163       4.866   6.661  -7.756  1.00  0.00           N  
ATOM   2597  CA  SER A 163       6.124   6.840  -7.007  1.00  0.00           C  
ATOM   2598  C   SER A 163       7.381   6.629  -7.865  1.00  0.00           C  
ATOM   2599  O   SER A 163       7.463   5.677  -8.646  1.00  0.00           O  
ATOM   2600  CB  SER A 163       6.156   5.883  -5.831  1.00  0.00           C  
ATOM   2601  OG  SER A 163       7.388   5.944  -5.168  1.00  0.00           O  
ATOM   2602  H   SER A 163       4.223   5.942  -7.442  1.00  0.00           H  
ATOM   2603  HA  SER A 163       6.162   7.864  -6.634  1.00  0.00           H  
ATOM   2604 1HB  SER A 163       5.353   6.132  -5.138  1.00  0.00           H  
ATOM   2605 2HB  SER A 163       5.979   4.868  -6.184  1.00  0.00           H  
ATOM   2606  HG  SER A 163       7.905   5.205  -5.500  1.00  0.00           H  
ATOM   2607  N   SER A 164       8.381   7.498  -7.682  1.00  0.00           N  
ATOM   2608  CA  SER A 164       9.722   7.366  -8.275  1.00  0.00           C  
ATOM   2609  C   SER A 164      10.576   6.307  -7.557  1.00  0.00           C  
ATOM   2610  O   SER A 164      11.328   5.577  -8.206  1.00  0.00           O  
ATOM   2611  CB  SER A 164      10.435   8.704  -8.238  1.00  0.00           C  
ATOM   2612  OG  SER A 164      10.666   9.113  -6.918  1.00  0.00           O  
ATOM   2613  H   SER A 164       8.238   8.271  -7.045  1.00  0.00           H  
ATOM   2614  HA  SER A 164       9.612   7.052  -9.314  1.00  0.00           H  
ATOM   2615 1HB  SER A 164      11.383   8.625  -8.768  1.00  0.00           H  
ATOM   2616 2HB  SER A 164       9.832   9.451  -8.753  1.00  0.00           H  
ATOM   2617  HG  SER A 164      11.580   8.890  -6.727  1.00  0.00           H  
ATOM   2618  N   THR A 165      10.435   6.183  -6.230  1.00  0.00           N  
ATOM   2619  CA  THR A 165      11.019   5.093  -5.426  1.00  0.00           C  
ATOM   2620  C   THR A 165      10.200   3.806  -5.576  1.00  0.00           C  
ATOM   2621  O   THR A 165       8.998   3.863  -5.849  1.00  0.00           O  
ATOM   2622  CB  THR A 165      11.106   5.479  -3.938  1.00  0.00           C  
ATOM   2623  CG2 THR A 165      11.917   6.754  -3.764  1.00  0.00           C  
ATOM   2624  OG1 THR A 165       9.786   5.682  -3.417  1.00  0.00           O  
ATOM   2625  H   THR A 165       9.828   6.842  -5.759  1.00  0.00           H  
ATOM   2626  HA  THR A 165      12.029   4.899  -5.788  1.00  0.00           H  
ATOM   2627  HB  THR A 165      11.583   4.674  -3.380  1.00  0.00           H  
ATOM   2628  HG1 THR A 165       9.388   4.832  -3.216  1.00  0.00           H  
ATOM   2629 1HG2 THR A 165      11.968   7.012  -2.707  1.00  0.00           H  
ATOM   2630 2HG2 THR A 165      12.924   6.600  -4.150  1.00  0.00           H  
ATOM   2631 3HG2 THR A 165      11.440   7.566  -4.313  1.00  0.00           H  
ATOM   2632  N   GLU A 166      10.826   2.649  -5.335  1.00  0.00           N  
ATOM   2633  CA  GLU A 166      10.174   1.328  -5.372  1.00  0.00           C  
ATOM   2634  C   GLU A 166       8.929   1.267  -4.462  1.00  0.00           C  
ATOM   2635  O   GLU A 166       8.992   1.617  -3.280  1.00  0.00           O  
ATOM   2636  CB  GLU A 166      11.168   0.240  -4.959  1.00  0.00           C  
ATOM   2637  CG  GLU A 166      10.596  -1.170  -4.966  1.00  0.00           C  
ATOM   2638  CD  GLU A 166      11.613  -2.217  -4.606  1.00  0.00           C  
ATOM   2639  OE1 GLU A 166      12.776  -1.996  -4.850  1.00  0.00           O  
ATOM   2640  OE2 GLU A 166      11.228  -3.238  -4.087  1.00  0.00           O1-
ATOM   2641  H   GLU A 166      11.812   2.673  -5.106  1.00  0.00           H  
ATOM   2642  HA  GLU A 166       9.844   1.134  -6.393  1.00  0.00           H  
ATOM   2643 1HB  GLU A 166      12.026   0.256  -5.631  1.00  0.00           H  
ATOM   2644 2HB  GLU A 166      11.536   0.446  -3.953  1.00  0.00           H  
ATOM   2645 1HG  GLU A 166       9.772  -1.221  -4.255  1.00  0.00           H  
ATOM   2646 2HG  GLU A 166      10.198  -1.384  -5.957  1.00  0.00           H  
ATOM   2647  N   ILE A 167       7.797   0.817  -5.019  1.00  0.00           N  
ATOM   2648  CA  ILE A 167       6.515   0.684  -4.306  1.00  0.00           C  
ATOM   2649  C   ILE A 167       6.514  -0.626  -3.486  1.00  0.00           C  
ATOM   2650  O   ILE A 167       6.674  -1.697  -4.083  1.00  0.00           O  
ATOM   2651  CB  ILE A 167       5.327   0.694  -5.285  1.00  0.00           C  
ATOM   2652  CG1 ILE A 167       5.236   2.044  -6.000  1.00  0.00           C  
ATOM   2653  CG2 ILE A 167       4.030   0.388  -4.551  1.00  0.00           C  
ATOM   2654  CD1 ILE A 167       4.258   2.059  -7.154  1.00  0.00           C  
ATOM   2655  H   ILE A 167       7.819   0.536  -5.989  1.00  0.00           H  
ATOM   2656  HA  ILE A 167       6.406   1.531  -3.629  1.00  0.00           H  
ATOM   2657  HB  ILE A 167       5.485  -0.061  -6.056  1.00  0.00           H  
ATOM   2658 1HG1 ILE A 167       4.937   2.813  -5.289  1.00  0.00           H  
ATOM   2659 2HG1 ILE A 167       6.218   2.320  -6.384  1.00  0.00           H  
ATOM   2660 1HG2 ILE A 167       3.201   0.399  -5.258  1.00  0.00           H  
ATOM   2661 2HG2 ILE A 167       4.098  -0.596  -4.089  1.00  0.00           H  
ATOM   2662 3HG2 ILE A 167       3.861   1.140  -3.782  1.00  0.00           H  
ATOM   2663 1HD1 ILE A 167       4.250   3.050  -7.610  1.00  0.00           H  
ATOM   2664 2HD1 ILE A 167       4.560   1.321  -7.896  1.00  0.00           H  
ATOM   2665 3HD1 ILE A 167       3.261   1.821  -6.787  1.00  0.00           H  
ATOM   2666  N   PRO A 168       6.333  -0.582  -2.150  1.00  0.00           N  
ATOM   2667  CA  PRO A 168       6.231  -1.776  -1.313  1.00  0.00           C  
ATOM   2668  C   PRO A 168       4.833  -2.409  -1.383  1.00  0.00           C  
ATOM   2669  O   PRO A 168       3.855  -1.775  -1.788  1.00  0.00           O  
ATOM   2670  CB  PRO A 168       6.534  -1.232   0.087  1.00  0.00           C  
ATOM   2671  CG  PRO A 168       5.977   0.150   0.071  1.00  0.00           C  
ATOM   2672  CD  PRO A 168       6.221   0.636  -1.334  1.00  0.00           C  
ATOM   2673  HA  PRO A 168       6.992  -2.505  -1.628  1.00  0.00           H  
ATOM   2674 1HB  PRO A 168       6.066  -1.872   0.849  1.00  0.00           H  
ATOM   2675 2HB  PRO A 168       7.618  -1.253   0.272  1.00  0.00           H  
ATOM   2676 1HG  PRO A 168       4.909   0.132   0.334  1.00  0.00           H  
ATOM   2677 2HG  PRO A 168       6.479   0.772   0.826  1.00  0.00           H  
ATOM   2678 1HD  PRO A 168       5.364   1.241  -1.666  1.00  0.00           H  
ATOM   2679 2HD  PRO A 168       7.147   1.226  -1.362  1.00  0.00           H  
ATOM   2680  N   GLU A 169       4.718  -3.665  -0.953  1.00  0.00           N  
ATOM   2681  CA  GLU A 169       3.424  -4.343  -0.794  1.00  0.00           C  
ATOM   2682  C   GLU A 169       2.625  -3.756   0.387  1.00  0.00           C  
ATOM   2683  O   GLU A 169       3.203  -3.450   1.433  1.00  0.00           O  
ATOM   2684  CB  GLU A 169       3.634  -5.845  -0.586  1.00  0.00           C  
ATOM   2685  CG  GLU A 169       2.348  -6.650  -0.473  1.00  0.00           C  
ATOM   2686  CD  GLU A 169       2.592  -8.129  -0.352  1.00  0.00           C  
ATOM   2687  OE1 GLU A 169       3.729  -8.530  -0.409  1.00  0.00           O  
ATOM   2688  OE2 GLU A 169       1.639  -8.857  -0.203  1.00  0.00           O1-
ATOM   2689  H   GLU A 169       5.546  -4.136  -0.612  1.00  0.00           H  
ATOM   2690  HA  GLU A 169       2.841  -4.193  -1.703  1.00  0.00           H  
ATOM   2691 1HB  GLU A 169       4.210  -6.250  -1.419  1.00  0.00           H  
ATOM   2692 2HB  GLU A 169       4.213  -6.009   0.323  1.00  0.00           H  
ATOM   2693 1HG  GLU A 169       1.795  -6.311   0.404  1.00  0.00           H  
ATOM   2694 2HG  GLU A 169       1.733  -6.459  -1.351  1.00  0.00           H  
ATOM   2695  N   PHE A 170       1.296  -3.651   0.261  1.00  0.00           N  
ATOM   2696  CA  PHE A 170       0.416  -3.365   1.402  1.00  0.00           C  
ATOM   2697  C   PHE A 170       0.145  -4.653   2.218  1.00  0.00           C  
ATOM   2698  O   PHE A 170      -0.403  -5.608   1.652  1.00  0.00           O  
ATOM   2699  CB  PHE A 170      -0.905  -2.763   0.919  1.00  0.00           C  
ATOM   2700  CG  PHE A 170      -1.787  -2.268   2.030  1.00  0.00           C  
ATOM   2701  CD1 PHE A 170      -1.494  -1.085   2.692  1.00  0.00           C  
ATOM   2702  CD2 PHE A 170      -2.910  -2.984   2.415  1.00  0.00           C  
ATOM   2703  CE1 PHE A 170      -2.305  -0.628   3.714  1.00  0.00           C  
ATOM   2704  CE2 PHE A 170      -3.723  -2.529   3.436  1.00  0.00           C  
ATOM   2705  CZ  PHE A 170      -3.420  -1.350   4.086  1.00  0.00           C  
ATOM   2706  H   PHE A 170       0.866  -3.874  -0.627  1.00  0.00           H  
ATOM   2707  HA  PHE A 170       0.913  -2.642   2.050  1.00  0.00           H  
ATOM   2708 1HB  PHE A 170      -0.701  -1.930   0.249  1.00  0.00           H  
ATOM   2709 2HB  PHE A 170      -1.460  -3.510   0.353  1.00  0.00           H  
ATOM   2710  HD1 PHE A 170      -0.614  -0.514   2.397  1.00  0.00           H  
ATOM   2711  HD2 PHE A 170      -3.150  -3.915   1.902  1.00  0.00           H  
ATOM   2712  HE1 PHE A 170      -2.063   0.303   4.226  1.00  0.00           H  
ATOM   2713  HE2 PHE A 170      -4.604  -3.101   3.728  1.00  0.00           H  
ATOM   2714  HZ  PHE A 170      -4.058  -0.991   4.891  1.00  0.00           H  
ATOM   2715  N   PRO A 171       0.529  -4.735   3.510  1.00  0.00           N  
ATOM   2716  CA  PRO A 171       0.403  -5.957   4.309  1.00  0.00           C  
ATOM   2717  C   PRO A 171      -0.992  -6.105   4.939  1.00  0.00           C  
ATOM   2718  O   PRO A 171      -1.520  -5.163   5.533  1.00  0.00           O  
ATOM   2719  CB  PRO A 171       1.484  -5.770   5.378  1.00  0.00           C  
ATOM   2720  CG  PRO A 171       1.507  -4.300   5.621  1.00  0.00           C  
ATOM   2721  CD  PRO A 171       1.275  -3.692   4.263  1.00  0.00           C  
ATOM   2722  HA  PRO A 171       0.619  -6.829   3.674  1.00  0.00           H  
ATOM   2723 1HB  PRO A 171       1.227  -6.347   6.279  1.00  0.00           H  
ATOM   2724 2HB  PRO A 171       2.447  -6.157   5.012  1.00  0.00           H  
ATOM   2725 1HG  PRO A 171       0.729  -4.022   6.348  1.00  0.00           H  
ATOM   2726 2HG  PRO A 171       2.472  -4.001   6.059  1.00  0.00           H  
ATOM   2727 1HD  PRO A 171       0.669  -2.780   4.368  1.00  0.00           H  
ATOM   2728 2HD  PRO A 171       2.242  -3.463   3.793  1.00  0.00           H  
ATOM   2729  N   ILE A 172      -1.571  -7.307   4.847  1.00  0.00           N  
ATOM   2730  CA  ILE A 172      -2.911  -7.662   5.358  1.00  0.00           C  
ATOM   2731  C   ILE A 172      -2.840  -9.017   6.089  1.00  0.00           C  
ATOM   2732  O   ILE A 172      -2.278  -9.978   5.560  1.00  0.00           O  
ATOM   2733  CB  ILE A 172      -3.946  -7.734   4.220  1.00  0.00           C  
ATOM   2734  CG1 ILE A 172      -4.046  -6.384   3.505  1.00  0.00           C  
ATOM   2735  CG2 ILE A 172      -5.303  -8.156   4.762  1.00  0.00           C  
ATOM   2736  CD1 ILE A 172      -4.888  -6.421   2.248  1.00  0.00           C  
ATOM   2737  H   ILE A 172      -1.053  -8.045   4.387  1.00  0.00           H  
ATOM   2738  HA  ILE A 172      -3.229  -6.891   6.059  1.00  0.00           H  
ATOM   2739  HB  ILE A 172      -3.619  -8.460   3.477  1.00  0.00           H  
ATOM   2740 1HG1 ILE A 172      -4.475  -5.645   4.180  1.00  0.00           H  
ATOM   2741 2HG1 ILE A 172      -3.048  -6.039   3.236  1.00  0.00           H  
ATOM   2742 1HG2 ILE A 172      -6.022  -8.201   3.944  1.00  0.00           H  
ATOM   2743 2HG2 ILE A 172      -5.220  -9.138   5.225  1.00  0.00           H  
ATOM   2744 3HG2 ILE A 172      -5.641  -7.431   5.503  1.00  0.00           H  
ATOM   2745 1HD1 ILE A 172      -4.911  -5.428   1.798  1.00  0.00           H  
ATOM   2746 2HD1 ILE A 172      -4.455  -7.130   1.542  1.00  0.00           H  
ATOM   2747 3HD1 ILE A 172      -5.901  -6.729   2.499  1.00  0.00           H  
ATOM   2748  N   ALA A 173      -3.430  -9.107   7.286  1.00  0.00           N  
ATOM   2749  CA  ALA A 173      -3.542 -10.360   8.043  1.00  0.00           C  
ATOM   2750  C   ALA A 173      -4.704 -11.246   7.526  1.00  0.00           C  
ATOM   2751  O   ALA A 173      -5.790 -10.714   7.266  1.00  0.00           O  
ATOM   2752  CB  ALA A 173      -3.724 -10.057   9.523  1.00  0.00           C  
ATOM   2753  H   ALA A 173      -3.872  -8.286   7.675  1.00  0.00           H  
ATOM   2754  HA  ALA A 173      -2.619 -10.923   7.905  1.00  0.00           H  
ATOM   2755 1HB  ALA A 173      -3.793 -10.992  10.080  1.00  0.00           H  
ATOM   2756 2HB  ALA A 173      -2.871  -9.482   9.884  1.00  0.00           H  
ATOM   2757 3HB  ALA A 173      -4.637  -9.481   9.667  1.00  0.00           H  
ATOM   2758  N   PRO A 174      -4.554 -12.584   7.430  1.00  0.00           N  
ATOM   2759  CA  PRO A 174      -5.624 -13.488   6.987  1.00  0.00           C  
ATOM   2760  C   PRO A 174      -6.945 -13.336   7.754  1.00  0.00           C  
ATOM   2761  O   PRO A 174      -8.018 -13.414   7.157  1.00  0.00           O  
ATOM   2762  CB  PRO A 174      -5.002 -14.866   7.232  1.00  0.00           C  
ATOM   2763  CG  PRO A 174      -3.542 -14.650   7.028  1.00  0.00           C  
ATOM   2764  CD  PRO A 174      -3.273 -13.303   7.642  1.00  0.00           C  
ATOM   2765  HA  PRO A 174      -5.819 -13.321   5.917  1.00  0.00           H  
ATOM   2766 1HB  PRO A 174      -5.244 -15.213   8.248  1.00  0.00           H  
ATOM   2767 2HB  PRO A 174      -5.428 -15.601   6.533  1.00  0.00           H  
ATOM   2768 1HG  PRO A 174      -2.968 -15.457   7.507  1.00  0.00           H  
ATOM   2769 2HG  PRO A 174      -3.300 -14.682   5.955  1.00  0.00           H  
ATOM   2770 1HD  PRO A 174      -3.053 -13.426   8.713  1.00  0.00           H  
ATOM   2771 2HD  PRO A 174      -2.427 -12.825   7.125  1.00  0.00           H  
ATOM   2772  N   GLU A 175      -6.883 -13.072   9.063  1.00  0.00           N  
ATOM   2773  CA  GLU A 175      -8.055 -12.900   9.931  1.00  0.00           C  
ATOM   2774  C   GLU A 175      -8.894 -11.656   9.580  1.00  0.00           C  
ATOM   2775  O   GLU A 175     -10.118 -11.690   9.723  1.00  0.00           O  
ATOM   2776  CB  GLU A 175      -7.608 -12.817  11.392  1.00  0.00           C  
ATOM   2777  CG  GLU A 175      -7.018 -14.108  11.944  1.00  0.00           C  
ATOM   2778  CD  GLU A 175      -6.536 -13.972  13.360  1.00  0.00           C  
ATOM   2779  OE1 GLU A 175      -6.161 -12.888  13.739  1.00  0.00           O  
ATOM   2780  OE2 GLU A 175      -6.539 -14.954  14.065  1.00  0.00           O1-
ATOM   2781  H   GLU A 175      -5.967 -13.053   9.508  1.00  0.00           H  
ATOM   2782  HA  GLU A 175      -8.707 -13.765   9.808  1.00  0.00           H  
ATOM   2783 1HB  GLU A 175      -6.856 -12.034  11.499  1.00  0.00           H  
ATOM   2784 2HB  GLU A 175      -8.458 -12.543  12.017  1.00  0.00           H  
ATOM   2785 1HG  GLU A 175      -7.779 -14.888  11.904  1.00  0.00           H  
ATOM   2786 2HG  GLU A 175      -6.189 -14.416  11.310  1.00  0.00           H  
ATOM   2787  N   ILE A 176      -8.259 -10.573   9.101  1.00  0.00           N  
ATOM   2788  CA  ILE A 176      -8.958  -9.340   8.690  1.00  0.00           C  
ATOM   2789  C   ILE A 176      -9.319  -9.328   7.199  1.00  0.00           C  
ATOM   2790  O   ILE A 176     -10.221  -8.591   6.810  1.00  0.00           O  
ATOM   2791  CB  ILE A 176      -8.100  -8.101   9.007  1.00  0.00           C  
ATOM   2792  CG1 ILE A 176      -6.867  -8.060   8.100  1.00  0.00           C  
ATOM   2793  CG2 ILE A 176      -7.687  -8.100  10.471  1.00  0.00           C  
ATOM   2794  CD1 ILE A 176      -6.093  -6.764   8.181  1.00  0.00           C  
ATOM   2795  H   ILE A 176      -7.256 -10.622   8.976  1.00  0.00           H  
ATOM   2796  HA  ILE A 176      -9.891  -9.269   9.248  1.00  0.00           H  
ATOM   2797  HB  ILE A 176      -8.674  -7.199   8.800  1.00  0.00           H  
ATOM   2798 1HG1 ILE A 176      -6.195  -8.876   8.362  1.00  0.00           H  
ATOM   2799 2HG1 ILE A 176      -7.173  -8.208   7.064  1.00  0.00           H  
ATOM   2800 1HG2 ILE A 176      -7.081  -7.219  10.677  1.00  0.00           H  
ATOM   2801 2HG2 ILE A 176      -8.577  -8.084  11.100  1.00  0.00           H  
ATOM   2802 3HG2 ILE A 176      -7.108  -8.998  10.686  1.00  0.00           H  
ATOM   2803 1HD1 ILE A 176      -5.235  -6.810   7.511  1.00  0.00           H  
ATOM   2804 2HD1 ILE A 176      -6.738  -5.935   7.889  1.00  0.00           H  
ATOM   2805 3HD1 ILE A 176      -5.747  -6.611   9.203  1.00  0.00           H  
ATOM   2806  N   ALA A 177      -8.633 -10.107   6.353  1.00  0.00           N  
ATOM   2807  CA  ALA A 177      -8.675  -9.970   4.891  1.00  0.00           C  
ATOM   2808  C   ALA A 177     -10.090 -10.049   4.285  1.00  0.00           C  
ATOM   2809  O   ALA A 177     -10.425  -9.257   3.405  1.00  0.00           O  
ATOM   2810  CB  ALA A 177      -7.788 -11.033   4.259  1.00  0.00           C  
ATOM   2811  H   ALA A 177      -7.893 -10.681   6.740  1.00  0.00           H  
ATOM   2812  HA  ALA A 177      -8.295  -8.982   4.632  1.00  0.00           H  
ATOM   2813 1HB  ALA A 177      -7.794 -10.915   3.176  1.00  0.00           H  
ATOM   2814 2HB  ALA A 177      -6.769 -10.925   4.631  1.00  0.00           H  
ATOM   2815 3HB  ALA A 177      -8.165 -12.021   4.518  1.00  0.00           H  
ATOM   2816  N   LEU A 178     -10.937 -10.963   4.774  1.00  0.00           N  
ATOM   2817  CA  LEU A 178     -12.311 -11.135   4.280  1.00  0.00           C  
ATOM   2818  C   LEU A 178     -13.230  -9.961   4.676  1.00  0.00           C  
ATOM   2819  O   LEU A 178     -14.076  -9.536   3.891  1.00  0.00           O  
ATOM   2820  CB  LEU A 178     -12.895 -12.447   4.818  1.00  0.00           C  
ATOM   2821  CG  LEU A 178     -14.175 -12.938   4.128  1.00  0.00           C  
ATOM   2822  CD1 LEU A 178     -13.894 -13.184   2.653  1.00  0.00           C  
ATOM   2823  CD2 LEU A 178     -14.666 -14.206   4.811  1.00  0.00           C  
ATOM   2824  H   LEU A 178     -10.597 -11.587   5.495  1.00  0.00           H  
ATOM   2825  HA  LEU A 178     -12.284 -11.179   3.192  1.00  0.00           H  
ATOM   2826 1HB  LEU A 178     -12.144 -13.229   4.718  1.00  0.00           H  
ATOM   2827 2HB  LEU A 178     -13.118 -12.320   5.877  1.00  0.00           H  
ATOM   2828  HG  LEU A 178     -14.944 -12.168   4.197  1.00  0.00           H  
ATOM   2829 1HD1 LEU A 178     -14.802 -13.533   2.162  1.00  0.00           H  
ATOM   2830 2HD1 LEU A 178     -13.564 -12.257   2.185  1.00  0.00           H  
ATOM   2831 3HD1 LEU A 178     -13.115 -13.940   2.552  1.00  0.00           H  
ATOM   2832 1HD2 LEU A 178     -15.575 -14.554   4.321  1.00  0.00           H  
ATOM   2833 2HD2 LEU A 178     -13.898 -14.977   4.741  1.00  0.00           H  
ATOM   2834 3HD2 LEU A 178     -14.876 -13.997   5.860  1.00  0.00           H  
ATOM   2835  N   GLU A 179     -13.044  -9.390   5.868  1.00  0.00           N  
ATOM   2836  CA  GLU A 179     -13.781  -8.199   6.319  1.00  0.00           C  
ATOM   2837  C   GLU A 179     -13.273  -6.918   5.641  1.00  0.00           C  
ATOM   2838  O   GLU A 179     -14.069  -6.085   5.212  1.00  0.00           O  
ATOM   2839  CB  GLU A 179     -13.672  -8.054   7.839  1.00  0.00           C  
ATOM   2840  CG  GLU A 179     -14.315  -9.189   8.625  1.00  0.00           C  
ATOM   2841  CD  GLU A 179     -15.798  -9.288   8.404  1.00  0.00           C  
ATOM   2842  OE1 GLU A 179     -16.467  -8.292   8.537  1.00  0.00           O  
ATOM   2843  OE2 GLU A 179     -16.263 -10.361   8.101  1.00  0.00           O1-
ATOM   2844  H   GLU A 179     -12.306  -9.749   6.462  1.00  0.00           H  
ATOM   2845  HA  GLU A 179     -14.831  -8.320   6.052  1.00  0.00           H  
ATOM   2846 1HB  GLU A 179     -12.622  -8.002   8.125  1.00  0.00           H  
ATOM   2847 2HB  GLU A 179     -14.144  -7.123   8.150  1.00  0.00           H  
ATOM   2848 1HG  GLU A 179     -13.851 -10.129   8.331  1.00  0.00           H  
ATOM   2849 2HG  GLU A 179     -14.119  -9.036   9.686  1.00  0.00           H  
ATOM   2850  N   LEU A 180     -11.951  -6.786   5.474  1.00  0.00           N  
ATOM   2851  CA  LEU A 180     -11.311  -5.684   4.753  1.00  0.00           C  
ATOM   2852  C   LEU A 180     -11.692  -5.680   3.263  1.00  0.00           C  
ATOM   2853  O   LEU A 180     -11.889  -4.607   2.698  1.00  0.00           O  
ATOM   2854  CB  LEU A 180      -9.787  -5.780   4.897  1.00  0.00           C  
ATOM   2855  CG  LEU A 180      -8.997  -4.544   4.449  1.00  0.00           C  
ATOM   2856  CD1 LEU A 180      -9.457  -3.330   5.247  1.00  0.00           C  
ATOM   2857  CD2 LEU A 180      -7.509  -4.794   4.643  1.00  0.00           C  
ATOM   2858  H   LEU A 180     -11.353  -7.501   5.876  1.00  0.00           H  
ATOM   2859  HA  LEU A 180     -11.648  -4.744   5.189  1.00  0.00           H  
ATOM   2860 1HB  LEU A 180      -9.548  -5.966   5.942  1.00  0.00           H  
ATOM   2861 2HB  LEU A 180      -9.435  -6.629   4.309  1.00  0.00           H  
ATOM   2862  HG  LEU A 180      -9.197  -4.346   3.396  1.00  0.00           H  
ATOM   2863 1HD1 LEU A 180      -8.896  -2.452   4.929  1.00  0.00           H  
ATOM   2864 2HD1 LEU A 180     -10.520  -3.164   5.074  1.00  0.00           H  
ATOM   2865 3HD1 LEU A 180      -9.284  -3.507   6.308  1.00  0.00           H  
ATOM   2866 1HD2 LEU A 180      -6.948  -3.915   4.325  1.00  0.00           H  
ATOM   2867 2HD2 LEU A 180      -7.307  -4.991   5.696  1.00  0.00           H  
ATOM   2868 3HD2 LEU A 180      -7.204  -5.655   4.049  1.00  0.00           H  
ATOM   2869  N   LEU A 181     -11.916  -6.855   2.656  1.00  0.00           N  
ATOM   2870  CA  LEU A 181     -12.520  -6.990   1.325  1.00  0.00           C  
ATOM   2871  C   LEU A 181     -13.934  -6.391   1.269  1.00  0.00           C  
ATOM   2872  O   LEU A 181     -14.212  -5.554   0.413  1.00  0.00           O  
ATOM   2873  CB  LEU A 181     -12.573  -8.469   0.923  1.00  0.00           C  
ATOM   2874  CG  LEU A 181     -13.256  -8.770  -0.418  1.00  0.00           C  
ATOM   2875  CD1 LEU A 181     -12.522  -8.044  -1.537  1.00  0.00           C  
ATOM   2876  CD2 LEU A 181     -13.267 -10.273  -0.656  1.00  0.00           C  
ATOM   2877  H   LEU A 181     -11.652  -7.702   3.149  1.00  0.00           H  
ATOM   2878  HA  LEU A 181     -11.901  -6.451   0.608  1.00  0.00           H  
ATOM   2879 1HB  LEU A 181     -11.555  -8.851   0.869  1.00  0.00           H  
ATOM   2880 2HB  LEU A 181     -13.106  -9.021   1.698  1.00  0.00           H  
ATOM   2881  HG  LEU A 181     -14.281  -8.398  -0.395  1.00  0.00           H  
ATOM   2882 1HD1 LEU A 181     -13.007  -8.258  -2.489  1.00  0.00           H  
ATOM   2883 2HD1 LEU A 181     -12.546  -6.970  -1.351  1.00  0.00           H  
ATOM   2884 3HD1 LEU A 181     -11.487  -8.383  -1.572  1.00  0.00           H  
ATOM   2885 1HD2 LEU A 181     -13.753 -10.487  -1.608  1.00  0.00           H  
ATOM   2886 2HD2 LEU A 181     -12.243 -10.645  -0.680  1.00  0.00           H  
ATOM   2887 3HD2 LEU A 181     -13.813 -10.765   0.149  1.00  0.00           H  
ATOM   2888  N   MET A 182     -14.825  -6.793   2.183  1.00  0.00           N  
ATOM   2889  CA  MET A 182     -16.204  -6.282   2.225  1.00  0.00           C  
ATOM   2890  C   MET A 182     -16.247  -4.768   2.490  1.00  0.00           C  
ATOM   2891  O   MET A 182     -16.976  -4.048   1.807  1.00  0.00           O  
ATOM   2892  CB  MET A 182     -17.005  -7.028   3.290  1.00  0.00           C  
ATOM   2893  CG  MET A 182     -18.493  -6.704   3.301  1.00  0.00           C  
ATOM   2894  SD  MET A 182     -19.332  -7.238   1.797  1.00  0.00           S  
ATOM   2895  CE  MET A 182     -19.485  -8.996   2.101  1.00  0.00           C  
ATOM   2896  H   MET A 182     -14.538  -7.485   2.867  1.00  0.00           H  
ATOM   2897  HA  MET A 182     -16.666  -6.452   1.253  1.00  0.00           H  
ATOM   2898 1HB  MET A 182     -16.899  -8.102   3.139  1.00  0.00           H  
ATOM   2899 2HB  MET A 182     -16.605  -6.795   4.278  1.00  0.00           H  
ATOM   2900 1HG  MET A 182     -18.965  -7.193   4.153  1.00  0.00           H  
ATOM   2901 2HG  MET A 182     -18.629  -5.628   3.409  1.00  0.00           H  
ATOM   2902 1HE  MET A 182     -19.986  -9.468   1.256  1.00  0.00           H  
ATOM   2903 2HE  MET A 182     -18.493  -9.431   2.225  1.00  0.00           H  
ATOM   2904 3HE  MET A 182     -20.069  -9.159   3.007  1.00  0.00           H  
ATOM   2905  N   ALA A 183     -15.403  -4.266   3.398  1.00  0.00           N  
ATOM   2906  CA  ALA A 183     -15.236  -2.833   3.636  1.00  0.00           C  
ATOM   2907  C   ALA A 183     -14.736  -2.094   2.383  1.00  0.00           C  
ATOM   2908  O   ALA A 183     -15.348  -1.115   1.972  1.00  0.00           O  
ATOM   2909  CB  ALA A 183     -14.280  -2.607   4.798  1.00  0.00           C  
ATOM   2910  H   ALA A 183     -14.850  -4.911   3.954  1.00  0.00           H  
ATOM   2911  HA  ALA A 183     -16.211  -2.416   3.890  1.00  0.00           H  
ATOM   2912 1HB  ALA A 183     -14.170  -1.537   4.977  1.00  0.00           H  
ATOM   2913 2HB  ALA A 183     -14.677  -3.085   5.694  1.00  0.00           H  
ATOM   2914 3HB  ALA A 183     -13.308  -3.036   4.558  1.00  0.00           H  
ATOM   2915  N   ALA A 184     -13.683  -2.578   1.719  1.00  0.00           N  
ATOM   2916  CA  ALA A 184     -13.152  -1.954   0.506  1.00  0.00           C  
ATOM   2917  C   ALA A 184     -14.155  -1.953  -0.662  1.00  0.00           C  
ATOM   2918  O   ALA A 184     -14.230  -0.981  -1.412  1.00  0.00           O  
ATOM   2919  CB  ALA A 184     -11.868  -2.656   0.089  1.00  0.00           C  
ATOM   2920  H   ALA A 184     -13.193  -3.387   2.091  1.00  0.00           H  
ATOM   2921  HA  ALA A 184     -12.934  -0.910   0.730  1.00  0.00           H  
ATOM   2922 1HB  ALA A 184     -11.464  -2.176  -0.802  1.00  0.00           H  
ATOM   2923 2HB  ALA A 184     -11.139  -2.593   0.897  1.00  0.00           H  
ATOM   2924 3HB  ALA A 184     -12.079  -3.702  -0.127  1.00  0.00           H  
ATOM   2925  N   ASN A 185     -14.972  -3.004  -0.791  1.00  0.00           N  
ATOM   2926  CA  ASN A 185     -16.061  -3.066  -1.769  1.00  0.00           C  
ATOM   2927  C   ASN A 185     -17.179  -2.045  -1.472  1.00  0.00           C  
ATOM   2928  O   ASN A 185     -17.652  -1.371  -2.387  1.00  0.00           O  
ATOM   2929  CB  ASN A 185     -16.628  -4.472  -1.827  1.00  0.00           C  
ATOM   2930  CG  ASN A 185     -17.624  -4.648  -2.940  1.00  0.00           C  
ATOM   2931  ND2 ASN A 185     -18.844  -4.967  -2.587  1.00  0.00           N  
ATOM   2932  OD1 ASN A 185     -17.289  -4.495  -4.120  1.00  0.00           O  
ATOM   2933  H   ASN A 185     -14.818  -3.808  -0.188  1.00  0.00           H  
ATOM   2934  HA  ASN A 185     -15.660  -2.807  -2.750  1.00  0.00           H  
ATOM   2935 1HB  ASN A 185     -15.816  -5.188  -1.965  1.00  0.00           H  
ATOM   2936 2HB  ASN A 185     -17.114  -4.708  -0.880  1.00  0.00           H  
ATOM   2937 1HD2 ASN A 185     -19.548  -5.097  -3.285  1.00  0.00           H  
ATOM   2938 2HD2 ASN A 185     -19.071  -5.082  -1.620  1.00  0.00           H  
ATOM   2939  N   PHE A 186     -17.569  -1.885  -0.200  1.00  0.00           N  
ATOM   2940  CA  PHE A 186     -18.538  -0.867   0.236  1.00  0.00           C  
ATOM   2941  C   PHE A 186     -18.004   0.570   0.065  1.00  0.00           C  
ATOM   2942  O   PHE A 186     -18.735   1.469  -0.359  1.00  0.00           O  
ATOM   2943  CB  PHE A 186     -18.916  -1.098   1.700  1.00  0.00           C  
ATOM   2944  CG  PHE A 186     -19.746   0.004   2.294  1.00  0.00           C  
ATOM   2945  CD1 PHE A 186     -21.096   0.113   1.995  1.00  0.00           C  
ATOM   2946  CD2 PHE A 186     -19.178   0.937   3.149  1.00  0.00           C  
ATOM   2947  CE1 PHE A 186     -21.860   1.127   2.540  1.00  0.00           C  
ATOM   2948  CE2 PHE A 186     -19.940   1.950   3.697  1.00  0.00           C  
ATOM   2949  CZ  PHE A 186     -21.283   2.046   3.391  1.00  0.00           C  
ATOM   2950  H   PHE A 186     -17.171  -2.494   0.510  1.00  0.00           H  
ATOM   2951  HA  PHE A 186     -19.435  -0.957  -0.378  1.00  0.00           H  
ATOM   2952 1HB  PHE A 186     -19.474  -2.029   1.789  1.00  0.00           H  
ATOM   2953 2HB  PHE A 186     -18.011  -1.201   2.297  1.00  0.00           H  
ATOM   2954  HD1 PHE A 186     -21.552  -0.614   1.323  1.00  0.00           H  
ATOM   2955  HD2 PHE A 186     -18.117   0.861   3.390  1.00  0.00           H  
ATOM   2956  HE1 PHE A 186     -22.920   1.201   2.298  1.00  0.00           H  
ATOM   2957  HE2 PHE A 186     -19.481   2.675   4.369  1.00  0.00           H  
ATOM   2958  HZ  PHE A 186     -21.884   2.846   3.821  1.00  0.00           H  
ATOM   2959  N   LEU A 187     -16.722   0.790   0.371  1.00  0.00           N  
ATOM   2960  CA  LEU A 187     -16.044   2.084   0.250  1.00  0.00           C  
ATOM   2961  C   LEU A 187     -15.597   2.433  -1.184  1.00  0.00           C  
ATOM   2962  O   LEU A 187     -15.284   3.595  -1.444  1.00  0.00           O  
ATOM   2963  CB  LEU A 187     -14.821   2.101   1.176  1.00  0.00           C  
ATOM   2964  CG  LEU A 187     -15.122   2.001   2.677  1.00  0.00           C  
ATOM   2965  CD1 LEU A 187     -13.814   1.906   3.451  1.00  0.00           C  
ATOM   2966  CD2 LEU A 187     -15.930   3.213   3.115  1.00  0.00           C  
ATOM   2967  H   LEU A 187     -16.194   0.018   0.765  1.00  0.00           H  
ATOM   2968  HA  LEU A 187     -16.737   2.867   0.556  1.00  0.00           H  
ATOM   2969 1HB  LEU A 187     -14.174   1.266   0.911  1.00  0.00           H  
ATOM   2970 2HB  LEU A 187     -14.271   3.027   1.008  1.00  0.00           H  
ATOM   2971  HG  LEU A 187     -15.693   1.093   2.874  1.00  0.00           H  
ATOM   2972 1HD1 LEU A 187     -14.027   1.835   4.518  1.00  0.00           H  
ATOM   2973 2HD1 LEU A 187     -13.266   1.020   3.132  1.00  0.00           H  
ATOM   2974 3HD1 LEU A 187     -13.213   2.794   3.260  1.00  0.00           H  
ATOM   2975 1HD2 LEU A 187     -16.144   3.142   4.182  1.00  0.00           H  
ATOM   2976 2HD2 LEU A 187     -15.359   4.121   2.919  1.00  0.00           H  
ATOM   2977 3HD2 LEU A 187     -16.867   3.247   2.558  1.00  0.00           H  
ATOM   2978  N   ASP A 188     -15.573   1.467  -2.104  1.00  0.00           N  
ATOM   2979  CA  ASP A 188     -15.086   1.610  -3.482  1.00  0.00           C  
ATOM   2980  C   ASP A 188     -13.648   2.179  -3.552  1.00  0.00           C  
ATOM   2981  O   ASP A 188     -13.406   3.263  -4.103  1.00  0.00           O  
ATOM   2982  CB  ASP A 188     -16.033   2.512  -4.278  1.00  0.00           C  
ATOM   2983  CG  ASP A 188     -15.833   2.400  -5.783  1.00  0.00           C  
ATOM   2984  OD1 ASP A 188     -15.322   1.396  -6.221  1.00  0.00           O  
ATOM   2985  OD2 ASP A 188     -16.192   3.318  -6.479  1.00  0.00           O1-
ATOM   2986  H   ASP A 188     -15.774   0.529  -1.789  1.00  0.00           H  
ATOM   2987  HA  ASP A 188     -15.065   0.623  -3.946  1.00  0.00           H  
ATOM   2988 1HB  ASP A 188     -17.065   2.253  -4.043  1.00  0.00           H  
ATOM   2989 2HB  ASP A 188     -15.880   3.550  -3.981  1.00  0.00           H  
ATOM   2990  N   CYS A 189     -12.697   1.453  -2.946  1.00  0.00           N  
ATOM   2991  CA  CYS A 189     -11.278   1.825  -2.835  1.00  0.00           C  
ATOM   2992  C   CYS A 189     -10.300   0.656  -3.103  1.00  0.00           C  
ATOM   2993  O   CYS A 189      -9.155   0.957  -3.512  1.00  0.00           O  
ATOM   2994  CB  CYS A 189     -11.001   2.388  -1.441  1.00  0.00           C  
ATOM   2995  SG  CYS A 189     -11.299   1.213  -0.098  1.00  0.00           S  
ATOM   2996  H   CYS A 189     -12.972   0.588  -2.499  1.00  0.00           H  
ATOM   2997  HA  CYS A 189     -11.063   2.593  -3.578  1.00  0.00           H  
ATOM   2998 1HB  CYS A 189      -9.963   2.714  -1.379  1.00  0.00           H  
ATOM   2999 2HB  CYS A 189     -11.629   3.262  -1.270  1.00  0.00           H  
ATOM   3000  HG  CYS A 189     -12.585   1.016  -0.369  1.00  0.00           H  
ATOM   3001  N   VAL A 190      -4.639  -8.035 -32.390  1.00  0.00           N  
ATOM   3002  CA  VAL A 190      -4.091  -6.653 -32.611  1.00  0.00           C  
ATOM   3003  C   VAL A 190      -2.661  -6.505 -32.067  1.00  0.00           C  
ATOM   3004  O   VAL A 190      -1.736  -6.377 -32.865  1.00  0.00           O  
ATOM   3005  CB  VAL A 190      -4.988  -5.601 -31.932  1.00  0.00           C  
ATOM   3006  CG1 VAL A 190      -4.375  -4.215 -32.061  1.00  0.00           C  
ATOM   3007  CG2 VAL A 190      -6.380  -5.634 -32.544  1.00  0.00           C  
ATOM   3008  H   VAL A 190      -4.641  -8.692 -33.157  1.00  0.00           H  
ATOM   3009  HA  VAL A 190      -4.073  -6.455 -33.683  1.00  0.00           H  
ATOM   3010  HB  VAL A 190      -5.053  -5.825 -30.867  1.00  0.00           H  
ATOM   3011 1HG1 VAL A 190      -5.022  -3.484 -31.575  1.00  0.00           H  
ATOM   3012 2HG1 VAL A 190      -3.395  -4.205 -31.584  1.00  0.00           H  
ATOM   3013 3HG1 VAL A 190      -4.269  -3.961 -33.116  1.00  0.00           H  
ATOM   3014 1HG2 VAL A 190      -7.009  -4.888 -32.059  1.00  0.00           H  
ATOM   3015 2HG2 VAL A 190      -6.314  -5.416 -33.610  1.00  0.00           H  
ATOM   3016 3HG2 VAL A 190      -6.816  -6.624 -32.403  1.00  0.00           H  
ATOM   3017  N   LEU A 191      -2.451  -6.526 -30.739  1.00  0.00           N  
ATOM   3018  CA  LEU A 191      -1.113  -6.375 -30.131  1.00  0.00           C  
ATOM   3019  C   LEU A 191      -0.182  -7.550 -30.498  1.00  0.00           C  
ATOM   3020  O   LEU A 191      -0.529  -8.712 -30.285  1.00  0.00           O  
ATOM   3021  CB  LEU A 191      -1.237  -6.274 -28.605  1.00  0.00           C  
ATOM   3022  CG  LEU A 191      -1.935  -5.015 -28.076  1.00  0.00           C  
ATOM   3023  CD1 LEU A 191      -2.094  -5.120 -26.565  1.00  0.00           C  
ATOM   3024  CD2 LEU A 191      -1.123  -3.786 -28.457  1.00  0.00           C  
ATOM   3025  H   LEU A 191      -3.235  -6.639 -30.108  1.00  0.00           H  
ATOM   3026  HA  LEU A 191      -0.663  -5.458 -30.509  1.00  0.00           H  
ATOM   3027 1HB  LEU A 191      -1.793  -7.138 -28.244  1.00  0.00           H  
ATOM   3028 2HB  LEU A 191      -0.237  -6.306 -28.173  1.00  0.00           H  
ATOM   3029  HG  LEU A 191      -2.932  -4.941 -28.512  1.00  0.00           H  
ATOM   3030 1HD1 LEU A 191      -2.591  -4.224 -26.189  1.00  0.00           H  
ATOM   3031 2HD1 LEU A 191      -2.695  -5.995 -26.322  1.00  0.00           H  
ATOM   3032 3HD1 LEU A 191      -1.113  -5.212 -26.101  1.00  0.00           H  
ATOM   3033 1HD2 LEU A 191      -1.620  -2.891 -28.082  1.00  0.00           H  
ATOM   3034 2HD2 LEU A 191      -0.126  -3.859 -28.020  1.00  0.00           H  
ATOM   3035 3HD2 LEU A 191      -1.040  -3.727 -29.542  1.00  0.00           H  
ATOM   3036  N   ARG A 192       1.006  -7.233 -31.032  1.00  0.00           N  
ATOM   3037  CA  ARG A 192       2.076  -8.176 -31.420  1.00  0.00           C  
ATOM   3038  C   ARG A 192       3.436  -7.471 -31.504  1.00  0.00           C  
ATOM   3039  O   ARG A 192       3.489  -6.247 -31.619  1.00  0.00           O  
ATOM   3040  CB  ARG A 192       1.764  -8.822 -32.762  1.00  0.00           C  
ATOM   3041  CG  ARG A 192       1.694  -7.857 -33.936  1.00  0.00           C  
ATOM   3042  CD  ARG A 192       1.636  -8.576 -35.234  1.00  0.00           C  
ATOM   3043  NE  ARG A 192       1.389  -7.670 -36.344  1.00  0.00           N  
ATOM   3044  CZ  ARG A 192       2.338  -6.943 -36.965  1.00  0.00           C  
ATOM   3045  NH1 ARG A 192       3.591  -7.027 -36.573  1.00  0.00           N1+
ATOM   3046  NH2 ARG A 192       2.012  -6.146 -37.967  1.00  0.00           N  
ATOM   3047  H   ARG A 192       1.196  -6.249 -31.180  1.00  0.00           H  
ATOM   3048  HA  ARG A 192       2.137  -8.960 -30.664  1.00  0.00           H  
ATOM   3049 1HB  ARG A 192       2.524  -9.567 -32.993  1.00  0.00           H  
ATOM   3050 2HB  ARG A 192       0.807  -9.340 -32.702  1.00  0.00           H  
ATOM   3051 1HG  ARG A 192       0.800  -7.239 -33.844  1.00  0.00           H  
ATOM   3052 2HG  ARG A 192       2.578  -7.219 -33.935  1.00  0.00           H  
ATOM   3053 1HD  ARG A 192       2.583  -9.082 -35.412  1.00  0.00           H  
ATOM   3054 2HD  ARG A 192       0.831  -9.310 -35.208  1.00  0.00           H  
ATOM   3055  HE  ARG A 192       0.437  -7.578 -36.673  1.00  0.00           H  
ATOM   3056 1HH1 ARG A 192       3.841  -7.635 -35.807  1.00  0.00           H  
ATOM   3057 2HH1 ARG A 192       4.302  -6.482 -37.037  1.00  0.00           H  
ATOM   3058 1HH2 ARG A 192       1.048  -6.082 -38.268  1.00  0.00           H  
ATOM   3059 2HH2 ARG A 192       2.723  -5.602 -38.431  1.00  0.00           H  
ATOM   3060  N   SER A 193       4.523  -8.240 -31.524  1.00  0.00           N  
ATOM   3061  CA  SER A 193       5.854  -7.723 -31.888  1.00  0.00           C  
ATOM   3062  C   SER A 193       5.972  -7.366 -33.376  1.00  0.00           C  
ATOM   3063  O   SER A 193       5.313  -7.962 -34.235  1.00  0.00           O  
ATOM   3064  CB  SER A 193       6.915  -8.746 -31.532  1.00  0.00           C  
ATOM   3065  OG  SER A 193       6.425  -9.677 -30.606  1.00  0.00           O  
ATOM   3066  H   SER A 193       4.410  -9.238 -31.394  1.00  0.00           H  
ATOM   3067  HA  SER A 193       6.037  -6.809 -31.321  1.00  0.00           H  
ATOM   3068 1HB  SER A 193       7.238  -9.264 -32.435  1.00  0.00           H  
ATOM   3069 2HB  SER A 193       7.785  -8.239 -31.117  1.00  0.00           H  
ATOM   3070  HG  SER A 193       5.684 -10.112 -31.034  1.00  0.00           H  
ATOM   3071  N   VAL A 194       6.857  -6.415 -33.684  1.00  0.00           N  
ATOM   3072  CA  VAL A 194       7.347  -6.127 -35.044  1.00  0.00           C  
ATOM   3073  C   VAL A 194       8.533  -7.046 -35.366  1.00  0.00           C  
ATOM   3074  O   VAL A 194       9.495  -7.100 -34.606  1.00  0.00           O  
ATOM   3075  CB  VAL A 194       7.782  -4.655 -35.170  1.00  0.00           C  
ATOM   3076  CG1 VAL A 194       8.350  -4.384 -36.554  1.00  0.00           C  
ATOM   3077  CG2 VAL A 194       6.600  -3.740 -34.883  1.00  0.00           C  
ATOM   3078  H   VAL A 194       7.311  -5.923 -32.918  1.00  0.00           H  
ATOM   3079  HA  VAL A 194       6.536  -6.309 -35.750  1.00  0.00           H  
ATOM   3080  HB  VAL A 194       8.578  -4.458 -34.451  1.00  0.00           H  
ATOM   3081 1HG1 VAL A 194       8.653  -3.339 -36.626  1.00  0.00           H  
ATOM   3082 2HG1 VAL A 194       9.217  -5.024 -36.723  1.00  0.00           H  
ATOM   3083 3HG1 VAL A 194       7.591  -4.593 -37.307  1.00  0.00           H  
ATOM   3084 1HG2 VAL A 194       6.915  -2.701 -34.973  1.00  0.00           H  
ATOM   3085 2HG2 VAL A 194       5.803  -3.942 -35.599  1.00  0.00           H  
ATOM   3086 3HG2 VAL A 194       6.236  -3.922 -33.872  1.00  0.00           H  
ATOM   3087  N   ASN A 195       8.507  -7.747 -36.504  1.00  0.00           N  
ATOM   3088  CA  ASN A 195       9.609  -8.608 -36.960  1.00  0.00           C  
ATOM   3089  C   ASN A 195      10.724  -7.780 -37.644  1.00  0.00           C  
ATOM   3090  O   ASN A 195      10.985  -7.908 -38.843  1.00  0.00           O  
ATOM   3091  CB  ASN A 195       9.088  -9.684 -37.895  1.00  0.00           C  
ATOM   3092  CG  ASN A 195       8.378  -9.114 -39.092  1.00  0.00           C  
ATOM   3093  ND2 ASN A 195       8.606  -9.701 -40.239  1.00  0.00           N  
ATOM   3094  OD1 ASN A 195       7.622  -8.142 -38.977  1.00  0.00           O  
ATOM   3095  H   ASN A 195       7.699  -7.666 -37.106  1.00  0.00           H  
ATOM   3096  HA  ASN A 195      10.056  -9.089 -36.089  1.00  0.00           H  
ATOM   3097 1HB  ASN A 195       9.919 -10.300 -38.239  1.00  0.00           H  
ATOM   3098 2HB  ASN A 195       8.400 -10.333 -37.354  1.00  0.00           H  
ATOM   3099 1HD2 ASN A 195       8.161  -9.364 -41.070  1.00  0.00           H  
ATOM   3100 2HD2 ASN A 195       9.224 -10.484 -40.287  1.00  0.00           H  
ATOM   3101  N   SER A 196      11.342  -6.871 -36.880  1.00  0.00           N  
ATOM   3102  CA  SER A 196      12.320  -5.883 -37.371  1.00  0.00           C  
ATOM   3103  C   SER A 196      13.663  -6.494 -37.793  1.00  0.00           C  
ATOM   3104  O   SER A 196      14.339  -5.943 -38.666  1.00  0.00           O  
ATOM   3105  CB  SER A 196      12.565  -4.840 -36.299  1.00  0.00           C  
ATOM   3106  OG  SER A 196      13.339  -5.364 -35.255  1.00  0.00           O  
ATOM   3107  H   SER A 196      11.075  -6.816 -35.901  1.00  0.00           H  
ATOM   3108  HA  SER A 196      11.906  -5.396 -38.255  1.00  0.00           H  
ATOM   3109 1HB  SER A 196      13.074  -3.981 -36.737  1.00  0.00           H  
ATOM   3110 2HB  SER A 196      11.611  -4.489 -35.907  1.00  0.00           H  
ATOM   3111  HG  SER A 196      12.987  -4.984 -34.447  1.00  0.00           H  
ATOM   3112  N   ARG A 197      14.056  -7.617 -37.166  1.00  0.00           N  
ATOM   3113  CA  ARG A 197      15.380  -8.264 -37.283  1.00  0.00           C  
ATOM   3114  C   ARG A 197      16.557  -7.337 -36.920  1.00  0.00           C  
ATOM   3115  O   ARG A 197      17.686  -7.556 -37.363  1.00  0.00           O  
ATOM   3116  CB  ARG A 197      15.583  -8.777 -38.701  1.00  0.00           C  
ATOM   3117  CG  ARG A 197      14.537  -9.772 -39.177  1.00  0.00           C  
ATOM   3118  CD  ARG A 197      14.844 -10.283 -40.538  1.00  0.00           C  
ATOM   3119  NE  ARG A 197      13.841 -11.229 -41.001  1.00  0.00           N  
ATOM   3120  CZ  ARG A 197      13.828 -11.792 -42.225  1.00  0.00           C  
ATOM   3121  NH1 ARG A 197      14.769 -11.497 -43.094  1.00  0.00           N1+
ATOM   3122  NH2 ARG A 197      12.871 -12.643 -42.551  1.00  0.00           N  
ATOM   3123  H   ARG A 197      13.417  -7.985 -36.471  1.00  0.00           H  
ATOM   3124  HA  ARG A 197      15.415  -9.108 -36.593  1.00  0.00           H  
ATOM   3125 1HB  ARG A 197      15.580  -7.938 -39.395  1.00  0.00           H  
ATOM   3126 2HB  ARG A 197      16.557  -9.261 -38.777  1.00  0.00           H  
ATOM   3127 1HG  ARG A 197      14.503 -10.620 -38.492  1.00  0.00           H  
ATOM   3128 2HG  ARG A 197      13.560  -9.288 -39.204  1.00  0.00           H  
ATOM   3129 1HD  ARG A 197      14.877  -9.450 -41.240  1.00  0.00           H  
ATOM   3130 2HD  ARG A 197      15.809 -10.788 -40.528  1.00  0.00           H  
ATOM   3131  HE  ARG A 197      13.101 -11.481 -40.360  1.00  0.00           H  
ATOM   3132 1HH1 ARG A 197      15.501 -10.847 -42.845  1.00  0.00           H  
ATOM   3133 2HH1 ARG A 197      14.760 -11.919 -44.011  1.00  0.00           H  
ATOM   3134 1HH2 ARG A 197      12.147 -12.870 -41.882  1.00  0.00           H  
ATOM   3135 2HH2 ARG A 197      12.861 -13.065 -43.467  1.00  0.00           H  
ATOM   3136  N   GLU A 198      16.308  -6.318 -36.090  1.00  0.00           N  
ATOM   3137  CA  GLU A 198      17.331  -5.440 -35.495  1.00  0.00           C  
ATOM   3138  C   GLU A 198      17.487  -5.748 -33.992  1.00  0.00           C  
ATOM   3139  O   GLU A 198      16.597  -5.393 -33.212  1.00  0.00           O  
ATOM   3140  CB  GLU A 198      16.962  -3.968 -35.696  1.00  0.00           C  
ATOM   3141  CG  GLU A 198      16.944  -3.518 -37.149  1.00  0.00           C  
ATOM   3142  CD  GLU A 198      16.617  -2.059 -37.306  1.00  0.00           C  
ATOM   3143  OE1 GLU A 198      16.383  -1.412 -36.313  1.00  0.00           O  
ATOM   3144  OE2 GLU A 198      16.601  -1.590 -38.420  1.00  0.00           O1-
ATOM   3145  H   GLU A 198      15.353  -6.187 -35.785  1.00  0.00           H  
ATOM   3146  HA  GLU A 198      18.282  -5.631 -35.993  1.00  0.00           H  
ATOM   3147 1HB  GLU A 198      15.975  -3.780 -35.275  1.00  0.00           H  
ATOM   3148 2HB  GLU A 198      17.673  -3.339 -35.159  1.00  0.00           H  
ATOM   3149 1HG  GLU A 198      17.923  -3.708 -37.591  1.00  0.00           H  
ATOM   3150 2HG  GLU A 198      16.210  -4.110 -37.694  1.00  0.00           H  
ATOM   3151  N   PRO A 199      18.571  -6.421 -33.554  1.00  0.00           N  
ATOM   3152  CA  PRO A 199      18.759  -6.795 -32.152  1.00  0.00           C  
ATOM   3153  C   PRO A 199      18.852  -5.601 -31.189  1.00  0.00           C  
ATOM   3154  O   PRO A 199      19.325  -4.518 -31.545  1.00  0.00           O  
ATOM   3155  CB  PRO A 199      20.080  -7.570 -32.201  1.00  0.00           C  
ATOM   3156  CG  PRO A 199      20.157  -8.072 -33.603  1.00  0.00           C  
ATOM   3157  CD  PRO A 199      19.595  -6.949 -34.434  1.00  0.00           C  
ATOM   3158  HA  PRO A 199      17.927  -7.440 -31.835  1.00  0.00           H  
ATOM   3159 1HB  PRO A 199      20.916  -6.905 -31.938  1.00  0.00           H  
ATOM   3160 2HB  PRO A 199      20.068  -8.381 -31.458  1.00  0.00           H  
ATOM   3161 1HG  PRO A 199      21.199  -8.310 -33.863  1.00  0.00           H  
ATOM   3162 2HG  PRO A 199      19.583  -9.004 -33.705  1.00  0.00           H  
ATOM   3163 1HD  PRO A 199      20.387  -6.216 -34.645  1.00  0.00           H  
ATOM   3164 2HD  PRO A 199      19.183  -7.356 -35.369  1.00  0.00           H  
ATOM   3165  N   SER A 200      18.461  -5.834 -29.935  1.00  0.00           N  
ATOM   3166  CA  SER A 200      18.690  -4.934 -28.802  1.00  0.00           C  
ATOM   3167  C   SER A 200      18.834  -5.723 -27.496  1.00  0.00           C  
ATOM   3168  O   SER A 200      17.986  -6.555 -27.166  1.00  0.00           O  
ATOM   3169  CB  SER A 200      17.550  -3.942 -28.683  1.00  0.00           C  
ATOM   3170  OG  SER A 200      17.748  -3.076 -27.599  1.00  0.00           O  
ATOM   3171  H   SER A 200      18.057  -6.744 -29.728  1.00  0.00           H  
ATOM   3172  HA  SER A 200      19.616  -4.385 -28.978  1.00  0.00           H  
ATOM   3173 1HB  SER A 200      17.473  -3.364 -29.604  1.00  0.00           H  
ATOM   3174 2HB  SER A 200      16.611  -4.480 -28.556  1.00  0.00           H  
ATOM   3175  HG  SER A 200      17.445  -2.213 -27.891  1.00  0.00           H  
ATOM   3176  N   GLN A 201      19.916  -5.489 -26.749  1.00  0.00           N  
ATOM   3177  CA  GLN A 201      20.107  -6.057 -25.409  1.00  0.00           C  
ATOM   3178  C   GLN A 201      19.308  -5.277 -24.357  1.00  0.00           C  
ATOM   3179  O   GLN A 201      19.167  -4.055 -24.449  1.00  0.00           O  
ATOM   3180  CB  GLN A 201      21.592  -6.065 -25.037  1.00  0.00           C  
ATOM   3181  CG  GLN A 201      22.440  -6.998 -25.884  1.00  0.00           C  
ATOM   3182  CD  GLN A 201      23.862  -7.119 -25.366  1.00  0.00           C  
ATOM   3183  NE2 GLN A 201      24.725  -6.207 -25.797  1.00  0.00           N  
ATOM   3184  OE1 GLN A 201      24.180  -8.022 -24.588  1.00  0.00           O  
ATOM   3185  H   GLN A 201      20.566  -4.779 -27.070  1.00  0.00           H  
ATOM   3186  HA  GLN A 201      19.743  -7.084 -25.414  1.00  0.00           H  
ATOM   3187 1HB  GLN A 201      21.998  -5.059 -25.137  1.00  0.00           H  
ATOM   3188 2HB  GLN A 201      21.705  -6.362 -23.995  1.00  0.00           H  
ATOM   3189 1HG  GLN A 201      21.989  -7.991 -25.875  1.00  0.00           H  
ATOM   3190 2HG  GLN A 201      22.479  -6.615 -26.903  1.00  0.00           H  
ATOM   3191 1HE2 GLN A 201      25.678  -6.234 -25.490  1.00  0.00           H  
ATOM   3192 2HE2 GLN A 201      24.426  -5.490 -26.428  1.00  0.00           H  
ATOM   3193  N   VAL A 202      18.812  -5.986 -23.342  1.00  0.00           N  
ATOM   3194  CA  VAL A 202      17.867  -5.495 -22.326  1.00  0.00           C  
ATOM   3195  C   VAL A 202      18.281  -5.988 -20.935  1.00  0.00           C  
ATOM   3196  O   VAL A 202      18.753  -7.116 -20.799  1.00  0.00           O  
ATOM   3197  CB  VAL A 202      16.437  -5.975 -22.638  1.00  0.00           C  
ATOM   3198  CG1 VAL A 202      15.473  -5.513 -21.555  1.00  0.00           C  
ATOM   3199  CG2 VAL A 202      16.003  -5.459 -24.001  1.00  0.00           C  
ATOM   3200  H   VAL A 202      18.985  -6.989 -23.339  1.00  0.00           H  
ATOM   3201  HA  VAL A 202      17.878  -4.405 -22.341  1.00  0.00           H  
ATOM   3202  HB  VAL A 202      16.422  -7.065 -22.639  1.00  0.00           H  
ATOM   3203 1HG1 VAL A 202      14.467  -5.862 -21.791  1.00  0.00           H  
ATOM   3204 2HG1 VAL A 202      15.782  -5.924 -20.594  1.00  0.00           H  
ATOM   3205 3HG1 VAL A 202      15.476  -4.425 -21.505  1.00  0.00           H  
ATOM   3206 1HG2 VAL A 202      14.992  -5.803 -24.215  1.00  0.00           H  
ATOM   3207 2HG2 VAL A 202      16.024  -4.369 -24.001  1.00  0.00           H  
ATOM   3208 3HG2 VAL A 202      16.683  -5.835 -24.765  1.00  0.00           H  
ATOM   3209  N   ILE A 203      18.091  -5.169 -19.896  1.00  0.00           N  
ATOM   3210  CA  ILE A 203      18.203  -5.572 -18.485  1.00  0.00           C  
ATOM   3211  C   ILE A 203      16.803  -5.665 -17.872  1.00  0.00           C  
ATOM   3212  O   ILE A 203      16.180  -4.637 -17.611  1.00  0.00           O  
ATOM   3213  CB  ILE A 203      19.062  -4.579 -17.681  1.00  0.00           C  
ATOM   3214  CG1 ILE A 203      20.504  -4.583 -18.195  1.00  0.00           C  
ATOM   3215  CG2 ILE A 203      19.021  -4.919 -16.199  1.00  0.00           C  
ATOM   3216  CD1 ILE A 203      21.338  -3.431 -17.682  1.00  0.00           C  
ATOM   3217  H   ILE A 203      17.689  -4.257 -20.090  1.00  0.00           H  
ATOM   3218  HA  ILE A 203      18.683  -6.549 -18.442  1.00  0.00           H  
ATOM   3219  HB  ILE A 203      18.679  -3.569 -17.823  1.00  0.00           H  
ATOM   3220 1HG1 ILE A 203      20.991  -5.513 -17.903  1.00  0.00           H  
ATOM   3221 2HG1 ILE A 203      20.503  -4.543 -19.284  1.00  0.00           H  
ATOM   3222 1HG2 ILE A 203      19.633  -4.208 -15.645  1.00  0.00           H  
ATOM   3223 2HG2 ILE A 203      17.992  -4.867 -15.842  1.00  0.00           H  
ATOM   3224 3HG2 ILE A 203      19.406  -5.927 -16.046  1.00  0.00           H  
ATOM   3225 1HD1 ILE A 203      22.347  -3.502 -18.090  1.00  0.00           H  
ATOM   3226 2HD1 ILE A 203      20.886  -2.488 -17.992  1.00  0.00           H  
ATOM   3227 3HD1 ILE A 203      21.383  -3.471 -16.594  1.00  0.00           H  
ATOM   3228  N   PHE A 204      16.310  -6.874 -17.600  1.00  0.00           N  
ATOM   3229  CA  PHE A 204      15.161  -7.066 -16.707  1.00  0.00           C  
ATOM   3230  C   PHE A 204      15.617  -6.868 -15.252  1.00  0.00           C  
ATOM   3231  O   PHE A 204      16.642  -7.420 -14.852  1.00  0.00           O  
ATOM   3232  CB  PHE A 204      14.554  -8.459 -16.887  1.00  0.00           C  
ATOM   3233  CG  PHE A 204      13.742  -8.608 -18.143  1.00  0.00           C  
ATOM   3234  CD1 PHE A 204      13.559  -7.533 -18.999  1.00  0.00           C  
ATOM   3235  CD2 PHE A 204      13.161  -9.824 -18.469  1.00  0.00           C  
ATOM   3236  CE1 PHE A 204      12.813  -7.670 -20.155  1.00  0.00           C  
ATOM   3237  CE2 PHE A 204      12.416  -9.963 -19.623  1.00  0.00           C  
ATOM   3238  CZ  PHE A 204      12.241  -8.885 -20.467  1.00  0.00           C  
ATOM   3239  H   PHE A 204      16.891  -7.683 -17.796  1.00  0.00           H  
ATOM   3240  HA  PHE A 204      14.401  -6.324 -16.956  1.00  0.00           H  
ATOM   3241 1HB  PHE A 204      15.350  -9.202 -16.905  1.00  0.00           H  
ATOM   3242 2HB  PHE A 204      13.912  -8.687 -16.038  1.00  0.00           H  
ATOM   3243  HD1 PHE A 204      14.012  -6.573 -18.753  1.00  0.00           H  
ATOM   3244  HD2 PHE A 204      13.298 -10.676 -17.802  1.00  0.00           H  
ATOM   3245  HE1 PHE A 204      12.677  -6.816 -20.818  1.00  0.00           H  
ATOM   3246  HE2 PHE A 204      11.964 -10.924 -19.869  1.00  0.00           H  
ATOM   3247  HZ  PHE A 204      11.652  -8.993 -21.377  1.00  0.00           H  
ATOM   3248  N   CYS A 205      14.863  -6.117 -14.443  1.00  0.00           N  
ATOM   3249  CA  CYS A 205      15.145  -5.924 -13.015  1.00  0.00           C  
ATOM   3250  C   CYS A 205      13.852  -5.962 -12.187  1.00  0.00           C  
ATOM   3251  O   CYS A 205      13.000  -5.082 -12.310  1.00  0.00           O  
ATOM   3252  CB  CYS A 205      15.856  -4.591 -12.782  1.00  0.00           C  
ATOM   3253  SG  CYS A 205      16.264  -4.264 -11.051  1.00  0.00           S  
ATOM   3254  H   CYS A 205      14.088  -5.596 -14.842  1.00  0.00           H  
ATOM   3255  HA  CYS A 205      15.798  -6.729 -12.680  1.00  0.00           H  
ATOM   3256 1HB  CYS A 205      16.782  -4.567 -13.357  1.00  0.00           H  
ATOM   3257 2HB  CYS A 205      15.227  -3.775 -13.140  1.00  0.00           H  
ATOM   3258  HG  CYS A 205      17.017  -5.346 -10.879  1.00  0.00           H  
ATOM   3259  N   ASN A 206      13.696  -6.989 -11.349  1.00  0.00           N  
ATOM   3260  CA  ASN A 206      12.529  -7.200 -10.494  1.00  0.00           C  
ATOM   3261  C   ASN A 206      12.642  -6.409  -9.176  1.00  0.00           C  
ATOM   3262  O   ASN A 206      13.001  -6.961  -8.134  1.00  0.00           O  
ATOM   3263  CB  ASN A 206      12.340  -8.680 -10.217  1.00  0.00           C  
ATOM   3264  CG  ASN A 206      11.178  -8.953  -9.303  1.00  0.00           C  
ATOM   3265  ND2 ASN A 206      11.108 -10.156  -8.791  1.00  0.00           N  
ATOM   3266  OD1 ASN A 206      10.343  -8.075  -9.061  1.00  0.00           O  
ATOM   3267  H   ASN A 206      14.468  -7.642 -11.240  1.00  0.00           H  
ATOM   3268  HA  ASN A 206      11.646  -6.825 -11.014  1.00  0.00           H  
ATOM   3269 1HB  ASN A 206      12.180  -9.209 -11.158  1.00  0.00           H  
ATOM   3270 2HB  ASN A 206      13.246  -9.085  -9.765  1.00  0.00           H  
ATOM   3271 1HD2 ASN A 206      10.356 -10.395  -8.176  1.00  0.00           H  
ATOM   3272 2HD2 ASN A 206      11.806 -10.836  -9.015  1.00  0.00           H  
ATOM   3273  N   ARG A 207      12.290  -5.120  -9.202  1.00  0.00           N  
ATOM   3274  CA  ARG A 207      12.084  -4.292  -8.000  1.00  0.00           C  
ATOM   3275  C   ARG A 207      10.685  -4.528  -7.408  1.00  0.00           C  
ATOM   3276  O   ARG A 207       9.843  -3.628  -7.352  1.00  0.00           O  
ATOM   3277  CB  ARG A 207      12.252  -2.816  -8.327  1.00  0.00           C  
ATOM   3278  CG  ARG A 207      13.630  -2.427  -8.840  1.00  0.00           C  
ATOM   3279  CD  ARG A 207      13.697  -0.987  -9.197  1.00  0.00           C  
ATOM   3280  NE  ARG A 207      14.993  -0.625  -9.748  1.00  0.00           N  
ATOM   3281  CZ  ARG A 207      15.343   0.621 -10.125  1.00  0.00           C  
ATOM   3282  NH1 ARG A 207      14.485   1.609 -10.005  1.00  0.00           N1+
ATOM   3283  NH2 ARG A 207      16.548   0.849 -10.616  1.00  0.00           N  
ATOM   3284  H   ARG A 207      11.957  -4.743 -10.086  1.00  0.00           H  
ATOM   3285  HA  ARG A 207      12.832  -4.569  -7.256  1.00  0.00           H  
ATOM   3286 1HB  ARG A 207      11.524  -2.526  -9.084  1.00  0.00           H  
ATOM   3287 2HB  ARG A 207      12.053  -2.221  -7.436  1.00  0.00           H  
ATOM   3288 1HG  ARG A 207      14.375  -2.626  -8.070  1.00  0.00           H  
ATOM   3289 2HG  ARG A 207      13.864  -3.012  -9.731  1.00  0.00           H  
ATOM   3290 1HD  ARG A 207      12.934  -0.760  -9.941  1.00  0.00           H  
ATOM   3291 2HD  ARG A 207      13.525  -0.384  -8.305  1.00  0.00           H  
ATOM   3292  HE  ARG A 207      15.680  -1.358  -9.854  1.00  0.00           H  
ATOM   3293 1HH1 ARG A 207      13.562   1.436  -9.630  1.00  0.00           H  
ATOM   3294 2HH1 ARG A 207      14.746   2.542 -10.288  1.00  0.00           H  
ATOM   3295 1HH2 ARG A 207      17.208   0.088 -10.708  1.00  0.00           H  
ATOM   3296 2HH2 ARG A 207      16.810   1.781 -10.899  1.00  0.00           H  
ATOM   3297  N   SER A 208      10.416  -5.773  -7.012  1.00  0.00           N  
ATOM   3298  CA  SER A 208       9.188  -6.183  -6.317  1.00  0.00           C  
ATOM   3299  C   SER A 208       9.435  -7.393  -5.392  1.00  0.00           C  
ATOM   3300  O   SER A 208      10.398  -8.139  -5.602  1.00  0.00           O  
ATOM   3301  CB  SER A 208       8.110  -6.520  -7.329  1.00  0.00           C  
ATOM   3302  OG  SER A 208       8.329  -7.785  -7.892  1.00  0.00           O  
ATOM   3303  H   SER A 208      11.139  -6.471  -7.135  1.00  0.00           H  
ATOM   3304  HA  SER A 208       8.846  -5.351  -5.699  1.00  0.00           H  
ATOM   3305 1HB  SER A 208       7.135  -6.499  -6.843  1.00  0.00           H  
ATOM   3306 2HB  SER A 208       8.100  -5.766  -8.115  1.00  0.00           H  
ATOM   3307  HG  SER A 208       9.023  -7.667  -8.544  1.00  0.00           H  
ATOM   3308  N   PRO A 209       8.562  -7.632  -4.390  1.00  0.00           N  
ATOM   3309  CA  PRO A 209       8.604  -8.828  -3.544  1.00  0.00           C  
ATOM   3310  C   PRO A 209       8.010 -10.088  -4.213  1.00  0.00           C  
ATOM   3311  O   PRO A 209       8.055 -11.166  -3.618  1.00  0.00           O  
ATOM   3312  CB  PRO A 209       7.770  -8.395  -2.334  1.00  0.00           C  
ATOM   3313  CG  PRO A 209       6.723  -7.505  -2.912  1.00  0.00           C  
ATOM   3314  CD  PRO A 209       7.438  -6.734  -3.989  1.00  0.00           C  
ATOM   3315  HA  PRO A 209       9.647  -9.033  -3.260  1.00  0.00           H  
ATOM   3316 1HB  PRO A 209       7.349  -9.278  -1.831  1.00  0.00           H  
ATOM   3317 2HB  PRO A 209       8.409  -7.881  -1.601  1.00  0.00           H  
ATOM   3318 1HG  PRO A 209       5.888  -8.106  -3.304  1.00  0.00           H  
ATOM   3319 2HG  PRO A 209       6.305  -6.854  -2.131  1.00  0.00           H  
ATOM   3320 1HD  PRO A 209       6.749  -6.548  -4.826  1.00  0.00           H  
ATOM   3321 2HD  PRO A 209       7.813  -5.787  -3.575  1.00  0.00           H  
ATOM   3322  N   ARG A 210       7.438  -9.977  -5.425  1.00  0.00           N  
ATOM   3323  CA  ARG A 210       6.894 -11.112  -6.199  1.00  0.00           C  
ATOM   3324  C   ARG A 210       8.006 -11.844  -6.958  1.00  0.00           C  
ATOM   3325  O   ARG A 210       9.027 -11.246  -7.295  1.00  0.00           O  
ATOM   3326  CB  ARG A 210       5.841 -10.636  -7.189  1.00  0.00           C  
ATOM   3327  CG  ARG A 210       4.638  -9.950  -6.563  1.00  0.00           C  
ATOM   3328  CD  ARG A 210       3.780 -10.912  -5.825  1.00  0.00           C  
ATOM   3329  NE  ARG A 210       4.114 -10.963  -4.411  1.00  0.00           N  
ATOM   3330  CZ  ARG A 210       3.710 -11.930  -3.563  1.00  0.00           C  
ATOM   3331  NH1 ARG A 210       2.962 -12.918  -4.001  1.00  0.00           N1+
ATOM   3332  NH2 ARG A 210       4.068 -11.886  -2.292  1.00  0.00           N  
ATOM   3333  H   ARG A 210       7.496  -9.082  -5.899  1.00  0.00           H  
ATOM   3334  HA  ARG A 210       6.425 -11.811  -5.505  1.00  0.00           H  
ATOM   3335 1HB  ARG A 210       6.293  -9.935  -7.890  1.00  0.00           H  
ATOM   3336 2HB  ARG A 210       5.474 -11.484  -7.766  1.00  0.00           H  
ATOM   3337 1HG  ARG A 210       4.978  -9.186  -5.862  1.00  0.00           H  
ATOM   3338 2HG  ARG A 210       4.037  -9.484  -7.343  1.00  0.00           H  
ATOM   3339 1HD  ARG A 210       2.736 -10.615  -5.917  1.00  0.00           H  
ATOM   3340 2HD  ARG A 210       3.911 -11.910  -6.241  1.00  0.00           H  
ATOM   3341  HE  ARG A 210       4.689 -10.220  -4.036  1.00  0.00           H  
ATOM   3342 1HH1 ARG A 210       2.688 -12.951  -4.973  1.00  0.00           H  
ATOM   3343 2HH1 ARG A 210       2.659 -13.642  -3.367  1.00  0.00           H  
ATOM   3344 1HH2 ARG A 210       4.645 -11.127  -1.955  1.00  0.00           H  
ATOM   3345 2HH2 ARG A 210       3.767 -12.611  -1.657  1.00  0.00           H  
ATOM   3346  N   VAL A 211       7.783 -13.106  -7.328  1.00  0.00           N  
ATOM   3347  CA  VAL A 211       8.536 -13.742  -8.428  1.00  0.00           C  
ATOM   3348  C   VAL A 211       7.986 -13.200  -9.752  1.00  0.00           C  
ATOM   3349  O   VAL A 211       6.798 -13.345 -10.027  1.00  0.00           O  
ATOM   3350  CB  VAL A 211       8.398 -15.276  -8.388  1.00  0.00           C  
ATOM   3351  CG1 VAL A 211       9.118 -15.906  -9.570  1.00  0.00           C  
ATOM   3352  CG2 VAL A 211       8.947 -15.811  -7.074  1.00  0.00           C  
ATOM   3353  H   VAL A 211       6.926 -13.547  -7.018  1.00  0.00           H  
ATOM   3354  HA  VAL A 211       9.591 -13.491  -8.315  1.00  0.00           H  
ATOM   3355  HB  VAL A 211       7.344 -15.539  -8.477  1.00  0.00           H  
ATOM   3356 1HG1 VAL A 211       9.010 -16.990  -9.527  1.00  0.00           H  
ATOM   3357 2HG1 VAL A 211       8.685 -15.536 -10.500  1.00  0.00           H  
ATOM   3358 3HG1 VAL A 211      10.176 -15.646  -9.533  1.00  0.00           H  
ATOM   3359 1HG2 VAL A 211       8.846 -16.896  -7.052  1.00  0.00           H  
ATOM   3360 2HG2 VAL A 211       9.999 -15.543  -6.983  1.00  0.00           H  
ATOM   3361 3HG2 VAL A 211       8.389 -15.378  -6.244  1.00  0.00           H  
ATOM   3362  N   VAL A 212       8.828 -12.567 -10.570  1.00  0.00           N  
ATOM   3363  CA  VAL A 212       8.445 -12.024 -11.885  1.00  0.00           C  
ATOM   3364  C   VAL A 212       8.477 -13.110 -12.960  1.00  0.00           C  
ATOM   3365  O   VAL A 212       9.463 -13.830 -13.093  1.00  0.00           O  
ATOM   3366  CB  VAL A 212       9.392 -10.880 -12.292  1.00  0.00           C  
ATOM   3367  CG1 VAL A 212       9.286 -10.606 -13.785  1.00  0.00           C  
ATOM   3368  CG2 VAL A 212       9.067  -9.629 -11.491  1.00  0.00           C  
ATOM   3369  H   VAL A 212       9.807 -12.514 -10.305  1.00  0.00           H  
ATOM   3370  HA  VAL A 212       7.431 -11.629 -11.814  1.00  0.00           H  
ATOM   3371  HB  VAL A 212      10.420 -11.183 -12.093  1.00  0.00           H  
ATOM   3372 1HG1 VAL A 212       9.963  -9.796 -14.055  1.00  0.00           H  
ATOM   3373 2HG1 VAL A 212       9.558 -11.505 -14.339  1.00  0.00           H  
ATOM   3374 3HG1 VAL A 212       8.264 -10.322 -14.031  1.00  0.00           H  
ATOM   3375 1HG2 VAL A 212       9.741  -8.824 -11.783  1.00  0.00           H  
ATOM   3376 2HG2 VAL A 212       8.037  -9.329 -11.685  1.00  0.00           H  
ATOM   3377 3HG2 VAL A 212       9.189  -9.836 -10.427  1.00  0.00           H  
ATOM   3378  N   LEU A 213       7.423 -13.174 -13.772  1.00  0.00           N  
ATOM   3379  CA  LEU A 213       7.320 -13.948 -15.008  1.00  0.00           C  
ATOM   3380  C   LEU A 213       7.315 -12.993 -16.220  1.00  0.00           C  
ATOM   3381  O   LEU A 213       6.299 -12.328 -16.448  1.00  0.00           O  
ATOM   3382  CB  LEU A 213       6.047 -14.804 -14.999  1.00  0.00           C  
ATOM   3383  CG  LEU A 213       5.767 -15.592 -16.285  1.00  0.00           C  
ATOM   3384  CD1 LEU A 213       6.913 -16.561 -16.548  1.00  0.00           C  
ATOM   3385  CD2 LEU A 213       4.445 -16.334 -16.148  1.00  0.00           C  
ATOM   3386  H   LEU A 213       6.630 -12.583 -13.541  1.00  0.00           H  
ATOM   3387  HA  LEU A 213       8.184 -14.608 -15.075  1.00  0.00           H  
ATOM   3388 1HB  LEU A 213       6.115 -15.519 -14.180  1.00  0.00           H  
ATOM   3389 2HB  LEU A 213       5.192 -14.153 -14.816  1.00  0.00           H  
ATOM   3390  HG  LEU A 213       5.712 -14.905 -17.129  1.00  0.00           H  
ATOM   3391 1HD1 LEU A 213       6.713 -17.120 -17.461  1.00  0.00           H  
ATOM   3392 2HD1 LEU A 213       7.842 -16.002 -16.661  1.00  0.00           H  
ATOM   3393 3HD1 LEU A 213       7.004 -17.252 -15.711  1.00  0.00           H  
ATOM   3394 1HD2 LEU A 213       4.246 -16.894 -17.062  1.00  0.00           H  
ATOM   3395 2HD2 LEU A 213       4.501 -17.023 -15.305  1.00  0.00           H  
ATOM   3396 3HD2 LEU A 213       3.641 -15.617 -15.978  1.00  0.00           H  
ATOM   3397  N   PRO A 214       8.413 -12.896 -16.994  1.00  0.00           N  
ATOM   3398  CA  PRO A 214       8.422 -12.185 -18.270  1.00  0.00           C  
ATOM   3399  C   PRO A 214       7.582 -12.908 -19.334  1.00  0.00           C  
ATOM   3400  O   PRO A 214       7.571 -14.139 -19.419  1.00  0.00           O  
ATOM   3401  CB  PRO A 214       9.909 -12.172 -18.637  1.00  0.00           C  
ATOM   3402  CG  PRO A 214      10.441 -13.434 -18.050  1.00  0.00           C  
ATOM   3403  CD  PRO A 214       9.708 -13.577 -16.743  1.00  0.00           C  
ATOM   3404  HA  PRO A 214       8.043 -11.164 -18.118  1.00  0.00           H  
ATOM   3405 1HB  PRO A 214      10.026 -12.128 -19.731  1.00  0.00           H  
ATOM   3406 2HB  PRO A 214      10.391 -11.274 -18.225  1.00  0.00           H  
ATOM   3407 1HG  PRO A 214      10.260 -14.277 -18.732  1.00  0.00           H  
ATOM   3408 2HG  PRO A 214      11.532 -13.362 -17.918  1.00  0.00           H  
ATOM   3409 1HD  PRO A 214       9.573 -14.645 -16.513  1.00  0.00           H  
ATOM   3410 2HD  PRO A 214      10.277 -13.078 -15.946  1.00  0.00           H  
ATOM   3411  N   VAL A 215       6.889 -12.128 -20.167  1.00  0.00           N  
ATOM   3412  CA  VAL A 215       6.013 -12.598 -21.247  1.00  0.00           C  
ATOM   3413  C   VAL A 215       6.227 -11.741 -22.497  1.00  0.00           C  
ATOM   3414  O   VAL A 215       5.973 -10.535 -22.494  1.00  0.00           O  
ATOM   3415  CB  VAL A 215       4.535 -12.530 -20.819  1.00  0.00           C  
ATOM   3416  CG1 VAL A 215       3.633 -13.033 -21.936  1.00  0.00           C  
ATOM   3417  CG2 VAL A 215       4.326 -13.343 -19.550  1.00  0.00           C  
ATOM   3418  H   VAL A 215       6.887 -11.128 -19.986  1.00  0.00           H  
ATOM   3419  HA  VAL A 215       6.263 -13.637 -21.468  1.00  0.00           H  
ATOM   3420  HB  VAL A 215       4.267 -11.490 -20.634  1.00  0.00           H  
ATOM   3421 1HG1 VAL A 215       2.592 -12.978 -21.617  1.00  0.00           H  
ATOM   3422 2HG1 VAL A 215       3.773 -12.415 -22.823  1.00  0.00           H  
ATOM   3423 3HG1 VAL A 215       3.886 -14.067 -22.170  1.00  0.00           H  
ATOM   3424 1HG2 VAL A 215       3.279 -13.290 -19.252  1.00  0.00           H  
ATOM   3425 2HG2 VAL A 215       4.599 -14.382 -19.734  1.00  0.00           H  
ATOM   3426 3HG2 VAL A 215       4.950 -12.939 -18.752  1.00  0.00           H  
ATOM   3427  N   TRP A 216       6.681 -12.373 -23.575  1.00  0.00           N  
ATOM   3428  CA  TRP A 216       6.784 -11.784 -24.911  1.00  0.00           C  
ATOM   3429  C   TRP A 216       5.426 -11.847 -25.630  1.00  0.00           C  
ATOM   3430  O   TRP A 216       4.661 -12.792 -25.420  1.00  0.00           O  
ATOM   3431  CB  TRP A 216       7.846 -12.512 -25.737  1.00  0.00           C  
ATOM   3432  CG  TRP A 216       8.170 -13.882 -25.223  1.00  0.00           C  
ATOM   3433  CD1 TRP A 216       8.432 -14.225 -23.929  1.00  0.00           C  
ATOM   3434  CD2 TRP A 216       8.267 -15.105 -25.990  1.00  0.00           C  
ATOM   3435  CE2 TRP A 216       8.587 -16.127 -25.092  1.00  0.00           C  
ATOM   3436  CE3 TRP A 216       8.109 -15.411 -27.348  1.00  0.00           C  
ATOM   3437  NE1 TRP A 216       8.686 -15.572 -23.841  1.00  0.00           N  
ATOM   3438  CZ2 TRP A 216       8.757 -17.439 -25.503  1.00  0.00           C  
ATOM   3439  CZ3 TRP A 216       8.278 -16.727 -27.760  1.00  0.00           C  
ATOM   3440  CH2 TRP A 216       8.593 -17.714 -26.861  1.00  0.00           C  
ATOM   3441  H   TRP A 216       6.810 -13.376 -23.514  1.00  0.00           H  
ATOM   3442  HA  TRP A 216       7.079 -10.740 -24.807  1.00  0.00           H  
ATOM   3443 1HB  TRP A 216       7.504 -12.605 -26.769  1.00  0.00           H  
ATOM   3444 2HB  TRP A 216       8.764 -11.925 -25.749  1.00  0.00           H  
ATOM   3445  HD1 TRP A 216       8.439 -13.533 -23.090  1.00  0.00           H  
ATOM   3446  HE1 TRP A 216       8.909 -16.074 -22.993  1.00  0.00           H  
ATOM   3447  HE3 TRP A 216       7.856 -14.631 -28.065  1.00  0.00           H  
ATOM   3448  HZ2 TRP A 216       9.008 -18.237 -24.805  1.00  0.00           H  
ATOM   3449  HZ3 TRP A 216       8.153 -16.957 -28.819  1.00  0.00           H  
ATOM   3450  HH2 TRP A 216       8.718 -18.737 -27.219  1.00  0.00           H  
ATOM   3451  N   LEU A 217       5.111 -10.873 -26.487  1.00  0.00           N  
ATOM   3452  CA  LEU A 217       4.013 -10.974 -27.455  1.00  0.00           C  
ATOM   3453  C   LEU A 217       4.589 -11.350 -28.822  1.00  0.00           C  
ATOM   3454  O   LEU A 217       5.209 -10.512 -29.479  1.00  0.00           O  
ATOM   3455  CB  LEU A 217       3.244  -9.650 -27.549  1.00  0.00           C  
ATOM   3456  CG  LEU A 217       2.631  -9.143 -26.238  1.00  0.00           C  
ATOM   3457  CD1 LEU A 217       1.752  -7.932 -26.523  1.00  0.00           C  
ATOM   3458  CD2 LEU A 217       1.828 -10.259 -25.587  1.00  0.00           C  
ATOM   3459  H   LEU A 217       5.752 -10.092 -26.581  1.00  0.00           H  
ATOM   3460  HA  LEU A 217       3.326 -11.749 -27.118  1.00  0.00           H  
ATOM   3461 1HB  LEU A 217       3.920  -8.881 -27.918  1.00  0.00           H  
ATOM   3462 2HB  LEU A 217       2.434  -9.769 -28.269  1.00  0.00           H  
ATOM   3463  HG  LEU A 217       3.426  -8.826 -25.563  1.00  0.00           H  
ATOM   3464 1HD1 LEU A 217       1.316  -7.571 -25.592  1.00  0.00           H  
ATOM   3465 2HD1 LEU A 217       2.355  -7.142 -26.970  1.00  0.00           H  
ATOM   3466 3HD1 LEU A 217       0.956  -8.215 -27.210  1.00  0.00           H  
ATOM   3467 1HD2 LEU A 217       1.392  -9.899 -24.654  1.00  0.00           H  
ATOM   3468 2HD2 LEU A 217       1.032 -10.576 -26.260  1.00  0.00           H  
ATOM   3469 3HD2 LEU A 217       2.484 -11.105 -25.377  1.00  0.00           H  
ATOM   3470  N   ASN A 218       4.408 -12.598 -29.252  1.00  0.00           N  
ATOM   3471  CA  ASN A 218       5.009 -13.091 -30.495  1.00  0.00           C  
ATOM   3472  C   ASN A 218       4.371 -12.478 -31.763  1.00  0.00           C  
ATOM   3473  O   ASN A 218       3.419 -11.697 -31.693  1.00  0.00           O  
ATOM   3474  CB  ASN A 218       4.924 -14.606 -30.542  1.00  0.00           C  
ATOM   3475  CG  ASN A 218       5.882 -15.208 -31.532  1.00  0.00           C  
ATOM   3476  ND2 ASN A 218       5.624 -16.428 -31.928  1.00  0.00           N  
ATOM   3477  OD1 ASN A 218       6.859 -14.567 -31.937  1.00  0.00           O  
ATOM   3478  H   ASN A 218       3.829 -13.224 -28.703  1.00  0.00           H  
ATOM   3479  HA  ASN A 218       6.059 -12.794 -30.514  1.00  0.00           H  
ATOM   3480 1HB  ASN A 218       5.138 -15.013 -29.552  1.00  0.00           H  
ATOM   3481 2HB  ASN A 218       3.910 -14.905 -30.807  1.00  0.00           H  
ATOM   3482 1HD2 ASN A 218       6.227 -16.879 -32.585  1.00  0.00           H  
ATOM   3483 2HD2 ASN A 218       4.822 -16.909 -31.572  1.00  0.00           H  
ATOM   3484  N   PHE A 219       4.902 -12.812 -32.944  1.00  0.00           N  
ATOM   3485  CA  PHE A 219       4.445 -12.248 -34.226  1.00  0.00           C  
ATOM   3486  C   PHE A 219       3.003 -12.640 -34.615  1.00  0.00           C  
ATOM   3487  O   PHE A 219       2.363 -11.921 -35.385  1.00  0.00           O  
ATOM   3488  CB  PHE A 219       5.397 -12.682 -35.342  1.00  0.00           C  
ATOM   3489  CG  PHE A 219       5.233 -14.118 -35.754  1.00  0.00           C  
ATOM   3490  CD1 PHE A 219       4.322 -14.473 -36.737  1.00  0.00           C  
ATOM   3491  CD2 PHE A 219       5.991 -15.116 -35.158  1.00  0.00           C  
ATOM   3492  CE1 PHE A 219       4.171 -15.794 -37.116  1.00  0.00           C  
ATOM   3493  CE2 PHE A 219       5.843 -16.436 -35.536  1.00  0.00           C  
ATOM   3494  CZ  PHE A 219       4.931 -16.775 -36.515  1.00  0.00           C  
ATOM   3495  H   PHE A 219       5.710 -13.419 -32.959  1.00  0.00           H  
ATOM   3496  HA  PHE A 219       4.457 -11.160 -34.149  1.00  0.00           H  
ATOM   3497 1HB  PHE A 219       5.237 -12.056 -36.220  1.00  0.00           H  
ATOM   3498 2HB  PHE A 219       6.427 -12.536 -35.019  1.00  0.00           H  
ATOM   3499  HD1 PHE A 219       3.722 -13.697 -37.212  1.00  0.00           H  
ATOM   3500  HD2 PHE A 219       6.710 -14.847 -34.384  1.00  0.00           H  
ATOM   3501  HE1 PHE A 219       3.451 -16.059 -37.889  1.00  0.00           H  
ATOM   3502  HE2 PHE A 219       6.444 -17.211 -35.060  1.00  0.00           H  
ATOM   3503  HZ  PHE A 219       4.812 -17.816 -36.813  1.00  0.00           H  
ATOM   3504  N   ASP A 220       2.466 -13.733 -34.061  1.00  0.00           N  
ATOM   3505  CA  ASP A 220       1.043 -14.103 -34.177  1.00  0.00           C  
ATOM   3506  C   ASP A 220       0.134 -13.334 -33.188  1.00  0.00           C  
ATOM   3507  O   ASP A 220      -1.092 -13.450 -33.253  1.00  0.00           O  
ATOM   3508  CB  ASP A 220       0.877 -15.608 -33.953  1.00  0.00           C  
ATOM   3509  CG  ASP A 220       1.364 -16.440 -35.132  1.00  0.00           C  
ATOM   3510  OD1 ASP A 220       1.089 -16.069 -36.249  1.00  0.00           O  
ATOM   3511  OD2 ASP A 220       2.004 -17.438 -34.905  1.00  0.00           O1-
ATOM   3512  H   ASP A 220       3.035 -14.272 -33.424  1.00  0.00           H  
ATOM   3513  HA  ASP A 220       0.702 -13.855 -35.182  1.00  0.00           H  
ATOM   3514 1HB  ASP A 220       1.430 -15.907 -33.063  1.00  0.00           H  
ATOM   3515 2HB  ASP A 220      -0.175 -15.836 -33.776  1.00  0.00           H  
ATOM   3516  N   GLY A 221       0.720 -12.537 -32.285  1.00  0.00           N  
ATOM   3517  CA  GLY A 221       0.026 -11.765 -31.251  1.00  0.00           C  
ATOM   3518  C   GLY A 221      -0.347 -12.560 -29.993  1.00  0.00           C  
ATOM   3519  O   GLY A 221      -1.112 -12.068 -29.162  1.00  0.00           O  
ATOM   3520  H   GLY A 221       1.731 -12.487 -32.285  1.00  0.00           H  
ATOM   3521 1HA  GLY A 221       0.651 -10.927 -30.942  1.00  0.00           H  
ATOM   3522 2HA  GLY A 221      -0.891 -11.347 -31.664  1.00  0.00           H  
ATOM   3523  N   GLU A 222       0.169 -13.782 -29.835  1.00  0.00           N  
ATOM   3524  CA  GLU A 222      -0.046 -14.602 -28.639  1.00  0.00           C  
ATOM   3525  C   GLU A 222       0.973 -14.262 -27.526  1.00  0.00           C  
ATOM   3526  O   GLU A 222       2.160 -14.067 -27.824  1.00  0.00           O  
ATOM   3527  CB  GLU A 222       0.046 -16.087 -28.997  1.00  0.00           C  
ATOM   3528  CG  GLU A 222      -1.043 -16.575 -29.941  1.00  0.00           C  
ATOM   3529  CD  GLU A 222      -0.936 -18.043 -30.248  1.00  0.00           C  
ATOM   3530  OE1 GLU A 222      -0.004 -18.660 -29.793  1.00  0.00           O  
ATOM   3531  OE2 GLU A 222      -1.788 -18.548 -30.942  1.00  0.00           O1-
ATOM   3532  H   GLU A 222       0.850 -14.106 -30.513  1.00  0.00           H  
ATOM   3533  HA  GLU A 222      -1.044 -14.394 -28.252  1.00  0.00           H  
ATOM   3534 1HB  GLU A 222       1.009 -16.289 -29.465  1.00  0.00           H  
ATOM   3535 2HB  GLU A 222      -0.007 -16.685 -28.087  1.00  0.00           H  
ATOM   3536 1HG  GLU A 222      -2.016 -16.381 -29.489  1.00  0.00           H  
ATOM   3537 2HG  GLU A 222      -0.986 -16.009 -30.869  1.00  0.00           H  
ATOM   3538  N   PRO A 223       0.560 -14.226 -26.243  1.00  0.00           N  
ATOM   3539  CA  PRO A 223       1.488 -14.153 -25.118  1.00  0.00           C  
ATOM   3540  C   PRO A 223       2.307 -15.451 -24.989  1.00  0.00           C  
ATOM   3541  O   PRO A 223       1.773 -16.558 -25.099  1.00  0.00           O  
ATOM   3542  CB  PRO A 223       0.555 -13.947 -23.920  1.00  0.00           C  
ATOM   3543  CG  PRO A 223      -0.707 -14.633 -24.317  1.00  0.00           C  
ATOM   3544  CD  PRO A 223      -0.837 -14.355 -25.791  1.00  0.00           C  
ATOM   3545  HA  PRO A 223       2.154 -13.288 -25.254  1.00  0.00           H  
ATOM   3546 1HB  PRO A 223       1.007 -14.376 -23.013  1.00  0.00           H  
ATOM   3547 2HB  PRO A 223       0.415 -12.872 -23.733  1.00  0.00           H  
ATOM   3548 1HG  PRO A 223      -0.641 -15.709 -24.095  1.00  0.00           H  
ATOM   3549 2HG  PRO A 223      -1.553 -14.240 -23.736  1.00  0.00           H  
ATOM   3550 1HD  PRO A 223      -1.345 -15.198 -26.282  1.00  0.00           H  
ATOM   3551 2HD  PRO A 223      -1.401 -13.422 -25.940  1.00  0.00           H  
ATOM   3552  N   GLN A 224       3.610 -15.311 -24.728  1.00  0.00           N  
ATOM   3553  CA  GLN A 224       4.590 -16.400 -24.700  1.00  0.00           C  
ATOM   3554  C   GLN A 224       5.583 -16.212 -23.527  1.00  0.00           C  
ATOM   3555  O   GLN A 224       6.327 -15.227 -23.518  1.00  0.00           O  
ATOM   3556  CB  GLN A 224       5.345 -16.473 -26.030  1.00  0.00           C  
ATOM   3557  CG  GLN A 224       4.477 -16.847 -27.220  1.00  0.00           C  
ATOM   3558  CD  GLN A 224       3.996 -18.284 -27.155  1.00  0.00           C  
ATOM   3559  NE2 GLN A 224       3.022 -18.618 -27.995  1.00  0.00           N  
ATOM   3560  OE1 GLN A 224       4.493 -19.085 -26.359  1.00  0.00           O  
ATOM   3561  H   GLN A 224       3.982 -14.366 -24.726  1.00  0.00           H  
ATOM   3562  HA  GLN A 224       4.059 -17.339 -24.548  1.00  0.00           H  
ATOM   3563 1HB  GLN A 224       5.806 -15.508 -26.240  1.00  0.00           H  
ATOM   3564 2HB  GLN A 224       6.146 -17.208 -25.954  1.00  0.00           H  
ATOM   3565 1HG  GLN A 224       3.604 -16.194 -27.237  1.00  0.00           H  
ATOM   3566 2HG  GLN A 224       5.057 -16.720 -28.134  1.00  0.00           H  
ATOM   3567 1HE2 GLN A 224       2.664 -19.553 -27.999  1.00  0.00           H  
ATOM   3568 2HE2 GLN A 224       2.648 -17.938 -28.624  1.00  0.00           H  
ATOM   3569  N   PRO A 225       5.585 -17.097 -22.509  1.00  0.00           N  
ATOM   3570  CA  PRO A 225       6.384 -16.922 -21.292  1.00  0.00           C  
ATOM   3571  C   PRO A 225       7.887 -17.205 -21.487  1.00  0.00           C  
ATOM   3572  O   PRO A 225       8.287 -18.015 -22.329  1.00  0.00           O  
ATOM   3573  CB  PRO A 225       5.747 -17.938 -20.339  1.00  0.00           C  
ATOM   3574  CG  PRO A 225       5.220 -19.003 -21.239  1.00  0.00           C  
ATOM   3575  CD  PRO A 225       4.688 -18.256 -22.433  1.00  0.00           C  
ATOM   3576  HA  PRO A 225       6.260 -15.893 -20.922  1.00  0.00           H  
ATOM   3577 1HB  PRO A 225       6.500 -18.313 -19.631  1.00  0.00           H  
ATOM   3578 2HB  PRO A 225       4.959 -17.454 -19.744  1.00  0.00           H  
ATOM   3579 1HG  PRO A 225       6.022 -19.708 -21.504  1.00  0.00           H  
ATOM   3580 2HG  PRO A 225       4.443 -19.586 -20.723  1.00  0.00           H  
ATOM   3581 1HD  PRO A 225       4.766 -18.889 -23.328  1.00  0.00           H  
ATOM   3582 2HD  PRO A 225       3.641 -17.969 -22.250  1.00  0.00           H  
ATOM   3583  N   TYR A 226       8.703 -16.569 -20.642  1.00  0.00           N  
ATOM   3584  CA  TYR A 226      10.168 -16.690 -20.556  1.00  0.00           C  
ATOM   3585  C   TYR A 226      10.625 -16.913 -19.088  1.00  0.00           C  
ATOM   3586  O   TYR A 226       9.817 -16.729 -18.170  1.00  0.00           O  
ATOM   3587  CB  TYR A 226      10.839 -15.446 -21.144  1.00  0.00           C  
ATOM   3588  CG  TYR A 226      11.224 -15.592 -22.600  1.00  0.00           C  
ATOM   3589  CD1 TYR A 226      11.221 -14.482 -23.431  1.00  0.00           C  
ATOM   3590  CD2 TYR A 226      11.580 -16.834 -23.102  1.00  0.00           C  
ATOM   3591  CE1 TYR A 226      11.573 -14.614 -24.761  1.00  0.00           C  
ATOM   3592  CE2 TYR A 226      11.933 -16.967 -24.431  1.00  0.00           C  
ATOM   3593  CZ  TYR A 226      11.930 -15.863 -25.259  1.00  0.00           C  
ATOM   3594  OH  TYR A 226      12.281 -15.995 -26.583  1.00  0.00           O  
ATOM   3595  H   TYR A 226       8.277 -15.916 -19.992  1.00  0.00           H  
ATOM   3596  HA  TYR A 226      10.478 -17.561 -21.134  1.00  0.00           H  
ATOM   3597 1HB  TYR A 226      10.166 -14.592 -21.054  1.00  0.00           H  
ATOM   3598 2HB  TYR A 226      11.739 -15.215 -20.576  1.00  0.00           H  
ATOM   3599  HD1 TYR A 226      10.942 -13.504 -23.038  1.00  0.00           H  
ATOM   3600  HD2 TYR A 226      11.581 -17.706 -22.448  1.00  0.00           H  
ATOM   3601  HE1 TYR A 226      11.572 -13.743 -25.415  1.00  0.00           H  
ATOM   3602  HE2 TYR A 226      12.212 -17.944 -24.826  1.00  0.00           H  
ATOM   3603  HH  TYR A 226      12.311 -15.127 -26.993  1.00  0.00           H  
ATOM   3604  N   PRO A 227      11.889 -17.321 -18.828  1.00  0.00           N  
ATOM   3605  CA  PRO A 227      12.369 -17.684 -17.487  1.00  0.00           C  
ATOM   3606  C   PRO A 227      12.166 -16.606 -16.405  1.00  0.00           C  
ATOM   3607  O   PRO A 227      12.374 -15.416 -16.640  1.00  0.00           O  
ATOM   3608  CB  PRO A 227      13.859 -17.930 -17.742  1.00  0.00           C  
ATOM   3609  CG  PRO A 227      13.911 -18.454 -19.136  1.00  0.00           C  
ATOM   3610  CD  PRO A 227      12.881 -17.644 -19.878  1.00  0.00           C  
ATOM   3611  HA  PRO A 227      11.860 -18.601 -17.157  1.00  0.00           H  
ATOM   3612 1HB  PRO A 227      14.423 -16.993 -17.617  1.00  0.00           H  
ATOM   3613 2HB  PRO A 227      14.254 -18.643 -17.003  1.00  0.00           H  
ATOM   3614 1HG  PRO A 227      14.922 -18.335 -19.550  1.00  0.00           H  
ATOM   3615 2HG  PRO A 227      13.690 -19.532 -19.145  1.00  0.00           H  
ATOM   3616 1HD  PRO A 227      13.348 -16.731 -20.274  1.00  0.00           H  
ATOM   3617 2HD  PRO A 227      12.457 -18.249 -20.694  1.00  0.00           H  
ATOM   3618  N   THR A 228      11.767 -17.031 -15.201  1.00  0.00           N  
ATOM   3619  CA  THR A 228      11.387 -16.127 -14.094  1.00  0.00           C  
ATOM   3620  C   THR A 228      12.569 -15.403 -13.430  1.00  0.00           C  
ATOM   3621  O   THR A 228      13.711 -15.869 -13.459  1.00  0.00           O  
ATOM   3622  CB  THR A 228      10.614 -16.903 -13.012  1.00  0.00           C  
ATOM   3623  CG2 THR A 228       9.321 -17.468 -13.582  1.00  0.00           C  
ATOM   3624  OG1 THR A 228      11.425 -17.979 -12.520  1.00  0.00           O  
ATOM   3625  H   THR A 228      11.674 -18.026 -15.062  1.00  0.00           H  
ATOM   3626  HA  THR A 228      10.741 -15.345 -14.493  1.00  0.00           H  
ATOM   3627  HB  THR A 228      10.378 -16.236 -12.184  1.00  0.00           H  
ATOM   3628  HG1 THR A 228      11.578 -17.859 -11.580  1.00  0.00           H  
ATOM   3629 1HG2 THR A 228       8.788 -18.013 -12.803  1.00  0.00           H  
ATOM   3630 2HG2 THR A 228       8.698 -16.652 -13.946  1.00  0.00           H  
ATOM   3631 3HG2 THR A 228       9.551 -18.144 -14.404  1.00  0.00           H  
ATOM   3632  N   LEU A 229      12.271 -14.263 -12.792  1.00  0.00           N  
ATOM   3633  CA  LEU A 229      13.176 -13.483 -11.938  1.00  0.00           C  
ATOM   3634  C   LEU A 229      12.668 -13.497 -10.480  1.00  0.00           C  
ATOM   3635  O   LEU A 229      11.646 -12.865 -10.202  1.00  0.00           O  
ATOM   3636  CB  LEU A 229      13.281 -12.040 -12.447  1.00  0.00           C  
ATOM   3637  CG  LEU A 229      14.157 -11.836 -13.691  1.00  0.00           C  
ATOM   3638  CD1 LEU A 229      13.309 -12.010 -14.943  1.00  0.00           C  
ATOM   3639  CD2 LEU A 229      14.788 -10.452 -13.645  1.00  0.00           C  
ATOM   3640  H   LEU A 229      11.304 -13.955 -12.829  1.00  0.00           H  
ATOM   3641  HA  LEU A 229      14.165 -13.939 -11.975  1.00  0.00           H  
ATOM   3642 1HB  LEU A 229      12.281 -11.682 -12.684  1.00  0.00           H  
ATOM   3643 2HB  LEU A 229      13.688 -11.418 -11.650  1.00  0.00           H  
ATOM   3644  HG  LEU A 229      14.942 -12.592 -13.711  1.00  0.00           H  
ATOM   3645 1HD1 LEU A 229      13.932 -11.865 -15.826  1.00  0.00           H  
ATOM   3646 2HD1 LEU A 229      12.886 -13.014 -14.959  1.00  0.00           H  
ATOM   3647 3HD1 LEU A 229      12.504 -11.276 -14.943  1.00  0.00           H  
ATOM   3648 1HD2 LEU A 229      15.411 -10.306 -14.529  1.00  0.00           H  
ATOM   3649 2HD2 LEU A 229      14.003  -9.694 -13.626  1.00  0.00           H  
ATOM   3650 3HD2 LEU A 229      15.402 -10.361 -12.749  1.00  0.00           H  
ATOM   3651  N   PRO A 230      13.362 -14.147  -9.526  1.00  0.00           N  
ATOM   3652  CA  PRO A 230      13.037 -14.074  -8.095  1.00  0.00           C  
ATOM   3653  C   PRO A 230      13.083 -12.640  -7.519  1.00  0.00           C  
ATOM   3654  O   PRO A 230      13.605 -11.734  -8.181  1.00  0.00           O  
ATOM   3655  CB  PRO A 230      14.122 -14.959  -7.472  1.00  0.00           C  
ATOM   3656  CG  PRO A 230      14.541 -15.860  -8.583  1.00  0.00           C  
ATOM   3657  CD  PRO A 230      14.496 -14.988  -9.809  1.00  0.00           C  
ATOM   3658  HA  PRO A 230      12.034 -14.494  -7.930  1.00  0.00           H  
ATOM   3659 1HB  PRO A 230      14.945 -14.334  -7.095  1.00  0.00           H  
ATOM   3660 2HB  PRO A 230      13.712 -15.506  -6.610  1.00  0.00           H  
ATOM   3661 1HG  PRO A 230      15.545 -16.263  -8.386  1.00  0.00           H  
ATOM   3662 2HG  PRO A 230      13.861 -16.722  -8.650  1.00  0.00           H  
ATOM   3663 1HD  PRO A 230      15.436 -14.423  -9.894  1.00  0.00           H  
ATOM   3664 2HD  PRO A 230      14.339 -15.615 -10.699  1.00  0.00           H  
ATOM   3665  N   PRO A 231      12.555 -12.396  -6.303  1.00  0.00           N  
ATOM   3666  CA  PRO A 231      12.472 -11.058  -5.707  1.00  0.00           C  
ATOM   3667  C   PRO A 231      13.824 -10.330  -5.639  1.00  0.00           C  
ATOM   3668  O   PRO A 231      14.826 -10.891  -5.187  1.00  0.00           O  
ATOM   3669  CB  PRO A 231      11.932 -11.358  -4.305  1.00  0.00           C  
ATOM   3670  CG  PRO A 231      11.095 -12.577  -4.489  1.00  0.00           C  
ATOM   3671  CD  PRO A 231      11.863 -13.413  -5.478  1.00  0.00           C  
ATOM   3672  HA  PRO A 231      11.763 -10.448  -6.286  1.00  0.00           H  
ATOM   3673 1HB  PRO A 231      12.767 -11.514  -3.606  1.00  0.00           H  
ATOM   3674 2HB  PRO A 231      11.358 -10.498  -3.931  1.00  0.00           H  
ATOM   3675 1HG  PRO A 231      10.952 -13.088  -3.525  1.00  0.00           H  
ATOM   3676 2HG  PRO A 231      10.096 -12.300  -4.854  1.00  0.00           H  
ATOM   3677 1HD  PRO A 231      12.585 -14.046  -4.943  1.00  0.00           H  
ATOM   3678 2HD  PRO A 231      11.162 -14.030  -6.060  1.00  0.00           H  
ATOM   3679  N   GLY A 232      13.859  -9.076  -6.099  1.00  0.00           N  
ATOM   3680  CA  GLY A 232      15.056  -8.220  -6.104  1.00  0.00           C  
ATOM   3681  C   GLY A 232      16.124  -8.554  -7.162  1.00  0.00           C  
ATOM   3682  O   GLY A 232      17.127  -7.842  -7.246  1.00  0.00           O  
ATOM   3683  H   GLY A 232      13.002  -8.668  -6.455  1.00  0.00           H  
ATOM   3684 1HA  GLY A 232      14.761  -7.183  -6.263  1.00  0.00           H  
ATOM   3685 2HA  GLY A 232      15.543  -8.270  -5.131  1.00  0.00           H  
ATOM   3686  N   THR A 233      15.951  -9.619  -7.957  1.00  0.00           N  
ATOM   3687  CA  THR A 233      16.954 -10.069  -8.951  1.00  0.00           C  
ATOM   3688  C   THR A 233      16.923  -9.263 -10.258  1.00  0.00           C  
ATOM   3689  O   THR A 233      15.928  -8.612 -10.588  1.00  0.00           O  
ATOM   3690  CB  THR A 233      16.760 -11.561  -9.281  1.00  0.00           C  
ATOM   3691  CG2 THR A 233      16.816 -12.400  -8.014  1.00  0.00           C  
ATOM   3692  OG1 THR A 233      15.491 -11.749  -9.919  1.00  0.00           O  
ATOM   3693  H   THR A 233      15.098 -10.153  -7.853  1.00  0.00           H  
ATOM   3694  HA  THR A 233      17.948  -9.935  -8.524  1.00  0.00           H  
ATOM   3695  HB  THR A 233      17.546 -11.888  -9.962  1.00  0.00           H  
ATOM   3696  HG1 THR A 233      14.796 -11.753  -9.256  1.00  0.00           H  
ATOM   3697 1HG2 THR A 233      16.677 -13.451  -8.267  1.00  0.00           H  
ATOM   3698 2HG2 THR A 233      17.785 -12.266  -7.532  1.00  0.00           H  
ATOM   3699 3HG2 THR A 233      16.027 -12.083  -7.333  1.00  0.00           H  
ATOM   3700  N   GLY A 234      18.008  -9.336 -11.035  1.00  0.00           N  
ATOM   3701  CA  GLY A 234      18.097  -8.813 -12.405  1.00  0.00           C  
ATOM   3702  C   GLY A 234      18.757  -9.796 -13.382  1.00  0.00           C  
ATOM   3703  O   GLY A 234      19.475 -10.708 -12.964  1.00  0.00           O  
ATOM   3704  H   GLY A 234      18.808  -9.859 -10.700  1.00  0.00           H  
ATOM   3705 1HA  GLY A 234      17.097  -8.575 -12.769  1.00  0.00           H  
ATOM   3706 2HA  GLY A 234      18.667  -7.885 -12.404  1.00  0.00           H  
ATOM   3707  N   ARG A 235      18.499  -9.619 -14.685  1.00  0.00           N  
ATOM   3708  CA  ARG A 235      18.987 -10.468 -15.795  1.00  0.00           C  
ATOM   3709  C   ARG A 235      19.243  -9.633 -17.055  1.00  0.00           C  
ATOM   3710  O   ARG A 235      18.350  -8.906 -17.489  1.00  0.00           O  
ATOM   3711  CB  ARG A 235      17.984 -11.566 -16.118  1.00  0.00           C  
ATOM   3712  CG  ARG A 235      17.810 -12.613 -15.029  1.00  0.00           C  
ATOM   3713  CD  ARG A 235      19.005 -13.485 -14.909  1.00  0.00           C  
ATOM   3714  NE  ARG A 235      18.795 -14.566 -13.959  1.00  0.00           N  
ATOM   3715  CZ  ARG A 235      18.987 -14.464 -12.629  1.00  0.00           C  
ATOM   3716  NH1 ARG A 235      19.393 -13.327 -12.109  1.00  0.00           N1+
ATOM   3717  NH2 ARG A 235      18.768 -15.507 -11.848  1.00  0.00           N  
ATOM   3718  H   ARG A 235      17.895  -8.835 -14.929  1.00  0.00           H  
ATOM   3719  HA  ARG A 235      19.923 -10.935 -15.488  1.00  0.00           H  
ATOM   3720 1HB  ARG A 235      17.008 -11.123 -16.308  1.00  0.00           H  
ATOM   3721 2HB  ARG A 235      18.291 -12.083 -17.027  1.00  0.00           H  
ATOM   3722 1HG  ARG A 235      17.649 -12.117 -14.070  1.00  0.00           H  
ATOM   3723 2HG  ARG A 235      16.949 -13.240 -15.262  1.00  0.00           H  
ATOM   3724 1HD  ARG A 235      19.234 -13.925 -15.879  1.00  0.00           H  
ATOM   3725 2HD  ARG A 235      19.854 -12.894 -14.569  1.00  0.00           H  
ATOM   3726  HE  ARG A 235      18.483 -15.457 -14.322  1.00  0.00           H  
ATOM   3727 1HH1 ARG A 235      19.561 -12.529 -12.707  1.00  0.00           H  
ATOM   3728 2HH1 ARG A 235      19.538 -13.250 -11.112  1.00  0.00           H  
ATOM   3729 1HH2 ARG A 235      18.456 -16.381 -12.248  1.00  0.00           H  
ATOM   3730 2HH2 ARG A 235      18.912 -15.430 -10.852  1.00  0.00           H  
ATOM   3731  N   ARG A 236      20.411  -9.790 -17.688  1.00  0.00           N  
ATOM   3732  CA  ARG A 236      20.669  -9.321 -19.065  1.00  0.00           C  
ATOM   3733  C   ARG A 236      20.160 -10.355 -20.077  1.00  0.00           C  
ATOM   3734  O   ARG A 236      20.498 -11.535 -19.974  1.00  0.00           O  
ATOM   3735  CB  ARG A 236      22.154  -9.078 -19.290  1.00  0.00           C  
ATOM   3736  CG  ARG A 236      22.733  -7.900 -18.524  1.00  0.00           C  
ATOM   3737  CD  ARG A 236      24.191  -7.749 -18.767  1.00  0.00           C  
ATOM   3738  NE  ARG A 236      24.750  -6.627 -18.031  1.00  0.00           N  
ATOM   3739  CZ  ARG A 236      26.052  -6.284 -18.033  1.00  0.00           C  
ATOM   3740  NH1 ARG A 236      26.915  -6.983 -18.736  1.00  0.00           N1+
ATOM   3741  NH2 ARG A 236      26.463  -5.243 -17.329  1.00  0.00           N  
ATOM   3742  H   ARG A 236      21.097 -10.399 -17.263  1.00  0.00           H  
ATOM   3743  HA  ARG A 236      20.140  -8.379 -19.215  1.00  0.00           H  
ATOM   3744 1HB  ARG A 236      22.716  -9.966 -19.003  1.00  0.00           H  
ATOM   3745 2HB  ARG A 236      22.338  -8.904 -20.351  1.00  0.00           H  
ATOM   3746 1HG  ARG A 236      22.236  -6.981 -18.838  1.00  0.00           H  
ATOM   3747 2HG  ARG A 236      22.578  -8.049 -17.455  1.00  0.00           H  
ATOM   3748 1HD  ARG A 236      24.707  -8.655 -18.452  1.00  0.00           H  
ATOM   3749 2HD  ARG A 236      24.367  -7.582 -19.829  1.00  0.00           H  
ATOM   3750  HE  ARG A 236      24.116  -6.065 -17.478  1.00  0.00           H  
ATOM   3751 1HH1 ARG A 236      26.602  -7.778 -19.275  1.00  0.00           H  
ATOM   3752 2HH1 ARG A 236      27.892  -6.725 -18.738  1.00  0.00           H  
ATOM   3753 1HH2 ARG A 236      25.800  -4.705 -16.788  1.00  0.00           H  
ATOM   3754 2HH2 ARG A 236      27.439  -4.986 -17.330  1.00  0.00           H  
ATOM   3755  N   ILE A 237      19.368  -9.904 -21.048  1.00  0.00           N  
ATOM   3756  CA  ILE A 237      18.696 -10.733 -22.061  1.00  0.00           C  
ATOM   3757  C   ILE A 237      18.791 -10.091 -23.454  1.00  0.00           C  
ATOM   3758  O   ILE A 237      18.838  -8.865 -23.587  1.00  0.00           O  
ATOM   3759  CB  ILE A 237      17.217 -10.955 -21.697  1.00  0.00           C  
ATOM   3760  CG1 ILE A 237      16.424  -9.657 -21.870  1.00  0.00           C  
ATOM   3761  CG2 ILE A 237      17.092 -11.473 -20.272  1.00  0.00           C  
ATOM   3762  CD1 ILE A 237      14.925  -9.854 -21.886  1.00  0.00           C  
ATOM   3763  H   ILE A 237      19.149  -8.912 -21.052  1.00  0.00           H  
ATOM   3764  HA  ILE A 237      19.191 -11.703 -22.098  1.00  0.00           H  
ATOM   3765  HB  ILE A 237      16.780 -11.684 -22.378  1.00  0.00           H  
ATOM   3766 1HG1 ILE A 237      16.669  -8.970 -21.061  1.00  0.00           H  
ATOM   3767 2HG1 ILE A 237      16.713  -9.176 -22.805  1.00  0.00           H  
ATOM   3768 1HG2 ILE A 237      16.040 -11.623 -20.032  1.00  0.00           H  
ATOM   3769 2HG2 ILE A 237      17.623 -12.418 -20.181  1.00  0.00           H  
ATOM   3770 3HG2 ILE A 237      17.522 -10.746 -19.582  1.00  0.00           H  
ATOM   3771 1HD1 ILE A 237      14.433  -8.890 -22.013  1.00  0.00           H  
ATOM   3772 2HD1 ILE A 237      14.654 -10.513 -22.712  1.00  0.00           H  
ATOM   3773 3HD1 ILE A 237      14.608 -10.302 -20.946  1.00  0.00           H  
ATOM   3774  N   HIS A 238      18.810 -10.920 -24.501  1.00  0.00           N  
ATOM   3775  CA  HIS A 238      18.738 -10.481 -25.902  1.00  0.00           C  
ATOM   3776  C   HIS A 238      17.281 -10.371 -26.373  1.00  0.00           C  
ATOM   3777  O   HIS A 238      16.477 -11.271 -26.127  1.00  0.00           O  
ATOM   3778  CB  HIS A 238      19.504 -11.446 -26.813  1.00  0.00           C  
ATOM   3779  CG  HIS A 238      20.865 -11.804 -26.301  1.00  0.00           C  
ATOM   3780  CD2 HIS A 238      21.722 -12.788 -26.660  1.00  0.00           C  
ATOM   3781  ND1 HIS A 238      21.488 -11.100 -25.292  1.00  0.00           N  
ATOM   3782  CE1 HIS A 238      22.671 -11.639 -25.051  1.00  0.00           C  
ATOM   3783  NE2 HIS A 238      22.837 -12.663 -25.867  1.00  0.00           N  
ATOM   3784  H   HIS A 238      18.764 -11.914 -24.323  1.00  0.00           H  
ATOM   3785  HA  HIS A 238      19.192  -9.495 -25.998  1.00  0.00           H  
ATOM   3786 1HB  HIS A 238      18.931 -12.367 -26.931  1.00  0.00           H  
ATOM   3787 2HB  HIS A 238      19.617 -11.002 -27.801  1.00  0.00           H  
ATOM   3788  HD2 HIS A 238      21.559 -13.539 -27.433  1.00  0.00           H  
ATOM   3789  HE1 HIS A 238      23.388 -11.296 -24.305  1.00  0.00           H  
ATOM   3790  HE2 HIS A 238      23.649 -13.262 -25.907  1.00  0.00           H  
ATOM   3791  N   SER A 239      16.958  -9.292 -27.085  1.00  0.00           N  
ATOM   3792  CA  SER A 239      15.656  -9.038 -27.716  1.00  0.00           C  
ATOM   3793  C   SER A 239      15.856  -8.247 -29.026  1.00  0.00           C  
ATOM   3794  O   SER A 239      16.970  -8.215 -29.560  1.00  0.00           O  
ATOM   3795  CB  SER A 239      14.751  -8.272 -26.771  1.00  0.00           C  
ATOM   3796  OG  SER A 239      13.443  -8.209 -27.269  1.00  0.00           O  
ATOM   3797  H   SER A 239      17.661  -8.577 -27.230  1.00  0.00           H  
ATOM   3798  HA  SER A 239      15.190  -9.997 -27.945  1.00  0.00           H  
ATOM   3799 1HB  SER A 239      14.749  -8.757 -25.795  1.00  0.00           H  
ATOM   3800 2HB  SER A 239      15.139  -7.263 -26.634  1.00  0.00           H  
ATOM   3801  HG  SER A 239      13.237  -9.093 -27.584  1.00  0.00           H  
ATOM   3802  N   TYR A 240      14.808  -7.630 -29.575  1.00  0.00           N  
ATOM   3803  CA  TYR A 240      14.833  -6.901 -30.849  1.00  0.00           C  
ATOM   3804  C   TYR A 240      14.014  -5.605 -30.771  1.00  0.00           C  
ATOM   3805  O   TYR A 240      13.042  -5.508 -30.017  1.00  0.00           O  
ATOM   3806  CB  TYR A 240      14.312  -7.789 -31.981  1.00  0.00           C  
ATOM   3807  CG  TYR A 240      12.811  -7.730 -32.162  1.00  0.00           C  
ATOM   3808  CD1 TYR A 240      12.216  -6.572 -32.640  1.00  0.00           C  
ATOM   3809  CD2 TYR A 240      12.031  -8.834 -31.851  1.00  0.00           C  
ATOM   3810  CE1 TYR A 240      10.845  -6.518 -32.805  1.00  0.00           C  
ATOM   3811  CE2 TYR A 240      10.661  -8.780 -32.016  1.00  0.00           C  
ATOM   3812  CZ  TYR A 240      10.068  -7.627 -32.491  1.00  0.00           C  
ATOM   3813  OH  TYR A 240       8.703  -7.573 -32.656  1.00  0.00           O  
ATOM   3814  H   TYR A 240      13.931  -7.655 -29.068  1.00  0.00           H  
ATOM   3815  HA  TYR A 240      15.864  -6.624 -31.069  1.00  0.00           H  
ATOM   3816 1HB  TYR A 240      14.780  -7.493 -32.921  1.00  0.00           H  
ATOM   3817 2HB  TYR A 240      14.591  -8.825 -31.789  1.00  0.00           H  
ATOM   3818  HD1 TYR A 240      12.828  -5.705 -32.885  1.00  0.00           H  
ATOM   3819  HD2 TYR A 240      12.500  -9.743 -31.474  1.00  0.00           H  
ATOM   3820  HE1 TYR A 240      10.377  -5.609 -33.181  1.00  0.00           H  
ATOM   3821  HE2 TYR A 240      10.047  -9.647 -31.771  1.00  0.00           H  
ATOM   3822  HH  TYR A 240       8.392  -8.408 -33.013  1.00  0.00           H  
ATOM   3823  N   ARG A 241      14.384  -4.603 -31.579  1.00  0.00           N  
ATOM   3824  CA  ARG A 241      13.653  -3.327 -31.681  1.00  0.00           C  
ATOM   3825  C   ARG A 241      12.203  -3.580 -32.104  1.00  0.00           C  
ATOM   3826  O   ARG A 241      11.960  -4.309 -33.067  1.00  0.00           O  
ATOM   3827  CB  ARG A 241      14.319  -2.396 -32.684  1.00  0.00           C  
ATOM   3828  CG  ARG A 241      13.709  -1.005 -32.767  1.00  0.00           C  
ATOM   3829  CD  ARG A 241      14.350  -0.189 -33.829  1.00  0.00           C  
ATOM   3830  NE  ARG A 241      13.821   1.165 -33.866  1.00  0.00           N  
ATOM   3831  CZ  ARG A 241      14.196   2.110 -34.751  1.00  0.00           C  
ATOM   3832  NH1 ARG A 241      15.101   1.834 -35.663  1.00  0.00           N1+
ATOM   3833  NH2 ARG A 241      13.654   3.314 -34.701  1.00  0.00           N  
ATOM   3834  H   ARG A 241      15.167  -4.769 -32.208  1.00  0.00           H  
ATOM   3835  HA  ARG A 241      13.663  -2.844 -30.704  1.00  0.00           H  
ATOM   3836 1HB  ARG A 241      15.371  -2.279 -32.429  1.00  0.00           H  
ATOM   3837 2HB  ARG A 241      14.270  -2.838 -33.679  1.00  0.00           H  
ATOM   3838 1HG  ARG A 241      12.645  -1.087 -32.993  1.00  0.00           H  
ATOM   3839 2HG  ARG A 241      13.840  -0.493 -31.814  1.00  0.00           H  
ATOM   3840 1HD  ARG A 241      15.423  -0.130 -33.646  1.00  0.00           H  
ATOM   3841 2HD  ARG A 241      14.173  -0.650 -34.800  1.00  0.00           H  
ATOM   3842  HE  ARG A 241      13.122   1.416 -33.179  1.00  0.00           H  
ATOM   3843 1HH1 ARG A 241      15.516   0.913 -35.701  1.00  0.00           H  
ATOM   3844 2HH1 ARG A 241      15.382   2.542 -36.325  1.00  0.00           H  
ATOM   3845 1HH2 ARG A 241      12.958   3.527 -33.998  1.00  0.00           H  
ATOM   3846 2HH2 ARG A 241      13.935   4.022 -35.362  1.00  0.00           H  
ATOM   3847  N   GLY A 242      11.245  -2.986 -31.394  1.00  0.00           N  
ATOM   3848  CA  GLY A 242       9.812  -3.152 -31.677  1.00  0.00           C  
ATOM   3849  C   GLY A 242       9.190  -4.473 -31.199  1.00  0.00           C  
ATOM   3850  O   GLY A 242       8.049  -4.762 -31.562  1.00  0.00           O  
ATOM   3851  H   GLY A 242      11.521  -2.380 -30.631  1.00  0.00           H  
ATOM   3852 1HA  GLY A 242       9.253  -2.341 -31.210  1.00  0.00           H  
ATOM   3853 2HA  GLY A 242       9.643  -3.082 -32.751  1.00  0.00           H  
ATOM   3854  N   HIS A 243       9.889  -5.286 -30.396  1.00  0.00           N  
ATOM   3855  CA  HIS A 243       9.250  -6.404 -29.686  1.00  0.00           C  
ATOM   3856  C   HIS A 243       8.472  -5.918 -28.459  1.00  0.00           C  
ATOM   3857  O   HIS A 243       8.944  -5.049 -27.730  1.00  0.00           O  
ATOM   3858  CB  HIS A 243      10.295  -7.438 -29.254  1.00  0.00           C  
ATOM   3859  CG  HIS A 243       9.718  -8.788 -28.958  1.00  0.00           C  
ATOM   3860  CD2 HIS A 243      10.076 -10.023 -29.381  1.00  0.00           C  
ATOM   3861  ND1 HIS A 243       8.633  -8.967 -28.126  1.00  0.00           N  
ATOM   3862  CE1 HIS A 243       8.348 -10.255 -28.051  1.00  0.00           C  
ATOM   3863  NE2 HIS A 243       9.209 -10.916 -28.802  1.00  0.00           N  
ATOM   3864  H   HIS A 243      10.846  -5.052 -30.156  1.00  0.00           H  
ATOM   3865  HA  HIS A 243       8.540  -6.898 -30.349  1.00  0.00           H  
ATOM   3866 1HB  HIS A 243      11.041  -7.551 -30.041  1.00  0.00           H  
ATOM   3867 2HB  HIS A 243      10.810  -7.084 -28.362  1.00  0.00           H  
ATOM   3868  HD1 HIS A 243       8.083  -8.243 -27.707  1.00  0.00           H  
ATOM   3869  HD2 HIS A 243      10.867 -10.379 -30.042  1.00  0.00           H  
ATOM   3870  HE1 HIS A 243       7.516 -10.605 -27.440  1.00  0.00           H  
ATOM   3871  N   LEU A 244       7.272  -6.462 -28.235  1.00  0.00           N  
ATOM   3872  CA  LEU A 244       6.418  -6.113 -27.093  1.00  0.00           C  
ATOM   3873  C   LEU A 244       6.569  -7.145 -25.963  1.00  0.00           C  
ATOM   3874  O   LEU A 244       6.498  -8.355 -26.192  1.00  0.00           O  
ATOM   3875  CB  LEU A 244       4.951  -6.031 -27.532  1.00  0.00           C  
ATOM   3876  CG  LEU A 244       4.499  -4.678 -28.094  1.00  0.00           C  
ATOM   3877  CD1 LEU A 244       5.289  -4.361 -29.355  1.00  0.00           C  
ATOM   3878  CD2 LEU A 244       3.005  -4.720 -28.381  1.00  0.00           C  
ATOM   3879  H   LEU A 244       6.977  -7.222 -28.837  1.00  0.00           H  
ATOM   3880  HA  LEU A 244       6.726  -5.138 -26.717  1.00  0.00           H  
ATOM   3881 1HB  LEU A 244       4.776  -6.784 -28.300  1.00  0.00           H  
ATOM   3882 2HB  LEU A 244       4.318  -6.262 -26.675  1.00  0.00           H  
ATOM   3883  HG  LEU A 244       4.706  -3.894 -27.365  1.00  0.00           H  
ATOM   3884 1HD1 LEU A 244       4.968  -3.398 -29.755  1.00  0.00           H  
ATOM   3885 2HD1 LEU A 244       6.353  -4.317 -29.118  1.00  0.00           H  
ATOM   3886 3HD1 LEU A 244       5.115  -5.138 -30.099  1.00  0.00           H  
ATOM   3887 1HD2 LEU A 244       2.684  -3.757 -28.779  1.00  0.00           H  
ATOM   3888 2HD2 LEU A 244       2.797  -5.503 -29.111  1.00  0.00           H  
ATOM   3889 3HD2 LEU A 244       2.463  -4.930 -27.459  1.00  0.00           H  
ATOM   3890  N   TRP A 245       6.722  -6.644 -24.737  1.00  0.00           N  
ATOM   3891  CA  TRP A 245       6.964  -7.409 -23.510  1.00  0.00           C  
ATOM   3892  C   TRP A 245       6.084  -6.921 -22.354  1.00  0.00           C  
ATOM   3893  O   TRP A 245       5.868  -5.719 -22.199  1.00  0.00           O  
ATOM   3894  CB  TRP A 245       8.437  -7.311 -23.107  1.00  0.00           C  
ATOM   3895  CG  TRP A 245       9.371  -7.931 -24.102  1.00  0.00           C  
ATOM   3896  CD1 TRP A 245       9.651  -7.470 -25.353  1.00  0.00           C  
ATOM   3897  CD2 TRP A 245      10.159  -9.134 -23.931  1.00  0.00           C  
ATOM   3898  CE2 TRP A 245      10.876  -9.323 -25.114  1.00  0.00           C  
ATOM   3899  CE3 TRP A 245      10.310 -10.052 -22.884  1.00  0.00           C  
ATOM   3900  NE1 TRP A 245      10.554  -8.301 -25.971  1.00  0.00           N  
ATOM   3901  CZ2 TRP A 245      11.736 -10.396 -25.288  1.00  0.00           C  
ATOM   3902  CZ3 TRP A 245      11.173 -11.127 -23.057  1.00  0.00           C  
ATOM   3903  CH2 TRP A 245      11.867 -11.294 -24.228  1.00  0.00           C  
ATOM   3904  H   TRP A 245       6.799  -5.636 -24.652  1.00  0.00           H  
ATOM   3905  HA  TRP A 245       6.721  -8.454 -23.701  1.00  0.00           H  
ATOM   3906 1HB  TRP A 245       8.711  -6.264 -22.985  1.00  0.00           H  
ATOM   3907 2HB  TRP A 245       8.585  -7.802 -22.146  1.00  0.00           H  
ATOM   3908  HD1 TRP A 245       9.223  -6.575 -25.798  1.00  0.00           H  
ATOM   3909  HE1 TRP A 245      10.921  -8.181 -26.904  1.00  0.00           H  
ATOM   3910  HE3 TRP A 245       9.762  -9.922 -21.950  1.00  0.00           H  
ATOM   3911  HZ2 TRP A 245      12.297 -10.547 -26.211  1.00  0.00           H  
ATOM   3912  HZ3 TRP A 245      11.284 -11.837 -22.237  1.00  0.00           H  
ATOM   3913  HH2 TRP A 245      12.537 -12.149 -24.331  1.00  0.00           H  
ATOM   3914  N   LEU A 246       5.656  -7.839 -21.488  1.00  0.00           N  
ATOM   3915  CA  LEU A 246       4.938  -7.561 -20.240  1.00  0.00           C  
ATOM   3916  C   LEU A 246       5.356  -8.540 -19.132  1.00  0.00           C  
ATOM   3917  O   LEU A 246       6.001  -9.554 -19.401  1.00  0.00           O  
ATOM   3918  CB  LEU A 246       3.424  -7.651 -20.469  1.00  0.00           C  
ATOM   3919  CG  LEU A 246       2.900  -9.020 -20.920  1.00  0.00           C  
ATOM   3920  CD1 LEU A 246       2.505  -9.840 -19.699  1.00  0.00           C  
ATOM   3921  CD2 LEU A 246       1.715  -8.828 -21.855  1.00  0.00           C  
ATOM   3922  H   LEU A 246       5.890  -8.810 -21.674  1.00  0.00           H  
ATOM   3923  HA  LEU A 246       5.185  -6.550 -19.917  1.00  0.00           H  
ATOM   3924 1HB  LEU A 246       2.916  -7.391 -19.541  1.00  0.00           H  
ATOM   3925 2HB  LEU A 246       3.143  -6.922 -21.229  1.00  0.00           H  
ATOM   3926  HG  LEU A 246       3.690  -9.559 -21.442  1.00  0.00           H  
ATOM   3927 1HD1 LEU A 246       2.133 -10.813 -20.019  1.00  0.00           H  
ATOM   3928 2HD1 LEU A 246       3.375  -9.979 -19.058  1.00  0.00           H  
ATOM   3929 3HD1 LEU A 246       1.726  -9.318 -19.146  1.00  0.00           H  
ATOM   3930 1HD2 LEU A 246       1.343  -9.801 -22.177  1.00  0.00           H  
ATOM   3931 2HD2 LEU A 246       0.923  -8.290 -21.333  1.00  0.00           H  
ATOM   3932 3HD2 LEU A 246       2.029  -8.254 -22.727  1.00  0.00           H  
ATOM   3933  N   PHE A 247       4.996  -8.238 -17.880  1.00  0.00           N  
ATOM   3934  CA  PHE A 247       5.494  -8.955 -16.698  1.00  0.00           C  
ATOM   3935  C   PHE A 247       4.363  -9.260 -15.709  1.00  0.00           C  
ATOM   3936  O   PHE A 247       3.546  -8.391 -15.400  1.00  0.00           O  
ATOM   3937  CB  PHE A 247       6.581  -8.138 -15.997  1.00  0.00           C  
ATOM   3938  CG  PHE A 247       7.716  -7.740 -16.898  1.00  0.00           C  
ATOM   3939  CD1 PHE A 247       7.599  -6.645 -17.741  1.00  0.00           C  
ATOM   3940  CD2 PHE A 247       8.900  -8.459 -16.905  1.00  0.00           C  
ATOM   3941  CE1 PHE A 247       8.642  -6.278 -18.570  1.00  0.00           C  
ATOM   3942  CE2 PHE A 247       9.945  -8.094 -17.732  1.00  0.00           C  
ATOM   3943  CZ  PHE A 247       9.815  -7.002 -18.567  1.00  0.00           C  
ATOM   3944  H   PHE A 247       4.435  -7.412 -17.720  1.00  0.00           H  
ATOM   3945  HA  PHE A 247       5.925  -9.903 -17.024  1.00  0.00           H  
ATOM   3946 1HB  PHE A 247       6.143  -7.232 -15.581  1.00  0.00           H  
ATOM   3947 2HB  PHE A 247       6.991  -8.714 -15.169  1.00  0.00           H  
ATOM   3948  HD1 PHE A 247       6.672  -6.071 -17.744  1.00  0.00           H  
ATOM   3949  HD2 PHE A 247       9.003  -9.323 -16.247  1.00  0.00           H  
ATOM   3950  HE1 PHE A 247       8.536  -5.415 -19.228  1.00  0.00           H  
ATOM   3951  HE2 PHE A 247      10.872  -8.668 -17.727  1.00  0.00           H  
ATOM   3952  HZ  PHE A 247      10.636  -6.713 -19.220  1.00  0.00           H  
ATOM   3953  N   ARG A 248       4.311 -10.503 -15.215  1.00  0.00           N  
ATOM   3954  CA  ARG A 248       3.305 -10.989 -14.248  1.00  0.00           C  
ATOM   3955  C   ARG A 248       3.961 -11.450 -12.949  1.00  0.00           C  
ATOM   3956  O   ARG A 248       5.144 -11.779 -12.936  1.00  0.00           O  
ATOM   3957  CB  ARG A 248       2.503 -12.141 -14.836  1.00  0.00           C  
ATOM   3958  CG  ARG A 248       1.542 -11.749 -15.947  1.00  0.00           C  
ATOM   3959  CD  ARG A 248       0.748 -12.912 -16.421  1.00  0.00           C  
ATOM   3960  NE  ARG A 248       1.534 -13.796 -17.265  1.00  0.00           N  
ATOM   3961  CZ  ARG A 248       1.122 -15.002 -17.702  1.00  0.00           C  
ATOM   3962  NH1 ARG A 248      -0.068 -15.452 -17.368  1.00  0.00           N1+
ATOM   3963  NH2 ARG A 248       1.913 -15.734 -18.467  1.00  0.00           N  
ATOM   3964  H   ARG A 248       5.019 -11.166 -15.528  1.00  0.00           H  
ATOM   3965  HA  ARG A 248       2.620 -10.171 -14.020  1.00  0.00           H  
ATOM   3966 1HB  ARG A 248       3.183 -12.890 -15.237  1.00  0.00           H  
ATOM   3967 2HB  ARG A 248       1.919 -12.617 -14.048  1.00  0.00           H  
ATOM   3968 1HG  ARG A 248       0.851 -10.989 -15.580  1.00  0.00           H  
ATOM   3969 2HG  ARG A 248       2.104 -11.350 -16.792  1.00  0.00           H  
ATOM   3970 1HD  ARG A 248       0.392 -13.483 -15.565  1.00  0.00           H  
ATOM   3971 2HD  ARG A 248      -0.105 -12.558 -17.000  1.00  0.00           H  
ATOM   3972  HE  ARG A 248       2.455 -13.486 -17.542  1.00  0.00           H  
ATOM   3973 1HH1 ARG A 248      -0.672 -14.893 -16.784  1.00  0.00           H  
ATOM   3974 2HH1 ARG A 248      -0.376 -16.356 -17.696  1.00  0.00           H  
ATOM   3975 1HH2 ARG A 248       2.828 -15.389 -18.724  1.00  0.00           H  
ATOM   3976 2HH2 ARG A 248       1.604 -16.638 -18.794  1.00  0.00           H  
ATOM   3977  N   ASP A 249       3.183 -11.568 -11.883  1.00  0.00           N  
ATOM   3978  CA  ASP A 249       3.507 -12.461 -10.765  1.00  0.00           C  
ATOM   3979  C   ASP A 249       3.425 -13.928 -11.238  1.00  0.00           C  
ATOM   3980  O   ASP A 249       2.402 -14.357 -11.772  1.00  0.00           O  
ATOM   3981  CB  ASP A 249       2.556 -12.229  -9.589  1.00  0.00           C  
ATOM   3982  CG  ASP A 249       2.815 -13.172  -8.422  1.00  0.00           C  
ATOM   3983  OD1 ASP A 249       3.499 -14.149  -8.615  1.00  0.00           O  
ATOM   3984  OD2 ASP A 249       2.327 -12.906  -7.349  1.00  0.00           O1-
ATOM   3985  H   ASP A 249       2.236 -11.213 -11.952  1.00  0.00           H  
ATOM   3986  HA  ASP A 249       4.524 -12.247 -10.435  1.00  0.00           H  
ATOM   3987 1HB  ASP A 249       2.657 -11.201  -9.236  1.00  0.00           H  
ATOM   3988 2HB  ASP A 249       1.526 -12.360  -9.921  1.00  0.00           H  
ATOM   3989  N   ALA A 250       4.500 -14.702 -11.070  1.00  0.00           N  
ATOM   3990  CA  ALA A 250       4.600 -16.079 -11.561  1.00  0.00           C  
ATOM   3991  C   ALA A 250       3.652 -17.087 -10.868  1.00  0.00           C  
ATOM   3992  O   ALA A 250       3.409 -18.167 -11.413  1.00  0.00           O  
ATOM   3993  CB  ALA A 250       6.040 -16.552 -11.423  1.00  0.00           C  
ATOM   3994  H   ALA A 250       5.319 -14.293 -10.631  1.00  0.00           H  
ATOM   3995  HA  ALA A 250       4.313 -16.085 -12.613  1.00  0.00           H  
ATOM   3996 1HB  ALA A 250       6.131 -17.562 -11.822  1.00  0.00           H  
ATOM   3997 2HB  ALA A 250       6.697 -15.882 -11.978  1.00  0.00           H  
ATOM   3998 3HB  ALA A 250       6.324 -16.550 -10.372  1.00  0.00           H  
ATOM   3999  N   GLY A 251       3.134 -16.762  -9.677  1.00  0.00           N  
ATOM   4000  CA  GLY A 251       2.250 -17.614  -8.874  1.00  0.00           C  
ATOM   4001  C   GLY A 251       0.776 -17.195  -8.921  1.00  0.00           C  
ATOM   4002  O   GLY A 251      -0.097 -18.047  -9.099  1.00  0.00           O  
ATOM   4003  H   GLY A 251       3.328 -15.830  -9.313  1.00  0.00           H  
ATOM   4004 1HA  GLY A 251       2.325 -18.645  -9.221  1.00  0.00           H  
ATOM   4005 2HA  GLY A 251       2.577 -17.600  -7.835  1.00  0.00           H  
ATOM   4006  N   THR A 252       0.486 -15.896  -8.777  1.00  0.00           N  
ATOM   4007  CA  THR A 252      -0.895 -15.356  -8.773  1.00  0.00           C  
ATOM   4008  C   THR A 252      -1.389 -14.895 -10.151  1.00  0.00           C  
ATOM   4009  O   THR A 252      -2.588 -14.660 -10.316  1.00  0.00           O  
ATOM   4010  CB  THR A 252      -1.011 -14.178  -7.788  1.00  0.00           C  
ATOM   4011  CG2 THR A 252      -0.536 -14.592  -6.404  1.00  0.00           C  
ATOM   4012  OG1 THR A 252      -0.214 -13.082  -8.255  1.00  0.00           O  
ATOM   4013  H   THR A 252       1.256 -15.245  -8.620  1.00  0.00           H  
ATOM   4014  HA  THR A 252      -1.574 -16.146  -8.453  1.00  0.00           H  
ATOM   4015  HB  THR A 252      -2.050 -13.855  -7.728  1.00  0.00           H  
ATOM   4016  HG1 THR A 252      -0.476 -12.279  -7.797  1.00  0.00           H  
ATOM   4017 1HG2 THR A 252      -0.625 -13.747  -5.721  1.00  0.00           H  
ATOM   4018 2HG2 THR A 252      -1.147 -15.418  -6.041  1.00  0.00           H  
ATOM   4019 3HG2 THR A 252       0.505 -14.907  -6.455  1.00  0.00           H  
ATOM   4020  N   HIS A 253      -0.479 -14.723 -11.120  1.00  0.00           N  
ATOM   4021  CA  HIS A 253      -0.708 -14.079 -12.425  1.00  0.00           C  
ATOM   4022  C   HIS A 253      -1.118 -12.596 -12.360  1.00  0.00           C  
ATOM   4023  O   HIS A 253      -1.493 -12.032 -13.391  1.00  0.00           O  
ATOM   4024  CB  HIS A 253      -1.782 -14.853 -13.197  1.00  0.00           C  
ATOM   4025  CG  HIS A 253      -1.451 -16.299 -13.402  1.00  0.00           C  
ATOM   4026  CD2 HIS A 253      -2.014 -17.422 -12.897  1.00  0.00           C  
ATOM   4027  ND1 HIS A 253      -0.423 -16.718 -14.218  1.00  0.00           N  
ATOM   4028  CE1 HIS A 253      -0.366 -18.038 -14.206  1.00  0.00           C  
ATOM   4029  NE2 HIS A 253      -1.321 -18.488 -13.413  1.00  0.00           N  
ATOM   4030  H   HIS A 253       0.480 -14.955 -10.899  1.00  0.00           H  
ATOM   4031  HA  HIS A 253       0.215 -14.093 -13.005  1.00  0.00           H  
ATOM   4032 1HB  HIS A 253      -2.730 -14.791 -12.661  1.00  0.00           H  
ATOM   4033 2HB  HIS A 253      -1.929 -14.394 -14.174  1.00  0.00           H  
ATOM   4034  HD2 HIS A 253      -2.861 -17.471 -12.211  1.00  0.00           H  
ATOM   4035  HE1 HIS A 253       0.348 -18.651 -14.757  1.00  0.00           H  
ATOM   4036  HE2 HIS A 253      -1.514 -19.460 -13.214  1.00  0.00           H  
ATOM   4037  N   ASP A 254      -0.994 -11.929 -11.204  1.00  0.00           N  
ATOM   4038  CA  ASP A 254      -1.193 -10.474 -11.076  1.00  0.00           C  
ATOM   4039  C   ASP A 254      -0.341  -9.690 -12.087  1.00  0.00           C  
ATOM   4040  O   ASP A 254       0.801 -10.056 -12.365  1.00  0.00           O  
ATOM   4041  CB  ASP A 254      -0.855 -10.012  -9.656  1.00  0.00           C  
ATOM   4042  CG  ASP A 254      -1.821 -10.555  -8.611  1.00  0.00           C  
ATOM   4043  OD1 ASP A 254      -2.995 -10.618  -8.893  1.00  0.00           O  
ATOM   4044  OD2 ASP A 254      -1.377 -10.899  -7.543  1.00  0.00           O1-
ATOM   4045  H   ASP A 254      -0.685 -12.441 -10.387  1.00  0.00           H  
ATOM   4046  HA  ASP A 254      -2.241 -10.249 -11.276  1.00  0.00           H  
ATOM   4047 1HB  ASP A 254       0.154 -10.336  -9.399  1.00  0.00           H  
ATOM   4048 2HB  ASP A 254      -0.871  -8.923  -9.615  1.00  0.00           H  
ATOM   4049  N   GLY A 255      -0.881  -8.594 -12.625  1.00  0.00           N  
ATOM   4050  CA  GLY A 255      -0.122  -7.680 -13.482  1.00  0.00           C  
ATOM   4051  C   GLY A 255       0.918  -6.887 -12.686  1.00  0.00           C  
ATOM   4052  O   GLY A 255       0.639  -6.426 -11.575  1.00  0.00           O  
ATOM   4053  H   GLY A 255      -1.820  -8.326 -12.363  1.00  0.00           H  
ATOM   4054 1HA  GLY A 255       0.378  -8.248 -14.267  1.00  0.00           H  
ATOM   4055 2HA  GLY A 255      -0.806  -6.989 -13.973  1.00  0.00           H  
ATOM   4056  N   LEU A 256       2.111  -6.719 -13.262  1.00  0.00           N  
ATOM   4057  CA  LEU A 256       3.194  -5.881 -12.737  1.00  0.00           C  
ATOM   4058  C   LEU A 256       3.556  -4.783 -13.750  1.00  0.00           C  
ATOM   4059  O   LEU A 256       3.470  -4.982 -14.965  1.00  0.00           O  
ATOM   4060  CB  LEU A 256       4.429  -6.736 -12.425  1.00  0.00           C  
ATOM   4061  CG  LEU A 256       4.205  -7.898 -11.449  1.00  0.00           C  
ATOM   4062  CD1 LEU A 256       5.475  -8.730 -11.349  1.00  0.00           C  
ATOM   4063  CD2 LEU A 256       3.802  -7.349 -10.089  1.00  0.00           C  
ATOM   4064  H   LEU A 256       2.283  -7.157 -14.162  1.00  0.00           H  
ATOM   4065  HA  LEU A 256       2.852  -5.412 -11.815  1.00  0.00           H  
ATOM   4066 1HB  LEU A 256       4.806  -7.154 -13.357  1.00  0.00           H  
ATOM   4067 2HB  LEU A 256       5.200  -6.092 -12.002  1.00  0.00           H  
ATOM   4068  HG  LEU A 256       3.412  -8.544 -11.829  1.00  0.00           H  
ATOM   4069 1HD1 LEU A 256       5.316  -9.557 -10.656  1.00  0.00           H  
ATOM   4070 2HD1 LEU A 256       5.730  -9.127 -12.332  1.00  0.00           H  
ATOM   4071 3HD1 LEU A 256       6.292  -8.106 -10.988  1.00  0.00           H  
ATOM   4072 1HD2 LEU A 256       3.642  -8.175  -9.396  1.00  0.00           H  
ATOM   4073 2HD2 LEU A 256       4.594  -6.703  -9.709  1.00  0.00           H  
ATOM   4074 3HD2 LEU A 256       2.881  -6.773 -10.187  1.00  0.00           H  
ATOM   4075  N   LEU A 257       3.944  -3.611 -13.244  1.00  0.00           N  
ATOM   4076  CA  LEU A 257       4.395  -2.492 -14.072  1.00  0.00           C  
ATOM   4077  C   LEU A 257       5.838  -2.701 -14.539  1.00  0.00           C  
ATOM   4078  O   LEU A 257       6.623  -3.395 -13.896  1.00  0.00           O  
ATOM   4079  CB  LEU A 257       4.287  -1.177 -13.290  1.00  0.00           C  
ATOM   4080  CG  LEU A 257       2.864  -0.734 -12.925  1.00  0.00           C  
ATOM   4081  CD1 LEU A 257       2.927   0.525 -12.071  1.00  0.00           C  
ATOM   4082  CD2 LEU A 257       2.066  -0.493 -14.197  1.00  0.00           C  
ATOM   4083  H   LEU A 257       4.128  -3.559 -12.248  1.00  0.00           H  
ATOM   4084  HA  LEU A 257       3.753  -2.431 -14.950  1.00  0.00           H  
ATOM   4085 1HB  LEU A 257       4.851  -1.276 -12.364  1.00  0.00           H  
ATOM   4086 2HB  LEU A 257       4.740  -0.382 -13.883  1.00  0.00           H  
ATOM   4087  HG  LEU A 257       2.381  -1.513 -12.335  1.00  0.00           H  
ATOM   4088 1HD1 LEU A 257       1.916   0.839 -11.812  1.00  0.00           H  
ATOM   4089 2HD1 LEU A 257       3.487   0.319 -11.159  1.00  0.00           H  
ATOM   4090 3HD1 LEU A 257       3.421   1.318 -12.630  1.00  0.00           H  
ATOM   4091 1HD2 LEU A 257       1.054  -0.179 -13.938  1.00  0.00           H  
ATOM   4092 2HD2 LEU A 257       2.548   0.287 -14.787  1.00  0.00           H  
ATOM   4093 3HD2 LEU A 257       2.022  -1.413 -14.780  1.00  0.00           H  
ATOM   4094  N   VAL A 258       6.200  -2.028 -15.627  1.00  0.00           N  
ATOM   4095  CA  VAL A 258       7.563  -1.887 -16.140  1.00  0.00           C  
ATOM   4096  C   VAL A 258       7.757  -0.464 -16.663  1.00  0.00           C  
ATOM   4097  O   VAL A 258       6.951   0.024 -17.454  1.00  0.00           O  
ATOM   4098  CB  VAL A 258       7.832  -2.900 -17.268  1.00  0.00           C  
ATOM   4099  CG1 VAL A 258       6.705  -2.873 -18.289  1.00  0.00           C  
ATOM   4100  CG2 VAL A 258       9.167  -2.595 -17.930  1.00  0.00           C  
ATOM   4101  H   VAL A 258       5.465  -1.550 -16.142  1.00  0.00           H  
ATOM   4102  HA  VAL A 258       8.261  -2.083 -15.326  1.00  0.00           H  
ATOM   4103  HB  VAL A 258       7.857  -3.905 -16.844  1.00  0.00           H  
ATOM   4104 1HG1 VAL A 258       6.912  -3.595 -19.080  1.00  0.00           H  
ATOM   4105 2HG1 VAL A 258       5.765  -3.130 -17.800  1.00  0.00           H  
ATOM   4106 3HG1 VAL A 258       6.629  -1.876 -18.722  1.00  0.00           H  
ATOM   4107 1HG2 VAL A 258       9.352  -3.316 -18.727  1.00  0.00           H  
ATOM   4108 2HG2 VAL A 258       9.143  -1.589 -18.350  1.00  0.00           H  
ATOM   4109 3HG2 VAL A 258       9.965  -2.662 -17.190  1.00  0.00           H  
ATOM   4110  N   ASN A 259       8.778   0.245 -16.174  1.00  0.00           N  
ATOM   4111  CA  ASN A 259       9.062   1.650 -16.527  1.00  0.00           C  
ATOM   4112  C   ASN A 259       7.814   2.571 -16.405  1.00  0.00           C  
ATOM   4113  O   ASN A 259       7.556   3.403 -17.274  1.00  0.00           O  
ATOM   4114  CB  ASN A 259       9.637   1.723 -17.930  1.00  0.00           C  
ATOM   4115  CG  ASN A 259      10.972   1.042 -18.043  1.00  0.00           C  
ATOM   4116  ND2 ASN A 259      11.501   0.988 -19.238  1.00  0.00           N  
ATOM   4117  OD1 ASN A 259      11.526   0.563 -17.046  1.00  0.00           O  
ATOM   4118  H   ASN A 259       9.399  -0.209 -15.509  1.00  0.00           H  
ATOM   4119  HA  ASN A 259       9.797   2.042 -15.822  1.00  0.00           H  
ATOM   4120 1HB  ASN A 259       8.944   1.258 -18.632  1.00  0.00           H  
ATOM   4121 2HB  ASN A 259       9.749   2.767 -18.222  1.00  0.00           H  
ATOM   4122 1HD2 ASN A 259      12.388   0.546 -19.374  1.00  0.00           H  
ATOM   4123 2HD2 ASN A 259      11.018   1.388 -20.017  1.00  0.00           H  
ATOM   4124  N   GLN A 260       7.021   2.388 -15.334  1.00  0.00           N  
ATOM   4125  CA  GLN A 260       5.736   3.074 -15.066  1.00  0.00           C  
ATOM   4126  C   GLN A 260       4.603   2.780 -16.088  1.00  0.00           C  
ATOM   4127  O   GLN A 260       3.658   3.562 -16.215  1.00  0.00           O  
ATOM   4128  CB  GLN A 260       5.974   4.585 -15.005  1.00  0.00           C  
ATOM   4129  CG  GLN A 260       6.932   5.020 -13.909  1.00  0.00           C  
ATOM   4130  CD  GLN A 260       6.374   4.774 -12.521  1.00  0.00           C  
ATOM   4131  NE2 GLN A 260       7.071   3.956 -11.740  1.00  0.00           N  
ATOM   4132  OE1 GLN A 260       5.326   5.312 -12.153  1.00  0.00           O  
ATOM   4133  H   GLN A 260       7.326   1.707 -14.648  1.00  0.00           H  
ATOM   4134  HA  GLN A 260       5.355   2.731 -14.104  1.00  0.00           H  
ATOM   4135 1HB  GLN A 260       6.376   4.929 -15.959  1.00  0.00           H  
ATOM   4136 2HB  GLN A 260       5.025   5.097 -14.846  1.00  0.00           H  
ATOM   4137 1HG  GLN A 260       7.861   4.460 -14.009  1.00  0.00           H  
ATOM   4138 2HG  GLN A 260       7.127   6.088 -14.015  1.00  0.00           H  
ATOM   4139 1HE2 GLN A 260       6.752   3.755 -10.813  1.00  0.00           H  
ATOM   4140 2HE2 GLN A 260       7.915   3.541 -12.079  1.00  0.00           H  
ATOM   4141  N   THR A 261       4.671   1.654 -16.815  1.00  0.00           N  
ATOM   4142  CA  THR A 261       3.713   1.242 -17.873  1.00  0.00           C  
ATOM   4143  C   THR A 261       3.380  -0.257 -17.808  1.00  0.00           C  
ATOM   4144  O   THR A 261       4.034  -1.004 -17.087  1.00  0.00           O  
ATOM   4145  CB  THR A 261       4.260   1.577 -19.273  1.00  0.00           C  
ATOM   4146  CG2 THR A 261       4.692   3.034 -19.343  1.00  0.00           C  
ATOM   4147  OG1 THR A 261       5.382   0.734 -19.565  1.00  0.00           O  
ATOM   4148  H   THR A 261       5.474   1.054 -16.678  1.00  0.00           H  
ATOM   4149  HA  THR A 261       2.781   1.789 -17.728  1.00  0.00           H  
ATOM   4150  HB  THR A 261       3.485   1.398 -20.018  1.00  0.00           H  
ATOM   4151  HG1 THR A 261       5.914   0.625 -18.773  1.00  0.00           H  
ATOM   4152 1HG2 THR A 261       5.075   3.252 -20.339  1.00  0.00           H  
ATOM   4153 2HG2 THR A 261       3.838   3.676 -19.133  1.00  0.00           H  
ATOM   4154 3HG2 THR A 261       5.473   3.216 -18.606  1.00  0.00           H  
ATOM   4155  N   GLU A 262       2.375  -0.725 -18.558  1.00  0.00           N  
ATOM   4156  CA  GLU A 262       2.038  -2.163 -18.652  1.00  0.00           C  
ATOM   4157  C   GLU A 262       2.779  -2.921 -19.780  1.00  0.00           C  
ATOM   4158  O   GLU A 262       2.757  -4.153 -19.797  1.00  0.00           O  
ATOM   4159  CB  GLU A 262       0.529  -2.321 -18.851  1.00  0.00           C  
ATOM   4160  CG  GLU A 262      -0.313  -1.854 -17.672  1.00  0.00           C  
ATOM   4161  CD  GLU A 262      -1.784  -2.087 -17.874  1.00  0.00           C  
ATOM   4162  OE1 GLU A 262      -2.152  -3.194 -18.189  1.00  0.00           O  
ATOM   4163  OE2 GLU A 262      -2.541  -1.159 -17.714  1.00  0.00           O1-
ATOM   4164  H   GLU A 262       1.807  -0.071 -19.084  1.00  0.00           H  
ATOM   4165  HA  GLU A 262       2.328  -2.648 -17.719  1.00  0.00           H  
ATOM   4166 1HB  GLU A 262       0.216  -1.756 -19.729  1.00  0.00           H  
ATOM   4167 2HB  GLU A 262       0.294  -3.369 -19.035  1.00  0.00           H  
ATOM   4168 1HG  GLU A 262       0.008  -2.385 -16.777  1.00  0.00           H  
ATOM   4169 2HG  GLU A 262      -0.137  -0.791 -17.512  1.00  0.00           H  
ATOM   4170  N   LEU A 263       3.431  -2.213 -20.717  1.00  0.00           N  
ATOM   4171  CA  LEU A 263       4.102  -2.784 -21.899  1.00  0.00           C  
ATOM   4172  C   LEU A 263       5.481  -2.143 -22.139  1.00  0.00           C  
ATOM   4173  O   LEU A 263       5.585  -0.950 -22.433  1.00  0.00           O  
ATOM   4174  CB  LEU A 263       3.225  -2.597 -23.143  1.00  0.00           C  
ATOM   4175  CG  LEU A 263       1.942  -3.436 -23.186  1.00  0.00           C  
ATOM   4176  CD1 LEU A 263       1.090  -3.003 -24.372  1.00  0.00           C  
ATOM   4177  CD2 LEU A 263       2.303  -4.912 -23.281  1.00  0.00           C  
ATOM   4178  H   LEU A 263       3.461  -1.209 -20.613  1.00  0.00           H  
ATOM   4179  HA  LEU A 263       4.251  -3.850 -21.731  1.00  0.00           H  
ATOM   4180 1HB  LEU A 263       2.937  -1.548 -23.211  1.00  0.00           H  
ATOM   4181 2HB  LEU A 263       3.814  -2.847 -24.025  1.00  0.00           H  
ATOM   4182  HG  LEU A 263       1.363  -3.263 -22.278  1.00  0.00           H  
ATOM   4183 1HD1 LEU A 263       0.179  -3.600 -24.401  1.00  0.00           H  
ATOM   4184 2HD1 LEU A 263       0.831  -1.950 -24.268  1.00  0.00           H  
ATOM   4185 3HD1 LEU A 263       1.650  -3.151 -25.294  1.00  0.00           H  
ATOM   4186 1HD2 LEU A 263       1.391  -5.508 -23.311  1.00  0.00           H  
ATOM   4187 2HD2 LEU A 263       2.881  -5.086 -24.189  1.00  0.00           H  
ATOM   4188 3HD2 LEU A 263       2.897  -5.197 -22.412  1.00  0.00           H  
ATOM   4189  N   PHE A 264       6.534  -2.960 -22.070  1.00  0.00           N  
ATOM   4190  CA  PHE A 264       7.904  -2.608 -22.452  1.00  0.00           C  
ATOM   4191  C   PHE A 264       8.166  -2.871 -23.947  1.00  0.00           C  
ATOM   4192  O   PHE A 264       7.628  -3.823 -24.521  1.00  0.00           O  
ATOM   4193  CB  PHE A 264       8.906  -3.397 -21.607  1.00  0.00           C  
ATOM   4194  CG  PHE A 264      10.340  -3.151 -21.980  1.00  0.00           C  
ATOM   4195  CD1 PHE A 264      10.965  -1.960 -21.639  1.00  0.00           C  
ATOM   4196  CD2 PHE A 264      11.067  -4.108 -22.671  1.00  0.00           C  
ATOM   4197  CE1 PHE A 264      12.284  -1.732 -21.982  1.00  0.00           C  
ATOM   4198  CE2 PHE A 264      12.387  -3.883 -23.013  1.00  0.00           C  
ATOM   4199  CZ  PHE A 264      12.995  -2.693 -22.669  1.00  0.00           C  
ATOM   4200  H   PHE A 264       6.346  -3.943 -21.904  1.00  0.00           H  
ATOM   4201  HA  PHE A 264       8.052  -1.543 -22.269  1.00  0.00           H  
ATOM   4202 1HB  PHE A 264       8.778  -3.140 -20.557  1.00  0.00           H  
ATOM   4203 2HB  PHE A 264       8.707  -4.464 -21.708  1.00  0.00           H  
ATOM   4204  HD1 PHE A 264      10.403  -1.200 -21.096  1.00  0.00           H  
ATOM   4205  HD2 PHE A 264      10.586  -5.048 -22.944  1.00  0.00           H  
ATOM   4206  HE1 PHE A 264      12.762  -0.792 -21.709  1.00  0.00           H  
ATOM   4207  HE2 PHE A 264      12.947  -4.643 -23.556  1.00  0.00           H  
ATOM   4208  HZ  PHE A 264      14.034  -2.513 -22.939  1.00  0.00           H  
ATOM   4209  N   VAL A 265       9.028  -2.047 -24.557  1.00  0.00           N  
ATOM   4210  CA  VAL A 265       9.527  -2.202 -25.937  1.00  0.00           C  
ATOM   4211  C   VAL A 265      11.010  -1.794 -26.009  1.00  0.00           C  
ATOM   4212  O   VAL A 265      11.326  -0.665 -25.616  1.00  0.00           O  
ATOM   4213  CB  VAL A 265       8.705  -1.339 -26.912  1.00  0.00           C  
ATOM   4214  CG1 VAL A 265       9.239  -1.482 -28.330  1.00  0.00           C  
ATOM   4215  CG2 VAL A 265       7.238  -1.737 -26.846  1.00  0.00           C  
ATOM   4216  H   VAL A 265       9.437  -1.302 -24.009  1.00  0.00           H  
ATOM   4217  HA  VAL A 265       9.423  -3.248 -26.227  1.00  0.00           H  
ATOM   4218  HB  VAL A 265       8.810  -0.290 -26.633  1.00  0.00           H  
ATOM   4219 1HG1 VAL A 265       8.647  -0.865 -29.006  1.00  0.00           H  
ATOM   4220 2HG1 VAL A 265      10.280  -1.157 -28.361  1.00  0.00           H  
ATOM   4221 3HG1 VAL A 265       9.174  -2.524 -28.640  1.00  0.00           H  
ATOM   4222 1HG2 VAL A 265       6.663  -1.122 -27.538  1.00  0.00           H  
ATOM   4223 2HG2 VAL A 265       7.133  -2.787 -27.121  1.00  0.00           H  
ATOM   4224 3HG2 VAL A 265       6.866  -1.588 -25.833  1.00  0.00           H  
ATOM   4225  N   PRO A 266      11.931  -2.639 -26.523  1.00  0.00           N  
ATOM   4226  CA  PRO A 266      13.338  -2.272 -26.690  1.00  0.00           C  
ATOM   4227  C   PRO A 266      13.538  -1.157 -27.728  1.00  0.00           C  
ATOM   4228  O   PRO A 266      13.046  -1.243 -28.857  1.00  0.00           O  
ATOM   4229  CB  PRO A 266      13.972  -3.588 -27.152  1.00  0.00           C  
ATOM   4230  CG  PRO A 266      13.011  -4.634 -26.703  1.00  0.00           C  
ATOM   4231  CD  PRO A 266      11.656  -4.003 -26.889  1.00  0.00           C  
ATOM   4232  HA  PRO A 266      13.746  -1.953 -25.720  1.00  0.00           H  
ATOM   4233 1HB  PRO A 266      14.112  -3.576 -28.243  1.00  0.00           H  
ATOM   4234 2HB  PRO A 266      14.969  -3.704 -26.702  1.00  0.00           H  
ATOM   4235 1HG  PRO A 266      13.138  -5.549 -27.302  1.00  0.00           H  
ATOM   4236 2HG  PRO A 266      13.210  -4.909 -25.657  1.00  0.00           H  
ATOM   4237 1HD  PRO A 266      11.342  -4.110 -27.938  1.00  0.00           H  
ATOM   4238 2HD  PRO A 266      10.931  -4.485 -26.216  1.00  0.00           H  
ATOM   4239  N   SER A 267      14.318  -0.139 -27.362  1.00  0.00           N  
ATOM   4240  CA  SER A 267      14.917   0.847 -28.274  1.00  0.00           C  
ATOM   4241  C   SER A 267      16.321   0.401 -28.727  1.00  0.00           C  
ATOM   4242  O   SER A 267      16.820  -0.649 -28.311  1.00  0.00           O  
ATOM   4243  CB  SER A 267      14.998   2.201 -27.597  1.00  0.00           C  
ATOM   4244  OG  SER A 267      15.949   2.192 -26.568  1.00  0.00           O  
ATOM   4245  H   SER A 267      14.646  -0.109 -26.407  1.00  0.00           H  
ATOM   4246  HA  SER A 267      14.282   0.932 -29.157  1.00  0.00           H  
ATOM   4247 1HB  SER A 267      15.262   2.960 -28.333  1.00  0.00           H  
ATOM   4248 2HB  SER A 267      14.022   2.464 -27.192  1.00  0.00           H  
ATOM   4249  HG  SER A 267      16.802   2.293 -26.995  1.00  0.00           H  
ATOM   4250  N   LEU A 268      16.968   1.170 -29.611  1.00  0.00           N  
ATOM   4251  CA  LEU A 268      18.356   0.931 -30.037  1.00  0.00           C  
ATOM   4252  C   LEU A 268      19.347   1.154 -28.872  1.00  0.00           C  
ATOM   4253  O   LEU A 268      19.221   2.127 -28.126  1.00  0.00           O  
ATOM   4254  CB  LEU A 268      18.714   1.855 -31.208  1.00  0.00           C  
ATOM   4255  CG  LEU A 268      17.943   1.607 -32.510  1.00  0.00           C  
ATOM   4256  CD1 LEU A 268      18.311   2.675 -33.531  1.00  0.00           C  
ATOM   4257  CD2 LEU A 268      18.265   0.215 -33.034  1.00  0.00           C  
ATOM   4258  H   LEU A 268      16.524   2.024 -29.922  1.00  0.00           H  
ATOM   4259  HA  LEU A 268      18.443  -0.104 -30.366  1.00  0.00           H  
ATOM   4260 1HB  LEU A 268      18.530   2.884 -30.906  1.00  0.00           H  
ATOM   4261 2HB  LEU A 268      19.776   1.745 -31.425  1.00  0.00           H  
ATOM   4262  HG  LEU A 268      16.872   1.683 -32.320  1.00  0.00           H  
ATOM   4263 1HD1 LEU A 268      17.764   2.498 -34.457  1.00  0.00           H  
ATOM   4264 2HD1 LEU A 268      18.052   3.659 -33.139  1.00  0.00           H  
ATOM   4265 3HD1 LEU A 268      19.382   2.634 -33.730  1.00  0.00           H  
ATOM   4266 1HD2 LEU A 268      17.717   0.039 -33.960  1.00  0.00           H  
ATOM   4267 2HD2 LEU A 268      19.336   0.138 -33.227  1.00  0.00           H  
ATOM   4268 3HD2 LEU A 268      17.976  -0.529 -32.293  1.00  0.00           H  
ATOM   4269  N   ASN A 269      20.359   0.287 -28.739  1.00  0.00           N  
ATOM   4270  CA  ASN A 269      21.414   0.394 -27.717  1.00  0.00           C  
ATOM   4271  C   ASN A 269      22.382   1.567 -27.996  1.00  0.00           C  
ATOM   4272  O   ASN A 269      23.480   1.375 -28.522  1.00  0.00           O  
ATOM   4273  CB  ASN A 269      22.179  -0.913 -27.616  1.00  0.00           C  
ATOM   4274  CG  ASN A 269      22.838  -1.298 -28.911  1.00  0.00           C  
ATOM   4275  ND2 ASN A 269      23.812  -2.169 -28.834  1.00  0.00           N  
ATOM   4276  OD1 ASN A 269      22.466  -0.806 -29.982  1.00  0.00           O  
ATOM   4277  H   ASN A 269      20.414  -0.487 -29.387  1.00  0.00           H  
ATOM   4278  HA  ASN A 269      20.944   0.601 -26.754  1.00  0.00           H  
ATOM   4279 1HB  ASN A 269      22.945  -0.828 -26.843  1.00  0.00           H  
ATOM   4280 2HB  ASN A 269      21.499  -1.710 -27.316  1.00  0.00           H  
ATOM   4281 1HD2 ASN A 269      24.287  -2.464 -29.664  1.00  0.00           H  
ATOM   4282 2HD2 ASN A 269      24.080  -2.541 -27.946  1.00  0.00           H  
ATOM   4283  N   VAL A 270      21.980   2.790 -27.632  1.00  0.00           N  
ATOM   4284  CA  VAL A 270      22.826   3.996 -27.700  1.00  0.00           C  
ATOM   4285  C   VAL A 270      24.106   3.812 -26.870  1.00  0.00           C  
ATOM   4286  O   VAL A 270      24.062   3.326 -25.739  1.00  0.00           O  
ATOM   4287  CB  VAL A 270      22.054   5.225 -27.184  1.00  0.00           C  
ATOM   4288  CG1 VAL A 270      22.972   6.436 -27.106  1.00  0.00           C  
ATOM   4289  CG2 VAL A 270      20.865   5.507 -28.089  1.00  0.00           C  
ATOM   4290  H   VAL A 270      21.034   2.887 -27.282  1.00  0.00           H  
ATOM   4291  HA  VAL A 270      23.100   4.168 -28.741  1.00  0.00           H  
ATOM   4292  HB  VAL A 270      21.702   5.023 -26.173  1.00  0.00           H  
ATOM   4293 1HG1 VAL A 270      22.410   7.295 -26.740  1.00  0.00           H  
ATOM   4294 2HG1 VAL A 270      23.796   6.225 -26.426  1.00  0.00           H  
ATOM   4295 3HG1 VAL A 270      23.367   6.658 -28.098  1.00  0.00           H  
ATOM   4296 1HG2 VAL A 270      20.323   6.377 -27.718  1.00  0.00           H  
ATOM   4297 2HG2 VAL A 270      21.217   5.703 -29.103  1.00  0.00           H  
ATOM   4298 3HG2 VAL A 270      20.201   4.643 -28.097  1.00  0.00           H  
ATOM   4299  N   ASP A 271      25.263   4.134 -27.459  1.00  0.00           N  
ATOM   4300  CA  ASP A 271      26.603   3.883 -26.892  1.00  0.00           C  
ATOM   4301  C   ASP A 271      26.829   2.418 -26.428  1.00  0.00           C  
ATOM   4302  O   ASP A 271      27.591   2.144 -25.496  1.00  0.00           O  
ATOM   4303  CB  ASP A 271      26.845   4.827 -25.712  1.00  0.00           C  
ATOM   4304  CG  ASP A 271      26.853   6.294 -26.118  1.00  0.00           C  
ATOM   4305  OD1 ASP A 271      26.988   6.566 -27.288  1.00  0.00           O  
ATOM   4306  OD2 ASP A 271      26.724   7.130 -25.256  1.00  0.00           O1-
ATOM   4307  H   ASP A 271      25.227   4.539 -28.385  1.00  0.00           H  
ATOM   4308  HA  ASP A 271      27.348   4.079 -27.664  1.00  0.00           H  
ATOM   4309 1HB  ASP A 271      26.068   4.677 -24.961  1.00  0.00           H  
ATOM   4310 2HB  ASP A 271      27.801   4.589 -25.244  1.00  0.00           H  
ATOM   4311  N   GLY A 272      26.122   1.462 -27.049  1.00  0.00           N  
ATOM   4312  CA  GLY A 272      26.140   0.034 -26.701  1.00  0.00           C  
ATOM   4313  C   GLY A 272      25.396  -0.342 -25.407  1.00  0.00           C  
ATOM   4314  O   GLY A 272      25.434  -1.508 -25.007  1.00  0.00           O  
ATOM   4315  H   GLY A 272      25.492   1.747 -27.789  1.00  0.00           H  
ATOM   4316 1HA  GLY A 272      25.697  -0.544 -27.512  1.00  0.00           H  
ATOM   4317 2HA  GLY A 272      27.171  -0.301 -26.594  1.00  0.00           H  
ATOM   4318  N   GLN A 273      24.719   0.603 -24.741  1.00  0.00           N  
ATOM   4319  CA  GLN A 273      24.065   0.388 -23.443  1.00  0.00           C  
ATOM   4320  C   GLN A 273      22.802  -0.501 -23.559  1.00  0.00           C  
ATOM   4321  O   GLN A 273      21.920  -0.189 -24.369  1.00  0.00           O  
ATOM   4322  CB  GLN A 273      23.698   1.735 -22.814  1.00  0.00           C  
ATOM   4323  CG  GLN A 273      23.133   1.631 -21.407  1.00  0.00           C  
ATOM   4324  CD  GLN A 273      22.855   2.991 -20.794  1.00  0.00           C  
ATOM   4325  NE2 GLN A 273      23.173   3.138 -19.514  1.00  0.00           N  
ATOM   4326  OE1 GLN A 273      22.358   3.899 -21.465  1.00  0.00           O  
ATOM   4327  H   GLN A 273      24.697   1.541 -25.129  1.00  0.00           H  
ATOM   4328  HA  GLN A 273      24.763  -0.130 -22.786  1.00  0.00           H  
ATOM   4329 1HB  GLN A 273      24.581   2.372 -22.776  1.00  0.00           H  
ATOM   4330 2HB  GLN A 273      22.958   2.238 -23.437  1.00  0.00           H  
ATOM   4331 1HG  GLN A 273      22.197   1.073 -21.442  1.00  0.00           H  
ATOM   4332 2HG  GLN A 273      23.854   1.113 -20.775  1.00  0.00           H  
ATOM   4333 1HE2 GLN A 273      23.012   4.012 -19.054  1.00  0.00           H  
ATOM   4334 2HE2 GLN A 273      23.574   2.374 -19.007  1.00  0.00           H  
ATOM   4335  N   PRO A 274      22.659  -1.578 -22.756  1.00  0.00           N  
ATOM   4336  CA  PRO A 274      21.443  -2.395 -22.728  1.00  0.00           C  
ATOM   4337  C   PRO A 274      20.259  -1.622 -22.116  1.00  0.00           C  
ATOM   4338  O   PRO A 274      20.421  -0.881 -21.144  1.00  0.00           O  
ATOM   4339  CB  PRO A 274      21.854  -3.585 -21.856  1.00  0.00           C  
ATOM   4340  CG  PRO A 274      22.908  -3.035 -20.958  1.00  0.00           C  
ATOM   4341  CD  PRO A 274      23.686  -2.087 -21.832  1.00  0.00           C  
ATOM   4342  HA  PRO A 274      21.201  -2.719 -23.751  1.00  0.00           H  
ATOM   4343 1HB  PRO A 274      20.981  -3.967 -21.305  1.00  0.00           H  
ATOM   4344 2HB  PRO A 274      22.219  -4.407 -22.489  1.00  0.00           H  
ATOM   4345 1HG  PRO A 274      22.449  -2.533 -20.094  1.00  0.00           H  
ATOM   4346 2HG  PRO A 274      23.531  -3.848 -20.559  1.00  0.00           H  
ATOM   4347 1HD  PRO A 274      24.401  -1.521 -21.216  1.00  0.00           H  
ATOM   4348 2HD  PRO A 274      24.212  -2.655 -22.614  1.00  0.00           H  
ATOM   4349  N   ILE A 275      19.062  -1.779 -22.690  1.00  0.00           N  
ATOM   4350  CA  ILE A 275      17.869  -0.998 -22.314  1.00  0.00           C  
ATOM   4351  C   ILE A 275      17.298  -1.500 -20.982  1.00  0.00           C  
ATOM   4352  O   ILE A 275      17.067  -2.697 -20.825  1.00  0.00           O  
ATOM   4353  CB  ILE A 275      16.784  -1.078 -23.404  1.00  0.00           C  
ATOM   4354  CG1 ILE A 275      17.350  -0.632 -24.754  1.00  0.00           C  
ATOM   4355  CG2 ILE A 275      15.581  -0.230 -23.020  1.00  0.00           C  
ATOM   4356  CD1 ILE A 275      17.928   0.766 -24.741  1.00  0.00           C  
ATOM   4357  H   ILE A 275      18.975  -2.458 -23.440  1.00  0.00           H  
ATOM   4358  HA  ILE A 275      18.161   0.045 -22.199  1.00  0.00           H  
ATOM   4359  HB  ILE A 275      16.465  -2.113 -23.523  1.00  0.00           H  
ATOM   4360 1HG1 ILE A 275      18.133  -1.322 -25.067  1.00  0.00           H  
ATOM   4361 2HG1 ILE A 275      16.563  -0.667 -25.508  1.00  0.00           H  
ATOM   4362 1HG2 ILE A 275      14.824  -0.298 -23.801  1.00  0.00           H  
ATOM   4363 2HG2 ILE A 275      15.166  -0.593 -22.080  1.00  0.00           H  
ATOM   4364 3HG2 ILE A 275      15.891   0.809 -22.904  1.00  0.00           H  
ATOM   4365 1HD1 ILE A 275      18.309   1.011 -25.734  1.00  0.00           H  
ATOM   4366 2HD1 ILE A 275      17.151   1.478 -24.465  1.00  0.00           H  
ATOM   4367 3HD1 ILE A 275      18.742   0.815 -24.020  1.00  0.00           H  
ATOM   4368  N   PHE A 276      17.069  -0.616 -20.010  1.00  0.00           N  
ATOM   4369  CA  PHE A 276      16.627  -1.026 -18.672  1.00  0.00           C  
ATOM   4370  C   PHE A 276      15.098  -1.192 -18.578  1.00  0.00           C  
ATOM   4371  O   PHE A 276      14.339  -0.312 -18.990  1.00  0.00           O  
ATOM   4372  CB  PHE A 276      17.093  -0.004 -17.633  1.00  0.00           C  
ATOM   4373  CG  PHE A 276      18.572  -0.036 -17.372  1.00  0.00           C  
ATOM   4374  CD1 PHE A 276      19.456   0.597 -18.232  1.00  0.00           C  
ATOM   4375  CD2 PHE A 276      19.082  -0.700 -16.267  1.00  0.00           C  
ATOM   4376  CE1 PHE A 276      20.817   0.568 -17.993  1.00  0.00           C  
ATOM   4377  CE2 PHE A 276      20.442  -0.731 -16.025  1.00  0.00           C  
ATOM   4378  CZ  PHE A 276      21.310  -0.095 -16.890  1.00  0.00           C  
ATOM   4379  H   PHE A 276      17.249   0.364 -20.179  1.00  0.00           H  
ATOM   4380  HA  PHE A 276      17.074  -1.994 -18.441  1.00  0.00           H  
ATOM   4381 1HB  PHE A 276      16.828   0.999 -17.965  1.00  0.00           H  
ATOM   4382 2HB  PHE A 276      16.577  -0.184 -16.691  1.00  0.00           H  
ATOM   4383  HD1 PHE A 276      19.066   1.123 -19.104  1.00  0.00           H  
ATOM   4384  HD2 PHE A 276      18.396  -1.203 -15.584  1.00  0.00           H  
ATOM   4385  HE1 PHE A 276      21.501   1.070 -18.677  1.00  0.00           H  
ATOM   4386  HE2 PHE A 276      20.830  -1.255 -15.153  1.00  0.00           H  
ATOM   4387  HZ  PHE A 276      22.382  -0.119 -16.701  1.00  0.00           H  
ATOM   4388  N   ALA A 277      14.653  -2.306 -17.993  1.00  0.00           N  
ATOM   4389  CA  ALA A 277      13.260  -2.643 -17.706  1.00  0.00           C  
ATOM   4390  C   ALA A 277      13.070  -2.791 -16.183  1.00  0.00           C  
ATOM   4391  O   ALA A 277      13.257  -3.862 -15.599  1.00  0.00           O  
ATOM   4392  CB  ALA A 277      12.856  -3.918 -18.432  1.00  0.00           C  
ATOM   4393  H   ALA A 277      15.340  -3.005 -17.728  1.00  0.00           H  
ATOM   4394  HA  ALA A 277      12.634  -1.824 -18.060  1.00  0.00           H  
ATOM   4395 1HB  ALA A 277      11.818  -4.156 -18.198  1.00  0.00           H  
ATOM   4396 2HB  ALA A 277      12.962  -3.773 -19.507  1.00  0.00           H  
ATOM   4397 3HB  ALA A 277      13.496  -4.738 -18.111  1.00  0.00           H  
ATOM   4398  N   ASN A 278      12.729  -1.674 -15.537  1.00  0.00           N  
ATOM   4399  CA  ASN A 278      12.484  -1.545 -14.102  1.00  0.00           C  
ATOM   4400  C   ASN A 278      11.076  -2.067 -13.759  1.00  0.00           C  
ATOM   4401  O   ASN A 278      10.091  -1.350 -13.947  1.00  0.00           O  
ATOM   4402  CB  ASN A 278      12.657  -0.105 -13.654  1.00  0.00           C  
ATOM   4403  CG  ASN A 278      14.078   0.373 -13.781  1.00  0.00           C  
ATOM   4404  ND2 ASN A 278      14.254   1.531 -14.361  1.00  0.00           N  
ATOM   4405  OD1 ASN A 278      15.015  -0.310 -13.350  1.00  0.00           O  
ATOM   4406  H   ASN A 278      12.561  -0.845 -16.100  1.00  0.00           H  
ATOM   4407  HA  ASN A 278      13.209  -2.163 -13.570  1.00  0.00           H  
ATOM   4408 1HB  ASN A 278      12.015   0.542 -14.252  1.00  0.00           H  
ATOM   4409 2HB  ASN A 278      12.344  -0.008 -12.614  1.00  0.00           H  
ATOM   4410 1HD2 ASN A 278      15.178   1.898 -14.473  1.00  0.00           H  
ATOM   4411 2HD2 ASN A 278      13.466   2.049 -14.695  1.00  0.00           H  
ATOM   4412  N   ILE A 279      10.973  -3.321 -13.312  1.00  0.00           N  
ATOM   4413  CA  ILE A 279       9.703  -4.032 -13.091  1.00  0.00           C  
ATOM   4414  C   ILE A 279       9.265  -3.891 -11.624  1.00  0.00           C  
ATOM   4415  O   ILE A 279      10.058  -4.161 -10.723  1.00  0.00           O  
ATOM   4416  CB  ILE A 279       9.829  -5.523 -13.456  1.00  0.00           C  
ATOM   4417  CG1 ILE A 279      10.659  -5.692 -14.731  1.00  0.00           C  
ATOM   4418  CG2 ILE A 279       8.452  -6.146 -13.625  1.00  0.00           C  
ATOM   4419  CD1 ILE A 279      10.110  -4.939 -15.921  1.00  0.00           C  
ATOM   4420  H   ILE A 279      11.826  -3.849 -13.154  1.00  0.00           H  
ATOM   4421  HA  ILE A 279       8.942  -3.587 -13.730  1.00  0.00           H  
ATOM   4422  HB  ILE A 279      10.360  -6.048 -12.662  1.00  0.00           H  
ATOM   4423 1HG1 ILE A 279      11.677  -5.350 -14.550  1.00  0.00           H  
ATOM   4424 2HG1 ILE A 279      10.712  -6.750 -14.993  1.00  0.00           H  
ATOM   4425 1HG2 ILE A 279       8.559  -7.200 -13.883  1.00  0.00           H  
ATOM   4426 2HG2 ILE A 279       7.894  -6.056 -12.694  1.00  0.00           H  
ATOM   4427 3HG2 ILE A 279       7.914  -5.630 -14.421  1.00  0.00           H  
ATOM   4428 1HD1 ILE A 279      10.751  -5.109 -16.787  1.00  0.00           H  
ATOM   4429 2HD1 ILE A 279       9.101  -5.293 -16.142  1.00  0.00           H  
ATOM   4430 3HD1 ILE A 279      10.080  -3.874 -15.695  1.00  0.00           H  
ATOM   4431  N   THR A 280       8.023  -3.469 -11.372  1.00  0.00           N  
ATOM   4432  CA  THR A 280       7.536  -3.010 -10.051  1.00  0.00           C  
ATOM   4433  C   THR A 280       6.070  -3.378  -9.778  1.00  0.00           C  
ATOM   4434  O   THR A 280       5.298  -3.677 -10.692  1.00  0.00           O  
ATOM   4435  CB  THR A 280       7.701  -1.485  -9.912  1.00  0.00           C  
ATOM   4436  CG2 THR A 280       6.735  -0.758 -10.835  1.00  0.00           C  
ATOM   4437  OG1 THR A 280       7.446  -1.096  -8.556  1.00  0.00           O  
ATOM   4438  H   THR A 280       7.410  -3.310 -12.167  1.00  0.00           H  
ATOM   4439  HA  THR A 280       8.129  -3.496  -9.276  1.00  0.00           H  
ATOM   4440  HB  THR A 280       8.722  -1.205 -10.170  1.00  0.00           H  
ATOM   4441  HG1 THR A 280       6.498  -1.044  -8.412  1.00  0.00           H  
ATOM   4442 1HG2 THR A 280       6.866   0.318 -10.723  1.00  0.00           H  
ATOM   4443 2HG2 THR A 280       6.934  -1.043 -11.868  1.00  0.00           H  
ATOM   4444 3HG2 THR A 280       5.712  -1.027 -10.575  1.00  0.00           H  
ATOM   4445  N   LEU A 281       5.658  -3.325  -8.503  1.00  0.00           N  
ATOM   4446  CA  LEU A 281       4.235  -3.354  -8.134  1.00  0.00           C  
ATOM   4447  C   LEU A 281       3.507  -2.085  -8.637  1.00  0.00           C  
ATOM   4448  O   LEU A 281       4.027  -0.984  -8.430  1.00  0.00           O  
ATOM   4449  CB  LEU A 281       4.087  -3.473  -6.612  1.00  0.00           C  
ATOM   4450  CG  LEU A 281       4.577  -4.791  -5.997  1.00  0.00           C  
ATOM   4451  CD1 LEU A 281       4.456  -4.719  -4.481  1.00  0.00           C  
ATOM   4452  CD2 LEU A 281       3.760  -5.946  -6.556  1.00  0.00           C  
ATOM   4453  H   LEU A 281       6.325  -3.077  -7.784  1.00  0.00           H  
ATOM   4454  HA  LEU A 281       3.774  -4.224  -8.601  1.00  0.00           H  
ATOM   4455 1HB  LEU A 281       4.643  -2.662  -6.144  1.00  0.00           H  
ATOM   4456 2HB  LEU A 281       3.033  -3.359  -6.356  1.00  0.00           H  
ATOM   4457  HG  LEU A 281       5.629  -4.938  -6.243  1.00  0.00           H  
ATOM   4458 1HD1 LEU A 281       4.805  -5.655  -4.043  1.00  0.00           H  
ATOM   4459 2HD1 LEU A 281       5.065  -3.897  -4.106  1.00  0.00           H  
ATOM   4460 3HD1 LEU A 281       3.415  -4.556  -4.205  1.00  0.00           H  
ATOM   4461 1HD2 LEU A 281       4.108  -6.883  -6.120  1.00  0.00           H  
ATOM   4462 2HD2 LEU A 281       2.708  -5.801  -6.310  1.00  0.00           H  
ATOM   4463 3HD2 LEU A 281       3.878  -5.984  -7.640  1.00  0.00           H  
ATOM   4464  N   PRO A 282       2.288  -2.183  -9.203  1.00  0.00           N  
ATOM   4465  CA  PRO A 282       1.326  -1.083  -9.159  1.00  0.00           C  
ATOM   4466  C   PRO A 282       0.778  -0.900  -7.730  1.00  0.00           C  
ATOM   4467  O   PRO A 282       0.821  -1.821  -6.911  1.00  0.00           O  
ATOM   4468  CB  PRO A 282       0.237  -1.539 -10.135  1.00  0.00           C  
ATOM   4469  CG  PRO A 282       0.148  -3.011  -9.922  1.00  0.00           C  
ATOM   4470  CD  PRO A 282       1.566  -3.436  -9.648  1.00  0.00           C  
ATOM   4471  HA  PRO A 282       1.813  -0.162  -9.514  1.00  0.00           H  
ATOM   4472 1HB  PRO A 282      -0.707  -1.019  -9.915  1.00  0.00           H  
ATOM   4473 2HB  PRO A 282       0.519  -1.273 -11.165  1.00  0.00           H  
ATOM   4474 1HG  PRO A 282      -0.530  -3.235  -9.085  1.00  0.00           H  
ATOM   4475 2HG  PRO A 282      -0.275  -3.499 -10.812  1.00  0.00           H  
ATOM   4476 1HD  PRO A 282       1.573  -4.216  -8.872  1.00  0.00           H  
ATOM   4477 2HD  PRO A 282       2.023  -3.809 -10.577  1.00  0.00           H  
ATOM   4478  N   VAL A 283       0.174   0.257  -7.444  1.00  0.00           N  
ATOM   4479  CA  VAL A 283      -0.745   0.381  -6.298  1.00  0.00           C  
ATOM   4480  C   VAL A 283      -2.103  -0.215  -6.703  1.00  0.00           C  
ATOM   4481  O   VAL A 283      -2.916   0.451  -7.348  1.00  0.00           O  
ATOM   4482  CB  VAL A 283      -0.918   1.854  -5.881  1.00  0.00           C  
ATOM   4483  CG1 VAL A 283      -2.022   1.987  -4.842  1.00  0.00           C  
ATOM   4484  CG2 VAL A 283       0.397   2.398  -5.344  1.00  0.00           C  
ATOM   4485  H   VAL A 283       0.173   0.991  -8.141  1.00  0.00           H  
ATOM   4486  HA  VAL A 283      -0.322  -0.167  -5.455  1.00  0.00           H  
ATOM   4487  HB  VAL A 283      -1.224   2.434  -6.752  1.00  0.00           H  
ATOM   4488 1HG1 VAL A 283      -2.131   3.034  -4.559  1.00  0.00           H  
ATOM   4489 2HG1 VAL A 283      -2.961   1.626  -5.261  1.00  0.00           H  
ATOM   4490 3HG1 VAL A 283      -1.765   1.399  -3.962  1.00  0.00           H  
ATOM   4491 1HG2 VAL A 283       0.268   3.439  -5.052  1.00  0.00           H  
ATOM   4492 2HG2 VAL A 283       0.705   1.813  -4.477  1.00  0.00           H  
ATOM   4493 3HG2 VAL A 283       1.161   2.331  -6.118  1.00  0.00           H  
ATOM   4494  N   TYR A 284      -2.335  -1.487  -6.359  1.00  0.00           N  
ATOM   4495  CA  TYR A 284      -3.643  -2.142  -6.521  1.00  0.00           C  
ATOM   4496  C   TYR A 284      -4.722  -1.423  -5.687  1.00  0.00           C  
ATOM   4497  O   TYR A 284      -4.412  -0.827  -4.650  1.00  0.00           O  
ATOM   4498  CB  TYR A 284      -3.557  -3.618  -6.126  1.00  0.00           C  
ATOM   4499  CG  TYR A 284      -2.625  -4.430  -6.997  1.00  0.00           C  
ATOM   4500  CD1 TYR A 284      -1.334  -4.702  -6.567  1.00  0.00           C  
ATOM   4501  CD2 TYR A 284      -3.060  -4.902  -8.227  1.00  0.00           C  
ATOM   4502  CE1 TYR A 284      -0.484  -5.445  -7.363  1.00  0.00           C  
ATOM   4503  CE2 TYR A 284      -2.210  -5.643  -9.022  1.00  0.00           C  
ATOM   4504  CZ  TYR A 284      -0.926  -5.915  -8.594  1.00  0.00           C  
ATOM   4505  OH  TYR A 284      -0.077  -6.654  -9.388  1.00  0.00           O  
ATOM   4506  H   TYR A 284      -1.594  -2.008  -5.911  1.00  0.00           H  
ATOM   4507  HA  TYR A 284      -3.934  -2.079  -7.570  1.00  0.00           H  
ATOM   4508 1HB  TYR A 284      -3.214  -3.699  -5.093  1.00  0.00           H  
ATOM   4509 2HB  TYR A 284      -4.548  -4.067  -6.178  1.00  0.00           H  
ATOM   4510  HD1 TYR A 284      -0.992  -4.331  -5.601  1.00  0.00           H  
ATOM   4511  HD2 TYR A 284      -4.074  -4.687  -8.565  1.00  0.00           H  
ATOM   4512  HE1 TYR A 284       0.530  -5.658  -7.025  1.00  0.00           H  
ATOM   4513  HE2 TYR A 284      -2.551  -6.014  -9.989  1.00  0.00           H  
ATOM   4514  HH  TYR A 284       0.792  -6.686  -8.981  1.00  0.00           H  
ATOM   4515  N   THR A 285      -5.997  -1.506  -6.094  1.00  0.00           N  
ATOM   4516  CA  THR A 285      -7.132  -1.093  -5.238  1.00  0.00           C  
ATOM   4517  C   THR A 285      -7.143  -1.922  -3.953  1.00  0.00           C  
ATOM   4518  O   THR A 285      -6.693  -3.071  -3.959  1.00  0.00           O  
ATOM   4519  CB  THR A 285      -8.480  -1.246  -5.966  1.00  0.00           C  
ATOM   4520  CG2 THR A 285      -8.518  -0.370  -7.209  1.00  0.00           C  
ATOM   4521  OG1 THR A 285      -8.669  -2.615  -6.346  1.00  0.00           O  
ATOM   4522  H   THR A 285      -6.214  -2.030  -6.931  1.00  0.00           H  
ATOM   4523  HA  THR A 285      -7.005  -0.041  -4.979  1.00  0.00           H  
ATOM   4524  HB  THR A 285      -9.290  -0.954  -5.298  1.00  0.00           H  
ATOM   4525  HG1 THR A 285      -8.219  -2.781  -7.178  1.00  0.00           H  
ATOM   4526 1HG2 THR A 285      -9.478  -0.491  -7.711  1.00  0.00           H  
ATOM   4527 2HG2 THR A 285      -8.386   0.673  -6.923  1.00  0.00           H  
ATOM   4528 3HG2 THR A 285      -7.716  -0.664  -7.885  1.00  0.00           H  
ATOM   4529  N   LEU A 286      -7.651  -1.385  -2.842  1.00  0.00           N  
ATOM   4530  CA  LEU A 286      -7.737  -2.146  -1.591  1.00  0.00           C  
ATOM   4531  C   LEU A 286      -8.629  -3.380  -1.768  1.00  0.00           C  
ATOM   4532  O   LEU A 286      -8.283  -4.453  -1.276  1.00  0.00           O  
ATOM   4533  CB  LEU A 286      -8.289  -1.262  -0.466  1.00  0.00           C  
ATOM   4534  CG  LEU A 286      -8.372  -1.920   0.918  1.00  0.00           C  
ATOM   4535  CD1 LEU A 286      -6.990  -2.405   1.334  1.00  0.00           C  
ATOM   4536  CD2 LEU A 286      -8.928  -0.922   1.922  1.00  0.00           C  
ATOM   4537  H   LEU A 286      -8.103  -0.473  -2.901  1.00  0.00           H  
ATOM   4538  HA  LEU A 286      -6.735  -2.476  -1.317  1.00  0.00           H  
ATOM   4539 1HB  LEU A 286      -7.656  -0.380  -0.375  1.00  0.00           H  
ATOM   4540 2HB  LEU A 286      -9.292  -0.937  -0.739  1.00  0.00           H  
ATOM   4541  HG  LEU A 286      -9.029  -2.789   0.868  1.00  0.00           H  
ATOM   4542 1HD1 LEU A 286      -7.049  -2.873   2.317  1.00  0.00           H  
ATOM   4543 2HD1 LEU A 286      -6.625  -3.132   0.609  1.00  0.00           H  
ATOM   4544 3HD1 LEU A 286      -6.305  -1.558   1.376  1.00  0.00           H  
ATOM   4545 1HD2 LEU A 286      -8.987  -1.390   2.905  1.00  0.00           H  
ATOM   4546 2HD2 LEU A 286      -8.270  -0.054   1.974  1.00  0.00           H  
ATOM   4547 3HD2 LEU A 286      -9.923  -0.607   1.609  1.00  0.00           H  
ATOM   4548  N   LYS A 287      -9.713  -3.265  -2.547  1.00  0.00           N  
ATOM   4549  CA  LYS A 287     -10.542  -4.402  -2.967  1.00  0.00           C  
ATOM   4550  C   LYS A 287      -9.710  -5.481  -3.667  1.00  0.00           C  
ATOM   4551  O   LYS A 287      -9.693  -6.614  -3.197  1.00  0.00           O  
ATOM   4552  CB  LYS A 287     -11.667  -3.930  -3.890  1.00  0.00           C  
ATOM   4553  CG  LYS A 287     -12.581  -5.042  -4.388  1.00  0.00           C  
ATOM   4554  CD  LYS A 287     -13.677  -4.493  -5.289  1.00  0.00           C  
ATOM   4555  CE  LYS A 287     -14.524  -5.613  -5.876  1.00  0.00           C  
ATOM   4556  NZ  LYS A 287     -15.601  -5.091  -6.760  1.00  0.00           N1+
ATOM   4557  H   LYS A 287      -9.972  -2.324  -2.853  1.00  0.00           H  
ATOM   4558  HA  LYS A 287     -10.985  -4.854  -2.079  1.00  0.00           H  
ATOM   4559 1HB  LYS A 287     -12.283  -3.199  -3.367  1.00  0.00           H  
ATOM   4560 2HB  LYS A 287     -11.238  -3.433  -4.761  1.00  0.00           H  
ATOM   4561 1HG  LYS A 287     -11.994  -5.772  -4.946  1.00  0.00           H  
ATOM   4562 2HG  LYS A 287     -13.038  -5.545  -3.536  1.00  0.00           H  
ATOM   4563 1HD  LYS A 287     -14.321  -3.826  -4.713  1.00  0.00           H  
ATOM   4564 2HD  LYS A 287     -13.229  -3.925  -6.103  1.00  0.00           H  
ATOM   4565 1HE  LYS A 287     -13.888  -6.283  -6.454  1.00  0.00           H  
ATOM   4566 2HE  LYS A 287     -14.979  -6.186  -5.069  1.00  0.00           H  
ATOM   4567 1HZ  LYS A 287     -16.139  -5.864  -7.128  1.00  0.00           H  
ATOM   4568 2HZ  LYS A 287     -16.208  -4.483  -6.228  1.00  0.00           H  
ATOM   4569 3HZ  LYS A 287     -15.190  -4.574  -7.523  1.00  0.00           H  
ATOM   4570  N   GLU A 288      -8.983  -5.159  -4.739  1.00  0.00           N  
ATOM   4571  CA  GLU A 288      -8.180  -6.160  -5.460  1.00  0.00           C  
ATOM   4572  C   GLU A 288      -7.023  -6.701  -4.610  1.00  0.00           C  
ATOM   4573  O   GLU A 288      -6.751  -7.898  -4.646  1.00  0.00           O  
ATOM   4574  CB  GLU A 288      -7.626  -5.559  -6.754  1.00  0.00           C  
ATOM   4575  CG  GLU A 288      -8.674  -5.305  -7.828  1.00  0.00           C  
ATOM   4576  CD  GLU A 288      -8.143  -4.508  -8.987  1.00  0.00           C  
ATOM   4577  OE1 GLU A 288      -7.668  -3.419  -8.768  1.00  0.00           O  
ATOM   4578  OE2 GLU A 288      -8.213  -4.988 -10.094  1.00  0.00           O1-
ATOM   4579  H   GLU A 288      -8.979  -4.199  -5.068  1.00  0.00           H  
ATOM   4580  HA  GLU A 288      -8.823  -7.004  -5.712  1.00  0.00           H  
ATOM   4581 1HB  GLU A 288      -7.137  -4.610  -6.534  1.00  0.00           H  
ATOM   4582 2HB  GLU A 288      -6.873  -6.226  -7.172  1.00  0.00           H  
ATOM   4583 1HG  GLU A 288      -9.040  -6.262  -8.197  1.00  0.00           H  
ATOM   4584 2HG  GLU A 288      -9.514  -4.774  -7.383  1.00  0.00           H  
ATOM   4585  N   ARG A 289      -6.396  -5.871  -3.771  1.00  0.00           N  
ATOM   4586  CA  ARG A 289      -5.361  -6.308  -2.823  1.00  0.00           C  
ATOM   4587  C   ARG A 289      -5.909  -7.313  -1.799  1.00  0.00           C  
ATOM   4588  O   ARG A 289      -5.250  -8.311  -1.521  1.00  0.00           O  
ATOM   4589  CB  ARG A 289      -4.778  -5.111  -2.086  1.00  0.00           C  
ATOM   4590  CG  ARG A 289      -3.643  -5.440  -1.129  1.00  0.00           C  
ATOM   4591  CD  ARG A 289      -2.325  -5.428  -1.815  1.00  0.00           C  
ATOM   4592  NE  ARG A 289      -2.026  -6.708  -2.437  1.00  0.00           N  
ATOM   4593  CZ  ARG A 289      -1.286  -7.681  -1.870  1.00  0.00           C  
ATOM   4594  NH1 ARG A 289      -0.779  -7.506  -0.670  1.00  0.00           N1+
ATOM   4595  NH2 ARG A 289      -1.071  -8.811  -2.520  1.00  0.00           N  
ATOM   4596  H   ARG A 289      -6.646  -4.884  -3.799  1.00  0.00           H  
ATOM   4597  HA  ARG A 289      -4.563  -6.796  -3.383  1.00  0.00           H  
ATOM   4598 1HB  ARG A 289      -4.400  -4.388  -2.808  1.00  0.00           H  
ATOM   4599 2HB  ARG A 289      -5.563  -4.621  -1.510  1.00  0.00           H  
ATOM   4600 1HG  ARG A 289      -3.619  -4.703  -0.326  1.00  0.00           H  
ATOM   4601 2HG  ARG A 289      -3.800  -6.433  -0.706  1.00  0.00           H  
ATOM   4602 1HD  ARG A 289      -2.326  -4.664  -2.591  1.00  0.00           H  
ATOM   4603 2HD  ARG A 289      -1.541  -5.210  -1.091  1.00  0.00           H  
ATOM   4604  HE  ARG A 289      -2.400  -6.880  -3.361  1.00  0.00           H  
ATOM   4605 1HH1 ARG A 289      -0.944  -6.641  -0.174  1.00  0.00           H  
ATOM   4606 2HH1 ARG A 289      -0.224  -8.235  -0.245  1.00  0.00           H  
ATOM   4607 1HH2 ARG A 289      -1.461  -8.946  -3.443  1.00  0.00           H  
ATOM   4608 2HH2 ARG A 289      -0.517  -9.540  -2.095  1.00  0.00           H  
ATOM   4609  N   CYS A 290      -7.126  -7.113  -1.294  1.00  0.00           N  
ATOM   4610  CA  CYS A 290      -7.804  -8.107  -0.453  1.00  0.00           C  
ATOM   4611  C   CYS A 290      -8.215  -9.357  -1.252  1.00  0.00           C  
ATOM   4612  O   CYS A 290      -8.028 -10.471  -0.766  1.00  0.00           O  
ATOM   4613  CB  CYS A 290      -9.047  -7.495   0.194  1.00  0.00           C  
ATOM   4614  SG  CYS A 290      -8.692  -6.138   1.337  1.00  0.00           S  
ATOM   4615  H   CYS A 290      -7.616  -6.256  -1.534  1.00  0.00           H  
ATOM   4616  HA  CYS A 290      -7.118  -8.420   0.334  1.00  0.00           H  
ATOM   4617 1HB  CYS A 290      -9.712  -7.116  -0.583  1.00  0.00           H  
ATOM   4618 2HB  CYS A 290      -9.588  -8.265   0.742  1.00  0.00           H  
ATOM   4619  HG  CYS A 290      -8.166  -5.324   0.427  1.00  0.00           H  
ATOM   4620  N   LEU A 291      -8.702  -9.206  -2.492  1.00  0.00           N  
ATOM   4621  CA  LEU A 291      -9.002 -10.343  -3.375  1.00  0.00           C  
ATOM   4622  C   LEU A 291      -7.755 -11.192  -3.653  1.00  0.00           C  
ATOM   4623  O   LEU A 291      -7.865 -12.408  -3.608  1.00  0.00           O  
ATOM   4624  CB  LEU A 291      -9.586  -9.840  -4.701  1.00  0.00           C  
ATOM   4625  CG  LEU A 291     -11.008  -9.269  -4.627  1.00  0.00           C  
ATOM   4626  CD1 LEU A 291     -11.376  -8.647  -5.967  1.00  0.00           C  
ATOM   4627  CD2 LEU A 291     -11.982 -10.376  -4.253  1.00  0.00           C  
ATOM   4628  H   LEU A 291      -8.869  -8.265  -2.838  1.00  0.00           H  
ATOM   4629  HA  LEU A 291      -9.739 -10.977  -2.884  1.00  0.00           H  
ATOM   4630 1HB  LEU A 291      -8.936  -9.061  -5.093  1.00  0.00           H  
ATOM   4631 2HB  LEU A 291      -9.598 -10.667  -5.411  1.00  0.00           H  
ATOM   4632  HG  LEU A 291     -11.046  -8.482  -3.873  1.00  0.00           H  
ATOM   4633 1HD1 LEU A 291     -12.386  -8.241  -5.915  1.00  0.00           H  
ATOM   4634 2HD1 LEU A 291     -10.675  -7.844  -6.201  1.00  0.00           H  
ATOM   4635 3HD1 LEU A 291     -11.331  -9.407  -6.746  1.00  0.00           H  
ATOM   4636 1HD2 LEU A 291     -12.992  -9.970  -4.199  1.00  0.00           H  
ATOM   4637 2HD2 LEU A 291     -11.946 -11.163  -5.007  1.00  0.00           H  
ATOM   4638 3HD2 LEU A 291     -11.706 -10.791  -3.283  1.00  0.00           H  
ATOM   4639  N   GLN A 292      -6.563 -10.612  -3.847  1.00  0.00           N  
ATOM   4640  CA  GLN A 292      -5.307 -11.377  -3.967  1.00  0.00           C  
ATOM   4641  C   GLN A 292      -5.088 -12.305  -2.761  1.00  0.00           C  
ATOM   4642  O   GLN A 292      -4.819 -13.492  -2.939  1.00  0.00           O  
ATOM   4643  CB  GLN A 292      -4.115 -10.427  -4.112  1.00  0.00           C  
ATOM   4644  CG  GLN A 292      -4.053  -9.705  -5.448  1.00  0.00           C  
ATOM   4645  CD  GLN A 292      -2.996  -8.617  -5.469  1.00  0.00           C  
ATOM   4646  NE2 GLN A 292      -1.795  -8.970  -5.913  1.00  0.00           N  
ATOM   4647  OE1 GLN A 292      -3.257  -7.472  -5.091  1.00  0.00           O  
ATOM   4648  H   GLN A 292      -6.533  -9.601  -3.944  1.00  0.00           H  
ATOM   4649  HA  GLN A 292      -5.366 -12.001  -4.858  1.00  0.00           H  
ATOM   4650 1HB  GLN A 292      -4.152  -9.675  -3.324  1.00  0.00           H  
ATOM   4651 2HB  GLN A 292      -3.188 -10.985  -3.989  1.00  0.00           H  
ATOM   4652 1HG  GLN A 292      -3.817 -10.427  -6.229  1.00  0.00           H  
ATOM   4653 2HG  GLN A 292      -5.022  -9.245  -5.646  1.00  0.00           H  
ATOM   4654 1HE2 GLN A 292      -1.057  -8.295  -5.950  1.00  0.00           H  
ATOM   4655 2HE2 GLN A 292      -1.627  -9.910  -6.209  1.00  0.00           H  
ATOM   4656  N   VAL A 293      -5.257 -11.780  -1.540  1.00  0.00           N  
ATOM   4657  CA  VAL A 293      -5.103 -12.547  -0.291  1.00  0.00           C  
ATOM   4658  C   VAL A 293      -6.175 -13.637  -0.161  1.00  0.00           C  
ATOM   4659  O   VAL A 293      -5.855 -14.785   0.138  1.00  0.00           O  
ATOM   4660  CB  VAL A 293      -5.187 -11.607   0.926  1.00  0.00           C  
ATOM   4661  CG1 VAL A 293      -5.188 -12.409   2.219  1.00  0.00           C  
ATOM   4662  CG2 VAL A 293      -4.027 -10.622   0.902  1.00  0.00           C  
ATOM   4663  H   VAL A 293      -5.493 -10.796  -1.475  1.00  0.00           H  
ATOM   4664  HA  VAL A 293      -4.123 -13.025  -0.297  1.00  0.00           H  
ATOM   4665  HB  VAL A 293      -6.129 -11.060   0.887  1.00  0.00           H  
ATOM   4666 1HG1 VAL A 293      -5.248 -11.728   3.069  1.00  0.00           H  
ATOM   4667 2HG1 VAL A 293      -6.046 -13.080   2.231  1.00  0.00           H  
ATOM   4668 3HG1 VAL A 293      -4.270 -12.991   2.287  1.00  0.00           H  
ATOM   4669 1HG2 VAL A 293      -4.094  -9.960   1.765  1.00  0.00           H  
ATOM   4670 2HG2 VAL A 293      -3.085 -11.170   0.935  1.00  0.00           H  
ATOM   4671 3HG2 VAL A 293      -4.071 -10.032  -0.013  1.00  0.00           H  
ATOM   4672  N   VAL A 294      -7.449 -13.332  -0.436  1.00  0.00           N  
ATOM   4673  CA  VAL A 294      -8.527 -14.337  -0.348  1.00  0.00           C  
ATOM   4674  C   VAL A 294      -8.409 -15.402  -1.456  1.00  0.00           C  
ATOM   4675  O   VAL A 294      -8.572 -16.586  -1.166  1.00  0.00           O  
ATOM   4676  CB  VAL A 294      -9.902 -13.650  -0.450  1.00  0.00           C  
ATOM   4677  CG1 VAL A 294     -11.014 -14.688  -0.484  1.00  0.00           C  
ATOM   4678  CG2 VAL A 294     -10.092 -12.695   0.718  1.00  0.00           C  
ATOM   4679  H   VAL A 294      -7.680 -12.371  -0.676  1.00  0.00           H  
ATOM   4680  HA  VAL A 294      -8.455 -14.838   0.618  1.00  0.00           H  
ATOM   4681  HB  VAL A 294      -9.952 -13.095  -1.387  1.00  0.00           H  
ATOM   4682 1HG1 VAL A 294     -11.979 -14.185  -0.557  1.00  0.00           H  
ATOM   4683 2HG1 VAL A 294     -10.879 -15.338  -1.348  1.00  0.00           H  
ATOM   4684 3HG1 VAL A 294     -10.984 -15.284   0.428  1.00  0.00           H  
ATOM   4685 1HG2 VAL A 294     -11.066 -12.212   0.639  1.00  0.00           H  
ATOM   4686 2HG2 VAL A 294     -10.036 -13.250   1.655  1.00  0.00           H  
ATOM   4687 3HG2 VAL A 294      -9.309 -11.936   0.698  1.00  0.00           H  
ATOM   4688  N   ARG A 295      -8.042 -15.031  -2.696  1.00  0.00           N  
ATOM   4689  CA  ARG A 295      -7.805 -15.981  -3.805  1.00  0.00           C  
ATOM   4690  C   ARG A 295      -6.601 -16.904  -3.561  1.00  0.00           C  
ATOM   4691  O   ARG A 295      -6.632 -18.043  -4.022  1.00  0.00           O  
ATOM   4692  CB  ARG A 295      -7.585 -15.225  -5.107  1.00  0.00           C  
ATOM   4693  CG  ARG A 295      -7.616 -16.085  -6.360  1.00  0.00           C  
ATOM   4694  CD  ARG A 295      -7.566 -15.261  -7.594  1.00  0.00           C  
ATOM   4695  NE  ARG A 295      -8.680 -14.328  -7.668  1.00  0.00           N  
ATOM   4696  CZ  ARG A 295      -8.566 -12.990  -7.559  1.00  0.00           C  
ATOM   4697  NH1 ARG A 295      -7.384 -12.444  -7.370  1.00  0.00           N1+
ATOM   4698  NH2 ARG A 295      -9.641 -12.226  -7.640  1.00  0.00           N  
ATOM   4699  H   ARG A 295      -7.912 -14.040  -2.879  1.00  0.00           H  
ATOM   4700  HA  ARG A 295      -8.686 -16.615  -3.912  1.00  0.00           H  
ATOM   4701 1HB  ARG A 295      -8.350 -14.457  -5.215  1.00  0.00           H  
ATOM   4702 2HB  ARG A 295      -6.619 -14.721  -5.076  1.00  0.00           H  
ATOM   4703 1HG  ARG A 295      -6.758 -16.757  -6.361  1.00  0.00           H  
ATOM   4704 2HG  ARG A 295      -8.536 -16.672  -6.376  1.00  0.00           H  
ATOM   4705 1HD  ARG A 295      -6.640 -14.688  -7.612  1.00  0.00           H  
ATOM   4706 2HD  ARG A 295      -7.607 -15.910  -8.468  1.00  0.00           H  
ATOM   4707  HE  ARG A 295      -9.604 -14.710  -7.812  1.00  0.00           H  
ATOM   4708 1HH1 ARG A 295      -6.562 -13.029  -7.308  1.00  0.00           H  
ATOM   4709 2HH1 ARG A 295      -7.298 -11.442  -7.288  1.00  0.00           H  
ATOM   4710 1HH2 ARG A 295     -10.549 -12.646  -7.785  1.00  0.00           H  
ATOM   4711 2HH2 ARG A 295      -9.555 -11.224  -7.558  1.00  0.00           H  
ATOM   4712  N   SER A 296      -5.549 -16.444  -2.870  1.00  0.00           N  
ATOM   4713  CA  SER A 296      -4.382 -17.284  -2.544  1.00  0.00           C  
ATOM   4714  C   SER A 296      -4.623 -18.196  -1.329  1.00  0.00           C  
ATOM   4715  O   SER A 296      -4.174 -19.346  -1.338  1.00  0.00           O  
ATOM   4716  CB  SER A 296      -3.176 -16.403  -2.281  1.00  0.00           C  
ATOM   4717  OG  SER A 296      -2.827 -15.676  -3.427  1.00  0.00           O  
ATOM   4718  H   SER A 296      -5.540 -15.475  -2.573  1.00  0.00           H  
ATOM   4719  HA  SER A 296      -4.171 -17.930  -3.397  1.00  0.00           H  
ATOM   4720 1HB  SER A 296      -3.398 -15.716  -1.465  1.00  0.00           H  
ATOM   4721 2HB  SER A 296      -2.335 -17.022  -1.969  1.00  0.00           H  
ATOM   4722  HG  SER A 296      -3.434 -14.933  -3.464  1.00  0.00           H  
ATOM   4723  N   LEU A 297      -5.359 -17.730  -0.309  1.00  0.00           N  
ATOM   4724  CA  LEU A 297      -5.741 -18.538   0.858  1.00  0.00           C  
ATOM   4725  C   LEU A 297      -6.778 -19.624   0.512  1.00  0.00           C  
ATOM   4726  O   LEU A 297      -6.599 -20.786   0.885  1.00  0.00           O  
ATOM   4727  CB  LEU A 297      -6.302 -17.627   1.957  1.00  0.00           C  
ATOM   4728  CG  LEU A 297      -5.288 -16.691   2.628  1.00  0.00           C  
ATOM   4729  CD1 LEU A 297      -6.021 -15.724   3.548  1.00  0.00           C  
ATOM   4730  CD2 LEU A 297      -4.269 -17.516   3.399  1.00  0.00           C  
ATOM   4731  H   LEU A 297      -5.612 -16.747  -0.320  1.00  0.00           H  
ATOM   4732  HA  LEU A 297      -4.852 -19.043   1.235  1.00  0.00           H  
ATOM   4733 1HB  LEU A 297      -7.090 -17.010   1.528  1.00  0.00           H  
ATOM   4734 2HB  LEU A 297      -6.742 -18.252   2.736  1.00  0.00           H  
ATOM   4735  HG  LEU A 297      -4.777 -16.103   1.865  1.00  0.00           H  
ATOM   4736 1HD1 LEU A 297      -5.301 -15.059   4.024  1.00  0.00           H  
ATOM   4737 2HD1 LEU A 297      -6.730 -15.135   2.967  1.00  0.00           H  
ATOM   4738 3HD1 LEU A 297      -6.557 -16.286   4.312  1.00  0.00           H  
ATOM   4739 1HD2 LEU A 297      -3.549 -16.850   3.876  1.00  0.00           H  
ATOM   4740 2HD2 LEU A 297      -4.780 -18.102   4.163  1.00  0.00           H  
ATOM   4741 3HD2 LEU A 297      -3.748 -18.185   2.715  1.00  0.00           H  
ATOM   4742  N   VAL A 298      -7.854 -19.254  -0.191  1.00  0.00           N  
ATOM   4743  CA  VAL A 298      -9.018 -20.119  -0.463  1.00  0.00           C  
ATOM   4744  C   VAL A 298      -8.938 -20.736  -1.867  1.00  0.00           C  
ATOM   4745  O   VAL A 298      -8.624 -20.048  -2.841  1.00  0.00           O  
ATOM   4746  CB  VAL A 298     -10.325 -19.314  -0.336  1.00  0.00           C  
ATOM   4747  CG1 VAL A 298     -11.527 -20.201  -0.629  1.00  0.00           C  
ATOM   4748  CG2 VAL A 298     -10.427 -18.709   1.056  1.00  0.00           C  
ATOM   4749  H   VAL A 298      -7.916 -18.290  -0.500  1.00  0.00           H  
ATOM   4750  HA  VAL A 298      -9.030 -20.924   0.272  1.00  0.00           H  
ATOM   4751  HB  VAL A 298     -10.324 -18.517  -1.080  1.00  0.00           H  
ATOM   4752 1HG1 VAL A 298     -12.442 -19.615  -0.534  1.00  0.00           H  
ATOM   4753 2HG1 VAL A 298     -11.451 -20.593  -1.641  1.00  0.00           H  
ATOM   4754 3HG1 VAL A 298     -11.551 -21.027   0.082  1.00  0.00           H  
ATOM   4755 1HG2 VAL A 298     -11.354 -18.141   1.139  1.00  0.00           H  
ATOM   4756 2HG2 VAL A 298     -10.422 -19.506   1.800  1.00  0.00           H  
ATOM   4757 3HG2 VAL A 298      -9.579 -18.046   1.228  1.00  0.00           H  
ATOM   4758  N   LYS A 299      -9.229 -22.039  -1.987  1.00  0.00           N  
ATOM   4759  CA  LYS A 299      -9.186 -22.766  -3.273  1.00  0.00           C  
ATOM   4760  C   LYS A 299     -10.355 -22.377  -4.202  1.00  0.00           C  
ATOM   4761  O   LYS A 299     -11.432 -22.059  -3.696  1.00  0.00           O  
ATOM   4762  CB  LYS A 299      -9.198 -24.276  -3.028  1.00  0.00           C  
ATOM   4763  CG  LYS A 299      -7.952 -24.810  -2.332  1.00  0.00           C  
ATOM   4764  CD  LYS A 299      -8.024 -26.319  -2.154  1.00  0.00           C  
ATOM   4765  CE  LYS A 299      -6.779 -26.855  -1.463  1.00  0.00           C  
ATOM   4766  NZ  LYS A 299      -6.841 -28.329  -1.267  1.00  0.00           N1+
ATOM   4767  H   LYS A 299      -9.483 -22.550  -1.152  1.00  0.00           H  
ATOM   4768  HA  LYS A 299      -8.262 -22.502  -3.789  1.00  0.00           H  
ATOM   4769 1HB  LYS A 299     -10.062 -24.538  -2.416  1.00  0.00           H  
ATOM   4770 2HB  LYS A 299      -9.300 -24.798  -3.979  1.00  0.00           H  
ATOM   4771 1HG  LYS A 299      -7.071 -24.564  -2.924  1.00  0.00           H  
ATOM   4772 2HG  LYS A 299      -7.853 -24.342  -1.354  1.00  0.00           H  
ATOM   4773 1HD  LYS A 299      -8.900 -26.574  -1.557  1.00  0.00           H  
ATOM   4774 2HD  LYS A 299      -8.119 -26.797  -3.130  1.00  0.00           H  
ATOM   4775 1HE  LYS A 299      -5.900 -26.617  -2.060  1.00  0.00           H  
ATOM   4776 2HE  LYS A 299      -6.670 -26.377  -0.489  1.00  0.00           H  
ATOM   4777 1HZ  LYS A 299      -6.000 -28.644  -0.806  1.00  0.00           H  
ATOM   4778 2HZ  LYS A 299      -7.644 -28.560  -0.698  1.00  0.00           H  
ATOM   4779 3HZ  LYS A 299      -6.924 -28.784  -2.165  1.00  0.00           H  
ATOM   4780  N   PRO A 300     -10.222 -22.501  -5.540  1.00  0.00           N  
ATOM   4781  CA  PRO A 300     -11.307 -22.217  -6.491  1.00  0.00           C  
ATOM   4782  C   PRO A 300     -12.603 -23.012  -6.257  1.00  0.00           C  
ATOM   4783  O   PRO A 300     -13.698 -22.513  -6.514  1.00  0.00           O  
ATOM   4784  CB  PRO A 300     -10.665 -22.599  -7.828  1.00  0.00           C  
ATOM   4785  CG  PRO A 300      -9.212 -22.340  -7.623  1.00  0.00           C  
ATOM   4786  CD  PRO A 300      -8.945 -22.792  -6.213  1.00  0.00           C  
ATOM   4787  HA  PRO A 300     -11.550 -21.145  -6.453  1.00  0.00           H  
ATOM   4788 1HB  PRO A 300     -10.881 -23.652  -8.062  1.00  0.00           H  
ATOM   4789 2HB  PRO A 300     -11.096 -21.995  -8.639  1.00  0.00           H  
ATOM   4790 1HG  PRO A 300      -8.618 -22.894  -8.365  1.00  0.00           H  
ATOM   4791 2HG  PRO A 300      -8.991 -21.272  -7.774  1.00  0.00           H  
ATOM   4792 1HD  PRO A 300      -8.718 -23.869  -6.209  1.00  0.00           H  
ATOM   4793 2HD  PRO A 300      -8.105 -22.218  -5.794  1.00  0.00           H  
ATOM   4794  N   GLU A 301     -12.493 -24.231  -5.715  1.00  0.00           N  
ATOM   4795  CA  GLU A 301     -13.634 -25.085  -5.341  1.00  0.00           C  
ATOM   4796  C   GLU A 301     -14.299 -24.693  -4.000  1.00  0.00           C  
ATOM   4797  O   GLU A 301     -15.216 -25.377  -3.541  1.00  0.00           O  
ATOM   4798  CB  GLU A 301     -13.178 -26.544  -5.272  1.00  0.00           C  
ATOM   4799  CG  GLU A 301     -12.745 -27.132  -6.607  1.00  0.00           C  
ATOM   4800  CD  GLU A 301     -12.270 -28.554  -6.495  1.00  0.00           C  
ATOM   4801  OE1 GLU A 301     -12.243 -29.066  -5.401  1.00  0.00           O  
ATOM   4802  OE2 GLU A 301     -11.936 -29.129  -7.503  1.00  0.00           O1-
ATOM   4803  H   GLU A 301     -11.562 -24.604  -5.580  1.00  0.00           H  
ATOM   4804  HA  GLU A 301     -14.405 -24.987  -6.106  1.00  0.00           H  
ATOM   4805 1HB  GLU A 301     -12.340 -26.631  -4.580  1.00  0.00           H  
ATOM   4806 2HB  GLU A 301     -13.989 -27.160  -4.882  1.00  0.00           H  
ATOM   4807 1HG  GLU A 301     -13.587 -27.095  -7.299  1.00  0.00           H  
ATOM   4808 2HG  GLU A 301     -11.945 -26.519  -7.019  1.00  0.00           H  
ATOM   4809  N   ASN A 302     -13.823 -23.640  -3.318  1.00  0.00           N  
ATOM   4810  CA  ASN A 302     -14.205 -23.299  -1.938  1.00  0.00           C  
ATOM   4811  C   ASN A 302     -14.757 -21.870  -1.738  1.00  0.00           C  
ATOM   4812  O   ASN A 302     -15.320 -21.602  -0.676  1.00  0.00           O  
ATOM   4813  CB  ASN A 302     -13.016 -23.520  -1.021  1.00  0.00           C  
ATOM   4814  CG  ASN A 302     -12.711 -24.977  -0.812  1.00  0.00           C  
ATOM   4815  ND2 ASN A 302     -11.495 -25.269  -0.424  1.00  0.00           N  
ATOM   4816  OD1 ASN A 302     -13.576 -25.839  -1.002  1.00  0.00           O  
ATOM   4817  H   ASN A 302     -13.045 -23.128  -3.723  1.00  0.00           H  
ATOM   4818  HA  ASN A 302     -15.022 -23.955  -1.633  1.00  0.00           H  
ATOM   4819 1HB  ASN A 302     -12.136 -23.033  -1.442  1.00  0.00           H  
ATOM   4820 2HB  ASN A 302     -13.214 -23.060  -0.052  1.00  0.00           H  
ATOM   4821 1HD2 ASN A 302     -11.235 -26.222  -0.269  1.00  0.00           H  
ATOM   4822 2HD2 ASN A 302     -10.827 -24.539  -0.281  1.00  0.00           H  
ATOM   4823  N   TYR A 303     -14.674 -20.961  -2.722  1.00  0.00           N  
ATOM   4824  CA  TYR A 303     -15.174 -19.577  -2.574  1.00  0.00           C  
ATOM   4825  C   TYR A 303     -16.680 -19.495  -2.236  1.00  0.00           C  
ATOM   4826  O   TYR A 303     -17.101 -18.558  -1.559  1.00  0.00           O  
ATOM   4827  CB  TYR A 303     -14.889 -18.785  -3.852  1.00  0.00           C  
ATOM   4828  CG  TYR A 303     -15.320 -19.491  -5.118  1.00  0.00           C  
ATOM   4829  CD1 TYR A 303     -15.322 -18.811  -6.327  1.00  0.00           C  
ATOM   4830  CD2 TYR A 303     -15.713 -20.821  -5.070  1.00  0.00           C  
ATOM   4831  CE1 TYR A 303     -15.716 -19.456  -7.482  1.00  0.00           C  
ATOM   4832  CE2 TYR A 303     -16.106 -21.467  -6.226  1.00  0.00           C  
ATOM   4833  CZ  TYR A 303     -16.108 -20.790  -7.428  1.00  0.00           C  
ATOM   4834  OH  TYR A 303     -16.501 -21.432  -8.580  1.00  0.00           O  
ATOM   4835  H   TYR A 303     -14.177 -21.200  -3.571  1.00  0.00           H  
ATOM   4836  HA  TYR A 303     -14.650 -19.107  -1.741  1.00  0.00           H  
ATOM   4837 1HB  TYR A 303     -15.403 -17.824  -3.807  1.00  0.00           H  
ATOM   4838 2HB  TYR A 303     -13.821 -18.580  -3.923  1.00  0.00           H  
ATOM   4839  HD1 TYR A 303     -15.014 -17.766  -6.363  1.00  0.00           H  
ATOM   4840  HD2 TYR A 303     -15.711 -21.355  -4.120  1.00  0.00           H  
ATOM   4841  HE1 TYR A 303     -15.717 -18.922  -8.431  1.00  0.00           H  
ATOM   4842  HE2 TYR A 303     -16.416 -22.511  -6.188  1.00  0.00           H  
ATOM   4843  HH  TYR A 303     -16.721 -22.345  -8.376  1.00  0.00           H  
ATOM   4844  N   ARG A 304     -17.487 -20.497  -2.635  1.00  0.00           N  
ATOM   4845  CA  ARG A 304     -18.934 -20.593  -2.320  1.00  0.00           C  
ATOM   4846  C   ARG A 304     -19.240 -20.609  -0.815  1.00  0.00           C  
ATOM   4847  O   ARG A 304     -20.308 -20.150  -0.406  1.00  0.00           O  
ATOM   4848  CB  ARG A 304     -19.523 -21.849  -2.945  1.00  0.00           C  
ATOM   4849  CG  ARG A 304     -21.031 -21.984  -2.810  1.00  0.00           C  
ATOM   4850  CD  ARG A 304     -21.545 -23.164  -3.550  1.00  0.00           C  
ATOM   4851  NE  ARG A 304     -22.982 -23.325  -3.385  1.00  0.00           N  
ATOM   4852  CZ  ARG A 304     -23.707 -24.325  -3.923  1.00  0.00           C  
ATOM   4853  NH1 ARG A 304     -23.118 -25.242  -4.658  1.00  0.00           N1+
ATOM   4854  NH2 ARG A 304     -25.010 -24.383  -3.714  1.00  0.00           N  
ATOM   4855  H   ARG A 304     -17.073 -21.231  -3.198  1.00  0.00           H  
ATOM   4856  HA  ARG A 304     -19.438 -19.722  -2.739  1.00  0.00           H  
ATOM   4857 1HB  ARG A 304     -19.284 -21.872  -4.008  1.00  0.00           H  
ATOM   4858 2HB  ARG A 304     -19.071 -22.729  -2.489  1.00  0.00           H  
ATOM   4859 1HG  ARG A 304     -21.293 -22.099  -1.757  1.00  0.00           H  
ATOM   4860 2HG  ARG A 304     -21.515 -21.092  -3.209  1.00  0.00           H  
ATOM   4861 1HD  ARG A 304     -21.336 -23.047  -4.613  1.00  0.00           H  
ATOM   4862 2HD  ARG A 304     -21.058 -24.066  -3.182  1.00  0.00           H  
ATOM   4863  HE  ARG A 304     -23.470 -22.638  -2.825  1.00  0.00           H  
ATOM   4864 1HH1 ARG A 304     -22.121 -25.198  -4.818  1.00  0.00           H  
ATOM   4865 2HH1 ARG A 304     -23.661 -25.991  -5.061  1.00  0.00           H  
ATOM   4866 1HH2 ARG A 304     -25.463 -23.677  -3.149  1.00  0.00           H  
ATOM   4867 2HH2 ARG A 304     -25.554 -25.131  -4.117  1.00  0.00           H  
ATOM   4868  N   ARG A 305     -18.327 -21.153   0.001  1.00  0.00           N  
ATOM   4869  CA  ARG A 305     -18.509 -21.354   1.453  1.00  0.00           C  
ATOM   4870  C   ARG A 305     -18.225 -20.095   2.292  1.00  0.00           C  
ATOM   4871  O   ARG A 305     -18.584 -20.048   3.469  1.00  0.00           O  
ATOM   4872  CB  ARG A 305     -17.605 -22.477   1.939  1.00  0.00           C  
ATOM   4873  CG  ARG A 305     -17.961 -23.858   1.411  1.00  0.00           C  
ATOM   4874  CD  ARG A 305     -17.101 -24.913   2.007  1.00  0.00           C  
ATOM   4875  NE  ARG A 305     -17.351 -25.075   3.431  1.00  0.00           N  
ATOM   4876  CZ  ARG A 305     -16.635 -25.873   4.246  1.00  0.00           C  
ATOM   4877  NH1 ARG A 305     -15.631 -26.573   3.767  1.00  0.00           N1+
ATOM   4878  NH2 ARG A 305     -16.942 -25.953   5.530  1.00  0.00           N  
ATOM   4879  H   ARG A 305     -17.472 -21.495  -0.422  1.00  0.00           H  
ATOM   4880  HA  ARG A 305     -19.547 -21.632   1.636  1.00  0.00           H  
ATOM   4881 1HB  ARG A 305     -16.577 -22.267   1.648  1.00  0.00           H  
ATOM   4882 2HB  ARG A 305     -17.634 -22.523   3.028  1.00  0.00           H  
ATOM   4883 1HG  ARG A 305     -18.999 -24.085   1.653  1.00  0.00           H  
ATOM   4884 2HG  ARG A 305     -17.827 -23.879   0.329  1.00  0.00           H  
ATOM   4885 1HD  ARG A 305     -17.298 -25.864   1.515  1.00  0.00           H  
ATOM   4886 2HD  ARG A 305     -16.053 -24.646   1.874  1.00  0.00           H  
ATOM   4887  HE  ARG A 305     -18.115 -24.552   3.836  1.00  0.00           H  
ATOM   4888 1HH1 ARG A 305     -15.397 -26.513   2.786  1.00  0.00           H  
ATOM   4889 2HH1 ARG A 305     -15.096 -27.172   4.378  1.00  0.00           H  
ATOM   4890 1HH2 ARG A 305     -17.715 -25.414   5.899  1.00  0.00           H  
ATOM   4891 2HH2 ARG A 305     -16.407 -26.550   6.141  1.00  0.00           H  
ATOM   4892  N   LEU A 306     -17.610 -19.068   1.697  1.00  0.00           N  
ATOM   4893  CA  LEU A 306     -17.378 -17.762   2.330  1.00  0.00           C  
ATOM   4894  C   LEU A 306     -18.694 -16.983   2.525  1.00  0.00           C  
ATOM   4895  O   LEU A 306     -19.597 -17.035   1.686  1.00  0.00           O  
ATOM   4896  CB  LEU A 306     -16.407 -16.932   1.481  1.00  0.00           C  
ATOM   4897  CG  LEU A 306     -14.993 -17.509   1.331  1.00  0.00           C  
ATOM   4898  CD1 LEU A 306     -14.209 -16.679   0.325  1.00  0.00           C  
ATOM   4899  CD2 LEU A 306     -14.304 -17.520   2.687  1.00  0.00           C  
ATOM   4900  H   LEU A 306     -17.395 -19.158   0.715  1.00  0.00           H  
ATOM   4901  HA  LEU A 306     -16.935 -17.927   3.311  1.00  0.00           H  
ATOM   4902 1HB  LEU A 306     -16.827 -16.822   0.482  1.00  0.00           H  
ATOM   4903 2HB  LEU A 306     -16.316 -15.941   1.925  1.00  0.00           H  
ATOM   4904  HG  LEU A 306     -15.054 -18.528   0.947  1.00  0.00           H  
ATOM   4905 1HD1 LEU A 306     -13.204 -17.089   0.219  1.00  0.00           H  
ATOM   4906 2HD1 LEU A 306     -14.714 -16.704  -0.641  1.00  0.00           H  
ATOM   4907 3HD1 LEU A 306     -14.145 -15.649   0.674  1.00  0.00           H  
ATOM   4908 1HD2 LEU A 306     -13.300 -17.931   2.582  1.00  0.00           H  
ATOM   4909 2HD2 LEU A 306     -14.240 -16.501   3.071  1.00  0.00           H  
ATOM   4910 3HD2 LEU A 306     -14.876 -18.135   3.383  1.00  0.00           H  
ATOM   4911  N   ASP A 307     -18.792 -16.226   3.622  1.00  0.00           N  
ATOM   4912  CA  ASP A 307     -19.972 -15.419   3.975  1.00  0.00           C  
ATOM   4913  C   ASP A 307     -19.999 -14.065   3.228  1.00  0.00           C  
ATOM   4914  O   ASP A 307     -19.903 -12.991   3.831  1.00  0.00           O  
ATOM   4915  CB  ASP A 307     -20.008 -15.172   5.485  1.00  0.00           C  
ATOM   4916  CG  ASP A 307     -21.348 -14.629   5.965  1.00  0.00           C  
ATOM   4917  OD1 ASP A 307     -22.318 -14.790   5.262  1.00  0.00           O  
ATOM   4918  OD2 ASP A 307     -21.388 -14.060   7.029  1.00  0.00           O1-
ATOM   4919  H   ASP A 307     -18.017 -16.219   4.270  1.00  0.00           H  
ATOM   4920  HA  ASP A 307     -20.867 -15.971   3.687  1.00  0.00           H  
ATOM   4921 1HB  ASP A 307     -19.801 -16.105   6.011  1.00  0.00           H  
ATOM   4922 2HB  ASP A 307     -19.227 -14.462   5.757  1.00  0.00           H  
ATOM   4923  N   ILE A 308     -20.066 -14.129   1.892  1.00  0.00           N  
ATOM   4924  CA  ILE A 308     -19.941 -12.990   0.963  1.00  0.00           C  
ATOM   4925  C   ILE A 308     -21.080 -12.940  -0.072  1.00  0.00           C  
ATOM   4926  O   ILE A 308     -21.705 -13.954  -0.396  1.00  0.00           O  
ATOM   4927  CB  ILE A 308     -18.591 -13.042   0.225  1.00  0.00           C  
ATOM   4928  CG1 ILE A 308     -18.486 -14.323  -0.607  1.00  0.00           C  
ATOM   4929  CG2 ILE A 308     -17.440 -12.950   1.214  1.00  0.00           C  
ATOM   4930  CD1 ILE A 308     -17.239 -14.400  -1.457  1.00  0.00           C  
ATOM   4931  H   ILE A 308     -20.128 -15.055   1.485  1.00  0.00           H  
ATOM   4932  HA  ILE A 308     -19.987 -12.067   1.540  1.00  0.00           H  
ATOM   4933  HB  ILE A 308     -18.526 -12.208  -0.473  1.00  0.00           H  
ATOM   4934 1HG1 ILE A 308     -18.502 -15.188   0.055  1.00  0.00           H  
ATOM   4935 2HG1 ILE A 308     -19.352 -14.402  -1.265  1.00  0.00           H  
ATOM   4936 1HG2 ILE A 308     -16.493 -12.989   0.676  1.00  0.00           H  
ATOM   4937 2HG2 ILE A 308     -17.506 -12.012   1.763  1.00  0.00           H  
ATOM   4938 3HG2 ILE A 308     -17.493 -13.785   1.913  1.00  0.00           H
[truncated: 1,392,148 more chars]
