# Supplementary material for: Development of a BCL-xL and BCL-2 dual degrader with improved anti-leukemic activity,
Source: Nat Commun. 2021 Nov 25;12:6896. doi: 10.1038/s41467-021-27210-x (PMC8617031; doi:10.1038/s41467-021-27210-x)
Supplement: Supplementary file 3 — Supplementary Data 1 [file 41467_2021_27210_MOESM3_ESM.zip › Supplementary Data 1/PDB Format/VCB_753b_BCL-2.pdb]

HEADER    show_vcb
ATOM      1  N   MET A   1      13.630  16.044   3.962  1.00  0.00           N  
ATOM      2  CA  MET A   1      12.914  14.734   4.097  1.00  0.00           C  
ATOM      3  C   MET A   1      11.551  14.910   4.775  1.00  0.00           C  
ATOM      4  O   MET A   1      11.449  15.633   5.766  1.00  0.00           O  
ATOM      5  CB  MET A   1      13.761  13.735   4.883  1.00  0.00           C  
ATOM      6  CG  MET A   1      15.046  13.314   4.185  1.00  0.00           C  
ATOM      7  SD  MET A   1      15.996  12.115   5.142  1.00  0.00           S  
ATOM      8  CE  MET A   1      17.404  11.861   4.065  1.00  0.00           C  
ATOM      9 1H   MET A   1      14.513  15.896   3.517  1.00  0.00           H  
ATOM     10 2H   MET A   1      13.079  16.670   3.410  1.00  0.00           H  
ATOM     11 3H   MET A   1      13.775  16.439   4.869  1.00  0.00           H  
ATOM     12  HA  MET A   1      12.739  14.331   3.100  1.00  0.00           H  
ATOM     13 1HB  MET A   1      14.029  14.166   5.847  1.00  0.00           H  
ATOM     14 2HB  MET A   1      13.175  12.836   5.077  1.00  0.00           H  
ATOM     15 1HG  MET A   1      14.808  12.873   3.218  1.00  0.00           H  
ATOM     16 2HG  MET A   1      15.672  14.191   4.015  1.00  0.00           H  
ATOM     17 1HE  MET A   1      18.085  11.141   4.521  1.00  0.00           H  
ATOM     18 2HE  MET A   1      17.060  11.479   3.103  1.00  0.00           H  
ATOM     19 3HE  MET A   1      17.922  12.809   3.916  1.00  0.00           H  
ATOM     20  N   ASP A   2      10.512  14.242   4.269  1.00  0.00           N  
ATOM     21  CA  ASP A   2       9.168  14.205   4.873  1.00  0.00           C  
ATOM     22  C   ASP A   2       9.015  13.047   5.882  1.00  0.00           C  
ATOM     23  O   ASP A   2       9.687  12.018   5.770  1.00  0.00           O  
ATOM     24  CB  ASP A   2       8.102  14.078   3.782  1.00  0.00           C  
ATOM     25  CG  ASP A   2       8.023  15.306   2.884  1.00  0.00           C  
ATOM     26  OD1 ASP A   2       8.564  16.322   3.252  1.00  0.00           O  
ATOM     27  OD2 ASP A   2       7.424  15.215   1.840  1.00  0.00           O1-
ATOM     28  H   ASP A   2      10.659  13.644   3.465  1.00  0.00           H  
ATOM     29  HA  ASP A   2       9.006  15.138   5.415  1.00  0.00           H  
ATOM     30 1HB  ASP A   2       8.316  13.206   3.164  1.00  0.00           H  
ATOM     31 2HB  ASP A   2       7.127  13.921   4.243  1.00  0.00           H  
ATOM     32  N   VAL A   3       8.088  13.194   6.835  1.00  0.00           N  
ATOM     33  CA  VAL A   3       7.669  12.163   7.803  1.00  0.00           C  
ATOM     34  C   VAL A   3       6.141  12.087   7.886  1.00  0.00           C  
ATOM     35  O   VAL A   3       5.468  13.114   7.948  1.00  0.00           O  
ATOM     36  CB  VAL A   3       8.242  12.468   9.199  1.00  0.00           C  
ATOM     37  CG1 VAL A   3       7.294  11.975  10.283  1.00  0.00           C  
ATOM     38  CG2 VAL A   3       9.612  11.826   9.348  1.00  0.00           C  
ATOM     39  H   VAL A   3       7.599  14.083   6.881  1.00  0.00           H  
ATOM     40  HA  VAL A   3       8.056  11.199   7.471  1.00  0.00           H  
ATOM     41  HB  VAL A   3       8.331  13.548   9.317  1.00  0.00           H  
ATOM     42 1HG1 VAL A   3       7.715  12.198  11.264  1.00  0.00           H  
ATOM     43 2HG1 VAL A   3       6.331  12.474  10.179  1.00  0.00           H  
ATOM     44 3HG1 VAL A   3       7.158  10.897  10.185  1.00  0.00           H  
ATOM     45 1HG2 VAL A   3      10.011  12.044  10.338  1.00  0.00           H  
ATOM     46 2HG2 VAL A   3       9.524  10.745   9.224  1.00  0.00           H  
ATOM     47 3HG2 VAL A   3      10.286  12.223   8.588  1.00  0.00           H  
ATOM     48  N   PHE A   4       5.597  10.868   7.905  1.00  0.00           N  
ATOM     49  CA  PHE A   4       4.160  10.572   7.953  1.00  0.00           C  
ATOM     50  C   PHE A   4       3.803   9.881   9.276  1.00  0.00           C  
ATOM     51  O   PHE A   4       4.461   8.920   9.682  1.00  0.00           O  
ATOM     52  CB  PHE A   4       3.752   9.685   6.774  1.00  0.00           C  
ATOM     53  CG  PHE A   4       3.907  10.347   5.435  1.00  0.00           C  
ATOM     54  CD1 PHE A   4       5.148  10.421   4.821  1.00  0.00           C  
ATOM     55  CD2 PHE A   4       2.812  10.897   4.787  1.00  0.00           C  
ATOM     56  CE1 PHE A   4       5.292  11.030   3.589  1.00  0.00           C  
ATOM     57  CE2 PHE A   4       2.953  11.506   3.554  1.00  0.00           C  
ATOM     58  CZ  PHE A   4       4.195  11.572   2.956  1.00  0.00           C  
ATOM     59  H   PHE A   4       6.218  10.071   7.806  1.00  0.00           H  
ATOM     60  HA  PHE A   4       3.610  11.511   7.886  1.00  0.00           H  
ATOM     61 1HB  PHE A   4       4.354   8.777   6.777  1.00  0.00           H  
ATOM     62 2HB  PHE A   4       2.711   9.386   6.888  1.00  0.00           H  
ATOM     63  HD1 PHE A   4       6.017   9.991   5.322  1.00  0.00           H  
ATOM     64  HD2 PHE A   4       1.831  10.845   5.260  1.00  0.00           H  
ATOM     65  HE1 PHE A   4       6.274  11.081   3.119  1.00  0.00           H  
ATOM     66  HE2 PHE A   4       2.084  11.935   3.054  1.00  0.00           H  
ATOM     67  HZ  PHE A   4       4.307  12.054   1.985  1.00  0.00           H  
ATOM     68  N   LEU A   5       2.784  10.386   9.973  1.00  0.00           N  
ATOM     69  CA  LEU A   5       2.583  10.175  11.411  1.00  0.00           C  
ATOM     70  C   LEU A   5       1.126   9.827  11.756  1.00  0.00           C  
ATOM     71  O   LEU A   5       0.194  10.383  11.173  1.00  0.00           O  
ATOM     72  CB  LEU A   5       3.006  11.431  12.184  1.00  0.00           C  
ATOM     73  CG  LEU A   5       4.482  11.827  12.053  1.00  0.00           C  
ATOM     74  CD1 LEU A   5       4.701  13.193  12.690  1.00  0.00           C  
ATOM     75  CD2 LEU A   5       5.353  10.769  12.712  1.00  0.00           C  
ATOM     76  H   LEU A   5       2.225  11.119   9.542  1.00  0.00           H  
ATOM     77  HA  LEU A   5       3.205   9.338  11.728  1.00  0.00           H  
ATOM     78 1HB  LEU A   5       2.406  12.270  11.838  1.00  0.00           H  
ATOM     79 2HB  LEU A   5       2.799  11.273  13.243  1.00  0.00           H  
ATOM     80  HG  LEU A   5       4.745  11.907  10.997  1.00  0.00           H  
ATOM     81 1HD1 LEU A   5       5.749  13.474  12.595  1.00  0.00           H  
ATOM     82 2HD1 LEU A   5       4.080  13.932  12.185  1.00  0.00           H  
ATOM     83 3HD1 LEU A   5       4.430  13.149  13.744  1.00  0.00           H  
ATOM     84 1HD2 LEU A   5       6.404  11.052  12.618  1.00  0.00           H  
ATOM     85 2HD2 LEU A   5       5.093  10.691  13.768  1.00  0.00           H  
ATOM     86 3HD2 LEU A   5       5.191   9.808  12.226  1.00  0.00           H  
ATOM     87  N   MET A   6       0.944   8.969  12.763  1.00  0.00           N  
ATOM     88  CA  MET A   6      -0.308   8.784  13.506  1.00  0.00           C  
ATOM     89  C   MET A   6      -0.144   9.339  14.924  1.00  0.00           C  
ATOM     90  O   MET A   6       0.482   8.695  15.764  1.00  0.00           O  
ATOM     91  CB  MET A   6      -0.703   7.309  13.542  1.00  0.00           C  
ATOM     92  CG  MET A   6      -0.978   6.696  12.175  1.00  0.00           C  
ATOM     93  SD  MET A   6      -1.504   4.974  12.277  1.00  0.00           S  
ATOM     94  CE  MET A   6       0.012   4.191  12.822  1.00  0.00           C  
ATOM     95  H   MET A   6       1.776   8.543  13.164  1.00  0.00           H  
ATOM     96  HA  MET A   6      -1.096   9.341  12.999  1.00  0.00           H  
ATOM     97 1HB  MET A   6       0.089   6.731  14.012  1.00  0.00           H  
ATOM     98 2HB  MET A   6      -1.602   7.187  14.147  1.00  0.00           H  
ATOM     99 1HG  MET A   6      -1.759   7.266  11.671  1.00  0.00           H  
ATOM    100 2HG  MET A   6      -0.074   6.746  11.566  1.00  0.00           H  
ATOM    101 1HE  MET A   6      -0.152   3.118  12.933  1.00  0.00           H  
ATOM    102 2HE  MET A   6       0.797   4.365  12.086  1.00  0.00           H  
ATOM    103 3HE  MET A   6       0.314   4.611  13.782  1.00  0.00           H  
ATOM    104  N   ILE A   7      -0.701  10.515  15.218  1.00  0.00           N  
ATOM    105  CA  ILE A   7      -0.752  11.043  16.594  1.00  0.00           C  
ATOM    106  C   ILE A   7      -1.981  10.449  17.293  1.00  0.00           C  
ATOM    107  O   ILE A   7      -3.087  10.570  16.762  1.00  0.00           O  
ATOM    108  CB  ILE A   7      -0.822  12.580  16.614  1.00  0.00           C  
ATOM    109  CG1 ILE A   7       0.491  13.182  16.108  1.00  0.00           C  
ATOM    110  CG2 ILE A   7      -1.133  13.080  18.016  1.00  0.00           C  
ATOM    111  CD1 ILE A   7       0.645  13.133  14.605  1.00  0.00           C  
ATOM    112  H   ILE A   7      -1.237  10.986  14.493  1.00  0.00           H  
ATOM    113  HA  ILE A   7       0.156  10.740  17.114  1.00  0.00           H  
ATOM    114  HB  ILE A   7      -1.605  12.919  15.937  1.00  0.00           H  
ATOM    115 1HG1 ILE A   7       0.562  14.221  16.424  1.00  0.00           H  
ATOM    116 2HG1 ILE A   7       1.331  12.648  16.552  1.00  0.00           H  
ATOM    117 1HG2 ILE A   7      -1.178  14.169  18.013  1.00  0.00           H  
ATOM    118 2HG2 ILE A   7      -2.092  12.678  18.341  1.00  0.00           H  
ATOM    119 3HG2 ILE A   7      -0.352  12.751  18.702  1.00  0.00           H  
ATOM    120 1HD1 ILE A   7       1.600  13.576  14.322  1.00  0.00           H  
ATOM    121 2HD1 ILE A   7       0.613  12.096  14.269  1.00  0.00           H  
ATOM    122 3HD1 ILE A   7      -0.165  13.690  14.137  1.00  0.00           H  
ATOM    123  N   ARG A   8      -1.822   9.789  18.447  1.00  0.00           N  
ATOM    124  CA  ARG A   8      -2.899   9.006  19.094  1.00  0.00           C  
ATOM    125  C   ARG A   8      -3.098   9.342  20.577  1.00  0.00           C  
ATOM    126  O   ARG A   8      -2.132   9.477  21.326  1.00  0.00           O  
ATOM    127  CB  ARG A   8      -2.609   7.517  18.970  1.00  0.00           C  
ATOM    128  CG  ARG A   8      -2.603   6.983  17.547  1.00  0.00           C  
ATOM    129  CD  ARG A   8      -2.263   5.538  17.503  1.00  0.00           C  
ATOM    130  NE  ARG A   8      -3.324   4.714  18.058  1.00  0.00           N  
ATOM    131  CZ  ARG A   8      -4.363   4.226  17.352  1.00  0.00           C  
ATOM    132  NH1 ARG A   8      -4.466   4.489  16.068  1.00  0.00           N1+
ATOM    133  NH2 ARG A   8      -5.278   3.484  17.950  1.00  0.00           N  
ATOM    134  H   ARG A   8      -0.882   9.727  18.836  1.00  0.00           H  
ATOM    135  HA  ARG A   8      -3.839   9.225  18.587  1.00  0.00           H  
ATOM    136 1HB  ARG A   8      -1.636   7.299  19.408  1.00  0.00           H  
ATOM    137 2HB  ARG A   8      -3.354   6.954  19.532  1.00  0.00           H  
ATOM    138 1HG  ARG A   8      -3.591   7.115  17.105  1.00  0.00           H  
ATOM    139 2HG  ARG A   8      -1.865   7.529  16.956  1.00  0.00           H  
ATOM    140 1HD  ARG A   8      -2.099   5.233  16.470  1.00  0.00           H  
ATOM    141 2HD  ARG A   8      -1.356   5.361  18.082  1.00  0.00           H  
ATOM    142  HE  ARG A   8      -3.279   4.491  19.044  1.00  0.00           H  
ATOM    143 1HH1 ARG A   8      -3.765   5.056  15.611  1.00  0.00           H  
ATOM    144 2HH1 ARG A   8      -5.244   4.124  15.538  1.00  0.00           H  
ATOM    145 1HH2 ARG A   8      -5.199   3.282  18.937  1.00  0.00           H  
ATOM    146 2HH2 ARG A   8      -6.055   3.120  17.422  1.00  0.00           H  
ATOM    147  N   ARG A   9      -4.369   9.418  20.991  1.00  0.00           N  
ATOM    148  CA  ARG A   9      -4.842   9.608  22.380  1.00  0.00           C  
ATOM    149  C   ARG A   9      -6.197   8.923  22.542  1.00  0.00           C  
ATOM    150  O   ARG A   9      -7.079   9.137  21.714  1.00  0.00           O  
ATOM    151  CB  ARG A   9      -4.970  11.083  22.727  1.00  0.00           C  
ATOM    152  CG  ARG A   9      -5.195  11.376  24.203  1.00  0.00           C  
ATOM    153  CD  ARG A   9      -6.636  11.560  24.511  1.00  0.00           C  
ATOM    154  NE  ARG A   9      -6.846  11.973  25.890  1.00  0.00           N  
ATOM    155  CZ  ARG A   9      -8.053  12.191  26.449  1.00  0.00           C  
ATOM    156  NH1 ARG A   9      -9.146  12.031  25.736  1.00  0.00           N1+
ATOM    157  NH2 ARG A   9      -8.138  12.567  27.713  1.00  0.00           N  
ATOM    158  H   ARG A   9      -5.082   9.277  20.279  1.00  0.00           H  
ATOM    159  HA  ARG A   9      -4.114   9.162  23.058  1.00  0.00           H  
ATOM    160 1HB  ARG A   9      -4.067  11.609  22.421  1.00  0.00           H  
ATOM    161 2HB  ARG A   9      -5.805  11.517  22.174  1.00  0.00           H  
ATOM    162 1HG  ARG A   9      -4.818  10.545  24.800  1.00  0.00           H  
ATOM    163 2HG  ARG A   9      -4.665  12.290  24.476  1.00  0.00           H  
ATOM    164 1HD  ARG A   9      -7.054  12.326  23.858  1.00  0.00           H  
ATOM    165 2HD  ARG A   9      -7.165  10.621  24.354  1.00  0.00           H  
ATOM    166  HE  ARG A   9      -6.028  12.108  26.471  1.00  0.00           H  
ATOM    167 1HH1 ARG A   9      -9.080  11.745  24.769  1.00  0.00           H  
ATOM    168 2HH1 ARG A   9     -10.050  12.194  26.153  1.00  0.00           H  
ATOM    169 1HH2 ARG A   9      -7.298  12.689  28.261  1.00  0.00           H  
ATOM    170 2HH2 ARG A   9      -9.042  12.730  28.131  1.00  0.00           H  
ATOM    171  N   HIS A  10      -6.381   8.127  23.596  1.00  0.00           N  
ATOM    172  CA  HIS A  10      -7.598   7.319  23.828  1.00  0.00           C  
ATOM    173  C   HIS A  10      -7.949   6.506  22.562  1.00  0.00           C  
ATOM    174  O   HIS A  10      -7.136   5.685  22.141  1.00  0.00           O  
ATOM    175  CB  HIS A  10      -8.780   8.211  24.221  1.00  0.00           C  
ATOM    176  CG  HIS A  10      -9.978   7.448  24.691  1.00  0.00           C  
ATOM    177  CD2 HIS A  10     -11.218   7.318  24.162  1.00  0.00           C  
ATOM    178  ND1 HIS A  10      -9.976   6.695  25.848  1.00  0.00           N  
ATOM    179  CE1 HIS A  10     -11.163   6.138  26.009  1.00  0.00           C  
ATOM    180  NE2 HIS A  10     -11.934   6.499  24.999  1.00  0.00           N  
ATOM    181  H   HIS A  10      -5.605   8.011  24.242  1.00  0.00           H  
ATOM    182  HA  HIS A  10      -7.419   6.620  24.644  1.00  0.00           H  
ATOM    183 1HB  HIS A  10      -8.474   8.890  25.018  1.00  0.00           H  
ATOM    184 2HB  HIS A  10      -9.077   8.820  23.368  1.00  0.00           H  
ATOM    185  HD1 HIS A  10      -9.232   6.639  26.514  1.00  0.00           H  
ATOM    186  HD2 HIS A  10     -11.685   7.724  23.264  1.00  0.00           H  
ATOM    187  HE1 HIS A  10     -11.365   5.501  26.870  1.00  0.00           H  
ATOM    188  N   LYS A  11      -9.102   6.758  21.920  1.00  0.00           N  
ATOM    189  CA  LYS A  11      -9.515   6.167  20.625  1.00  0.00           C  
ATOM    190  C   LYS A  11      -9.411   7.142  19.432  1.00  0.00           C  
ATOM    191  O   LYS A  11      -9.891   6.843  18.342  1.00  0.00           O  
ATOM    192  CB  LYS A  11     -10.949   5.643  20.728  1.00  0.00           C  
ATOM    193  CG  LYS A  11     -11.118   4.458  21.668  1.00  0.00           C  
ATOM    194  CD  LYS A  11     -12.550   3.944  21.658  1.00  0.00           C  
ATOM    195  CE  LYS A  11     -12.714   2.737  22.570  1.00  0.00           C  
ATOM    196  NZ  LYS A  11     -14.112   2.227  22.574  1.00  0.00           N1+
ATOM    197  H   LYS A  11      -9.740   7.419  22.347  1.00  0.00           H  
ATOM    198  HA  LYS A  11      -8.849   5.334  20.396  1.00  0.00           H  
ATOM    199 1HB  LYS A  11     -11.604   6.442  21.076  1.00  0.00           H  
ATOM    200 2HB  LYS A  11     -11.297   5.339  19.740  1.00  0.00           H  
ATOM    201 1HG  LYS A  11     -10.451   3.651  21.363  1.00  0.00           H  
ATOM    202 2HG  LYS A  11     -10.857   4.756  22.683  1.00  0.00           H  
ATOM    203 1HD  LYS A  11     -13.223   4.736  21.992  1.00  0.00           H  
ATOM    204 2HD  LYS A  11     -12.828   3.660  20.642  1.00  0.00           H  
ATOM    205 1HE  LYS A  11     -12.050   1.939  22.239  1.00  0.00           H  
ATOM    206 2HE  LYS A  11     -12.437   3.010  23.588  1.00  0.00           H  
ATOM    207 1HZ  LYS A  11     -14.179   1.429  23.190  1.00  0.00           H  
ATOM    208 2HZ  LYS A  11     -14.735   2.954  22.896  1.00  0.00           H  
ATOM    209 3HZ  LYS A  11     -14.373   1.953  21.637  1.00  0.00           H  
ATOM    210  N   THR A  12      -8.804   8.318  19.616  1.00  0.00           N  
ATOM    211  CA  THR A  12      -8.562   9.314  18.550  1.00  0.00           C  
ATOM    212  C   THR A  12      -7.223   9.058  17.856  1.00  0.00           C  
ATOM    213  O   THR A  12      -6.215   8.813  18.521  1.00  0.00           O  
ATOM    214  CB  THR A  12      -8.584  10.750  19.106  1.00  0.00           C  
ATOM    215  CG2 THR A  12      -8.301  11.755  18.001  1.00  0.00           C  
ATOM    216  OG1 THR A  12      -9.870  11.023  19.677  1.00  0.00           O  
ATOM    217  H   THR A  12      -8.348   8.475  20.508  1.00  0.00           H  
ATOM    218  HA  THR A  12      -9.353   9.224  17.806  1.00  0.00           H  
ATOM    219  HB  THR A  12      -7.828  10.851  19.883  1.00  0.00           H  
ATOM    220  HG1 THR A  12     -10.546  10.928  19.001  1.00  0.00           H  
ATOM    221 1HG2 THR A  12      -8.321  12.764  18.413  1.00  0.00           H  
ATOM    222 2HG2 THR A  12      -7.319  11.556  17.572  1.00  0.00           H  
ATOM    223 3HG2 THR A  12      -9.060  11.666  17.224  1.00  0.00           H  
ATOM    224  N   THR A  13      -7.202   9.150  16.523  1.00  0.00           N  
ATOM    225  CA  THR A  13      -6.025   8.903  15.669  1.00  0.00           C  
ATOM    226  C   THR A  13      -5.925   9.978  14.583  1.00  0.00           C  
ATOM    227  O   THR A  13      -6.705   9.969  13.637  1.00  0.00           O  
ATOM    228  CB  THR A  13      -6.084   7.509  15.017  1.00  0.00           C  
ATOM    229  CG2 THR A  13      -4.855   7.273  14.152  1.00  0.00           C  
ATOM    230  OG1 THR A  13      -6.145   6.504  16.038  1.00  0.00           O  
ATOM    231  H   THR A  13      -8.078   9.365  16.048  1.00  0.00           H  
ATOM    232  HA  THR A  13      -5.131   8.950  16.291  1.00  0.00           H  
ATOM    233  HB  THR A  13      -6.978   7.434  14.399  1.00  0.00           H  
ATOM    234  HG1 THR A  13      -7.055   6.215  16.147  1.00  0.00           H  
ATOM    235 1HG2 THR A  13      -4.914   6.284  13.699  1.00  0.00           H  
ATOM    236 2HG2 THR A  13      -4.813   8.029  13.368  1.00  0.00           H  
ATOM    237 3HG2 THR A  13      -3.959   7.337  14.767  1.00  0.00           H  
ATOM    238  N   ILE A  14      -4.984  10.916  14.699  1.00  0.00           N  
ATOM    239  CA  ILE A  14      -4.699  11.921  13.662  1.00  0.00           C  
ATOM    240  C   ILE A  14      -3.647  11.365  12.698  1.00  0.00           C  
ATOM    241  O   ILE A  14      -2.478  11.256  13.070  1.00  0.00           O  
ATOM    242  CB  ILE A  14      -4.201  13.242  14.276  1.00  0.00           C  
ATOM    243  CG1 ILE A  14      -5.267  13.837  15.201  1.00  0.00           C  
ATOM    244  CG2 ILE A  14      -3.829  14.231  13.182  1.00  0.00           C  
ATOM    245  CD1 ILE A  14      -4.756  14.952  16.084  1.00  0.00           C  
ATOM    246  H   ILE A  14      -4.362  10.876  15.501  1.00  0.00           H  
ATOM    247  HA  ILE A  14      -5.620  12.126  13.117  1.00  0.00           H  
ATOM    248  HB  ILE A  14      -3.324  13.049  14.891  1.00  0.00           H  
ATOM    249 1HG1 ILE A  14      -6.092  14.226  14.602  1.00  0.00           H  
ATOM    250 2HG1 ILE A  14      -5.672  13.053  15.840  1.00  0.00           H  
ATOM    251 1HG2 ILE A  14      -3.480  15.159  13.633  1.00  0.00           H  
ATOM    252 2HG2 ILE A  14      -3.038  13.808  12.564  1.00  0.00           H  
ATOM    253 3HG2 ILE A  14      -4.704  14.435  12.562  1.00  0.00           H  
ATOM    254 1HD1 ILE A  14      -5.569  15.322  16.709  1.00  0.00           H  
ATOM    255 2HD1 ILE A  14      -3.953  14.575  16.718  1.00  0.00           H  
ATOM    256 3HD1 ILE A  14      -4.379  15.764  15.463  1.00  0.00           H  
ATOM    257  N   PHE A  15      -4.029  11.075  11.455  1.00  0.00           N  
ATOM    258  CA  PHE A  15      -3.079  10.967  10.346  1.00  0.00           C  
ATOM    259  C   PHE A  15      -2.632  12.369   9.912  1.00  0.00           C  
ATOM    260  O   PHE A  15      -3.459  13.234   9.614  1.00  0.00           O  
ATOM    261  CB  PHE A  15      -3.706  10.224   9.163  1.00  0.00           C  
ATOM    262  CG  PHE A  15      -3.769   8.735   9.348  1.00  0.00           C  
ATOM    263  CD1 PHE A  15      -4.882   8.139   9.921  1.00  0.00           C  
ATOM    264  CD2 PHE A  15      -2.714   7.927   8.952  1.00  0.00           C  
ATOM    265  CE1 PHE A  15      -4.942   6.769  10.090  1.00  0.00           C  
ATOM    266  CE2 PHE A  15      -2.771   6.556   9.119  1.00  0.00           C  
ATOM    267  CZ  PHE A  15      -3.886   5.978   9.690  1.00  0.00           C  
ATOM    268  H   PHE A  15      -5.009  11.199  11.216  1.00  0.00           H  
ATOM    269  HA  PHE A  15      -2.210  10.401  10.687  1.00  0.00           H  
ATOM    270 1HB  PHE A  15      -4.719  10.590   9.000  1.00  0.00           H  
ATOM    271 2HB  PHE A  15      -3.133  10.431   8.260  1.00  0.00           H  
ATOM    272  HD1 PHE A  15      -5.718   8.764  10.237  1.00  0.00           H  
ATOM    273  HD2 PHE A  15      -1.833   8.385   8.500  1.00  0.00           H  
ATOM    274  HE1 PHE A  15      -5.823   6.314  10.543  1.00  0.00           H  
ATOM    275  HE2 PHE A  15      -1.935   5.933   8.801  1.00  0.00           H  
ATOM    276  HZ  PHE A  15      -3.931   4.898   9.825  1.00  0.00           H  
ATOM    277  N   THR A  16      -1.319  12.599   9.861  1.00  0.00           N  
ATOM    278  CA  THR A  16      -0.721  13.877   9.443  1.00  0.00           C  
ATOM    279  C   THR A  16       0.706  13.676   8.913  1.00  0.00           C  
ATOM    280  O   THR A  16       1.243  12.566   8.941  1.00  0.00           O  
ATOM    281  CB  THR A  16      -0.703  14.887  10.606  1.00  0.00           C  
ATOM    282  CG2 THR A  16       0.329  14.482  11.647  1.00  0.00           C  
ATOM    283  OG1 THR A  16      -0.384  16.192  10.104  1.00  0.00           O  
ATOM    284  H   THR A  16      -0.686  11.849  10.130  1.00  0.00           H  
ATOM    285  HA  THR A  16      -1.324  14.294   8.636  1.00  0.00           H  
ATOM    286  HB  THR A  16      -1.687  14.923  11.073  1.00  0.00           H  
ATOM    287  HG1 THR A  16       0.421  16.506  10.522  1.00  0.00           H  
ATOM    288 1HG2 THR A  16       0.328  15.206  12.461  1.00  0.00           H  
ATOM    289 2HG2 THR A  16       0.083  13.496  12.039  1.00  0.00           H  
ATOM    290 3HG2 THR A  16       1.317  14.455  11.190  1.00  0.00           H  
ATOM    291  N   ASP A  17       1.332  14.738   8.414  1.00  0.00           N  
ATOM    292  CA  ASP A  17       2.679  14.724   7.843  1.00  0.00           C  
ATOM    293  C   ASP A  17       3.414  16.052   8.097  1.00  0.00           C  
ATOM    294  O   ASP A  17       2.792  17.112   8.232  1.00  0.00           O  
ATOM    295  CB  ASP A  17       2.617  14.446   6.340  1.00  0.00           C  
ATOM    296  CG  ASP A  17       1.795  15.478   5.580  1.00  0.00           C  
ATOM    297  OD1 ASP A  17       2.209  16.612   5.519  1.00  0.00           O  
ATOM    298  OD2 ASP A  17       0.760  15.123   5.066  1.00  0.00           O1-
ATOM    299  H   ASP A  17       0.883  15.640   8.522  1.00  0.00           H  
ATOM    300  HA  ASP A  17       3.250  13.928   8.323  1.00  0.00           H  
ATOM    301 1HB  ASP A  17       3.627  14.433   5.930  1.00  0.00           H  
ATOM    302 2HB  ASP A  17       2.182  13.460   6.169  1.00  0.00           H  
ATOM    303  N   ALA A  18       4.742  15.976   8.183  1.00  0.00           N  
ATOM    304  CA  ALA A  18       5.634  17.084   8.532  1.00  0.00           C  
ATOM    305  C   ALA A  18       7.031  16.902   7.904  1.00  0.00           C  
ATOM    306  O   ALA A  18       7.320  15.870   7.296  1.00  0.00           O  
ATOM    307  CB  ALA A  18       5.743  17.211  10.044  1.00  0.00           C  
ATOM    308  H   ALA A  18       5.174  15.070   8.025  1.00  0.00           H  
ATOM    309  HA  ALA A  18       5.208  18.002   8.128  1.00  0.00           H  
ATOM    310 1HB  ALA A  18       6.403  18.043  10.292  1.00  0.00           H  
ATOM    311 2HB  ALA A  18       4.754  17.394  10.466  1.00  0.00           H  
ATOM    312 3HB  ALA A  18       6.149  16.290  10.459  1.00  0.00           H  
ATOM    313  N   LYS A  19       7.922  17.887   8.068  1.00  0.00           N  
ATOM    314  CA  LYS A  19       9.358  17.756   7.741  1.00  0.00           C  
ATOM    315  C   LYS A  19      10.123  17.095   8.888  1.00  0.00           C  
ATOM    316  O   LYS A  19       9.852  17.377  10.053  1.00  0.00           O  
ATOM    317  CB  LYS A  19       9.970  19.122   7.425  1.00  0.00           C  
ATOM    318  CG  LYS A  19       9.352  19.826   6.223  1.00  0.00           C  
ATOM    319  CD  LYS A  19       9.555  19.023   4.948  1.00  0.00           C  
ATOM    320  CE  LYS A  19       8.921  19.714   3.751  1.00  0.00           C  
ATOM    321  NZ  LYS A  19       9.063  18.912   2.505  1.00  0.00           N1+
ATOM    322  H   LYS A  19       7.620  18.722   8.556  1.00  0.00           H  
ATOM    323  HA  LYS A  19       9.455  17.122   6.859  1.00  0.00           H  
ATOM    324 1HB  LYS A  19       9.861  19.778   8.289  1.00  0.00           H  
ATOM    325 2HB  LYS A  19      11.036  19.007   7.233  1.00  0.00           H  
ATOM    326 1HG  LYS A  19       8.282  19.961   6.392  1.00  0.00           H  
ATOM    327 2HG  LYS A  19       9.808  20.807   6.103  1.00  0.00           H  
ATOM    328 1HD  LYS A  19      10.624  18.899   4.763  1.00  0.00           H  
ATOM    329 2HD  LYS A  19       9.109  18.036   5.064  1.00  0.00           H  
ATOM    330 1HE  LYS A  19       7.863  19.879   3.944  1.00  0.00           H  
ATOM    331 2HE  LYS A  19       9.394  20.685   3.598  1.00  0.00           H  
ATOM    332 1HZ  LYS A  19       8.630  19.405   1.736  1.00  0.00           H  
ATOM    333 2HZ  LYS A  19      10.042  18.770   2.305  1.00  0.00           H  
ATOM    334 3HZ  LYS A  19       8.611  18.018   2.628  1.00  0.00           H  
ATOM    335  N   GLU A  20      11.130  16.284   8.576  1.00  0.00           N  
ATOM    336  CA  GLU A  20      11.996  15.616   9.569  1.00  0.00           C  
ATOM    337  C   GLU A  20      12.736  16.621  10.479  1.00  0.00           C  
ATOM    338  O   GLU A  20      12.935  16.372  11.669  1.00  0.00           O  
ATOM    339  CB  GLU A  20      13.014  14.723   8.857  1.00  0.00           C  
ATOM    340  CG  GLU A  20      13.935  13.952   9.792  1.00  0.00           C  
ATOM    341  CD  GLU A  20      14.804  12.958   9.071  1.00  0.00           C  
ATOM    342  OE1 GLU A  20      14.363  12.421   8.084  1.00  0.00           O  
ATOM    343  OE2 GLU A  20      15.908  12.738   9.508  1.00  0.00           O1-
ATOM    344  H   GLU A  20      11.287  16.087   7.591  1.00  0.00           H  
ATOM    345  HA  GLU A  20      11.370  14.997  10.211  1.00  0.00           H  
ATOM    346 1HB  GLU A  20      12.489  13.998   8.233  1.00  0.00           H  
ATOM    347 2HB  GLU A  20      13.637  15.331   8.202  1.00  0.00           H  
ATOM    348 1HG  GLU A  20      14.574  14.660  10.319  1.00  0.00           H  
ATOM    349 2HG  GLU A  20      13.330  13.430  10.532  1.00  0.00           H  
ATOM    350  N   SER A  21      13.089  17.789   9.932  1.00  0.00           N  
ATOM    351  CA  SER A  21      13.727  18.906  10.646  1.00  0.00           C  
ATOM    352  C   SER A  21      12.778  19.717  11.547  1.00  0.00           C  
ATOM    353  O   SER A  21      13.255  20.517  12.355  1.00  0.00           O  
ATOM    354  CB  SER A  21      14.368  19.838   9.636  1.00  0.00           C  
ATOM    355  OG  SER A  21      13.396  20.483   8.860  1.00  0.00           O  
ATOM    356  H   SER A  21      12.900  17.930   8.948  1.00  0.00           H  
ATOM    357  HA  SER A  21      14.498  18.501  11.304  1.00  0.00           H  
ATOM    358 1HB  SER A  21      14.971  20.580  10.159  1.00  0.00           H  
ATOM    359 2HB  SER A  21      15.036  19.271   8.990  1.00  0.00           H  
ATOM    360  HG  SER A  21      12.683  20.708   9.463  1.00  0.00           H  
ATOM    361  N   SER A  22      11.452  19.531  11.441  1.00  0.00           N  
ATOM    362  CA  SER A  22      10.475  20.227  12.299  1.00  0.00           C  
ATOM    363  C   SER A  22      10.585  19.783  13.764  1.00  0.00           C  
ATOM    364  O   SER A  22      11.048  18.675  14.052  1.00  0.00           O  
ATOM    365  CB  SER A  22       9.068  19.974  11.794  1.00  0.00           C  
ATOM    366  OG  SER A  22       8.694  18.639  11.999  1.00  0.00           O  
ATOM    367  H   SER A  22      11.118  18.822  10.806  1.00  0.00           H  
ATOM    368  HA  SER A  22      10.678  21.298  12.256  1.00  0.00           H  
ATOM    369 1HB  SER A  22       8.372  20.634  12.311  1.00  0.00           H  
ATOM    370 2HB  SER A  22       9.015  20.212  10.732  1.00  0.00           H  
ATOM    371  HG  SER A  22       9.323  18.110  11.502  1.00  0.00           H  
ATOM    372  N   THR A  23      10.200  20.646  14.707  1.00  0.00           N  
ATOM    373  CA  THR A  23      10.293  20.364  16.150  1.00  0.00           C  
ATOM    374  C   THR A  23       9.069  19.644  16.721  1.00  0.00           C  
ATOM    375  O   THR A  23       7.974  19.665  16.154  1.00  0.00           O  
ATOM    376  CB  THR A  23      10.517  21.668  16.940  1.00  0.00           C  
ATOM    377  CG2 THR A  23      11.796  22.355  16.485  1.00  0.00           C  
ATOM    378  OG1 THR A  23       9.405  22.550  16.732  1.00  0.00           O  
ATOM    379  H   THR A  23       9.831  21.549  14.416  1.00  0.00           H  
ATOM    380  HA  THR A  23      11.145  19.704  16.320  1.00  0.00           H  
ATOM    381  HB  THR A  23      10.590  21.441  18.003  1.00  0.00           H  
ATOM    382  HG1 THR A  23       9.637  23.205  16.070  1.00  0.00           H  
ATOM    383 1HG2 THR A  23      11.937  23.274  17.053  1.00  0.00           H  
ATOM    384 2HG2 THR A  23      12.643  21.691  16.652  1.00  0.00           H  
ATOM    385 3HG2 THR A  23      11.724  22.592  15.425  1.00  0.00           H  
ATOM    386  N   VAL A  24       9.231  19.039  17.900  1.00  0.00           N  
ATOM    387  CA  VAL A  24       8.117  18.517  18.712  1.00  0.00           C  
ATOM    388  C   VAL A  24       7.128  19.636  19.073  1.00  0.00           C  
ATOM    389  O   VAL A  24       5.922  19.409  19.050  1.00  0.00           O  
ATOM    390  CB  VAL A  24       8.651  17.871  20.003  1.00  0.00           C  
ATOM    391  CG1 VAL A  24       7.502  17.505  20.931  1.00  0.00           C  
ATOM    392  CG2 VAL A  24       9.482  16.642  19.663  1.00  0.00           C  
ATOM    393  H   VAL A  24      10.171  18.986  18.287  1.00  0.00           H  
ATOM    394  HA  VAL A  24       7.593  17.757  18.131  1.00  0.00           H  
ATOM    395  HB  VAL A  24       9.274  18.594  20.532  1.00  0.00           H  
ATOM    396 1HG1 VAL A  24       7.898  17.051  21.840  1.00  0.00           H  
ATOM    397 2HG1 VAL A  24       6.945  18.405  21.190  1.00  0.00           H  
ATOM    398 3HG1 VAL A  24       6.840  16.799  20.430  1.00  0.00           H  
ATOM    399 1HG2 VAL A  24       9.856  16.190  20.580  1.00  0.00           H  
ATOM    400 2HG2 VAL A  24       8.861  15.920  19.131  1.00  0.00           H  
ATOM    401 3HG2 VAL A  24      10.321  16.934  19.033  1.00  0.00           H  
ATOM    402  N   PHE A  25       7.595  20.867  19.318  1.00  0.00           N  
ATOM    403  CA  PHE A  25       6.734  22.043  19.503  1.00  0.00           C  
ATOM    404  C   PHE A  25       5.903  22.375  18.249  1.00  0.00           C  
ATOM    405  O   PHE A  25       4.705  22.627  18.348  1.00  0.00           O  
ATOM    406  CB  PHE A  25       7.583  23.256  19.886  1.00  0.00           C  
ATOM    407  CG  PHE A  25       6.778  24.489  20.184  1.00  0.00           C  
ATOM    408  CD1 PHE A  25       6.145  24.642  21.408  1.00  0.00           C  
ATOM    409  CD2 PHE A  25       6.652  25.498  19.241  1.00  0.00           C  
ATOM    410  CE1 PHE A  25       5.404  25.777  21.683  1.00  0.00           C  
ATOM    411  CE2 PHE A  25       5.914  26.634  19.514  1.00  0.00           C  
ATOM    412  CZ  PHE A  25       5.288  26.772  20.736  1.00  0.00           C  
ATOM    413  H   PHE A  25       8.599  20.996  19.392  1.00  0.00           H  
ATOM    414  HA  PHE A  25       6.031  21.834  20.311  1.00  0.00           H  
ATOM    415 1HB  PHE A  25       8.181  23.020  20.766  1.00  0.00           H  
ATOM    416 2HB  PHE A  25       8.273  23.488  19.075  1.00  0.00           H  
ATOM    417  HD1 PHE A  25       6.236  23.856  22.157  1.00  0.00           H  
ATOM    418  HD2 PHE A  25       7.147  25.388  18.275  1.00  0.00           H  
ATOM    419  HE1 PHE A  25       4.911  25.884  22.649  1.00  0.00           H  
ATOM    420  HE2 PHE A  25       5.824  27.419  18.764  1.00  0.00           H  
ATOM    421  HZ  PHE A  25       4.704  27.665  20.951  1.00  0.00           H  
ATOM    422  N   GLU A  26       6.487  22.304  17.050  1.00  0.00           N  
ATOM    423  CA  GLU A  26       5.728  22.442  15.797  1.00  0.00           C  
ATOM    424  C   GLU A  26       4.715  21.297  15.610  1.00  0.00           C  
ATOM    425  O   GLU A  26       3.596  21.539  15.159  1.00  0.00           O  
ATOM    426  CB  GLU A  26       6.685  22.486  14.603  1.00  0.00           C  
ATOM    427  CG  GLU A  26       7.451  23.794  14.459  1.00  0.00           C  
ATOM    428  CD  GLU A  26       8.445  23.768  13.332  1.00  0.00           C  
ATOM    429  OE1 GLU A  26       9.329  22.947  13.362  1.00  0.00           O  
ATOM    430  OE2 GLU A  26       8.318  24.570  12.437  1.00  0.00           O1-
ATOM    431  H   GLU A  26       7.483  22.112  16.993  1.00  0.00           H  
ATOM    432  HA  GLU A  26       5.169  23.377  15.834  1.00  0.00           H  
ATOM    433 1HB  GLU A  26       7.413  21.679  14.691  1.00  0.00           H  
ATOM    434 2HB  GLU A  26       6.125  22.323  13.682  1.00  0.00           H  
ATOM    435 1HG  GLU A  26       6.740  24.601  14.285  1.00  0.00           H  
ATOM    436 2HG  GLU A  26       7.973  24.000  15.393  1.00  0.00           H  
ATOM    437  N   LEU A  27       5.033  20.072  16.047  1.00  0.00           N  
ATOM    438  CA  LEU A  27       4.061  18.974  16.079  1.00  0.00           C  
ATOM    439  C   LEU A  27       2.920  19.231  17.091  1.00  0.00           C  
ATOM    440  O   LEU A  27       1.761  18.945  16.785  1.00  0.00           O  
ATOM    441  CB  LEU A  27       4.773  17.661  16.428  1.00  0.00           C  
ATOM    442  CG  LEU A  27       3.898  16.402  16.401  1.00  0.00           C  
ATOM    443  CD1 LEU A  27       3.179  16.310  15.062  1.00  0.00           C  
ATOM    444  CD2 LEU A  27       4.766  15.175  16.641  1.00  0.00           C  
ATOM    445  H   LEU A  27       5.981  19.903  16.365  1.00  0.00           H  
ATOM    446  HA  LEU A  27       3.611  18.881  15.091  1.00  0.00           H  
ATOM    447 1HB  LEU A  27       5.591  17.511  15.724  1.00  0.00           H  
ATOM    448 2HB  LEU A  27       5.196  17.751  17.429  1.00  0.00           H  
ATOM    449  HG  LEU A  27       3.141  16.469  17.182  1.00  0.00           H  
ATOM    450 1HD1 LEU A  27       2.558  15.415  15.044  1.00  0.00           H  
ATOM    451 2HD1 LEU A  27       2.552  17.190  14.926  1.00  0.00           H  
ATOM    452 3HD1 LEU A  27       3.913  16.259  14.258  1.00  0.00           H  
ATOM    453 1HD2 LEU A  27       4.144  14.279  16.623  1.00  0.00           H  
ATOM    454 2HD2 LEU A  27       5.524  15.106  15.860  1.00  0.00           H  
ATOM    455 3HD2 LEU A  27       5.254  15.258  17.613  1.00  0.00           H  
ATOM    456  N   LYS A  28       3.196  19.876  18.237  1.00  0.00           N  
ATOM    457  CA  LYS A  28       2.144  20.392  19.140  1.00  0.00           C  
ATOM    458  C   LYS A  28       1.266  21.453  18.466  1.00  0.00           C  
ATOM    459  O   LYS A  28       0.052  21.435  18.672  1.00  0.00           O  
ATOM    460  CB  LYS A  28       2.770  20.974  20.409  1.00  0.00           C  
ATOM    461  CG  LYS A  28       3.275  19.930  21.397  1.00  0.00           C  
ATOM    462  CD  LYS A  28       3.667  20.567  22.722  1.00  0.00           C  
ATOM    463  CE  LYS A  28       3.994  19.512  23.769  1.00  0.00           C  
ATOM    464  NZ  LYS A  28       5.259  18.792  23.457  1.00  0.00           N1+
ATOM    465  H   LYS A  28       4.173  20.031  18.473  1.00  0.00           H  
ATOM    466  HA  LYS A  28       1.492  19.564  19.420  1.00  0.00           H  
ATOM    467 1HB  LYS A  28       3.612  21.613  20.139  1.00  0.00           H  
ATOM    468 2HB  LYS A  28       2.038  21.595  20.923  1.00  0.00           H  
ATOM    469 1HG  LYS A  28       2.494  19.190  21.575  1.00  0.00           H  
ATOM    470 2HG  LYS A  28       4.143  19.421  20.977  1.00  0.00           H  
ATOM    471 1HD  LYS A  28       4.539  21.205  22.575  1.00  0.00           H  
ATOM    472 2HD  LYS A  28       2.845  21.184  23.086  1.00  0.00           H  
ATOM    473 1HE  LYS A  28       4.091  19.987  24.744  1.00  0.00           H  
ATOM    474 2HE  LYS A  28       3.182  18.787  23.821  1.00  0.00           H  
ATOM    475 1HZ  LYS A  28       5.440  18.103  24.172  1.00  0.00           H  
ATOM    476 2HZ  LYS A  28       5.173  18.333  22.560  1.00  0.00           H  
ATOM    477 3HZ  LYS A  28       6.023  19.452  23.424  1.00  0.00           H  
ATOM    478  N   ARG A  29       1.821  22.341  17.629  1.00  0.00           N  
ATOM    479  CA  ARG A  29       1.031  23.313  16.834  1.00  0.00           C  
ATOM    480  C   ARG A  29       0.119  22.632  15.800  1.00  0.00           C  
ATOM    481  O   ARG A  29      -1.020  23.060  15.632  1.00  0.00           O  
ATOM    482  CB  ARG A  29       1.956  24.279  16.110  1.00  0.00           C  
ATOM    483  CG  ARG A  29       2.696  25.254  17.013  1.00  0.00           C  
ATOM    484  CD  ARG A  29       3.603  26.140  16.238  1.00  0.00           C  
ATOM    485  NE  ARG A  29       2.865  27.045  15.372  1.00  0.00           N  
ATOM    486  CZ  ARG A  29       3.415  27.778  14.385  1.00  0.00           C  
ATOM    487  NH1 ARG A  29       4.707  27.702  14.152  1.00  0.00           N1+
ATOM    488  NH2 ARG A  29       2.657  28.575  13.651  1.00  0.00           N  
ATOM    489  H   ARG A  29       2.834  22.341  17.555  1.00  0.00           H  
ATOM    490  HA  ARG A  29       0.395  23.880  17.513  1.00  0.00           H  
ATOM    491 1HB  ARG A  29       2.701  23.718  15.549  1.00  0.00           H  
ATOM    492 2HB  ARG A  29       1.381  24.866  15.393  1.00  0.00           H  
ATOM    493 1HG  ARG A  29       1.978  25.877  17.543  1.00  0.00           H  
ATOM    494 2HG  ARG A  29       3.296  24.696  17.734  1.00  0.00           H  
ATOM    495 1HD  ARG A  29       4.201  26.738  16.925  1.00  0.00           H  
ATOM    496 2HD  ARG A  29       4.261  25.534  15.617  1.00  0.00           H  
ATOM    497  HE  ARG A  29       1.868  27.130  15.521  1.00  0.00           H  
ATOM    498 1HH1 ARG A  29       5.287  27.094  14.713  1.00  0.00           H  
ATOM    499 2HH1 ARG A  29       5.119  28.251  13.411  1.00  0.00           H  
ATOM    500 1HH2 ARG A  29       1.665  28.632  13.830  1.00  0.00           H  
ATOM    501 2HH2 ARG A  29       3.069  29.123  12.910  1.00  0.00           H  
ATOM    502  N   ILE A  30       0.558  21.530  15.178  1.00  0.00           N  
ATOM    503  CA  ILE A  30      -0.308  20.693  14.318  1.00  0.00           C  
ATOM    504  C   ILE A  30      -1.492  20.120  15.122  1.00  0.00           C  
ATOM    505  O   ILE A  30      -2.639  20.230  14.689  1.00  0.00           O  
ATOM    506  CB  ILE A  30       0.490  19.538  13.685  1.00  0.00           C  
ATOM    507  CG1 ILE A  30       1.481  20.078  12.651  1.00  0.00           C  
ATOM    508  CG2 ILE A  30      -0.452  18.527  13.049  1.00  0.00           C  
ATOM    509  CD1 ILE A  30       2.469  19.048  12.156  1.00  0.00           C  
ATOM    510  H   ILE A  30       1.531  21.272  15.303  1.00  0.00           H  
ATOM    511  HA  ILE A  30      -0.705  21.316  13.518  1.00  0.00           H  
ATOM    512  HB  ILE A  30       1.077  19.039  14.453  1.00  0.00           H  
ATOM    513 1HG1 ILE A  30       0.934  20.467  11.792  1.00  0.00           H  
ATOM    514 2HG1 ILE A  30       2.042  20.907  13.083  1.00  0.00           H  
ATOM    515 1HG2 ILE A  30       0.129  17.718  12.605  1.00  0.00           H  
ATOM    516 2HG2 ILE A  30      -1.118  18.122  13.808  1.00  0.00           H  
ATOM    517 3HG2 ILE A  30      -1.041  19.018  12.272  1.00  0.00           H  
ATOM    518 1HD1 ILE A  30       3.138  19.506  11.427  1.00  0.00           H  
ATOM    519 2HD1 ILE A  30       3.053  18.670  12.996  1.00  0.00           H  
ATOM    520 3HD1 ILE A  30       1.932  18.224  11.687  1.00  0.00           H  
ATOM    521  N   VAL A  31      -1.241  19.579  16.322  1.00  0.00           N  
ATOM    522  CA  VAL A  31      -2.305  19.098  17.230  1.00  0.00           C  
ATOM    523  C   VAL A  31      -3.225  20.236  17.693  1.00  0.00           C  
ATOM    524  O   VAL A  31      -4.439  20.053  17.720  1.00  0.00           O  
ATOM    525  CB  VAL A  31      -1.685  18.420  18.465  1.00  0.00           C  
ATOM    526  CG1 VAL A  31      -2.766  18.055  19.472  1.00  0.00           C  
ATOM    527  CG2 VAL A  31      -0.904  17.184  18.041  1.00  0.00           C  
ATOM    528  H   VAL A  31      -0.273  19.481  16.612  1.00  0.00           H  
ATOM    529  HA  VAL A  31      -2.911  18.365  16.694  1.00  0.00           H  
ATOM    530  HB  VAL A  31      -1.012  19.123  18.956  1.00  0.00           H  
ATOM    531 1HG1 VAL A  31      -2.310  17.577  20.339  1.00  0.00           H  
ATOM    532 2HG1 VAL A  31      -3.287  18.958  19.789  1.00  0.00           H  
ATOM    533 3HG1 VAL A  31      -3.476  17.368  19.012  1.00  0.00           H  
ATOM    534 1HG2 VAL A  31      -0.468  16.710  18.919  1.00  0.00           H  
ATOM    535 2HG2 VAL A  31      -1.576  16.483  17.545  1.00  0.00           H  
ATOM    536 3HG2 VAL A  31      -0.111  17.474  17.353  1.00  0.00           H  
ATOM    537  N   GLU A  32      -2.689  21.419  18.004  1.00  0.00           N  
ATOM    538  CA  GLU A  32      -3.470  22.597  18.413  1.00  0.00           C  
ATOM    539  C   GLU A  32      -4.458  23.031  17.321  1.00  0.00           C  
ATOM    540  O   GLU A  32      -5.621  23.287  17.620  1.00  0.00           O  
ATOM    541  CB  GLU A  32      -2.536  23.759  18.756  1.00  0.00           C  
ATOM    542  CG  GLU A  32      -3.249  25.031  19.192  1.00  0.00           C  
ATOM    543  CD  GLU A  32      -2.300  26.152  19.513  1.00  0.00           C  
ATOM    544  OE1 GLU A  32      -1.223  26.169  18.968  1.00  0.00           O  
ATOM    545  OE2 GLU A  32      -2.653  26.993  20.307  1.00  0.00           O1-
ATOM    546  H   GLU A  32      -1.679  21.506  17.976  1.00  0.00           H  
ATOM    547  HA  GLU A  32      -4.047  22.337  19.302  1.00  0.00           H  
ATOM    548 1HB  GLU A  32      -1.863  23.460  19.559  1.00  0.00           H  
ATOM    549 2HB  GLU A  32      -1.922  24.000  17.888  1.00  0.00           H  
ATOM    550 1HG  GLU A  32      -3.916  25.354  18.394  1.00  0.00           H  
ATOM    551 2HG  GLU A  32      -3.856  24.812  20.070  1.00  0.00           H  
ATOM    552  N   GLY A  33      -4.040  23.053  16.051  1.00  0.00           N  
ATOM    553  CA  GLY A  33      -4.924  23.394  14.929  1.00  0.00           C  
ATOM    554  C   GLY A  33      -6.140  22.465  14.800  1.00  0.00           C  
ATOM    555  O   GLY A  33      -7.215  22.907  14.389  1.00  0.00           O  
ATOM    556  H   GLY A  33      -3.060  22.862  15.858  1.00  0.00           H  
ATOM    557 1HA  GLY A  33      -5.282  24.417  15.046  1.00  0.00           H  
ATOM    558 2HA  GLY A  33      -4.360  23.356  13.998  1.00  0.00           H  
ATOM    559  N   ILE A  34      -5.994  21.196  15.204  1.00  0.00           N  
ATOM    560  CA  ILE A  34      -7.026  20.154  15.109  1.00  0.00           C  
ATOM    561  C   ILE A  34      -7.883  20.078  16.390  1.00  0.00           C  
ATOM    562  O   ILE A  34      -9.102  20.233  16.326  1.00  0.00           O  
ATOM    563  CB  ILE A  34      -6.387  18.780  14.836  1.00  0.00           C  
ATOM    564  CG1 ILE A  34      -5.657  18.788  13.491  1.00  0.00           C  
ATOM    565  CG2 ILE A  34      -7.444  17.686  14.866  1.00  0.00           C  
ATOM    566  CD1 ILE A  34      -4.798  17.567  13.255  1.00  0.00           C  
ATOM    567  H   ILE A  34      -5.078  20.927  15.549  1.00  0.00           H  
ATOM    568  HA  ILE A  34      -7.689  20.399  14.280  1.00  0.00           H  
ATOM    569  HB  ILE A  34      -5.639  18.570  15.600  1.00  0.00           H  
ATOM    570 1HG1 ILE A  34      -6.384  18.855  12.683  1.00  0.00           H  
ATOM    571 2HG1 ILE A  34      -5.019  19.670  13.428  1.00  0.00           H  
ATOM    572 1HG2 ILE A  34      -6.975  16.722  14.671  1.00  0.00           H  
ATOM    573 2HG2 ILE A  34      -7.920  17.667  15.846  1.00  0.00           H  
ATOM    574 3HG2 ILE A  34      -8.195  17.886  14.101  1.00  0.00           H  
ATOM    575 1HD1 ILE A  34      -4.313  17.646  12.281  1.00  0.00           H  
ATOM    576 2HD1 ILE A  34      -4.038  17.499  14.035  1.00  0.00           H  
ATOM    577 3HD1 ILE A  34      -5.422  16.674  13.279  1.00  0.00           H  
ATOM    578  N   LEU A  35      -7.253  19.843  17.551  1.00  0.00           N  
ATOM    579  CA  LEU A  35      -7.914  19.551  18.840  1.00  0.00           C  
ATOM    580  C   LEU A  35      -7.999  20.758  19.803  1.00  0.00           C  
ATOM    581  O   LEU A  35      -8.504  20.624  20.917  1.00  0.00           O  
ATOM    582  CB  LEU A  35      -7.173  18.406  19.541  1.00  0.00           C  
ATOM    583  CG  LEU A  35      -7.109  17.083  18.768  1.00  0.00           C  
ATOM    584  CD1 LEU A  35      -6.364  16.044  19.597  1.00  0.00           C  
ATOM    585  CD2 LEU A  35      -8.521  16.614  18.445  1.00  0.00           C  
ATOM    586  H   LEU A  35      -6.238  19.782  17.528  1.00  0.00           H  
ATOM    587  HA  LEU A  35      -8.940  19.245  18.642  1.00  0.00           H  
ATOM    588 1HB  LEU A  35      -6.151  18.724  19.740  1.00  0.00           H  
ATOM    589 2HB  LEU A  35      -7.661  18.209  20.496  1.00  0.00           H  
ATOM    590  HG  LEU A  35      -6.555  17.228  17.841  1.00  0.00           H  
ATOM    591 1HD1 LEU A  35      -6.319  15.104  19.048  1.00  0.00           H  
ATOM    592 2HD1 LEU A  35      -5.352  16.397  19.797  1.00  0.00           H  
ATOM    593 3HD1 LEU A  35      -6.888  15.889  20.540  1.00  0.00           H  
ATOM    594 1HD2 LEU A  35      -8.476  15.673  17.894  1.00  0.00           H  
ATOM    595 2HD2 LEU A  35      -9.077  16.466  19.372  1.00  0.00           H  
ATOM    596 3HD2 LEU A  35      -9.023  17.368  17.838  1.00  0.00           H  
ATOM    597  N   LYS A  36      -7.523  21.938  19.376  1.00  0.00           N  
ATOM    598  CA  LYS A  36      -7.666  23.262  20.031  1.00  0.00           C  
ATOM    599  C   LYS A  36      -6.962  23.452  21.390  1.00  0.00           C  
ATOM    600  O   LYS A  36      -7.023  24.545  21.955  1.00  0.00           O  
ATOM    601  CB  LYS A  36      -9.154  23.570  20.207  1.00  0.00           C  
ATOM    602  CG  LYS A  36      -9.993  23.364  18.953  1.00  0.00           C  
ATOM    603  CD  LYS A  36      -9.495  24.233  17.807  1.00  0.00           C  
ATOM    604  CE  LYS A  36     -10.350  24.050  16.562  1.00  0.00           C  
ATOM    605  NZ  LYS A  36      -9.821  24.823  15.406  1.00  0.00           N1+
ATOM    606  H   LYS A  36      -7.073  21.943  18.467  1.00  0.00           H  
ATOM    607  HA  LYS A  36      -7.214  24.017  19.387  1.00  0.00           H  
ATOM    608 1HB  LYS A  36      -9.566  22.935  20.992  1.00  0.00           H  
ATOM    609 2HB  LYS A  36      -9.276  24.605  20.526  1.00  0.00           H  
ATOM    610 1HG  LYS A  36      -9.945  22.316  18.651  1.00  0.00           H  
ATOM    611 2HG  LYS A  36     -11.031  23.617  19.164  1.00  0.00           H  
ATOM    612 1HD  LYS A  36      -9.522  25.280  18.107  1.00  0.00           H  
ATOM    613 2HD  LYS A  36      -8.465  23.966  17.570  1.00  0.00           H  
ATOM    614 1HE  LYS A  36     -10.383  22.996  16.294  1.00  0.00           H  
ATOM    615 2HE  LYS A  36     -11.368  24.383  16.768  1.00  0.00           H  
ATOM    616 1HZ  LYS A  36     -10.414  24.677  14.602  1.00  0.00           H  
ATOM    617 2HZ  LYS A  36      -9.803  25.807  15.637  1.00  0.00           H  
ATOM    618 3HZ  LYS A  36      -8.884  24.511  15.193  1.00  0.00           H  
ATOM    619  N   ARG A  37      -6.244  22.440  21.900  1.00  0.00           N  
ATOM    620  CA  ARG A  37      -5.378  22.541  23.094  1.00  0.00           C  
ATOM    621  C   ARG A  37      -4.065  23.272  22.758  1.00  0.00           C  
ATOM    622  O   ARG A  37      -3.376  22.818  21.843  1.00  0.00           O  
ATOM    623  CB  ARG A  37      -5.058  21.160  23.647  1.00  0.00           C  
ATOM    624  CG  ARG A  37      -6.256  20.394  24.187  1.00  0.00           C  
ATOM    625  CD  ARG A  37      -6.678  20.903  25.517  1.00  0.00           C  
ATOM    626  NE  ARG A  37      -7.744  20.098  26.092  1.00  0.00           N  
ATOM    627  CZ  ARG A  37      -8.302  20.315  27.300  1.00  0.00           C  
ATOM    628  NH1 ARG A  37      -7.884  21.314  28.046  1.00  0.00           N1+
ATOM    629  NH2 ARG A  37      -9.267  19.525  27.734  1.00  0.00           N  
ATOM    630  H   ARG A  37      -6.259  21.569  21.391  1.00  0.00           H  
ATOM    631  HA  ARG A  37      -5.909  23.106  23.860  1.00  0.00           H  
ATOM    632 1HB  ARG A  37      -4.603  20.551  22.867  1.00  0.00           H  
ATOM    633 2HB  ARG A  37      -4.333  21.250  24.456  1.00  0.00           H  
ATOM    634 1HG  ARG A  37      -7.094  20.497  23.497  1.00  0.00           H  
ATOM    635 2HG  ARG A  37      -5.998  19.340  24.290  1.00  0.00           H  
ATOM    636 1HD  ARG A  37      -5.830  20.884  26.201  1.00  0.00           H  
ATOM    637 2HD  ARG A  37      -7.040  21.925  25.416  1.00  0.00           H  
ATOM    638  HE  ARG A  37      -8.092  19.320  25.547  1.00  0.00           H  
ATOM    639 1HH1 ARG A  37      -7.146  21.919  27.713  1.00  0.00           H  
ATOM    640 2HH1 ARG A  37      -8.302  21.477  28.950  1.00  0.00           H  
ATOM    641 1HH2 ARG A  37      -9.587  18.756  27.161  1.00  0.00           H  
ATOM    642 2HH2 ARG A  37      -9.683  19.688  28.639  1.00  0.00           H  
ATOM    643  N   PRO A  38      -3.665  24.338  23.475  1.00  0.00           N  
ATOM    644  CA  PRO A  38      -2.384  25.014  23.247  1.00  0.00           C  
ATOM    645  C   PRO A  38      -1.182  24.153  23.699  1.00  0.00           C  
ATOM    646  O   PRO A  38      -1.370  23.208  24.469  1.00  0.00           O  
ATOM    647  CB  PRO A  38      -2.520  26.282  24.097  1.00  0.00           C  
ATOM    648  CG  PRO A  38      -3.449  25.888  25.195  1.00  0.00           C  
ATOM    649  CD  PRO A  38      -4.455  24.988  24.528  1.00  0.00           C  
ATOM    650  HA  PRO A  38      -2.289  25.260  22.179  1.00  0.00           H  
ATOM    651 1HB  PRO A  38      -1.533  26.595  24.466  1.00  0.00           H  
ATOM    652 2HB  PRO A  38      -2.911  27.107  23.481  1.00  0.00           H  
ATOM    653 1HG  PRO A  38      -2.894  25.381  25.997  1.00  0.00           H  
ATOM    654 2HG  PRO A  38      -3.909  26.781  25.641  1.00  0.00           H  
ATOM    655 1HD  PRO A  38      -4.836  24.259  25.259  1.00  0.00           H  
ATOM    656 2HD  PRO A  38      -5.278  25.595  24.121  1.00  0.00           H  
ATOM    657  N   PRO A  39       0.062  24.443  23.264  1.00  0.00           N  
ATOM    658  CA  PRO A  39       1.225  23.579  23.518  1.00  0.00           C  
ATOM    659  C   PRO A  39       1.550  23.312  24.998  1.00  0.00           C  
ATOM    660  O   PRO A  39       2.044  22.232  25.327  1.00  0.00           O  
ATOM    661  CB  PRO A  39       2.353  24.371  22.849  1.00  0.00           C  
ATOM    662  CG  PRO A  39       1.684  25.081  21.723  1.00  0.00           C  
ATOM    663  CD  PRO A  39       0.354  25.507  22.287  1.00  0.00           C  
ATOM    664  HA  PRO A  39       1.069  22.607  23.027  1.00  0.00           H  
ATOM    665 1HB  PRO A  39       2.813  25.059  23.574  1.00  0.00           H  
ATOM    666 2HB  PRO A  39       3.145  23.686  22.510  1.00  0.00           H  
ATOM    667 1HG  PRO A  39       2.297  25.935  21.395  1.00  0.00           H  
ATOM    668 2HG  PRO A  39       1.581  24.412  20.857  1.00  0.00           H  
ATOM    669 1HD  PRO A  39       0.456  26.490  22.767  1.00  0.00           H  
ATOM    670 2HD  PRO A  39      -0.393  25.543  21.480  1.00  0.00           H  
ATOM    671  N   ASP A  40       1.243  24.248  25.898  1.00  0.00           N  
ATOM    672  CA  ASP A  40       1.403  24.112  27.356  1.00  0.00           C  
ATOM    673  C   ASP A  40       0.264  23.317  28.032  1.00  0.00           C  
ATOM    674  O   ASP A  40       0.279  23.112  29.246  1.00  0.00           O  
ATOM    675  CB  ASP A  40       1.498  25.499  27.997  1.00  0.00           C  
ATOM    676  CG  ASP A  40       2.772  26.242  27.616  1.00  0.00           C  
ATOM    677  OD1 ASP A  40       3.683  25.611  27.136  1.00  0.00           O  
ATOM    678  OD2 ASP A  40       2.820  27.434  27.808  1.00  0.00           O1-
ATOM    679  H   ASP A  40       0.834  25.120  25.572  1.00  0.00           H  
ATOM    680  HA  ASP A  40       2.326  23.566  27.553  1.00  0.00           H  
ATOM    681 1HB  ASP A  40       0.640  26.099  27.694  1.00  0.00           H  
ATOM    682 2HB  ASP A  40       1.463  25.401  29.082  1.00  0.00           H  
ATOM    683  N   GLU A  41      -0.730  22.853  27.269  1.00  0.00           N  
ATOM    684  CA  GLU A  41      -1.749  21.882  27.693  1.00  0.00           C  
ATOM    685  C   GLU A  41      -1.579  20.507  27.020  1.00  0.00           C  
ATOM    686  O   GLU A  41      -2.433  19.640  27.197  1.00  0.00           O  
ATOM    687  CB  GLU A  41      -3.147  22.429  27.393  1.00  0.00           C  
ATOM    688  CG  GLU A  41      -3.546  23.631  28.237  1.00  0.00           C  
ATOM    689  CD  GLU A  41      -4.934  24.125  27.934  1.00  0.00           C  
ATOM    690  OE1 GLU A  41      -5.721  23.356  27.438  1.00  0.00           O  
ATOM    691  OE2 GLU A  41      -5.205  25.272  28.198  1.00  0.00           O1-
ATOM    692  H   GLU A  41      -0.752  23.139  26.293  1.00  0.00           H  
ATOM    693  HA  GLU A  41      -1.653  21.727  28.769  1.00  0.00           H  
ATOM    694 1HB  GLU A  41      -3.206  22.722  26.345  1.00  0.00           H  
ATOM    695 2HB  GLU A  41      -3.886  21.646  27.556  1.00  0.00           H  
ATOM    696 1HG  GLU A  41      -3.493  23.357  29.290  1.00  0.00           H  
ATOM    697 2HG  GLU A  41      -2.833  24.436  28.063  1.00  0.00           H  
ATOM    698  N   GLN A  42      -0.482  20.282  26.283  1.00  0.00           N  
ATOM    699  CA  GLN A  42      -0.157  19.017  25.606  1.00  0.00           C  
ATOM    700  C   GLN A  42       1.148  18.382  26.116  1.00  0.00           C  
ATOM    701  O   GLN A  42       2.102  19.085  26.451  1.00  0.00           O  
ATOM    702  CB  GLN A  42      -0.060  19.241  24.095  1.00  0.00           C  
ATOM    703  CG  GLN A  42      -1.362  19.682  23.447  1.00  0.00           C  
ATOM    704  CD  GLN A  42      -1.230  19.854  21.945  1.00  0.00           C  
ATOM    705  NE2 GLN A  42      -1.989  20.794  21.391  1.00  0.00           N  
ATOM    706  OE1 GLN A  42      -0.457  19.150  21.291  1.00  0.00           O  
ATOM    707  H   GLN A  42       0.201  21.027  26.213  1.00  0.00           H  
ATOM    708  HA  GLN A  42      -0.955  18.302  25.806  1.00  0.00           H  
ATOM    709 1HB  GLN A  42       0.694  20.000  23.887  1.00  0.00           H  
ATOM    710 2HB  GLN A  42       0.261  18.319  23.610  1.00  0.00           H  
ATOM    711 1HG  GLN A  42      -2.125  18.928  23.639  1.00  0.00           H  
ATOM    712 2HG  GLN A  42      -1.664  20.638  23.875  1.00  0.00           H  
ATOM    713 1HE2 GLN A  42      -1.945  20.953  20.403  1.00  0.00           H  
ATOM    714 2HE2 GLN A  42      -2.603  21.341  21.958  1.00  0.00           H  
ATOM    715  N   ARG A  43       1.245  17.052  26.028  1.00  0.00           N  
ATOM    716  CA  ARG A  43       2.496  16.266  26.070  1.00  0.00           C  
ATOM    717  C   ARG A  43       2.515  15.258  24.917  1.00  0.00           C  
ATOM    718  O   ARG A  43       1.500  14.613  24.667  1.00  0.00           O  
ATOM    719  CB  ARG A  43       2.637  15.528  27.393  1.00  0.00           C  
ATOM    720  CG  ARG A  43       2.786  16.423  28.613  1.00  0.00           C  
ATOM    721  CD  ARG A  43       4.156  16.987  28.717  1.00  0.00           C  
ATOM    722  NE  ARG A  43       4.289  17.883  29.854  1.00  0.00           N  
ATOM    723  CZ  ARG A  43       5.414  18.553  30.173  1.00  0.00           C  
ATOM    724  NH1 ARG A  43       6.492  18.418  29.432  1.00  0.00           N1+
ATOM    725  NH2 ARG A  43       5.433  19.347  31.229  1.00  0.00           N  
ATOM    726  H   ARG A  43       0.386  16.538  25.833  1.00  0.00           H  
ATOM    727  HA  ARG A  43       3.339  16.952  25.969  1.00  0.00           H  
ATOM    728 1HB  ARG A  43       1.763  14.896  27.552  1.00  0.00           H  
ATOM    729 2HB  ARG A  43       3.509  14.875  27.355  1.00  0.00           H  
ATOM    730 1HG  ARG A  43       2.080  17.251  28.544  1.00  0.00           H  
ATOM    731 2HG  ARG A  43       2.582  15.846  29.515  1.00  0.00           H  
ATOM    732 1HD  ARG A  43       4.874  16.177  28.837  1.00  0.00           H  
ATOM    733 2HD  ARG A  43       4.389  17.547  27.813  1.00  0.00           H  
ATOM    734  HE  ARG A  43       3.481  18.012  30.447  1.00  0.00           H  
ATOM    735 1HH1 ARG A  43       6.476  17.812  28.624  1.00  0.00           H  
ATOM    736 2HH1 ARG A  43       7.334  18.920  29.670  1.00  0.00           H  
ATOM    737 1HH2 ARG A  43       4.604  19.450  31.799  1.00  0.00           H  
ATOM    738 2HH2 ARG A  43       6.276  19.848  31.468  1.00  0.00           H  
ATOM    739  N   LEU A  44       3.652  15.133  24.225  1.00  0.00           N  
ATOM    740  CA  LEU A  44       3.863  14.190  23.113  1.00  0.00           C  
ATOM    741  C   LEU A  44       4.905  13.122  23.480  1.00  0.00           C  
ATOM    742  O   LEU A  44       5.861  13.402  24.200  1.00  0.00           O  
ATOM    743  CB  LEU A  44       4.318  14.944  21.857  1.00  0.00           C  
ATOM    744  CG  LEU A  44       3.273  15.873  21.224  1.00  0.00           C  
ATOM    745  CD1 LEU A  44       3.926  16.695  20.122  1.00  0.00           C  
ATOM    746  CD2 LEU A  44       2.120  15.045  20.679  1.00  0.00           C  
ATOM    747  H   LEU A  44       4.460  15.648  24.544  1.00  0.00           H  
ATOM    748  HA  LEU A  44       2.919  13.691  22.898  1.00  0.00           H  
ATOM    749 1HB  LEU A  44       5.188  15.547  22.110  1.00  0.00           H  
ATOM    750 2HB  LEU A  44       4.614  14.216  21.102  1.00  0.00           H  
ATOM    751  HG  LEU A  44       2.899  16.565  21.978  1.00  0.00           H  
ATOM    752 1HD1 LEU A  44       3.184  17.356  19.672  1.00  0.00           H  
ATOM    753 2HD1 LEU A  44       4.734  17.293  20.544  1.00  0.00           H  
ATOM    754 3HD1 LEU A  44       4.327  16.029  19.359  1.00  0.00           H  
ATOM    755 1HD2 LEU A  44       1.377  15.705  20.230  1.00  0.00           H  
ATOM    756 2HD2 LEU A  44       2.496  14.353  19.923  1.00  0.00           H  
ATOM    757 3HD2 LEU A  44       1.661  14.481  21.491  1.00  0.00           H  
ATOM    758  N   TYR A  45       4.721  11.902  22.973  1.00  0.00           N  
ATOM    759  CA  TYR A  45       5.444  10.709  23.425  1.00  0.00           C  
ATOM    760  C   TYR A  45       5.881   9.797  22.270  1.00  0.00           C  
ATOM    761  O   TYR A  45       5.199   9.703  21.247  1.00  0.00           O  
ATOM    762  CB  TYR A  45       4.581   9.920  24.412  1.00  0.00           C  
ATOM    763  CG  TYR A  45       4.137  10.725  25.613  1.00  0.00           C  
ATOM    764  CD1 TYR A  45       3.037  11.565  25.517  1.00  0.00           C  
ATOM    765  CD2 TYR A  45       4.829  10.622  26.812  1.00  0.00           C  
ATOM    766  CE1 TYR A  45       2.631  12.301  26.613  1.00  0.00           C  
ATOM    767  CE2 TYR A  45       4.423  11.359  27.907  1.00  0.00           C  
ATOM    768  CZ  TYR A  45       3.330  12.194  27.812  1.00  0.00           C  
ATOM    769  OH  TYR A  45       2.925  12.927  28.904  1.00  0.00           O  
ATOM    770  H   TYR A  45       3.917  11.756  22.372  1.00  0.00           H  
ATOM    771  HA  TYR A  45       6.357  11.027  23.929  1.00  0.00           H  
ATOM    772 1HB  TYR A  45       3.691   9.549  23.902  1.00  0.00           H  
ATOM    773 2HB  TYR A  45       5.138   9.053  24.770  1.00  0.00           H  
ATOM    774  HD1 TYR A  45       2.494  11.645  24.575  1.00  0.00           H  
ATOM    775  HD2 TYR A  45       5.693   9.964  26.887  1.00  0.00           H  
ATOM    776  HE1 TYR A  45       1.768  12.961  26.538  1.00  0.00           H  
ATOM    777  HE2 TYR A  45       4.967  11.279  28.850  1.00  0.00           H  
ATOM    778  HH  TYR A  45       3.504  12.739  29.646  1.00  0.00           H  
ATOM    779  N   LYS A  46       6.969   9.051  22.481  1.00  0.00           N  
ATOM    780  CA  LYS A  46       7.387   7.903  21.662  1.00  0.00           C  
ATOM    781  C   LYS A  46       7.392   6.653  22.546  1.00  0.00           C  
ATOM    782  O   LYS A  46       8.224   6.534  23.446  1.00  0.00           O  
ATOM    783  CB  LYS A  46       8.766   8.134  21.041  1.00  0.00           C  
ATOM    784  CG  LYS A  46       9.201   7.056  20.059  1.00  0.00           C  
ATOM    785  CD  LYS A  46      10.598   7.329  19.521  1.00  0.00           C  
ATOM    786  CE  LYS A  46      11.004   6.299  18.477  1.00  0.00           C  
ATOM    787  NZ  LYS A  46      12.395   6.513  17.996  1.00  0.00           N1+
ATOM    788  H   LYS A  46       7.462   9.197  23.359  1.00  0.00           H  
ATOM    789  HA  LYS A  46       6.667   7.774  20.853  1.00  0.00           H  
ATOM    790 1HB  LYS A  46       8.773   9.089  20.516  1.00  0.00           H  
ATOM    791 2HB  LYS A  46       9.515   8.190  21.832  1.00  0.00           H  
ATOM    792 1HG  LYS A  46       9.197   6.086  20.557  1.00  0.00           H  
ATOM    793 2HG  LYS A  46       8.501   7.020  19.224  1.00  0.00           H  
ATOM    794 1HD  LYS A  46      10.627   8.323  19.072  1.00  0.00           H  
ATOM    795 2HD  LYS A  46      11.316   7.302  20.342  1.00  0.00           H  
ATOM    796 1HE  LYS A  46      10.929   5.301  18.904  1.00  0.00           H  
ATOM    797 2HE  LYS A  46      10.324   6.358  17.626  1.00  0.00           H  
ATOM    798 1HZ  LYS A  46      12.623   5.811  17.306  1.00  0.00           H  
ATOM    799 2HZ  LYS A  46      12.471   7.431  17.580  1.00  0.00           H  
ATOM    800 3HZ  LYS A  46      13.035   6.441  18.773  1.00  0.00           H  
ATOM    801  N   ASP A  47       6.435   5.752  22.329  1.00  0.00           N  
ATOM    802  CA  ASP A  47       6.089   4.684  23.282  1.00  0.00           C  
ATOM    803  C   ASP A  47       5.891   5.265  24.707  1.00  0.00           C  
ATOM    804  O   ASP A  47       5.068   6.165  24.886  1.00  0.00           O  
ATOM    805  CB  ASP A  47       7.178   3.609  23.302  1.00  0.00           C  
ATOM    806  CG  ASP A  47       7.335   2.900  21.963  1.00  0.00           C  
ATOM    807  OD1 ASP A  47       6.338   2.647  21.326  1.00  0.00           O  
ATOM    808  OD2 ASP A  47       8.448   2.619  21.589  1.00  0.00           O1-
ATOM    809  H   ASP A  47       5.808   5.900  21.551  1.00  0.00           H  
ATOM    810  HA  ASP A  47       5.151   4.225  22.963  1.00  0.00           H  
ATOM    811 1HB  ASP A  47       8.132   4.062  23.570  1.00  0.00           H  
ATOM    812 2HB  ASP A  47       6.942   2.865  24.063  1.00  0.00           H  
ATOM    813  N   ASP A  48       6.638   4.796  25.713  1.00  0.00           N  
ATOM    814  CA  ASP A  48       6.581   5.319  27.090  1.00  0.00           C  
ATOM    815  C   ASP A  48       7.348   6.647  27.302  1.00  0.00           C  
ATOM    816  O   ASP A  48       7.145   7.316  28.319  1.00  0.00           O  
ATOM    817  CB  ASP A  48       7.127   4.266  28.059  1.00  0.00           C  
ATOM    818  CG  ASP A  48       6.242   3.032  28.154  1.00  0.00           C  
ATOM    819  OD1 ASP A  48       5.109   3.104  27.739  1.00  0.00           O  
ATOM    820  OD2 ASP A  48       6.706   2.029  28.641  1.00  0.00           O1-
ATOM    821  H   ASP A  48       7.300   4.059  25.515  1.00  0.00           H  
ATOM    822  HA  ASP A  48       5.539   5.526  27.339  1.00  0.00           H  
ATOM    823 1HB  ASP A  48       8.122   3.958  27.737  1.00  0.00           H  
ATOM    824 2HB  ASP A  48       7.227   4.703  29.053  1.00  0.00           H  
ATOM    825  N   GLN A  49       8.246   7.032  26.386  1.00  0.00           N  
ATOM    826  CA  GLN A  49       9.147   8.182  26.553  1.00  0.00           C  
ATOM    827  C   GLN A  49       8.461   9.518  26.218  1.00  0.00           C  
ATOM    828  O   GLN A  49       8.044   9.740  25.080  1.00  0.00           O  
ATOM    829  CB  GLN A  49      10.391   8.007  25.678  1.00  0.00           C  
ATOM    830  CG  GLN A  49      11.378   9.159  25.762  1.00  0.00           C  
ATOM    831  CD  GLN A  49      12.027   9.268  27.128  1.00  0.00           C  
ATOM    832  NE2 GLN A  49      11.908  10.436  27.748  1.00  0.00           N  
ATOM    833  OE1 GLN A  49      12.628   8.310  27.623  1.00  0.00           O  
ATOM    834  H   GLN A  49       8.312   6.508  25.520  1.00  0.00           H  
ATOM    835  HA  GLN A  49       9.456   8.231  27.597  1.00  0.00           H  
ATOM    836 1HB  GLN A  49      10.914   7.096  25.967  1.00  0.00           H  
ATOM    837 2HB  GLN A  49      10.091   7.897  24.636  1.00  0.00           H  
ATOM    838 1HG  GLN A  49      12.163   9.006  25.022  1.00  0.00           H  
ATOM    839 2HG  GLN A  49      10.851  10.091  25.559  1.00  0.00           H  
ATOM    840 1HE2 GLN A  49      12.315  10.567  28.652  1.00  0.00           H  
ATOM    841 2HE2 GLN A  49      11.411  11.186  27.311  1.00  0.00           H  
ATOM    842  N   LEU A  50       8.409  10.437  27.189  1.00  0.00           N  
ATOM    843  CA  LEU A  50       8.009  11.836  26.986  1.00  0.00           C  
ATOM    844  C   LEU A  50       9.057  12.580  26.134  1.00  0.00           C  
ATOM    845  O   LEU A  50      10.251  12.547  26.445  1.00  0.00           O  
ATOM    846  CB  LEU A  50       7.836  12.541  28.337  1.00  0.00           C  
ATOM    847  CG  LEU A  50       7.619  14.059  28.273  1.00  0.00           C  
ATOM    848  CD1 LEU A  50       6.349  14.358  27.489  1.00  0.00           C  
ATOM    849  CD2 LEU A  50       7.537  14.621  29.684  1.00  0.00           C  
ATOM    850  H   LEU A  50       8.750  10.180  28.104  1.00  0.00           H  
ATOM    851  HA  LEU A  50       7.055  11.850  26.459  1.00  0.00           H  
ATOM    852 1HB  LEU A  50       6.978  12.107  28.848  1.00  0.00           H  
ATOM    853 2HB  LEU A  50       8.724  12.358  28.941  1.00  0.00           H  
ATOM    854  HG  LEU A  50       8.454  14.522  27.746  1.00  0.00           H  
ATOM    855 1HD1 LEU A  50       6.195  15.437  27.442  1.00  0.00           H  
ATOM    856 2HD1 LEU A  50       6.444  13.962  26.477  1.00  0.00           H  
ATOM    857 3HD1 LEU A  50       5.497  13.892  27.983  1.00  0.00           H  
ATOM    858 1HD2 LEU A  50       7.384  15.700  29.638  1.00  0.00           H  
ATOM    859 2HD2 LEU A  50       6.702  14.158  30.211  1.00  0.00           H  
ATOM    860 3HD2 LEU A  50       8.464  14.408  30.216  1.00  0.00           H  
ATOM    861  N   LEU A  51       8.615  13.255  25.070  1.00  0.00           N  
ATOM    862  CA  LEU A  51       9.469  14.030  24.165  1.00  0.00           C  
ATOM    863  C   LEU A  51       9.609  15.496  24.623  1.00  0.00           C  
ATOM    864  O   LEU A  51       8.622  16.137  24.996  1.00  0.00           O  
ATOM    865  CB  LEU A  51       8.897  13.985  22.742  1.00  0.00           C  
ATOM    866  CG  LEU A  51       8.705  12.586  22.146  1.00  0.00           C  
ATOM    867  CD1 LEU A  51       8.088  12.704  20.759  1.00  0.00           C  
ATOM    868  CD2 LEU A  51      10.046  11.869  22.088  1.00  0.00           C  
ATOM    869  H   LEU A  51       7.617  13.266  24.885  1.00  0.00           H  
ATOM    870  HA  LEU A  51      10.463  13.584  24.160  1.00  0.00           H  
ATOM    871 1HB  LEU A  51       7.929  14.482  22.741  1.00  0.00           H  
ATOM    872 2HB  LEU A  51       9.566  14.538  22.082  1.00  0.00           H  
ATOM    873  HG  LEU A  51       8.017  12.015  22.770  1.00  0.00           H  
ATOM    874 1HD1 LEU A  51       7.951  11.709  20.335  1.00  0.00           H  
ATOM    875 2HD1 LEU A  51       7.121  13.203  20.832  1.00  0.00           H  
ATOM    876 3HD1 LEU A  51       8.748  13.285  20.115  1.00  0.00           H  
ATOM    877 1HD2 LEU A  51       9.909  10.874  21.664  1.00  0.00           H  
ATOM    878 2HD2 LEU A  51      10.736  12.439  21.463  1.00  0.00           H  
ATOM    879 3HD2 LEU A  51      10.457  11.783  23.094  1.00  0.00           H  
ATOM    880  N   ASP A  52      10.827  16.039  24.557  1.00  0.00           N  
ATOM    881  CA  ASP A  52      11.102  17.458  24.836  1.00  0.00           C  
ATOM    882  C   ASP A  52      10.772  18.357  23.630  1.00  0.00           C  
ATOM    883  O   ASP A  52      11.093  18.032  22.485  1.00  0.00           O  
ATOM    884  CB  ASP A  52      12.570  17.647  25.228  1.00  0.00           C  
ATOM    885  CG  ASP A  52      12.890  19.071  25.659  1.00  0.00           C  
ATOM    886  OD1 ASP A  52      12.907  19.937  24.815  1.00  0.00           O  
ATOM    887  OD2 ASP A  52      13.114  19.282  26.828  1.00  0.00           O1-
ATOM    888  H   ASP A  52      11.589  15.472  24.219  1.00  0.00           H  
ATOM    889  HA  ASP A  52      10.474  17.776  25.668  1.00  0.00           H  
ATOM    890 1HB  ASP A  52      12.818  16.971  26.046  1.00  0.00           H  
ATOM    891 2HB  ASP A  52      13.208  17.387  24.383  1.00  0.00           H  
ATOM    892  N   ASP A  53      10.157  19.514  23.889  1.00  0.00           N  
ATOM    893  CA  ASP A  53       9.558  20.403  22.882  1.00  0.00           C  
ATOM    894  C   ASP A  53      10.544  20.905  21.806  1.00  0.00           C  
ATOM    895  O   ASP A  53      10.176  21.034  20.636  1.00  0.00           O  
ATOM    896  CB  ASP A  53       8.923  21.610  23.578  1.00  0.00           C  
ATOM    897  CG  ASP A  53       7.672  21.249  24.367  1.00  0.00           C  
ATOM    898  OD1 ASP A  53       7.165  20.169  24.178  1.00  0.00           O  
ATOM    899  OD2 ASP A  53       7.234  22.058  25.150  1.00  0.00           O1-
ATOM    900  H   ASP A  53       9.915  19.716  24.856  1.00  0.00           H  
ATOM    901  HA  ASP A  53       8.783  19.850  22.350  1.00  0.00           H  
ATOM    902 1HB  ASP A  53       9.647  22.059  24.258  1.00  0.00           H  
ATOM    903 2HB  ASP A  53       8.663  22.363  22.834  1.00  0.00           H  
ATOM    904  N   GLY A  54      11.795  21.179  22.192  1.00  0.00           N  
ATOM    905  CA  GLY A  54      12.818  21.754  21.310  1.00  0.00           C  
ATOM    906  C   GLY A  54      13.490  20.764  20.349  1.00  0.00           C  
ATOM    907  O   GLY A  54      14.147  21.198  19.397  1.00  0.00           O  
ATOM    908  H   GLY A  54      12.027  21.051  23.169  1.00  0.00           H  
ATOM    909 1HA  GLY A  54      12.375  22.547  20.707  1.00  0.00           H  
ATOM    910 2HA  GLY A  54      13.603  22.210  21.912  1.00  0.00           H  
ATOM    911  N   LYS A  55      13.340  19.448  20.566  1.00  0.00           N  
ATOM    912  CA  LYS A  55      13.937  18.402  19.713  1.00  0.00           C  
ATOM    913  C   LYS A  55      13.272  18.359  18.338  1.00  0.00           C  
ATOM    914  O   LYS A  55      12.065  18.588  18.228  1.00  0.00           O  
ATOM    915  CB  LYS A  55      13.830  17.032  20.385  1.00  0.00           C  
ATOM    916  CG  LYS A  55      14.690  16.875  21.633  1.00  0.00           C  
ATOM    917  CD  LYS A  55      14.601  15.462  22.190  1.00  0.00           C  
ATOM    918  CE  LYS A  55      15.438  15.309  23.452  1.00  0.00           C  
ATOM    919  NZ  LYS A  55      16.892  15.469  23.176  1.00  0.00           N1+
ATOM    920  H   LYS A  55      12.726  19.158  21.319  1.00  0.00           H  
ATOM    921  HA  LYS A  55      14.992  18.635  19.566  1.00  0.00           H  
ATOM    922 1HB  LYS A  55      12.794  16.845  20.667  1.00  0.00           H  
ATOM    923 2HB  LYS A  55      14.123  16.256  19.677  1.00  0.00           H  
ATOM    924 1HG  LYS A  55      15.730  17.096  21.389  1.00  0.00           H  
ATOM    925 2HG  LYS A  55      14.356  17.578  22.394  1.00  0.00           H  
ATOM    926 1HD  LYS A  55      13.562  15.227  22.424  1.00  0.00           H  
ATOM    927 2HD  LYS A  55      14.955  14.753  21.442  1.00  0.00           H  
ATOM    928 1HE  LYS A  55      15.135  16.060  24.182  1.00  0.00           H  
ATOM    929 2HE  LYS A  55      15.268  14.324  23.884  1.00  0.00           H  
ATOM    930 1HZ  LYS A  55      17.411  15.360  24.036  1.00  0.00           H  
ATOM    931 2HZ  LYS A  55      17.188  14.766  22.514  1.00  0.00           H  
ATOM    932 3HZ  LYS A  55      17.065  16.386  22.792  1.00  0.00           H  
ATOM    933  N   THR A  56      14.028  18.037  17.289  1.00  0.00           N  
ATOM    934  CA  THR A  56      13.448  17.739  15.967  1.00  0.00           C  
ATOM    935  C   THR A  56      12.818  16.345  15.932  1.00  0.00           C  
ATOM    936  O   THR A  56      13.163  15.466  16.726  1.00  0.00           O  
ATOM    937  CB  THR A  56      14.509  17.849  14.857  1.00  0.00           C  
ATOM    938  CG2 THR A  56      15.099  19.250  14.820  1.00  0.00           C  
ATOM    939  OG1 THR A  56      15.555  16.899  15.097  1.00  0.00           O  
ATOM    940  H   THR A  56      15.021  17.867  17.439  1.00  0.00           H  
ATOM    941  HA  THR A  56      12.662  18.466  15.763  1.00  0.00           H  
ATOM    942  HB  THR A  56      14.050  17.629  13.892  1.00  0.00           H  
ATOM    943  HG1 THR A  56      16.305  17.345  15.497  1.00  0.00           H  
ATOM    944 1HG2 THR A  56      15.847  19.309  14.030  1.00  0.00           H  
ATOM    945 2HG2 THR A  56      14.309  19.973  14.628  1.00  0.00           H  
ATOM    946 3HG2 THR A  56      15.568  19.472  15.779  1.00  0.00           H  
ATOM    947  N   LEU A  57      11.903  16.105  14.992  1.00  0.00           N  
ATOM    948  CA  LEU A  57      11.343  14.768  14.769  1.00  0.00           C  
ATOM    949  C   LEU A  57      12.425  13.767  14.316  1.00  0.00           C  
ATOM    950  O   LEU A  57      12.406  12.615  14.750  1.00  0.00           O  
ATOM    951  CB  LEU A  57      10.228  14.837  13.718  1.00  0.00           C  
ATOM    952  CG  LEU A  57       8.988  15.649  14.115  1.00  0.00           C  
ATOM    953  CD1 LEU A  57       7.981  15.632  12.973  1.00  0.00           C  
ATOM    954  CD2 LEU A  57       8.385  15.068  15.385  1.00  0.00           C  
ATOM    955  H   LEU A  57      11.611  16.869  14.388  1.00  0.00           H  
ATOM    956  HA  LEU A  57      10.922  14.409  15.707  1.00  0.00           H  
ATOM    957 1HB  LEU A  57      10.634  15.276  12.808  1.00  0.00           H  
ATOM    958 2HB  LEU A  57       9.900  13.823  13.492  1.00  0.00           H  
ATOM    959  HG  LEU A  57       9.274  16.687  14.291  1.00  0.00           H  
ATOM    960 1HD1 LEU A  57       7.100  16.208  13.255  1.00  0.00           H  
ATOM    961 2HD1 LEU A  57       8.432  16.071  12.084  1.00  0.00           H  
ATOM    962 3HD1 LEU A  57       7.688  14.604  12.762  1.00  0.00           H  
ATOM    963 1HD2 LEU A  57       7.505  15.644  15.668  1.00  0.00           H  
ATOM    964 2HD2 LEU A  57       8.098  14.031  15.209  1.00  0.00           H  
ATOM    965 3HD2 LEU A  57       9.119  15.109  16.189  1.00  0.00           H  
ATOM    966  N   GLY A  58      13.431  14.227  13.562  1.00  0.00           N  
ATOM    967  CA  GLY A  58      14.639  13.462  13.231  1.00  0.00           C  
ATOM    968  C   GLY A  58      15.486  13.084  14.455  1.00  0.00           C  
ATOM    969  O   GLY A  58      15.936  11.943  14.557  1.00  0.00           O  
ATOM    970  H   GLY A  58      13.353  15.167  13.188  1.00  0.00           H  
ATOM    971 1HA  GLY A  58      14.359  12.545  12.712  1.00  0.00           H  
ATOM    972 2HA  GLY A  58      15.261  14.040  12.549  1.00  0.00           H  
ATOM    973  N   GLU A  59      15.648  13.985  15.431  1.00  0.00           N  
ATOM    974  CA  GLU A  59      16.299  13.685  16.722  1.00  0.00           C  
ATOM    975  C   GLU A  59      15.485  12.691  17.571  1.00  0.00           C  
ATOM    976  O   GLU A  59      16.064  11.880  18.300  1.00  0.00           O  
ATOM    977  CB  GLU A  59      16.517  14.976  17.513  1.00  0.00           C  
ATOM    978  CG  GLU A  59      17.297  14.795  18.809  1.00  0.00           C  
ATOM    979  CD  GLU A  59      17.608  16.099  19.490  1.00  0.00           C  
ATOM    980  OE1 GLU A  59      17.259  17.125  18.959  1.00  0.00           O  
ATOM    981  OE2 GLU A  59      18.197  16.067  20.546  1.00  0.00           O1-
ATOM    982  H   GLU A  59      15.285  14.925  15.292  1.00  0.00           H  
ATOM    983  HA  GLU A  59      17.269  13.227  16.522  1.00  0.00           H  
ATOM    984 1HB  GLU A  59      17.057  15.694  16.896  1.00  0.00           H  
ATOM    985 2HB  GLU A  59      15.553  15.418  17.762  1.00  0.00           H  
ATOM    986 1HG  GLU A  59      16.713  14.174  19.488  1.00  0.00           H  
ATOM    987 2HG  GLU A  59      18.226  14.273  18.591  1.00  0.00           H  
ATOM    988  N   CYS A  60      14.152  12.693  17.435  1.00  0.00           N  
ATOM    989  CA  CYS A  60      13.260  11.668  17.996  1.00  0.00           C  
ATOM    990  C   CYS A  60      13.301  10.328  17.219  1.00  0.00           C  
ATOM    991  O   CYS A  60      12.702   9.342  17.651  1.00  0.00           O  
ATOM    992  CB  CYS A  60      11.822  12.186  18.017  1.00  0.00           C  
ATOM    993  SG  CYS A  60      11.586  13.670  19.025  1.00  0.00           S  
ATOM    994  H   CYS A  60      13.739  13.424  16.866  1.00  0.00           H  
ATOM    995  HA  CYS A  60      13.576  11.456  19.018  1.00  0.00           H  
ATOM    996 1HB  CYS A  60      11.504  12.415  17.001  1.00  0.00           H  
ATOM    997 2HB  CYS A  60      11.160  11.410  18.401  1.00  0.00           H  
ATOM    998  HG  CYS A  60      12.415  14.442  18.330  1.00  0.00           H  
ATOM    999  N   GLY A  61      14.000  10.261  16.080  1.00  0.00           N  
ATOM   1000  CA  GLY A  61      14.141   9.064  15.237  1.00  0.00           C  
ATOM   1001  C   GLY A  61      12.995   8.826  14.241  1.00  0.00           C  
ATOM   1002  O   GLY A  61      12.963   7.784  13.584  1.00  0.00           O  
ATOM   1003  H   GLY A  61      14.489  11.095  15.777  1.00  0.00           H  
ATOM   1004 1HA  GLY A  61      15.066   9.129  14.664  1.00  0.00           H  
ATOM   1005 2HA  GLY A  61      14.216   8.180  15.869  1.00  0.00           H  
ATOM   1006  N   PHE A  62      12.063   9.773  14.097  1.00  0.00           N  
ATOM   1007  CA  PHE A  62      11.072   9.763  13.017  1.00  0.00           C  
ATOM   1008  C   PHE A  62      11.737  10.275  11.727  1.00  0.00           C  
ATOM   1009  O   PHE A  62      12.224  11.402  11.681  1.00  0.00           O  
ATOM   1010  CB  PHE A  62       9.864  10.631  13.373  1.00  0.00           C  
ATOM   1011  CG  PHE A  62       9.137  10.181  14.608  1.00  0.00           C  
ATOM   1012  CD1 PHE A  62       9.682  10.389  15.865  1.00  0.00           C  
ATOM   1013  CD2 PHE A  62       7.905   9.548  14.514  1.00  0.00           C  
ATOM   1014  CE1 PHE A  62       9.013   9.973  17.002  1.00  0.00           C  
ATOM   1015  CE2 PHE A  62       7.236   9.134  15.647  1.00  0.00           C  
ATOM   1016  CZ  PHE A  62       7.790   9.346  16.893  1.00  0.00           C  
ATOM   1017  H   PHE A  62      12.164  10.636  14.620  1.00  0.00           H  
ATOM   1018  HA  PHE A  62      10.728   8.738  12.872  1.00  0.00           H  
ATOM   1019 1HB  PHE A  62      10.188  11.660  13.525  1.00  0.00           H  
ATOM   1020 2HB  PHE A  62       9.158  10.631  12.543  1.00  0.00           H  
ATOM   1021  HD1 PHE A  62      10.648  10.884  15.951  1.00  0.00           H  
ATOM   1022  HD2 PHE A  62       7.467   9.380  13.529  1.00  0.00           H  
ATOM   1023  HE1 PHE A  62       9.453  10.143  17.984  1.00  0.00           H  
ATOM   1024  HE2 PHE A  62       6.268   8.639  15.560  1.00  0.00           H  
ATOM   1025  HZ  PHE A  62       7.263   9.020  17.788  1.00  0.00           H  
ATOM   1026  N   THR A  63      11.781   9.443  10.682  1.00  0.00           N  
ATOM   1027  CA  THR A  63      12.519   9.715   9.429  1.00  0.00           C  
ATOM   1028  C   THR A  63      11.754   9.186   8.222  1.00  0.00           C  
ATOM   1029  O   THR A  63      10.852   8.369   8.385  1.00  0.00           O  
ATOM   1030  CB  THR A  63      13.926   9.091   9.457  1.00  0.00           C  
ATOM   1031  CG2 THR A  63      14.686   9.543  10.694  1.00  0.00           C  
ATOM   1032  OG1 THR A  63      13.818   7.662   9.464  1.00  0.00           O  
ATOM   1033  H   THR A  63      11.348   8.531  10.766  1.00  0.00           H  
ATOM   1034  HA  THR A  63      12.628  10.794   9.319  1.00  0.00           H  
ATOM   1035  HB  THR A  63      14.477   9.396   8.568  1.00  0.00           H  
ATOM   1036  HG1 THR A  63      14.632   7.280   9.801  1.00  0.00           H  
ATOM   1037 1HG2 THR A  63      15.679   9.092  10.697  1.00  0.00           H  
ATOM   1038 2HG2 THR A  63      14.781  10.629  10.688  1.00  0.00           H  
ATOM   1039 3HG2 THR A  63      14.145   9.232  11.587  1.00  0.00           H  
ATOM   1040  N   SER A  64      12.132   9.565   7.000  1.00  0.00           N  
ATOM   1041  CA  SER A  64      11.529   9.011   5.772  1.00  0.00           C  
ATOM   1042  C   SER A  64      11.659   7.478   5.659  1.00  0.00           C  
ATOM   1043  O   SER A  64      10.826   6.835   5.015  1.00  0.00           O  
ATOM   1044  CB  SER A  64      12.168   9.658   4.558  1.00  0.00           C  
ATOM   1045  OG  SER A  64      11.815  11.011   4.466  1.00  0.00           O  
ATOM   1046  H   SER A  64      12.884  10.236   6.899  1.00  0.00           H  
ATOM   1047  HA  SER A  64      10.461   9.239   5.778  1.00  0.00           H  
ATOM   1048 1HB  SER A  64      13.252   9.566   4.626  1.00  0.00           H  
ATOM   1049 2HB  SER A  64      11.852   9.134   3.659  1.00  0.00           H  
ATOM   1050  HG  SER A  64      11.021  11.114   4.997  1.00  0.00           H  
ATOM   1051  N   GLN A  65      12.660   6.877   6.318  1.00  0.00           N  
ATOM   1052  CA  GLN A  65      12.875   5.424   6.383  1.00  0.00           C  
ATOM   1053  C   GLN A  65      11.970   4.703   7.404  1.00  0.00           C  
ATOM   1054  O   GLN A  65      11.823   3.482   7.326  1.00  0.00           O  
ATOM   1055  CB  GLN A  65      14.342   5.136   6.711  1.00  0.00           C  
ATOM   1056  CG  GLN A  65      15.317   5.562   5.626  1.00  0.00           C  
ATOM   1057  CD  GLN A  65      16.761   5.280   6.004  1.00  0.00           C  
ATOM   1058  NE2 GLN A  65      17.603   5.071   4.998  1.00  0.00           N  
ATOM   1059  OE1 GLN A  65      17.114   5.252   7.185  1.00  0.00           O  
ATOM   1060  H   GLN A  65      13.318   7.470   6.805  1.00  0.00           H  
ATOM   1061  HA  GLN A  65      12.637   4.996   5.409  1.00  0.00           H  
ATOM   1062 1HB  GLN A  65      14.617   5.651   7.631  1.00  0.00           H  
ATOM   1063 2HB  GLN A  65      14.474   4.068   6.882  1.00  0.00           H  
ATOM   1064 1HG  GLN A  65      15.090   5.015   4.712  1.00  0.00           H  
ATOM   1065 2HG  GLN A  65      15.212   6.633   5.457  1.00  0.00           H  
ATOM   1066 1HE2 GLN A  65      18.567   4.880   5.185  1.00  0.00           H  
ATOM   1067 2HE2 GLN A  65      17.273   5.103   4.054  1.00  0.00           H  
ATOM   1068  N   THR A  66      11.360   5.428   8.354  1.00  0.00           N  
ATOM   1069  CA  THR A  66      10.558   4.862   9.463  1.00  0.00           C  
ATOM   1070  C   THR A  66       9.107   5.359   9.450  1.00  0.00           C  
ATOM   1071  O   THR A  66       8.179   4.555   9.397  1.00  0.00           O  
ATOM   1072  CB  THR A  66      11.192   5.195  10.826  1.00  0.00           C  
ATOM   1073  CG2 THR A  66      12.550   4.525  10.961  1.00  0.00           C  
ATOM   1074  OG1 THR A  66      11.349   6.614  10.950  1.00  0.00           O  
ATOM   1075  H   THR A  66      11.530   6.428   8.363  1.00  0.00           H  
ATOM   1076  HA  THR A  66      10.529   3.778   9.351  1.00  0.00           H  
ATOM   1077  HB  THR A  66      10.539   4.844  11.627  1.00  0.00           H  
ATOM   1078  HG1 THR A  66      12.144   6.889  10.488  1.00  0.00           H  
ATOM   1079 1HG2 THR A  66      12.983   4.770  11.930  1.00  0.00           H  
ATOM   1080 2HG2 THR A  66      12.433   3.444  10.878  1.00  0.00           H  
ATOM   1081 3HG2 THR A  66      13.210   4.878  10.169  1.00  0.00           H  
ATOM   1082  N   ALA A  67       8.901   6.673   9.406  1.00  0.00           N  
ATOM   1083  CA  ALA A  67       7.614   7.364   9.312  1.00  0.00           C  
ATOM   1084  C   ALA A  67       7.115   7.427   7.849  1.00  0.00           C  
ATOM   1085  O   ALA A  67       7.099   8.491   7.229  1.00  0.00           O  
ATOM   1086  CB  ALA A  67       7.728   8.763   9.900  1.00  0.00           C  
ATOM   1087  H   ALA A  67       9.726   7.263   9.375  1.00  0.00           H  
ATOM   1088  HA  ALA A  67       6.882   6.795   9.886  1.00  0.00           H  
ATOM   1089 1HB  ALA A  67       6.764   9.265   9.833  1.00  0.00           H  
ATOM   1090 2HB  ALA A  67       8.031   8.696  10.945  1.00  0.00           H  
ATOM   1091 3HB  ALA A  67       8.472   9.331   9.343  1.00  0.00           H  
ATOM   1092  N   ARG A  68       6.765   6.266   7.279  1.00  0.00           N  
ATOM   1093  CA  ARG A  68       6.487   6.053   5.836  1.00  0.00           C  
ATOM   1094  C   ARG A  68       5.014   6.315   5.467  1.00  0.00           C  
ATOM   1095  O   ARG A  68       4.154   6.068   6.304  1.00  0.00           O  
ATOM   1096  CB  ARG A  68       6.849   4.632   5.432  1.00  0.00           C  
ATOM   1097  CG  ARG A  68       8.332   4.305   5.503  1.00  0.00           C  
ATOM   1098  CD  ARG A  68       8.599   2.889   5.139  1.00  0.00           C  
ATOM   1099  NE  ARG A  68       8.118   1.967   6.154  1.00  0.00           N  
ATOM   1100  CZ  ARG A  68       8.112   0.626   6.028  1.00  0.00           C  
ATOM   1101  NH1 ARG A  68       8.564   0.066   4.928  1.00  0.00           N1+
ATOM   1102  NH2 ARG A  68       7.652  -0.129   7.011  1.00  0.00           N  
ATOM   1103  H   ARG A  68       6.726   5.457   7.891  1.00  0.00           H  
ATOM   1104  HA  ARG A  68       7.101   6.747   5.260  1.00  0.00           H  
ATOM   1105 1HB  ARG A  68       6.324   3.927   6.075  1.00  0.00           H  
ATOM   1106 2HB  ARG A  68       6.519   4.448   4.409  1.00  0.00           H  
ATOM   1107 1HG  ARG A  68       8.880   4.944   4.814  1.00  0.00           H  
ATOM   1108 2HG  ARG A  68       8.693   4.470   6.519  1.00  0.00           H  
ATOM   1109 1HD  ARG A  68       8.100   2.654   4.200  1.00  0.00           H  
ATOM   1110 2HD  ARG A  68       9.673   2.740   5.025  1.00  0.00           H  
ATOM   1111  HE  ARG A  68       7.760   2.360   7.014  1.00  0.00           H  
ATOM   1112 1HH1 ARG A  68       8.917   0.643   4.176  1.00  0.00           H  
ATOM   1113 2HH1 ARG A  68       8.560  -0.940   4.834  1.00  0.00           H  
ATOM   1114 1HH2 ARG A  68       7.303   0.301   7.857  1.00  0.00           H  
ATOM   1115 2HH2 ARG A  68       7.648  -1.133   6.916  1.00  0.00           H  
ATOM   1116  N   PRO A  69       4.669   6.683   4.216  1.00  0.00           N  
ATOM   1117  CA  PRO A  69       3.273   6.907   3.795  1.00  0.00           C  
ATOM   1118  C   PRO A  69       2.335   5.706   4.017  1.00  0.00           C  
ATOM   1119  O   PRO A  69       1.212   5.865   4.492  1.00  0.00           O  
ATOM   1120  CB  PRO A  69       3.432   7.209   2.301  1.00  0.00           C  
ATOM   1121  CG  PRO A  69       4.782   7.834   2.197  1.00  0.00           C  
ATOM   1122  CD  PRO A  69       5.630   7.061   3.172  1.00  0.00           C  
ATOM   1123  HA  PRO A  69       2.866   7.773   4.337  1.00  0.00           H  
ATOM   1124 1HB  PRO A  69       3.346   6.280   1.718  1.00  0.00           H  
ATOM   1125 2HB  PRO A  69       2.626   7.877   1.963  1.00  0.00           H  
ATOM   1126 1HG  PRO A  69       5.154   7.764   1.163  1.00  0.00           H  
ATOM   1127 2HG  PRO A  69       4.723   8.905   2.442  1.00  0.00           H  
ATOM   1128 1HD  PRO A  69       6.049   6.176   2.673  1.00  0.00           H  
ATOM   1129 2HD  PRO A  69       6.432   7.709   3.554  1.00  0.00           H  
ATOM   1130  N   GLN A  70       2.811   4.497   3.691  1.00  0.00           N  
ATOM   1131  CA  GLN A  70       2.090   3.219   3.827  1.00  0.00           C  
ATOM   1132  C   GLN A  70       2.238   2.549   5.211  1.00  0.00           C  
ATOM   1133  O   GLN A  70       1.578   1.545   5.483  1.00  0.00           O  
ATOM   1134  CB  GLN A  70       2.562   2.246   2.743  1.00  0.00           C  
ATOM   1135  CG  GLN A  70       3.989   1.755   2.927  1.00  0.00           C  
ATOM   1136  CD  GLN A  70       5.005   2.668   2.267  1.00  0.00           C  
ATOM   1137  NE2 GLN A  70       6.137   2.099   1.869  1.00  0.00           N  
ATOM   1138  OE1 GLN A  70       4.773   3.870   2.114  1.00  0.00           O  
ATOM   1139  H   GLN A  70       3.713   4.472   3.220  1.00  0.00           H  
ATOM   1140  HA  GLN A  70       1.025   3.407   3.697  1.00  0.00           H  
ATOM   1141 1HB  GLN A  70       1.907   1.375   2.724  1.00  0.00           H  
ATOM   1142 2HB  GLN A  70       2.496   2.728   1.768  1.00  0.00           H  
ATOM   1143 1HG  GLN A  70       4.212   1.709   3.992  1.00  0.00           H  
ATOM   1144 2HG  GLN A  70       4.080   0.763   2.484  1.00  0.00           H  
ATOM   1145 1HE2 GLN A  70       6.846   2.651   1.427  1.00  0.00           H  
ATOM   1146 2HE2 GLN A  70       6.284   1.121   2.011  1.00  0.00           H  
ATOM   1147  N   ALA A  71       3.111   3.086   6.070  1.00  0.00           N  
ATOM   1148  CA  ALA A  71       3.430   2.575   7.410  1.00  0.00           C  
ATOM   1149  C   ALA A  71       3.893   3.731   8.336  1.00  0.00           C  
ATOM   1150  O   ALA A  71       5.074   3.803   8.694  1.00  0.00           O  
ATOM   1151  CB  ALA A  71       4.496   1.493   7.323  1.00  0.00           C  
ATOM   1152  H   ALA A  71       3.563   3.948   5.797  1.00  0.00           H  
ATOM   1153  HA  ALA A  71       2.522   2.144   7.832  1.00  0.00           H  
ATOM   1154 1HB  ALA A  71       4.721   1.122   8.323  1.00  0.00           H  
ATOM   1155 2HB  ALA A  71       4.132   0.671   6.706  1.00  0.00           H  
ATOM   1156 3HB  ALA A  71       5.399   1.907   6.878  1.00  0.00           H  
ATOM   1157  N   PRO A  72       2.999   4.689   8.656  1.00  0.00           N  
ATOM   1158  CA  PRO A  72       3.340   5.898   9.409  1.00  0.00           C  
ATOM   1159  C   PRO A  72       3.727   5.602  10.866  1.00  0.00           C  
ATOM   1160  O   PRO A  72       3.252   4.638  11.471  1.00  0.00           O  
ATOM   1161  CB  PRO A  72       2.046   6.714   9.329  1.00  0.00           C  
ATOM   1162  CG  PRO A  72       0.984   5.694   9.098  1.00  0.00           C  
ATOM   1163  CD  PRO A  72       1.629   4.682   8.189  1.00  0.00           C  
ATOM   1164  HA  PRO A  72       4.169   6.417   8.905  1.00  0.00           H  
ATOM   1165 1HB  PRO A  72       1.900   7.280  10.262  1.00  0.00           H  
ATOM   1166 2HB  PRO A  72       2.115   7.451   8.516  1.00  0.00           H  
ATOM   1167 1HG  PRO A  72       0.661   5.259  10.055  1.00  0.00           H  
ATOM   1168 2HG  PRO A  72       0.097   6.165   8.647  1.00  0.00           H  
ATOM   1169 1HD  PRO A  72       1.148   3.703   8.331  1.00  0.00           H  
ATOM   1170 2HD  PRO A  72       1.535   5.013   7.144  1.00  0.00           H  
ATOM   1171  N   ALA A  73       4.586   6.450  11.444  1.00  0.00           N  
ATOM   1172  CA  ALA A  73       5.067   6.281  12.819  1.00  0.00           C  
ATOM   1173  C   ALA A  73       4.009   6.718  13.848  1.00  0.00           C  
ATOM   1174  O   ALA A  73       3.351   7.742  13.669  1.00  0.00           O  
ATOM   1175  CB  ALA A  73       6.357   7.061  13.023  1.00  0.00           C  
ATOM   1176  H   ALA A  73       4.852   7.287  10.936  1.00  0.00           H  
ATOM   1177  HA  ALA A  73       5.265   5.221  12.981  1.00  0.00           H  
ATOM   1178 1HB  ALA A  73       6.709   6.923  14.045  1.00  0.00           H  
ATOM   1179 2HB  ALA A  73       7.115   6.701  12.327  1.00  0.00           H  
ATOM   1180 3HB  ALA A  73       6.174   8.120  12.844  1.00  0.00           H  
ATOM   1181  N   THR A  74       3.851   5.962  14.940  1.00  0.00           N  
ATOM   1182  CA  THR A  74       2.922   6.326  16.028  1.00  0.00           C  
ATOM   1183  C   THR A  74       3.575   7.320  16.996  1.00  0.00           C  
ATOM   1184  O   THR A  74       4.691   7.096  17.465  1.00  0.00           O  
ATOM   1185  CB  THR A  74       2.455   5.081  16.805  1.00  0.00           C  
ATOM   1186  CG2 THR A  74       1.539   5.480  17.952  1.00  0.00           C  
ATOM   1187  OG1 THR A  74       1.750   4.200  15.921  1.00  0.00           O  
ATOM   1188  H   THR A  74       4.459   5.162  15.069  1.00  0.00           H  
ATOM   1189  HA  THR A  74       2.046   6.803  15.590  1.00  0.00           H  
ATOM   1190  HB  THR A  74       3.322   4.555  17.204  1.00  0.00           H  
ATOM   1191  HG1 THR A  74       2.382   3.691  15.406  1.00  0.00           H  
ATOM   1192 1HG2 THR A  74       1.220   4.588  18.490  1.00  0.00           H  
ATOM   1193 2HG2 THR A  74       2.076   6.141  18.633  1.00  0.00           H  
ATOM   1194 3HG2 THR A  74       0.666   5.998  17.558  1.00  0.00           H  
ATOM   1195  N   VAL A  75       2.848   8.388  17.338  1.00  0.00           N  
ATOM   1196  CA  VAL A  75       3.216   9.386  18.356  1.00  0.00           C  
ATOM   1197  C   VAL A  75       2.108   9.425  19.410  1.00  0.00           C  
ATOM   1198  O   VAL A  75       0.944   9.625  19.071  1.00  0.00           O  
ATOM   1199  CB  VAL A  75       3.397  10.781  17.730  1.00  0.00           C  
ATOM   1200  CG1 VAL A  75       3.741  11.805  18.801  1.00  0.00           C  
ATOM   1201  CG2 VAL A  75       4.479  10.733  16.663  1.00  0.00           C  
ATOM   1202  H   VAL A  75       1.942   8.502  16.893  1.00  0.00           H  
ATOM   1203  HA  VAL A  75       4.164   9.088  18.807  1.00  0.00           H  
ATOM   1204  HB  VAL A  75       2.454  11.092  17.279  1.00  0.00           H  
ATOM   1205 1HG1 VAL A  75       3.864  12.786  18.342  1.00  0.00           H  
ATOM   1206 2HG1 VAL A  75       2.934  11.849  19.536  1.00  0.00           H  
ATOM   1207 3HG1 VAL A  75       4.668  11.517  19.295  1.00  0.00           H  
ATOM   1208 1HG2 VAL A  75       4.601  11.723  16.223  1.00  0.00           H  
ATOM   1209 2HG2 VAL A  75       5.420  10.418  17.112  1.00  0.00           H  
ATOM   1210 3HG2 VAL A  75       4.193  10.025  15.886  1.00  0.00           H  
ATOM   1211  N   GLY A  76       2.439   9.225  20.683  1.00  0.00           N  
ATOM   1212  CA  GLY A  76       1.467   9.321  21.775  1.00  0.00           C  
ATOM   1213  C   GLY A  76       1.170  10.771  22.158  1.00  0.00           C  
ATOM   1214  O   GLY A  76       2.036  11.633  22.024  1.00  0.00           O  
ATOM   1215  H   GLY A  76       3.422   9.138  20.916  1.00  0.00           H  
ATOM   1216 1HA  GLY A  76       0.539   8.830  21.481  1.00  0.00           H  
ATOM   1217 2HA  GLY A  76       1.848   8.791  22.647  1.00  0.00           H  
ATOM   1218  N   LEU A  77      -0.037  11.041  22.658  1.00  0.00           N  
ATOM   1219  CA  LEU A  77      -0.500  12.371  23.066  1.00  0.00           C  
ATOM   1220  C   LEU A  77      -1.292  12.305  24.386  1.00  0.00           C  
ATOM   1221  O   LEU A  77      -2.128  11.422  24.571  1.00  0.00           O  
ATOM   1222  CB  LEU A  77      -1.373  12.986  21.964  1.00  0.00           C  
ATOM   1223  CG  LEU A  77      -2.047  14.319  22.316  1.00  0.00           C  
ATOM   1224  CD1 LEU A  77      -0.980  15.380  22.548  1.00  0.00           C  
ATOM   1225  CD2 LEU A  77      -2.986  14.725  21.191  1.00  0.00           C  
ATOM   1226  H   LEU A  77      -0.729  10.298  22.658  1.00  0.00           H  
ATOM   1227  HA  LEU A  77       0.371  13.007  23.221  1.00  0.00           H  
ATOM   1228 1HB  LEU A  77      -0.756  13.149  21.082  1.00  0.00           H  
ATOM   1229 2HB  LEU A  77      -2.158  12.276  21.706  1.00  0.00           H  
ATOM   1230  HG  LEU A  77      -2.614  14.207  23.240  1.00  0.00           H  
ATOM   1231 1HD1 LEU A  77      -1.459  16.329  22.799  1.00  0.00           H  
ATOM   1232 2HD1 LEU A  77      -0.334  15.074  23.371  1.00  0.00           H  
ATOM   1233 3HD1 LEU A  77      -0.385  15.503  21.645  1.00  0.00           H  
ATOM   1234 1HD2 LEU A  77      -3.466  15.672  21.440  1.00  0.00           H  
ATOM   1235 2HD2 LEU A  77      -2.419  14.837  20.266  1.00  0.00           H  
ATOM   1236 3HD2 LEU A  77      -3.748  13.956  21.057  1.00  0.00           H  
ATOM   1237  N   ALA A  78      -1.065  13.276  25.275  1.00  0.00           N  
ATOM   1238  CA  ALA A  78      -1.824  13.479  26.514  1.00  0.00           C  
ATOM   1239  C   ALA A  78      -2.086  14.976  26.773  1.00  0.00           C  
ATOM   1240  O   ALA A  78      -1.339  15.831  26.287  1.00  0.00           O  
ATOM   1241  CB  ALA A  78      -1.086  12.857  27.690  1.00  0.00           C  
ATOM   1242  H   ALA A  78      -0.330  13.945  25.070  1.00  0.00           H  
ATOM   1243  HA  ALA A  78      -2.791  12.988  26.403  1.00  0.00           H  
ATOM   1244 1HB  ALA A  78      -1.661  13.010  28.603  1.00  0.00           H  
ATOM   1245 2HB  ALA A  78      -0.958  11.788  27.517  1.00  0.00           H  
ATOM   1246 3HB  ALA A  78      -0.108  13.327  27.795  1.00  0.00           H  
ATOM   1247  N   PHE A  79      -3.131  15.291  27.542  1.00  0.00           N  
ATOM   1248  CA  PHE A  79      -3.572  16.658  27.850  1.00  0.00           C  
ATOM   1249  C   PHE A  79      -3.547  17.001  29.351  1.00  0.00           C  
ATOM   1250  O   PHE A  79      -3.598  16.129  30.223  1.00  0.00           O  
ATOM   1251  CB  PHE A  79      -4.989  16.871  27.312  1.00  0.00           C  
ATOM   1252  CG  PHE A  79      -5.127  16.596  25.842  1.00  0.00           C  
ATOM   1253  CD1 PHE A  79      -5.932  15.562  25.388  1.00  0.00           C  
ATOM   1254  CD2 PHE A  79      -4.451  17.368  24.910  1.00  0.00           C  
ATOM   1255  CE1 PHE A  79      -6.061  15.307  24.036  1.00  0.00           C  
ATOM   1256  CE2 PHE A  79      -4.577  17.116  23.558  1.00  0.00           C  
ATOM   1257  CZ  PHE A  79      -5.384  16.085  23.121  1.00  0.00           C  
ATOM   1258  H   PHE A  79      -3.698  14.528  27.906  1.00  0.00           H  
ATOM   1259  HA  PHE A  79      -2.896  17.359  27.360  1.00  0.00           H  
ATOM   1260 1HB  PHE A  79      -5.682  16.223  27.846  1.00  0.00           H  
ATOM   1261 2HB  PHE A  79      -5.295  17.901  27.495  1.00  0.00           H  
ATOM   1262  HD1 PHE A  79      -6.469  14.948  26.112  1.00  0.00           H  
ATOM   1263  HD2 PHE A  79      -3.814  18.183  25.254  1.00  0.00           H  
ATOM   1264  HE1 PHE A  79      -6.698  14.492  23.693  1.00  0.00           H  
ATOM   1265  HE2 PHE A  79      -4.042  17.732  22.835  1.00  0.00           H  
ATOM   1266  HZ  PHE A  79      -5.483  15.884  22.055  1.00  0.00           H  
ATOM   1267  N   ARG A  80      -3.499  18.307  29.653  1.00  0.00           N  
ATOM   1268  CA  ARG A  80      -3.595  18.860  31.017  1.00  0.00           C  
ATOM   1269  C   ARG A  80      -5.049  18.994  31.486  1.00  0.00           C  
ATOM   1270  O   ARG A  80      -5.847  19.689  30.858  1.00  0.00           O  
ATOM   1271  CB  ARG A  80      -2.925  20.223  31.087  1.00  0.00           C  
ATOM   1272  CG  ARG A  80      -2.670  20.740  32.495  1.00  0.00           C  
ATOM   1273  CD  ARG A  80      -1.808  21.949  32.488  1.00  0.00           C  
ATOM   1274  NE  ARG A  80      -2.523  23.123  32.011  1.00  0.00           N  
ATOM   1275  CZ  ARG A  80      -1.942  24.296  31.695  1.00  0.00           C  
ATOM   1276  NH1 ARG A  80      -0.640  24.439  31.813  1.00  0.00           N1+
ATOM   1277  NH2 ARG A  80      -2.681  25.306  31.269  1.00  0.00           N  
ATOM   1278  H   ARG A  80      -3.405  18.958  28.876  1.00  0.00           H  
ATOM   1279  HA  ARG A  80      -3.082  18.183  31.701  1.00  0.00           H  
ATOM   1280 1HB  ARG A  80      -1.965  20.184  30.573  1.00  0.00           H  
ATOM   1281 2HB  ARG A  80      -3.542  20.959  30.572  1.00  0.00           H  
ATOM   1282 1HG  ARG A  80      -3.621  20.998  32.964  1.00  0.00           H  
ATOM   1283 2HG  ARG A  80      -2.173  19.968  33.082  1.00  0.00           H  
ATOM   1284 1HD  ARG A  80      -1.458  22.152  33.500  1.00  0.00           H  
ATOM   1285 2HD  ARG A  80      -0.951  21.782  31.836  1.00  0.00           H  
ATOM   1286  HE  ARG A  80      -3.525  23.052  31.907  1.00  0.00           H  
ATOM   1287 1HH1 ARG A  80      -0.074  23.666  32.141  1.00  0.00           H  
ATOM   1288 2HH1 ARG A  80      -0.204  25.318  31.578  1.00  0.00           H  
ATOM   1289 1HH2 ARG A  80      -3.681  25.197  31.179  1.00  0.00           H  
ATOM   1290 2HH2 ARG A  80      -2.245  26.186  31.034  1.00  0.00           H  
ATOM   1291  N   ALA A  81      -5.382  18.392  32.625  1.00  0.00           N  
ATOM   1292  CA  ALA A  81      -6.660  18.533  33.329  1.00  0.00           C  
ATOM   1293  C   ALA A  81      -6.669  19.808  34.209  1.00  0.00           C  
ATOM   1294  O   ALA A  81      -6.841  19.743  35.428  1.00  0.00           O  
ATOM   1295  CB  ALA A  81      -6.934  17.297  34.173  1.00  0.00           C  
ATOM   1296  H   ALA A  81      -4.662  17.867  33.110  1.00  0.00           H  
ATOM   1297  HA  ALA A  81      -7.448  18.636  32.583  1.00  0.00           H  
ATOM   1298 1HB  ALA A  81      -7.889  17.412  34.686  1.00  0.00           H  
ATOM   1299 2HB  ALA A  81      -6.973  16.418  33.528  1.00  0.00           H  
ATOM   1300 3HB  ALA A  81      -6.140  17.174  34.907  1.00  0.00           H  
ATOM   1301  N   ASP A  82      -6.427  20.966  33.578  1.00  0.00           N  
ATOM   1302  CA  ASP A  82      -6.172  22.290  34.176  1.00  0.00           C  
ATOM   1303  C   ASP A  82      -4.938  22.347  35.107  1.00  0.00           C  
ATOM   1304  O   ASP A  82      -3.919  22.945  34.753  1.00  0.00           O  
ATOM   1305  CB  ASP A  82      -7.406  22.743  34.960  1.00  0.00           C  
ATOM   1306  CG  ASP A  82      -8.585  23.090  34.060  1.00  0.00           C  
ATOM   1307  OD1 ASP A  82      -8.381  23.240  32.878  1.00  0.00           O  
ATOM   1308  OD2 ASP A  82      -9.678  23.201  34.561  1.00  0.00           O1-
ATOM   1309  H   ASP A  82      -6.365  20.917  32.568  1.00  0.00           H  
ATOM   1310  HA  ASP A  82      -5.978  23.001  33.373  1.00  0.00           H  
ATOM   1311 1HB  ASP A  82      -7.713  21.952  35.646  1.00  0.00           H  
ATOM   1312 2HB  ASP A  82      -7.156  23.618  35.559  1.00  0.00           H  
ATOM   1313  N   ASP A  83      -4.996  21.704  36.274  1.00  0.00           N  
ATOM   1314  CA  ASP A  83      -3.942  21.732  37.298  1.00  0.00           C  
ATOM   1315  C   ASP A  83      -2.731  20.832  36.963  1.00  0.00           C  
ATOM   1316  O   ASP A  83      -1.581  21.215  37.194  1.00  0.00           O  
ATOM   1317  CB  ASP A  83      -4.524  21.314  38.650  1.00  0.00           C  
ATOM   1318  CG  ASP A  83      -5.514  22.326  39.208  1.00  0.00           C  
ATOM   1319  OD1 ASP A  83      -5.546  23.430  38.716  1.00  0.00           O  
ATOM   1320  OD2 ASP A  83      -6.229  21.990  40.121  1.00  0.00           O1-
ATOM   1321  H   ASP A  83      -5.831  21.161  36.461  1.00  0.00           H  
ATOM   1322  HA  ASP A  83      -3.562  22.752  37.375  1.00  0.00           H  
ATOM   1323 1HB  ASP A  83      -5.028  20.352  38.547  1.00  0.00           H  
ATOM   1324 2HB  ASP A  83      -3.716  21.183  39.369  1.00  0.00           H  
ATOM   1325  N   THR A  84      -2.978  19.638  36.406  1.00  0.00           N  
ATOM   1326  CA  THR A  84      -1.975  18.570  36.203  1.00  0.00           C  
ATOM   1327  C   THR A  84      -2.219  17.770  34.920  1.00  0.00           C  
ATOM   1328  O   THR A  84      -3.357  17.632  34.472  1.00  0.00           O  
ATOM   1329  CB  THR A  84      -1.951  17.602  37.401  1.00  0.00           C  
ATOM   1330  CG2 THR A  84      -3.267  16.846  37.502  1.00  0.00           C  
ATOM   1331  OG1 THR A  84      -0.877  16.667  37.242  1.00  0.00           O  
ATOM   1332  H   THR A  84      -3.946  19.401  36.222  1.00  0.00           H  
ATOM   1333  HA  THR A  84      -0.991  19.031  36.113  1.00  0.00           H  
ATOM   1334  HB  THR A  84      -1.792  18.166  38.321  1.00  0.00           H  
ATOM   1335  HG1 THR A  84      -1.144  15.972  36.636  1.00  0.00           H  
ATOM   1336 1HG2 THR A  84      -3.233  16.168  38.354  1.00  0.00           H  
ATOM   1337 2HG2 THR A  84      -4.084  17.553  37.634  1.00  0.00           H  
ATOM   1338 3HG2 THR A  84      -3.426  16.273  36.590  1.00  0.00           H  
ATOM   1339  N   PHE A  85      -1.163  17.203  34.332  1.00  0.00           N  
ATOM   1340  CA  PHE A  85      -1.278  16.268  33.206  1.00  0.00           C  
ATOM   1341  C   PHE A  85      -1.826  14.895  33.624  1.00  0.00           C  
ATOM   1342  O   PHE A  85      -1.492  14.365  34.686  1.00  0.00           O  
ATOM   1343  CB  PHE A  85       0.085  16.084  32.537  1.00  0.00           C  
ATOM   1344  CG  PHE A  85       0.572  17.305  31.807  1.00  0.00           C  
ATOM   1345  CD1 PHE A  85       1.526  18.134  32.375  1.00  0.00           C  
ATOM   1346  CD2 PHE A  85       0.074  17.624  30.554  1.00  0.00           C  
ATOM   1347  CE1 PHE A  85       1.975  19.257  31.703  1.00  0.00           C  
ATOM   1348  CE2 PHE A  85       0.521  18.745  29.880  1.00  0.00           C  
ATOM   1349  CZ  PHE A  85       1.473  19.563  30.457  1.00  0.00           C  
ATOM   1350  H   PHE A  85      -0.247  17.339  34.736  1.00  0.00           H  
ATOM   1351  HA  PHE A  85      -1.974  16.686  32.478  1.00  0.00           H  
ATOM   1352 1HB  PHE A  85       0.827  15.821  33.291  1.00  0.00           H  
ATOM   1353 2HB  PHE A  85       0.034  15.260  31.826  1.00  0.00           H  
ATOM   1354  HD1 PHE A  85       1.924  17.893  33.360  1.00  0.00           H  
ATOM   1355  HD2 PHE A  85      -0.678  16.979  30.098  1.00  0.00           H  
ATOM   1356  HE1 PHE A  85       2.726  19.902  32.162  1.00  0.00           H  
ATOM   1357  HE2 PHE A  85       0.123  18.985  28.895  1.00  0.00           H  
ATOM   1358  HZ  PHE A  85       1.823  20.448  29.929  1.00  0.00           H  
ATOM   1359  N   GLU A  86      -2.656  14.311  32.756  1.00  0.00           N  
ATOM   1360  CA  GLU A  86      -3.094  12.912  32.853  1.00  0.00           C  
ATOM   1361  C   GLU A  86      -1.939  11.926  32.562  1.00  0.00           C  
ATOM   1362  O   GLU A  86      -0.968  12.264  31.874  1.00  0.00           O  
ATOM   1363  CB  GLU A  86      -4.252  12.657  31.886  1.00  0.00           C  
ATOM   1364  CG  GLU A  86      -3.865  12.699  30.415  1.00  0.00           C  
ATOM   1365  CD  GLU A  86      -5.046  12.574  29.495  1.00  0.00           C  
ATOM   1366  OE1 GLU A  86      -6.009  11.955  29.877  1.00  0.00           O  
ATOM   1367  OE2 GLU A  86      -4.985  13.099  28.406  1.00  0.00           O1-
ATOM   1368  H   GLU A  86      -2.895  14.811  31.907  1.00  0.00           H  
ATOM   1369  HA  GLU A  86      -3.439  12.728  33.871  1.00  0.00           H  
ATOM   1370 1HB  GLU A  86      -4.688  11.679  32.089  1.00  0.00           H  
ATOM   1371 2HB  GLU A  86      -5.032  13.401  32.048  1.00  0.00           H  
ATOM   1372 1HG  GLU A  86      -3.358  13.643  30.211  1.00  0.00           H  
ATOM   1373 2HG  GLU A  86      -3.163  11.891  30.212  1.00  0.00           H  
ATOM   1374  N   ALA A  87      -2.057  10.683  33.040  1.00  0.00           N  
ATOM   1375  CA  ALA A  87      -1.208   9.583  32.578  1.00  0.00           C  
ATOM   1376  C   ALA A  87      -1.536   9.224  31.112  1.00  0.00           C  
ATOM   1377  O   ALA A  87      -2.708   9.214  30.721  1.00  0.00           O  
ATOM   1378  CB  ALA A  87      -1.377   8.368  33.479  1.00  0.00           C  
ATOM   1379  H   ALA A  87      -2.860  10.448  33.607  1.00  0.00           H  
ATOM   1380  HA  ALA A  87      -0.170   9.914  32.622  1.00  0.00           H  
ATOM   1381 1HB  ALA A  87      -0.740   7.559  33.124  1.00  0.00           H  
ATOM   1382 2HB  ALA A  87      -1.096   8.631  34.500  1.00  0.00           H  
ATOM   1383 3HB  ALA A  87      -2.417   8.046  33.462  1.00  0.00           H  
ATOM   1384  N   LEU A  88      -0.516   8.911  30.301  1.00  0.00           N  
ATOM   1385  CA  LEU A  88      -0.697   8.569  28.883  1.00  0.00           C  
ATOM   1386  C   LEU A  88      -1.615   7.343  28.719  1.00  0.00           C  
ATOM   1387  O   LEU A  88      -1.409   6.309  29.362  1.00  0.00           O  
ATOM   1388  CB  LEU A  88       0.663   8.291  28.229  1.00  0.00           C  
ATOM   1389  CG  LEU A  88       0.632   8.014  26.720  1.00  0.00           C  
ATOM   1390  CD1 LEU A  88       0.144   9.256  25.986  1.00  0.00           C  
ATOM   1391  CD2 LEU A  88       2.021   7.610  26.250  1.00  0.00           C  
ATOM   1392  H   LEU A  88       0.423   8.915  30.676  1.00  0.00           H  
ATOM   1393  HA  LEU A  88      -1.162   9.415  28.380  1.00  0.00           H  
ATOM   1394 1HB  LEU A  88       1.310   9.151  28.394  1.00  0.00           H  
ATOM   1395 2HB  LEU A  88       1.112   7.426  28.716  1.00  0.00           H  
ATOM   1396  HG  LEU A  88      -0.071   7.207  26.513  1.00  0.00           H  
ATOM   1397 1HD1 LEU A  88       0.122   9.060  24.915  1.00  0.00           H  
ATOM   1398 2HD1 LEU A  88      -0.859   9.511  26.329  1.00  0.00           H  
ATOM   1399 3HD1 LEU A  88       0.820  10.088  26.189  1.00  0.00           H  
ATOM   1400 1HD2 LEU A  88       1.998   7.413  25.178  1.00  0.00           H  
ATOM   1401 2HD2 LEU A  88       2.723   8.417  26.455  1.00  0.00           H  
ATOM   1402 3HD2 LEU A  88       2.337   6.711  26.777  1.00  0.00           H  
ATOM   1403  N   CYS A  89      -2.611   7.452  27.833  1.00  0.00           N  
ATOM   1404  CA  CYS A  89      -3.601   6.408  27.572  1.00  0.00           C  
ATOM   1405  C   CYS A  89      -3.954   6.361  26.078  1.00  0.00           C  
ATOM   1406  O   CYS A  89      -4.337   7.375  25.489  1.00  0.00           O  
ATOM   1407  CB  CYS A  89      -4.870   6.650  28.390  1.00  0.00           C  
ATOM   1408  SG  CYS A  89      -6.156   5.403  28.146  1.00  0.00           S  
ATOM   1409  H   CYS A  89      -2.725   8.328  27.341  1.00  0.00           H  
ATOM   1410  HA  CYS A  89      -3.178   5.448  27.867  1.00  0.00           H  
ATOM   1411 1HB  CYS A  89      -4.620   6.675  29.452  1.00  0.00           H  
ATOM   1412 2HB  CYS A  89      -5.289   7.622  28.132  1.00  0.00           H  
ATOM   1413  HG  CYS A  89      -5.429   4.370  28.559  1.00  0.00           H  
ATOM   1414  N   ILE A  90      -3.814   5.185  25.460  1.00  0.00           N  
ATOM   1415  CA  ILE A  90      -4.090   4.931  24.038  1.00  0.00           C  
ATOM   1416  C   ILE A  90      -4.669   3.516  23.896  1.00  0.00           C  
ATOM   1417  O   ILE A  90      -4.095   2.553  24.411  1.00  0.00           O  
ATOM   1418  CB  ILE A  90      -2.819   5.074  23.180  1.00  0.00           C  
ATOM   1419  CG1 ILE A  90      -2.191   6.455  23.381  1.00  0.00           C  
ATOM   1420  CG2 ILE A  90      -3.142   4.842  21.712  1.00  0.00           C  
ATOM   1421  CD1 ILE A  90      -0.851   6.621  22.704  1.00  0.00           C  
ATOM   1422  H   ILE A  90      -3.509   4.392  26.011  1.00  0.00           H  
ATOM   1423  HA  ILE A  90      -4.817   5.665  23.692  1.00  0.00           H  
ATOM   1424  HB  ILE A  90      -2.080   4.341  23.501  1.00  0.00           H  
ATOM   1425 1HG1 ILE A  90      -2.865   7.221  22.999  1.00  0.00           H  
ATOM   1426 2HG1 ILE A  90      -2.057   6.642  24.448  1.00  0.00           H  
ATOM   1427 1HG2 ILE A  90      -2.234   4.948  21.119  1.00  0.00           H  
ATOM   1428 2HG2 ILE A  90      -3.545   3.838  21.582  1.00  0.00           H  
ATOM   1429 3HG2 ILE A  90      -3.877   5.575  21.380  1.00  0.00           H  
ATOM   1430 1HD1 ILE A  90      -0.468   7.624  22.894  1.00  0.00           H  
ATOM   1431 2HD1 ILE A  90      -0.149   5.885  23.099  1.00  0.00           H  
ATOM   1432 3HD1 ILE A  90      -0.965   6.474  21.631  1.00  0.00           H  
ATOM   1433  N   GLU A  91      -5.794   3.373  23.195  1.00  0.00           N  
ATOM   1434  CA  GLU A  91      -6.401   2.073  22.888  1.00  0.00           C  
ATOM   1435  C   GLU A  91      -5.831   1.480  21.585  1.00  0.00           C  
ATOM   1436  O   GLU A  91      -5.682   2.211  20.595  1.00  0.00           O  
ATOM   1437  CB  GLU A  91      -7.920   2.211  22.778  1.00  0.00           C  
ATOM   1438  CG  GLU A  91      -8.604   2.684  24.054  1.00  0.00           C  
ATOM   1439  CD  GLU A  91      -8.580   1.653  25.147  1.00  0.00           C  
ATOM   1440  OE1 GLU A  91      -8.967   0.538  24.894  1.00  0.00           O  
ATOM   1441  OE2 GLU A  91      -8.175   1.981  26.237  1.00  0.00           O1-
ATOM   1442  H   GLU A  91      -6.211   4.195  22.767  1.00  0.00           H  
ATOM   1443  HA  GLU A  91      -6.169   1.384  23.701  1.00  0.00           H  
ATOM   1444 1HB  GLU A  91      -8.165   2.918  21.987  1.00  0.00           H  
ATOM   1445 2HB  GLU A  91      -8.354   1.250  22.504  1.00  0.00           H  
ATOM   1446 1HG  GLU A  91      -8.101   3.585  24.409  1.00  0.00           H  
ATOM   1447 2HG  GLU A  91      -9.637   2.943  23.828  1.00  0.00           H  
ATOM   1448  N   PRO A  92      -5.543   0.168  21.518  1.00  0.00           N  
ATOM   1449  CA  PRO A  92      -5.233  -0.501  20.258  1.00  0.00           C  
ATOM   1450  C   PRO A  92      -6.472  -0.578  19.346  1.00  0.00           C  
ATOM   1451  O   PRO A  92      -7.618  -0.527  19.809  1.00  0.00           O  
ATOM   1452  CB  PRO A  92      -4.775  -1.890  20.716  1.00  0.00           C  
ATOM   1453  CG  PRO A  92      -5.545  -2.134  21.969  1.00  0.00           C  
ATOM   1454  CD  PRO A  92      -5.596  -0.790  22.646  1.00  0.00           C  
ATOM   1455  HA  PRO A  92      -4.417   0.038  19.754  1.00  0.00           H  
ATOM   1456 1HB  PRO A  92      -4.987  -2.633  19.932  1.00  0.00           H  
ATOM   1457 2HB  PRO A  92      -3.687  -1.893  20.876  1.00  0.00           H  
ATOM   1458 1HG  PRO A  92      -6.545  -2.525  21.729  1.00  0.00           H  
ATOM   1459 2HG  PRO A  92      -5.043  -2.897  22.580  1.00  0.00           H  
ATOM   1460 1HD  PRO A  92      -6.538  -0.695  23.203  1.00  0.00           H  
ATOM   1461 2HD  PRO A  92      -4.732  -0.686  23.320  1.00  0.00           H  
ATOM   1462  N   PHE A  93      -6.245  -0.744  18.041  1.00  0.00           N  
ATOM   1463  CA  PHE A  93      -7.305  -1.105  17.094  1.00  0.00           C  
ATOM   1464  C   PHE A  93      -7.875  -2.505  17.409  1.00  0.00           C  
ATOM   1465  O   PHE A  93      -7.221  -3.328  18.062  1.00  0.00           O  
ATOM   1466  CB  PHE A  93      -6.771  -1.070  15.661  1.00  0.00           C  
ATOM   1467  CG  PHE A  93      -5.466  -1.791  15.483  1.00  0.00           C  
ATOM   1468  CD1 PHE A  93      -5.435  -3.166  15.297  1.00  0.00           C  
ATOM   1469  CD2 PHE A  93      -4.264  -1.098  15.503  1.00  0.00           C  
ATOM   1470  CE1 PHE A  93      -4.235  -3.830  15.132  1.00  0.00           C  
ATOM   1471  CE2 PHE A  93      -3.064  -1.760  15.337  1.00  0.00           C  
ATOM   1472  CZ  PHE A  93      -3.049  -3.127  15.153  1.00  0.00           C  
ATOM   1473  H   PHE A  93      -5.289  -0.766  17.711  1.00  0.00           H  
ATOM   1474  HA  PHE A  93      -8.112  -0.378  17.185  1.00  0.00           H  
ATOM   1475 1HB  PHE A  93      -7.502  -1.520  14.990  1.00  0.00           H  
ATOM   1476 2HB  PHE A  93      -6.634  -0.036  15.349  1.00  0.00           H  
ATOM   1477  HD1 PHE A  93      -6.373  -3.722  15.278  1.00  0.00           H  
ATOM   1478  HD2 PHE A  93      -4.276  -0.018  15.649  1.00  0.00           H  
ATOM   1479  HE1 PHE A  93      -4.225  -4.911  14.987  1.00  0.00           H  
ATOM   1480  HE2 PHE A  93      -2.127  -1.203  15.355  1.00  0.00           H  
ATOM   1481  HZ  PHE A  93      -2.102  -3.651  15.024  1.00  0.00           H  
ATOM   1482  N   SER A  94      -9.097  -2.783  16.947  1.00  0.00           N  
ATOM   1483  CA  SER A  94      -9.776  -4.075  17.131  1.00  0.00           C  
ATOM   1484  C   SER A  94      -8.987  -5.263  16.554  1.00  0.00           C  
ATOM   1485  O   SER A  94      -8.197  -5.125  15.618  1.00  0.00           O  
ATOM   1486  CB  SER A  94     -11.148  -4.023  16.487  1.00  0.00           C  
ATOM   1487  OG  SER A  94     -11.046  -3.875  15.098  1.00  0.00           O  
ATOM   1488  H   SER A  94      -9.578  -2.084  16.390  1.00  0.00           H  
ATOM   1489  HA  SER A  94      -9.889  -4.258  18.200  1.00  0.00           H  
ATOM   1490 1HB  SER A  94     -11.693  -4.936  16.720  1.00  0.00           H  
ATOM   1491 2HB  SER A  94     -11.713  -3.189  16.904  1.00  0.00           H  
ATOM   1492  HG  SER A  94     -11.895  -3.539  14.804  1.00  0.00           H  
ATOM   1493  N   SER A  95      -9.207  -6.456  17.116  1.00  0.00           N  
ATOM   1494  CA  SER A  95      -8.640  -7.703  16.586  1.00  0.00           C  
ATOM   1495  C   SER A  95      -9.374  -8.138  15.301  1.00  0.00           C  
ATOM   1496  O   SER A  95     -10.611  -8.188  15.312  1.00  0.00           O  
ATOM   1497  CB  SER A  95      -8.726  -8.801  17.629  1.00  0.00           C  
ATOM   1498  OG  SER A  95      -8.285 -10.025  17.107  1.00  0.00           O  
ATOM   1499  H   SER A  95      -9.831  -6.522  17.909  1.00  0.00           H  
ATOM   1500  HA  SER A  95      -7.591  -7.530  16.342  1.00  0.00           H  
ATOM   1501 1HB  SER A  95      -8.118  -8.530  18.492  1.00  0.00           H  
ATOM   1502 2HB  SER A  95      -9.755  -8.897  17.971  1.00  0.00           H  
ATOM   1503  HG  SER A  95      -8.638 -10.074  16.215  1.00  0.00           H  
ATOM   1504  N   PRO A  96      -8.665  -8.502  14.213  1.00  0.00           N  
ATOM   1505  CA  PRO A  96      -9.286  -9.126  13.045  1.00  0.00           C  
ATOM   1506  C   PRO A  96      -9.796 -10.551  13.357  1.00  0.00           C  
ATOM   1507  O   PRO A  96      -9.340 -11.174  14.328  1.00  0.00           O  
ATOM   1508  CB  PRO A  96      -8.140  -9.144  12.028  1.00  0.00           C  
ATOM   1509  CG  PRO A  96      -6.910  -9.258  12.863  1.00  0.00           C  
ATOM   1510  CD  PRO A  96      -7.197  -8.402  14.068  1.00  0.00           C  
ATOM   1511  HA  PRO A  96     -10.116  -8.495  12.695  1.00  0.00           H  
ATOM   1512 1HB  PRO A  96      -8.265  -9.990  11.335  1.00  0.00           H  
ATOM   1513 2HB  PRO A  96      -8.160  -8.227  11.421  1.00  0.00           H  
ATOM   1514 1HG  PRO A  96      -6.725 -10.310  13.126  1.00  0.00           H  
ATOM   1515 2HG  PRO A  96      -6.033  -8.911  12.298  1.00  0.00           H  
ATOM   1516 1HD  PRO A  96      -6.678  -8.815  14.945  1.00  0.00           H  
ATOM   1517 2HD  PRO A  96      -6.868  -7.370  13.874  1.00  0.00           H  
ATOM   1518  N   PRO A  97     -10.725 -11.096  12.549  1.00  0.00           N  
ATOM   1519  CA  PRO A  97     -11.222 -12.464  12.703  1.00  0.00           C  
ATOM   1520  C   PRO A  97     -10.134 -13.520  12.434  1.00  0.00           C  
ATOM   1521  O   PRO A  97      -9.148 -13.275  11.730  1.00  0.00           O  
ATOM   1522  CB  PRO A  97     -12.341 -12.529  11.659  1.00  0.00           C  
ATOM   1523  CG  PRO A  97     -11.946 -11.518  10.637  1.00  0.00           C  
ATOM   1524  CD  PRO A  97     -11.347 -10.391  11.436  1.00  0.00           C  
ATOM   1525  HA  PRO A  97     -11.620 -12.591  13.721  1.00  0.00           H  
ATOM   1526 1HB  PRO A  97     -12.412 -13.547  11.247  1.00  0.00           H  
ATOM   1527 2HB  PRO A  97     -13.309 -12.305  12.130  1.00  0.00           H  
ATOM   1528 1HG  PRO A  97     -11.232 -11.957   9.924  1.00  0.00           H  
ATOM   1529 2HG  PRO A  97     -12.824 -11.205  10.054  1.00  0.00           H  
ATOM   1530 1HD  PRO A  97     -10.607  -9.859  10.822  1.00  0.00           H  
ATOM   1531 2HD  PRO A  97     -12.145  -9.708  11.761  1.00  0.00           H  
ATOM   1532  N   GLU A  98     -10.339 -14.730  12.961  1.00  0.00           N  
ATOM   1533  CA  GLU A  98      -9.548 -15.912  12.594  1.00  0.00           C  
ATOM   1534  C   GLU A  98      -9.722 -16.246  11.097  1.00  0.00           C  
ATOM   1535  O   GLU A  98     -10.818 -16.099  10.543  1.00  0.00           O  
ATOM   1536  CB  GLU A  98      -9.954 -17.112  13.451  1.00  0.00           C  
ATOM   1537  CG  GLU A  98      -9.589 -16.986  14.923  1.00  0.00           C  
ATOM   1538  CD  GLU A  98      -9.963 -18.201  15.725  1.00  0.00           C  
ATOM   1539  OE1 GLU A  98     -10.547 -19.100  15.169  1.00  0.00           O  
ATOM   1540  OE2 GLU A  98      -9.663 -18.232  16.896  1.00  0.00           O1-
ATOM   1541  H   GLU A  98     -11.164 -14.873  13.528  1.00  0.00           H  
ATOM   1542  HA  GLU A  98      -8.495 -15.693  12.777  1.00  0.00           H  
ATOM   1543 1HB  GLU A  98     -11.033 -17.259  13.386  1.00  0.00           H  
ATOM   1544 2HB  GLU A  98      -9.478 -18.014  13.065  1.00  0.00           H  
ATOM   1545 1HG  GLU A  98      -8.515 -16.825  15.008  1.00  0.00           H  
ATOM   1546 2HG  GLU A  98     -10.094 -16.115  15.339  1.00  0.00           H  
ATOM   1547  N   LEU A  99      -8.645 -16.689  10.430  1.00  0.00           N  
ATOM   1548  CA  LEU A  99      -8.654 -16.963   8.988  1.00  0.00           C  
ATOM   1549  C   LEU A  99      -9.695 -18.042   8.599  1.00  0.00           C  
ATOM   1550  O   LEU A  99      -9.781 -19.075   9.275  1.00  0.00           O  
ATOM   1551  CB  LEU A  99      -7.258 -17.410   8.539  1.00  0.00           C  
ATOM   1552  CG  LEU A  99      -6.182 -16.316   8.522  1.00  0.00           C  
ATOM   1553  CD1 LEU A  99      -4.830 -16.936   8.195  1.00  0.00           C  
ATOM   1554  CD2 LEU A  99      -6.556 -15.252   7.501  1.00  0.00           C  
ATOM   1555  H   LEU A  99      -7.781 -16.821  10.935  1.00  0.00           H  
ATOM   1556  HA  LEU A  99      -8.920 -16.046   8.463  1.00  0.00           H  
ATOM   1557 1HB  LEU A  99      -6.914 -18.201   9.204  1.00  0.00           H  
ATOM   1558 2HB  LEU A  99      -7.330 -17.818   7.530  1.00  0.00           H  
ATOM   1559  HG  LEU A  99      -6.111 -15.862   9.510  1.00  0.00           H  
ATOM   1560 1HD1 LEU A  99      -4.067 -16.158   8.184  1.00  0.00           H  
ATOM   1561 2HD1 LEU A  99      -4.579 -17.680   8.952  1.00  0.00           H  
ATOM   1562 3HD1 LEU A  99      -4.877 -17.414   7.217  1.00  0.00           H  
ATOM   1563 1HD2 LEU A  99      -5.792 -14.474   7.490  1.00  0.00           H  
ATOM   1564 2HD2 LEU A  99      -6.628 -15.704   6.512  1.00  0.00           H  
ATOM   1565 3HD2 LEU A  99      -7.518 -14.812   7.769  1.00  0.00           H  
ATOM   1566  N   PRO A 100     -10.435 -17.857   7.484  1.00  0.00           N  
ATOM   1567  CA  PRO A 100     -11.193 -18.925   6.834  1.00  0.00           C  
ATOM   1568  C   PRO A 100     -10.317 -20.141   6.496  1.00  0.00           C  
ATOM   1569  O   PRO A 100      -9.123 -20.008   6.227  1.00  0.00           O  
ATOM   1570  CB  PRO A 100     -11.715 -18.239   5.568  1.00  0.00           C  
ATOM   1571  CG  PRO A 100     -11.693 -16.787   5.903  1.00  0.00           C  
ATOM   1572  CD  PRO A 100     -10.464 -16.619   6.756  1.00  0.00           C  
ATOM   1573  HA  PRO A 100     -12.020 -19.232   7.491  1.00  0.00           H  
ATOM   1574 1HB  PRO A 100     -11.073 -18.490   4.711  1.00  0.00           H  
ATOM   1575 2HB  PRO A 100     -12.725 -18.607   5.331  1.00  0.00           H  
ATOM   1576 1HG  PRO A 100     -11.655 -16.186   4.982  1.00  0.00           H  
ATOM   1577 2HG  PRO A 100     -12.617 -16.503   6.429  1.00  0.00           H  
ATOM   1578 1HD  PRO A 100      -9.585 -16.483   6.111  1.00  0.00           H  
ATOM   1579 2HD  PRO A 100     -10.596 -15.752   7.421  1.00  0.00           H  
ATOM   1580  N   ASP A 101     -10.923 -21.328   6.436  1.00  0.00           N  
ATOM   1581  CA  ASP A 101     -10.219 -22.599   6.179  1.00  0.00           C  
ATOM   1582  C   ASP A 101      -9.485 -22.636   4.817  1.00  0.00           C  
ATOM   1583  O   ASP A 101      -8.529 -23.391   4.633  1.00  0.00           O  
ATOM   1584  CB  ASP A 101     -11.211 -23.762   6.249  1.00  0.00           C  
ATOM   1585  CG  ASP A 101     -12.399 -23.586   5.314  1.00  0.00           C  
ATOM   1586  OD1 ASP A 101     -12.760 -22.463   5.048  1.00  0.00           O  
ATOM   1587  OD2 ASP A 101     -12.935 -24.575   4.872  1.00  0.00           O1-
ATOM   1588  H   ASP A 101     -11.907 -21.375   6.670  1.00  0.00           H  
ATOM   1589  HA  ASP A 101      -9.458 -22.734   6.948  1.00  0.00           H  
ATOM   1590 1HB  ASP A 101     -10.701 -24.691   5.993  1.00  0.00           H  
ATOM   1591 2HB  ASP A 101     -11.583 -23.863   7.269  1.00  0.00           H  
ATOM   1592  N   VAL A 102      -9.927 -21.807   3.858  1.00  0.00           N  
ATOM   1593  CA  VAL A 102      -9.350 -21.694   2.504  1.00  0.00           C  
ATOM   1594  C   VAL A 102      -8.209 -20.667   2.370  1.00  0.00           C  
ATOM   1595  O   VAL A 102      -7.551 -20.644   1.324  1.00  0.00           O  
ATOM   1596  CB  VAL A 102     -10.462 -21.318   1.507  1.00  0.00           C  
ATOM   1597  CG1 VAL A 102     -11.563 -22.368   1.516  1.00  0.00           C  
ATOM   1598  CG2 VAL A 102     -11.023 -19.945   1.850  1.00  0.00           C  
ATOM   1599  H   VAL A 102     -10.719 -21.225   4.087  1.00  0.00           H  
ATOM   1600  HA  VAL A 102      -8.930 -22.661   2.224  1.00  0.00           H  
ATOM   1601  HB  VAL A 102     -10.045 -21.299   0.501  1.00  0.00           H  
ATOM   1602 1HG1 VAL A 102     -12.341 -22.086   0.806  1.00  0.00           H  
ATOM   1603 2HG1 VAL A 102     -11.147 -23.334   1.232  1.00  0.00           H  
ATOM   1604 3HG1 VAL A 102     -11.993 -22.435   2.515  1.00  0.00           H  
ATOM   1605 1HG2 VAL A 102     -11.808 -19.686   1.141  1.00  0.00           H  
ATOM   1606 2HG2 VAL A 102     -11.435 -19.963   2.859  1.00  0.00           H  
ATOM   1607 3HG2 VAL A 102     -10.227 -19.203   1.797  1.00  0.00           H  
ATOM   1608  N   MET A 103      -7.969 -19.822   3.385  1.00  0.00           N  
ATOM   1609  CA  MET A 103      -6.912 -18.789   3.409  1.00  0.00           C  
ATOM   1610  C   MET A 103      -5.604 -19.281   4.056  1.00  0.00           C  
ATOM   1611  O   MET A 103      -4.523 -18.989   3.491  1.00  0.00           O  
ATOM   1612  CB  MET A 103      -7.420 -17.548   4.141  1.00  0.00           C  
ATOM   1613  CG  MET A 103      -8.481 -16.760   3.384  1.00  0.00           C  
ATOM   1614  SD  MET A 103      -8.801 -15.144   4.117  1.00  0.00           S  
ATOM   1615  CE  MET A 103      -7.333 -14.248   3.622  1.00  0.00           C  
ATOM   1616  H   MET A 103      -8.477 -19.972   4.249  1.00  0.00           H  
ATOM   1617  HA  MET A 103      -6.669 -18.520   2.381  1.00  0.00           H  
ATOM   1618 1HB  MET A 103      -7.843 -17.839   5.100  1.00  0.00           H  
ATOM   1619 2HB  MET A 103      -6.585 -16.876   4.341  1.00  0.00           H  
ATOM   1620 1HG  MET A 103      -8.158 -16.612   2.353  1.00  0.00           H  
ATOM   1621 2HG  MET A 103      -9.412 -17.324   3.371  1.00  0.00           H  
ATOM   1622 1HE  MET A 103      -7.383 -13.229   4.003  1.00  0.00           H  
ATOM   1623 2HE  MET A 103      -6.451 -14.745   4.027  1.00  0.00           H  
ATOM   1624 3HE  MET A 103      -7.269 -14.228   2.534  1.00  0.00           H  
ATOM   1625  N   MET A 104      -7.018  21.626   5.564  1.00  0.00           N  
ATOM   1626  CA  MET A 104      -8.328  21.301   6.214  1.00  0.00           C  
ATOM   1627  C   MET A 104      -8.404  19.817   6.604  1.00  0.00           C  
ATOM   1628  O   MET A 104      -8.020  18.964   5.807  1.00  0.00           O  
ATOM   1629  CB  MET A 104      -9.490  21.660   5.291  1.00  0.00           C  
ATOM   1630  CG  MET A 104     -10.868  21.428   5.893  1.00  0.00           C  
ATOM   1631  SD  MET A 104     -11.174  22.457   7.343  1.00  0.00           S  
ATOM   1632  CE  MET A 104     -11.393  24.062   6.580  1.00  0.00           C  
ATOM   1633  H   MET A 104      -6.752  22.594   5.450  1.00  0.00           H  
ATOM   1634  HA  MET A 104      -8.416  21.890   7.127  1.00  0.00           H  
ATOM   1635 1HB  MET A 104      -9.421  22.710   5.008  1.00  0.00           H  
ATOM   1636 2HB  MET A 104      -9.423  21.070   4.375  1.00  0.00           H  
ATOM   1637 1HG  MET A 104     -11.632  21.647   5.147  1.00  0.00           H  
ATOM   1638 2HG  MET A 104     -10.967  20.383   6.186  1.00  0.00           H  
ATOM   1639 1HE  MET A 104     -11.590  24.808   7.350  1.00  0.00           H  
ATOM   1640 2HE  MET A 104     -10.487  24.332   6.035  1.00  0.00           H  
ATOM   1641 3HE  MET A 104     -12.234  24.024   5.888  1.00  0.00           H  
ATOM   1642  N   TYR A 105      -8.918  19.498   7.797  1.00  0.00           N  
ATOM   1643  CA  TYR A 105      -9.076  18.124   8.309  1.00  0.00           C  
ATOM   1644  C   TYR A 105     -10.553  17.702   8.434  1.00  0.00           C  
ATOM   1645  O   TYR A 105     -11.442  18.531   8.633  1.00  0.00           O  
ATOM   1646  CB  TYR A 105      -8.378  17.985   9.664  1.00  0.00           C  
ATOM   1647  CG  TYR A 105      -6.868  18.029   9.580  1.00  0.00           C  
ATOM   1648  CD1 TYR A 105      -6.207  19.246   9.601  1.00  0.00           C  
ATOM   1649  CD2 TYR A 105      -6.146  16.848   9.482  1.00  0.00           C  
ATOM   1650  CE1 TYR A 105      -4.827  19.287   9.524  1.00  0.00           C  
ATOM   1651  CE2 TYR A 105      -4.767  16.887   9.405  1.00  0.00           C  
ATOM   1652  CZ  TYR A 105      -4.109  18.100   9.426  1.00  0.00           C  
ATOM   1653  OH  TYR A 105      -2.736  18.139   9.350  1.00  0.00           O  
ATOM   1654  H   TYR A 105      -9.262  20.240   8.399  1.00  0.00           H  
ATOM   1655  HA  TYR A 105      -8.612  17.436   7.602  1.00  0.00           H  
ATOM   1656 1HB  TYR A 105      -8.705  18.789  10.326  1.00  0.00           H  
ATOM   1657 2HB  TYR A 105      -8.666  17.042  10.128  1.00  0.00           H  
ATOM   1658  HD1 TYR A 105      -6.775  20.174   9.678  1.00  0.00           H  
ATOM   1659  HD2 TYR A 105      -6.666  15.891   9.464  1.00  0.00           H  
ATOM   1660  HE1 TYR A 105      -4.308  20.244   9.541  1.00  0.00           H  
ATOM   1661  HE2 TYR A 105      -4.199  15.961   9.328  1.00  0.00           H  
ATOM   1662  HH  TYR A 105      -2.393  17.243   9.297  1.00  0.00           H  
ATOM   1663  N   VAL A 106     -10.809  16.393   8.346  1.00  0.00           N  
ATOM   1664  CA  VAL A 106     -12.124  15.736   8.511  1.00  0.00           C  
ATOM   1665  C   VAL A 106     -11.968  14.441   9.322  1.00  0.00           C  
ATOM   1666  O   VAL A 106     -10.885  13.858   9.352  1.00  0.00           O  
ATOM   1667  CB  VAL A 106     -12.749  15.414   7.140  1.00  0.00           C  
ATOM   1668  CG1 VAL A 106     -12.995  16.692   6.353  1.00  0.00           C  
ATOM   1669  CG2 VAL A 106     -11.841  14.470   6.368  1.00  0.00           C  
ATOM   1670  H   VAL A 106     -10.012  15.772   8.196  1.00  0.00           H  
ATOM   1671  HA  VAL A 106     -12.788  16.420   9.042  1.00  0.00           H  
ATOM   1672  HB  VAL A 106     -13.718  14.940   7.296  1.00  0.00           H  
ATOM   1673 1HG1 VAL A 106     -13.437  16.445   5.387  1.00  0.00           H  
ATOM   1674 2HG1 VAL A 106     -13.675  17.337   6.910  1.00  0.00           H  
ATOM   1675 3HG1 VAL A 106     -12.049  17.210   6.196  1.00  0.00           H  
ATOM   1676 1HG2 VAL A 106     -12.289  14.245   5.400  1.00  0.00           H  
ATOM   1677 2HG2 VAL A 106     -10.869  14.941   6.217  1.00  0.00           H  
ATOM   1678 3HG2 VAL A 106     -11.712  13.546   6.930  1.00  0.00           H  
ATOM   1679  N   LYS A 107     -13.033  13.977   9.987  1.00  0.00           N  
ATOM   1680  CA  LYS A 107     -13.012  12.779  10.847  1.00  0.00           C  
ATOM   1681  C   LYS A 107     -13.804  11.615  10.240  1.00  0.00           C  
ATOM   1682  O   LYS A 107     -14.982  11.760   9.919  1.00  0.00           O  
ATOM   1683  CB  LYS A 107     -13.564  13.110  12.234  1.00  0.00           C  
ATOM   1684  CG  LYS A 107     -13.476  11.967  13.236  1.00  0.00           C  
ATOM   1685  CD  LYS A 107     -14.105  12.349  14.567  1.00  0.00           C  
ATOM   1686  CE  LYS A 107     -13.314  13.448  15.260  1.00  0.00           C  
ATOM   1687  NZ  LYS A 107     -13.864  13.767  16.606  1.00  0.00           N1+
ATOM   1688  H   LYS A 107     -13.899  14.512   9.948  1.00  0.00           H  
ATOM   1689  HA  LYS A 107     -11.979  12.446  10.952  1.00  0.00           H  
ATOM   1690 1HB  LYS A 107     -13.020  13.961  12.648  1.00  0.00           H  
ATOM   1691 2HB  LYS A 107     -14.611  13.402  12.149  1.00  0.00           H  
ATOM   1692 1HG  LYS A 107     -13.992  11.093  12.837  1.00  0.00           H  
ATOM   1693 2HG  LYS A 107     -12.431  11.706  13.400  1.00  0.00           H  
ATOM   1694 1HD  LYS A 107     -15.125  12.697  14.402  1.00  0.00           H  
ATOM   1695 2HD  LYS A 107     -14.141  11.476  15.217  1.00  0.00           H  
ATOM   1696 1HE  LYS A 107     -12.276  13.136  15.368  1.00  0.00           H  
ATOM   1697 2HE  LYS A 107     -13.336  14.351  14.650  1.00  0.00           H  
ATOM   1698 1HZ  LYS A 107     -13.312  14.500  17.030  1.00  0.00           H  
ATOM   1699 2HZ  LYS A 107     -14.821  14.077  16.514  1.00  0.00           H  
ATOM   1700 3HZ  LYS A 107     -13.831  12.942  17.187  1.00  0.00           H  
ATOM   1701  N   LEU A 108     -13.173  10.449  10.157  1.00  0.00           N  
ATOM   1702  CA  LEU A 108     -13.762   9.165   9.771  1.00  0.00           C  
ATOM   1703  C   LEU A 108     -13.865   8.267  11.018  1.00  0.00           C  
ATOM   1704  O   LEU A 108     -12.891   8.138  11.756  1.00  0.00           O  
ATOM   1705  CB  LEU A 108     -12.916   8.484   8.689  1.00  0.00           C  
ATOM   1706  CG  LEU A 108     -12.934   9.155   7.309  1.00  0.00           C  
ATOM   1707  CD1 LEU A 108     -12.268  10.520   7.400  1.00  0.00           C  
ATOM   1708  CD2 LEU A 108     -12.221   8.264   6.303  1.00  0.00           C  
ATOM   1709  H   LEU A 108     -12.201  10.423  10.448  1.00  0.00           H  
ATOM   1710  HA  LEU A 108     -14.758   9.349   9.368  1.00  0.00           H  
ATOM   1711 1HB  LEU A 108     -11.882   8.450   9.026  1.00  0.00           H  
ATOM   1712 2HB  LEU A 108     -13.269   7.461   8.563  1.00  0.00           H  
ATOM   1713  HG  LEU A 108     -13.966   9.308   6.992  1.00  0.00           H  
ATOM   1714 1HD1 LEU A 108     -12.280  10.997   6.420  1.00  0.00           H  
ATOM   1715 2HD1 LEU A 108     -12.809  11.143   8.112  1.00  0.00           H  
ATOM   1716 3HD1 LEU A 108     -11.236  10.401   7.732  1.00  0.00           H  
ATOM   1717 1HD2 LEU A 108     -12.234   8.741   5.321  1.00  0.00           H  
ATOM   1718 2HD2 LEU A 108     -11.189   8.113   6.617  1.00  0.00           H  
ATOM   1719 3HD2 LEU A 108     -12.728   7.302   6.244  1.00  0.00           H  
ATOM   1720  N   ILE A 109     -15.024   7.664  11.289  1.00  0.00           N  
ATOM   1721  CA  ILE A 109     -15.286   6.928  12.539  1.00  0.00           C  
ATOM   1722  C   ILE A 109     -15.648   5.467  12.245  1.00  0.00           C  
ATOM   1723  O   ILE A 109     -16.615   5.201  11.527  1.00  0.00           O  
ATOM   1724  CB  ILE A 109     -16.422   7.587  13.343  1.00  0.00           C  
ATOM   1725  CG1 ILE A 109     -16.072   9.042  13.668  1.00  0.00           C  
ATOM   1726  CG2 ILE A 109     -16.695   6.805  14.618  1.00  0.00           C  
ATOM   1727  CD1 ILE A 109     -17.221   9.832  14.252  1.00  0.00           C  
ATOM   1728  H   ILE A 109     -15.815   7.847  10.678  1.00  0.00           H  
ATOM   1729  HA  ILE A 109     -14.382   6.946  13.147  1.00  0.00           H  
ATOM   1730  HB  ILE A 109     -17.330   7.609  12.740  1.00  0.00           H  
ATOM   1731 1HG1 ILE A 109     -15.244   9.069  14.376  1.00  0.00           H  
ATOM   1732 2HG1 ILE A 109     -15.740   9.547  12.760  1.00  0.00           H  
ATOM   1733 1HG2 ILE A 109     -17.499   7.285  15.175  1.00  0.00           H  
ATOM   1734 2HG2 ILE A 109     -16.985   5.786  14.364  1.00  0.00           H  
ATOM   1735 3HG2 ILE A 109     -15.793   6.783  15.232  1.00  0.00           H  
ATOM   1736 1HD1 ILE A 109     -16.897  10.851  14.454  1.00  0.00           H  
ATOM   1737 2HD1 ILE A 109     -18.050   9.848  13.542  1.00  0.00           H  
ATOM   1738 3HD1 ILE A 109     -17.548   9.364  15.180  1.00  0.00           H  
ATOM   1739  N   SER A 110     -14.877   4.522  12.788  1.00  0.00           N  
ATOM   1740  CA  SER A 110     -15.064   3.081  12.555  1.00  0.00           C  
ATOM   1741  C   SER A 110     -16.289   2.498  13.276  1.00  0.00           C  
ATOM   1742  O   SER A 110     -16.868   3.120  14.173  1.00  0.00           O  
ATOM   1743  CB  SER A 110     -13.822   2.331  12.994  1.00  0.00           C  
ATOM   1744  OG  SER A 110     -13.638   2.432  14.380  1.00  0.00           O  
ATOM   1745  H   SER A 110     -14.138   4.805  13.425  1.00  0.00           H  
ATOM   1746  HA  SER A 110     -15.219   2.920  11.487  1.00  0.00           H  
ATOM   1747 1HB  SER A 110     -13.910   1.282  12.712  1.00  0.00           H  
ATOM   1748 2HB  SER A 110     -12.951   2.736  12.480  1.00  0.00           H  
ATOM   1749  HG  SER A 110     -13.381   1.556  14.677  1.00  0.00           H  
ATOM   1750  N   SER A 111     -16.679   1.271  12.916  1.00  0.00           N  
ATOM   1751  CA  SER A 111     -17.803   0.545  13.528  1.00  0.00           C  
ATOM   1752  C   SER A 111     -17.612   0.281  15.033  1.00  0.00           C  
ATOM   1753  O   SER A 111     -18.579   0.330  15.796  1.00  0.00           O  
ATOM   1754  CB  SER A 111     -18.005  -0.774  12.808  1.00  0.00           C  
ATOM   1755  OG  SER A 111     -16.929  -1.642  13.037  1.00  0.00           O  
ATOM   1756  H   SER A 111     -16.188   0.816  12.152  1.00  0.00           H  
ATOM   1757  HA  SER A 111     -18.705   1.151  13.423  1.00  0.00           H  
ATOM   1758 1HB  SER A 111     -18.929  -1.238  13.151  1.00  0.00           H  
ATOM   1759 2HB  SER A 111     -18.108  -0.594  11.739  1.00  0.00           H  
ATOM   1760  HG  SER A 111     -17.213  -2.239  13.732  1.00  0.00           H  
ATOM   1761  N   ASP A 112     -16.371   0.057  15.477  1.00  0.00           N  
ATOM   1762  CA  ASP A 112     -15.957  -0.045  16.884  1.00  0.00           C  
ATOM   1763  C   ASP A 112     -15.605   1.320  17.524  1.00  0.00           C  
ATOM   1764  O   ASP A 112     -15.240   1.378  18.700  1.00  0.00           O  
ATOM   1765  CB  ASP A 112     -14.754  -0.984  17.001  1.00  0.00           C  
ATOM   1766  CG  ASP A 112     -13.564  -0.528  16.168  1.00  0.00           C  
ATOM   1767  OD1 ASP A 112     -13.777   0.031  15.118  1.00  0.00           O  
ATOM   1768  OD2 ASP A 112     -12.452  -0.744  16.589  1.00  0.00           O1-
ATOM   1769  H   ASP A 112     -15.633  -0.021  14.789  1.00  0.00           H  
ATOM   1770  HA  ASP A 112     -16.787  -0.455  17.460  1.00  0.00           H  
ATOM   1771 1HB  ASP A 112     -14.445  -1.052  18.043  1.00  0.00           H  
ATOM   1772 2HB  ASP A 112     -15.042  -1.985  16.679  1.00  0.00           H  
ATOM   1773  N   GLY A 113     -15.733   2.430  16.787  1.00  0.00           N  
ATOM   1774  CA  GLY A 113     -15.712   3.794  17.328  1.00  0.00           C  
ATOM   1775  C   GLY A 113     -14.336   4.434  17.554  1.00  0.00           C  
ATOM   1776  O   GLY A 113     -14.224   5.312  18.412  1.00  0.00           O  
ATOM   1777  H   GLY A 113     -16.036   2.325  15.825  1.00  0.00           H  
ATOM   1778 1HA  GLY A 113     -16.259   4.458  16.660  1.00  0.00           H  
ATOM   1779 2HA  GLY A 113     -16.225   3.811  18.290  1.00  0.00           H  
ATOM   1780  N   HIS A 114     -13.286   4.029  16.826  1.00  0.00           N  
ATOM   1781  CA  HIS A 114     -12.057   4.837  16.723  1.00  0.00           C  
ATOM   1782  C   HIS A 114     -12.270   6.025  15.778  1.00  0.00           C  
ATOM   1783  O   HIS A 114     -12.946   5.913  14.755  1.00  0.00           O  
ATOM   1784  CB  HIS A 114     -10.883   3.987  16.228  1.00  0.00           C  
ATOM   1785  CG  HIS A 114     -10.323   3.068  17.270  1.00  0.00           C  
ATOM   1786  CD2 HIS A 114     -10.929   2.187  18.099  1.00  0.00           C  
ATOM   1787  ND1 HIS A 114      -8.975   2.996  17.550  1.00  0.00           N  
ATOM   1788  CE1 HIS A 114      -8.775   2.107  18.508  1.00  0.00           C  
ATOM   1789  NE2 HIS A 114      -9.944   1.602  18.857  1.00  0.00           N  
ATOM   1790  H   HIS A 114     -13.450   3.336  16.103  1.00  0.00           H  
ATOM   1791  HA  HIS A 114     -11.796   5.229  17.705  1.00  0.00           H  
ATOM   1792 1HB  HIS A 114     -11.203   3.384  15.378  1.00  0.00           H  
ATOM   1793 2HB  HIS A 114     -10.081   4.639  15.883  1.00  0.00           H  
ATOM   1794  HD2 HIS A 114     -11.997   1.977  18.154  1.00  0.00           H  
ATOM   1795  HE1 HIS A 114      -7.810   1.837  18.936  1.00  0.00           H  
ATOM   1796  HE2 HIS A 114     -10.096   0.899  19.568  1.00  0.00           H  
ATOM   1797  N   GLU A 115     -11.698   7.170  16.141  1.00  0.00           N  
ATOM   1798  CA  GLU A 115     -11.903   8.470  15.492  1.00  0.00           C  
ATOM   1799  C   GLU A 115     -10.662   8.863  14.676  1.00  0.00           C  
ATOM   1800  O   GLU A 115      -9.720   9.471  15.191  1.00  0.00           O  
ATOM   1801  CB  GLU A 115     -12.210   9.548  16.533  1.00  0.00           C  
ATOM   1802  CG  GLU A 115     -13.533   9.360  17.262  1.00  0.00           C  
ATOM   1803  CD  GLU A 115     -13.815  10.451  18.255  1.00  0.00           C  
ATOM   1804  OE1 GLU A 115     -13.222  11.498  18.146  1.00  0.00           O  
ATOM   1805  OE2 GLU A 115     -14.625  10.239  19.129  1.00  0.00           O1-
ATOM   1806  H   GLU A 115     -11.110   7.151  16.968  1.00  0.00           H  
ATOM   1807  HA  GLU A 115     -12.752   8.388  14.814  1.00  0.00           H  
ATOM   1808 1HB  GLU A 115     -11.416   9.568  17.281  1.00  0.00           H  
ATOM   1809 2HB  GLU A 115     -12.230  10.525  16.051  1.00  0.00           H  
ATOM   1810 1HG  GLU A 115     -14.339   9.335  16.529  1.00  0.00           H  
ATOM   1811 2HG  GLU A 115     -13.518   8.400  17.777  1.00  0.00           H  
ATOM   1812  N   PHE A 116     -10.649   8.482  13.399  1.00  0.00           N  
ATOM   1813  CA  PHE A 116      -9.557   8.731  12.458  1.00  0.00           C  
ATOM   1814  C   PHE A 116      -9.689  10.109  11.806  1.00  0.00           C  
ATOM   1815  O   PHE A 116     -10.449  10.303  10.857  1.00  0.00           O  
ATOM   1816  CB  PHE A 116      -9.530   7.650  11.376  1.00  0.00           C  
ATOM   1817  CG  PHE A 116      -9.248   6.273  11.902  1.00  0.00           C  
ATOM   1818  CD1 PHE A 116     -10.285   5.396  12.182  1.00  0.00           C  
ATOM   1819  CD2 PHE A 116      -7.944   5.850  12.120  1.00  0.00           C  
ATOM   1820  CE1 PHE A 116     -10.026   4.127  12.667  1.00  0.00           C  
ATOM   1821  CE2 PHE A 116      -7.683   4.583  12.603  1.00  0.00           C  
ATOM   1822  CZ  PHE A 116      -8.726   3.721  12.877  1.00  0.00           C  
ATOM   1823  H   PHE A 116     -11.472   8.020  13.023  1.00  0.00           H  
ATOM   1824  HA  PHE A 116      -8.614   8.701  13.006  1.00  0.00           H  
ATOM   1825 1HB  PHE A 116     -10.488   7.627  10.859  1.00  0.00           H  
ATOM   1826 2HB  PHE A 116      -8.767   7.895  10.637  1.00  0.00           H  
ATOM   1827  HD1 PHE A 116     -11.313   5.716  12.015  1.00  0.00           H  
ATOM   1828  HD2 PHE A 116      -7.121   6.532  11.904  1.00  0.00           H  
ATOM   1829  HE1 PHE A 116     -10.851   3.448  12.883  1.00  0.00           H  
ATOM   1830  HE2 PHE A 116      -6.655   4.263  12.769  1.00  0.00           H  
ATOM   1831  HZ  PHE A 116      -8.522   2.722  13.261  1.00  0.00           H  
ATOM   1832  N   ILE A 117      -8.945  11.084  12.316  1.00  0.00           N  
ATOM   1833  CA  ILE A 117      -8.824  12.410  11.708  1.00  0.00           C  
ATOM   1834  C   ILE A 117      -7.798  12.341  10.566  1.00  0.00           C  
ATOM   1835  O   ILE A 117      -6.691  11.837  10.747  1.00  0.00           O  
ATOM   1836  CB  ILE A 117      -8.397  13.467  12.743  1.00  0.00           C  
ATOM   1837  CG1 ILE A 117      -9.467  13.613  13.830  1.00  0.00           C  
ATOM   1838  CG2 ILE A 117      -8.138  14.803  12.064  1.00  0.00           C  
ATOM   1839  CD1 ILE A 117      -9.016  14.418  15.027  1.00  0.00           C  
ATOM   1840  H   ILE A 117      -8.287  10.833  13.049  1.00  0.00           H  
ATOM   1841  HA  ILE A 117      -9.796  12.698  11.311  1.00  0.00           H  
ATOM   1842  HB  ILE A 117      -7.485  13.141  13.242  1.00  0.00           H  
ATOM   1843 1HG1 ILE A 117     -10.350  14.092  13.409  1.00  0.00           H  
ATOM   1844 2HG1 ILE A 117      -9.768  12.626  14.179  1.00  0.00           H  
ATOM   1845 1HG2 ILE A 117      -7.839  15.539  12.811  1.00  0.00           H  
ATOM   1846 2HG2 ILE A 117      -7.344  14.688  11.328  1.00  0.00           H  
ATOM   1847 3HG2 ILE A 117      -9.048  15.141  11.568  1.00  0.00           H  
ATOM   1848 1HD1 ILE A 117      -9.827  14.477  15.753  1.00  0.00           H  
ATOM   1849 2HD1 ILE A 117      -8.152  13.936  15.485  1.00  0.00           H  
ATOM   1850 3HD1 ILE A 117      -8.743  15.423  14.707  1.00  0.00           H  
ATOM   1851  N   VAL A 118      -8.171  12.853   9.393  1.00  0.00           N  
ATOM   1852  CA  VAL A 118      -7.382  12.837   8.146  1.00  0.00           C  
ATOM   1853  C   VAL A 118      -7.497  14.187   7.439  1.00  0.00           C  
ATOM   1854  O   VAL A 118      -8.427  14.946   7.713  1.00  0.00           O  
ATOM   1855  CB  VAL A 118      -7.871  11.721   7.204  1.00  0.00           C  
ATOM   1856  CG1 VAL A 118      -7.811  10.370   7.902  1.00  0.00           C  
ATOM   1857  CG2 VAL A 118      -9.285  12.021   6.733  1.00  0.00           C  
ATOM   1858  H   VAL A 118      -9.100  13.265   9.333  1.00  0.00           H  
ATOM   1859  HA  VAL A 118      -6.339  12.644   8.399  1.00  0.00           H  
ATOM   1860  HB  VAL A 118      -7.203  11.667   6.342  1.00  0.00           H  
ATOM   1861 1HG1 VAL A 118      -8.158   9.592   7.222  1.00  0.00           H  
ATOM   1862 2HG1 VAL A 118      -6.783  10.158   8.198  1.00  0.00           H  
ATOM   1863 3HG1 VAL A 118      -8.448  10.388   8.787  1.00  0.00           H  
ATOM   1864 1HG2 VAL A 118      -9.622  11.229   6.067  1.00  0.00           H  
ATOM   1865 2HG2 VAL A 118      -9.950  12.081   7.594  1.00  0.00           H  
ATOM   1866 3HG2 VAL A 118      -9.297  12.973   6.199  1.00  0.00           H  
ATOM   1867  N   LYS A 119      -6.594  14.513   6.509  1.00  0.00           N  
ATOM   1868  CA  LYS A 119      -6.763  15.707   5.657  1.00  0.00           C  
ATOM   1869  C   LYS A 119      -7.928  15.505   4.685  1.00  0.00           C  
ATOM   1870  O   LYS A 119      -8.188  14.386   4.247  1.00  0.00           O  
ATOM   1871  CB  LYS A 119      -5.479  16.013   4.884  1.00  0.00           C  
ATOM   1872  CG  LYS A 119      -4.314  16.465   5.754  1.00  0.00           C  
ATOM   1873  CD  LYS A 119      -3.063  16.706   4.922  1.00  0.00           C  
ATOM   1874  CE  LYS A 119      -1.914  17.211   5.782  1.00  0.00           C  
ATOM   1875  NZ  LYS A 119      -0.659  17.371   4.996  1.00  0.00           N1+
ATOM   1876  H   LYS A 119      -5.863  13.847   6.274  1.00  0.00           H  
ATOM   1877  HA  LYS A 119      -6.990  16.559   6.297  1.00  0.00           H  
ATOM   1878 1HB  LYS A 119      -5.163  15.124   4.336  1.00  0.00           H  
ATOM   1879 2HB  LYS A 119      -5.673  16.796   4.152  1.00  0.00           H  
ATOM   1880 1HG  LYS A 119      -4.581  17.388   6.269  1.00  0.00           H  
ATOM   1881 2HG  LYS A 119      -4.100  15.701   6.501  1.00  0.00           H  
ATOM   1882 1HD  LYS A 119      -2.763  15.776   4.438  1.00  0.00           H  
ATOM   1883 2HD  LYS A 119      -3.277  17.444   4.150  1.00  0.00           H  
ATOM   1884 1HE  LYS A 119      -2.180  18.174   6.216  1.00  0.00           H  
ATOM   1885 2HE  LYS A 119      -1.731  16.510   6.595  1.00  0.00           H  
ATOM   1886 1HZ  LYS A 119       0.077  17.707   5.601  1.00  0.00           H  
ATOM   1887 2HZ  LYS A 119      -0.391  16.479   4.604  1.00  0.00           H  
ATOM   1888 3HZ  LYS A 119      -0.810  18.034   4.251  1.00  0.00           H  
ATOM   1889  N   ARG A 120      -8.598  16.582   4.267  1.00  0.00           N  
ATOM   1890  CA  ARG A 120      -9.709  16.516   3.289  1.00  0.00           C  
ATOM   1891  C   ARG A 120      -9.261  15.902   1.953  1.00  0.00           C  
ATOM   1892  O   ARG A 120      -9.972  15.082   1.385  1.00  0.00           O  
ATOM   1893  CB  ARG A 120     -10.278  17.903   3.031  1.00  0.00           C  
ATOM   1894  CG  ARG A 120     -11.510  17.935   2.142  1.00  0.00           C  
ATOM   1895  CD  ARG A 120     -12.065  19.306   2.019  1.00  0.00           C  
ATOM   1896  NE  ARG A 120     -13.220  19.348   1.136  1.00  0.00           N  
ATOM   1897  CZ  ARG A 120     -14.485  19.081   1.517  1.00  0.00           C  
ATOM   1898  NH1 ARG A 120     -14.739  18.754   2.764  1.00  0.00           N1+
ATOM   1899  NH2 ARG A 120     -15.468  19.146   0.636  1.00  0.00           N  
ATOM   1900  H   ARG A 120      -8.344  17.481   4.671  1.00  0.00           H  
ATOM   1901  HA  ARG A 120     -10.498  15.888   3.704  1.00  0.00           H  
ATOM   1902 1HB  ARG A 120     -10.543  18.370   3.979  1.00  0.00           H  
ATOM   1903 2HB  ARG A 120      -9.517  18.527   2.562  1.00  0.00           H  
ATOM   1904 1HG  ARG A 120     -11.249  17.581   1.143  1.00  0.00           H  
ATOM   1905 2HG  ARG A 120     -12.282  17.290   2.564  1.00  0.00           H  
ATOM   1906 1HD  ARG A 120     -12.373  19.664   3.001  1.00  0.00           H  
ATOM   1907 2HD  ARG A 120     -11.303  19.972   1.614  1.00  0.00           H  
ATOM   1908  HE  ARG A 120     -13.063  19.597   0.168  1.00  0.00           H  
ATOM   1909 1HH1 ARG A 120     -13.988  18.705   3.438  1.00  0.00           H  
ATOM   1910 2HH1 ARG A 120     -15.686  18.553   3.050  1.00  0.00           H  
ATOM   1911 1HH2 ARG A 120     -15.272  19.397  -0.322  1.00  0.00           H  
ATOM   1912 2HH2 ARG A 120     -16.415  18.945   0.922  1.00  0.00           H  
ATOM   1913  N   GLU A 121      -8.036  16.200   1.518  1.00  0.00           N  
ATOM   1914  CA  GLU A 121      -7.427  15.596   0.318  1.00  0.00           C  
ATOM   1915  C   GLU A 121      -7.144  14.085   0.460  1.00  0.00           C  
ATOM   1916  O   GLU A 121      -7.141  13.373  -0.545  1.00  0.00           O  
ATOM   1917  CB  GLU A 121      -6.123  16.324  -0.020  1.00  0.00           C  
ATOM   1918  CG  GLU A 121      -6.309  17.760  -0.489  1.00  0.00           C  
ATOM   1919  CD  GLU A 121      -5.009  18.447  -0.797  1.00  0.00           C  
ATOM   1920  OE1 GLU A 121      -3.979  17.858  -0.571  1.00  0.00           O  
ATOM   1921  OE2 GLU A 121      -5.044  19.564  -1.258  1.00  0.00           O1-
ATOM   1922  H   GLU A 121      -7.526  16.920   2.013  1.00  0.00           H  
ATOM   1923  HA  GLU A 121      -8.122  15.705  -0.515  1.00  0.00           H  
ATOM   1924 1HB  GLU A 121      -5.477  16.339   0.858  1.00  0.00           H  
ATOM   1925 2HB  GLU A 121      -5.596  15.782  -0.805  1.00  0.00           H  
ATOM   1926 1HG  GLU A 121      -6.928  17.761  -1.385  1.00  0.00           H  
ATOM   1927 2HG  GLU A 121      -6.835  18.319   0.285  1.00  0.00           H  
ATOM   1928  N   HIS A 122      -6.964  13.569   1.688  1.00  0.00           N  
ATOM   1929  CA  HIS A 122      -6.958  12.120   1.949  1.00  0.00           C  
ATOM   1930  C   HIS A 122      -8.370  11.557   1.760  1.00  0.00           C  
ATOM   1931  O   HIS A 122      -8.575  10.685   0.920  1.00  0.00           O  
ATOM   1932  CB  HIS A 122      -6.457  11.814   3.364  1.00  0.00           C  
ATOM   1933  CG  HIS A 122      -5.017  12.167   3.583  1.00  0.00           C  
ATOM   1934  CD2 HIS A 122      -3.939  12.053   2.773  1.00  0.00           C  
ATOM   1935  ND1 HIS A 122      -4.557  12.710   4.763  1.00  0.00           N  
ATOM   1936  CE1 HIS A 122      -3.253  12.915   4.668  1.00  0.00           C  
ATOM   1937  NE2 HIS A 122      -2.855  12.525   3.471  1.00  0.00           N  
ATOM   1938  H   HIS A 122      -6.985  14.191   2.485  1.00  0.00           H  
ATOM   1939  HA  HIS A 122      -6.288  11.626   1.246  1.00  0.00           H  
ATOM   1940 1HB  HIS A 122      -7.056  12.364   4.091  1.00  0.00           H  
ATOM   1941 2HB  HIS A 122      -6.583  10.752   3.574  1.00  0.00           H  
ATOM   1942  HD2 HIS A 122      -3.932  11.660   1.755  1.00  0.00           H  
ATOM   1943  HE1 HIS A 122      -2.616  13.335   5.446  1.00  0.00           H  
ATOM   1944  HE2 HIS A 122      -1.909  12.565   3.121  1.00  0.00           H  
ATOM   1945  N   ALA A 123      -9.354  12.090   2.494  1.00  0.00           N  
ATOM   1946  CA  ALA A 123     -10.728  11.577   2.531  1.00  0.00           C  
ATOM   1947  C   ALA A 123     -11.412  11.550   1.151  1.00  0.00           C  
ATOM   1948  O   ALA A 123     -12.044  10.557   0.788  1.00  0.00           O  
ATOM   1949  CB  ALA A 123     -11.555  12.405   3.503  1.00  0.00           C  
ATOM   1950  H   ALA A 123      -9.112  12.844   3.131  1.00  0.00           H  
ATOM   1951  HA  ALA A 123     -10.694  10.544   2.877  1.00  0.00           H  
ATOM   1952 1HB  ALA A 123     -12.570  12.009   3.547  1.00  0.00           H  
ATOM   1953 2HB  ALA A 123     -11.104  12.362   4.494  1.00  0.00           H  
ATOM   1954 3HB  ALA A 123     -11.585  13.440   3.164  1.00  0.00           H  
ATOM   1955  N   LEU A 124     -11.228  12.603   0.346  1.00  0.00           N  
ATOM   1956  CA  LEU A 124     -11.775  12.712  -1.015  1.00  0.00           C  
ATOM   1957  C   LEU A 124     -11.153  11.730  -2.033  1.00  0.00           C  
ATOM   1958  O   LEU A 124     -11.578  11.702  -3.189  1.00  0.00           O  
ATOM   1959  CB  LEU A 124     -11.583  14.147  -1.521  1.00  0.00           C  
ATOM   1960  CG  LEU A 124     -12.399  15.224  -0.794  1.00  0.00           C  
ATOM   1961  CD1 LEU A 124     -12.046  16.595  -1.358  1.00  0.00           C  
ATOM   1962  CD2 LEU A 124     -13.884  14.932  -0.957  1.00  0.00           C  
ATOM   1963  H   LEU A 124     -10.700  13.392   0.712  1.00  0.00           H  
ATOM   1964  HA  LEU A 124     -12.839  12.483  -0.979  1.00  0.00           H  
ATOM   1965 1HB  LEU A 124     -10.530  14.410  -1.429  1.00  0.00           H  
ATOM   1966 2HB  LEU A 124     -11.853  14.182  -2.577  1.00  0.00           H  
ATOM   1967  HG  LEU A 124     -12.142  15.222   0.265  1.00  0.00           H  
ATOM   1968 1HD1 LEU A 124     -12.627  17.361  -0.841  1.00  0.00           H  
ATOM   1969 2HD1 LEU A 124     -10.984  16.785  -1.210  1.00  0.00           H  
ATOM   1970 3HD1 LEU A 124     -12.277  16.621  -2.422  1.00  0.00           H  
ATOM   1971 1HD2 LEU A 124     -14.463  15.697  -0.440  1.00  0.00           H  
ATOM   1972 2HD2 LEU A 124     -14.141  14.935  -2.016  1.00  0.00           H  
ATOM   1973 3HD2 LEU A 124     -14.110  13.954  -0.531  1.00  0.00           H  
ATOM   1974  N   THR A 125     -10.194  10.885  -1.624  1.00  0.00           N  
ATOM   1975  CA  THR A 125      -9.727   9.739  -2.429  1.00  0.00           C  
ATOM   1976  C   THR A 125     -10.868   8.755  -2.726  1.00  0.00           C  
ATOM   1977  O   THR A 125     -10.940   8.205  -3.826  1.00  0.00           O  
ATOM   1978  CB  THR A 125      -8.580   8.995  -1.721  1.00  0.00           C  
ATOM   1979  CG2 THR A 125      -8.164   7.772  -2.522  1.00  0.00           C  
ATOM   1980  OG1 THR A 125      -7.455   9.872  -1.577  1.00  0.00           O  
ATOM   1981  H   THR A 125      -9.851  10.973  -0.674  1.00  0.00           H  
ATOM   1982  HA  THR A 125      -9.355  10.116  -3.382  1.00  0.00           H  
ATOM   1983  HB  THR A 125      -8.908   8.679  -0.730  1.00  0.00           H  
ATOM   1984  HG1 THR A 125      -7.591  10.442  -0.815  1.00  0.00           H  
ATOM   1985 1HG2 THR A 125      -7.353   7.258  -2.007  1.00  0.00           H  
ATOM   1986 2HG2 THR A 125      -9.014   7.097  -2.626  1.00  0.00           H  
ATOM   1987 3HG2 THR A 125      -7.825   8.081  -3.511  1.00  0.00           H  
ATOM   1988  N   SER A 126     -11.779   8.549  -1.766  1.00  0.00           N  
ATOM   1989  CA  SER A 126     -12.990   7.738  -1.938  1.00  0.00           C  
ATOM   1990  C   SER A 126     -14.155   8.562  -2.508  1.00  0.00           C  
ATOM   1991  O   SER A 126     -14.529   9.597  -1.949  1.00  0.00           O  
ATOM   1992  CB  SER A 126     -13.396   7.129  -0.610  1.00  0.00           C  
ATOM   1993  OG  SER A 126     -14.682   6.577  -0.684  1.00  0.00           O  
ATOM   1994  H   SER A 126     -11.695   9.080  -0.906  1.00  0.00           H  
ATOM   1995  HA  SER A 126     -12.771   6.935  -2.644  1.00  0.00           H  
ATOM   1996 1HB  SER A 126     -12.681   6.355  -0.332  1.00  0.00           H  
ATOM   1997 2HB  SER A 126     -13.369   7.893   0.164  1.00  0.00           H  
ATOM   1998  HG  SER A 126     -14.728   6.124  -1.529  1.00  0.00           H  
ATOM   1999  N   GLY A 127     -14.794   8.054  -3.569  1.00  0.00           N  
ATOM   2000  CA  GLY A 127     -16.035   8.624  -4.114  1.00  0.00           C  
ATOM   2001  C   GLY A 127     -17.218   8.499  -3.144  1.00  0.00           C  
ATOM   2002  O   GLY A 127     -18.017   9.427  -3.012  1.00  0.00           O  
ATOM   2003  H   GLY A 127     -14.429   7.214  -4.000  1.00  0.00           H  
ATOM   2004 1HA  GLY A 127     -15.879   9.678  -4.348  1.00  0.00           H  
ATOM   2005 2HA  GLY A 127     -16.287   8.121  -5.047  1.00  0.00           H  
ATOM   2006  N   THR A 128     -17.283   7.400  -2.385  1.00  0.00           N  
ATOM   2007  CA  THR A 128     -18.278   7.198  -1.316  1.00  0.00           C  
ATOM   2008  C   THR A 128     -18.111   8.224  -0.191  1.00  0.00           C  
ATOM   2009  O   THR A 128     -19.091   8.842   0.221  1.00  0.00           O  
ATOM   2010  CB  THR A 128     -18.182   5.777  -0.731  1.00  0.00           C  
ATOM   2011  CG2 THR A 128     -19.158   5.608   0.424  1.00  0.00           C  
ATOM   2012  OG1 THR A 128     -18.484   4.816  -1.750  1.00  0.00           O  
ATOM   2013  H   THR A 128     -16.624   6.655  -2.565  1.00  0.00           H  
ATOM   2014  HA  THR A 128     -19.274   7.328  -1.741  1.00  0.00           H  
ATOM   2015  HB  THR A 128     -17.169   5.599  -0.370  1.00  0.00           H  
ATOM   2016  HG1 THR A 128     -18.389   3.930  -1.392  1.00  0.00           H  
ATOM   2017 1HG2 THR A 128     -19.077   4.599   0.826  1.00  0.00           H  
ATOM   2018 2HG2 THR A 128     -18.924   6.332   1.206  1.00  0.00           H  
ATOM   2019 3HG2 THR A 128     -20.175   5.777   0.069  1.00  0.00           H  
ATOM   2020  N   ILE A 129     -16.879   8.488   0.264  1.00  0.00           N  
ATOM   2021  CA  ILE A 129     -16.622   9.511   1.295  1.00  0.00           C  
ATOM   2022  C   ILE A 129     -16.913  10.920   0.758  1.00  0.00           C  
ATOM   2023  O   ILE A 129     -17.531  11.713   1.464  1.00  0.00           O  
ATOM   2024  CB  ILE A 129     -15.166   9.442   1.792  1.00  0.00           C  
ATOM   2025  CG1 ILE A 129     -14.917   8.127   2.534  1.00  0.00           C  
ATOM   2026  CG2 ILE A 129     -14.852  10.631   2.686  1.00  0.00           C  
ATOM   2027  CD1 ILE A 129     -13.477   7.922   2.946  1.00  0.00           C  
ATOM   2028  H   ILE A 129     -16.094   7.954  -0.103  1.00  0.00           H  
ATOM   2029  HA  ILE A 129     -17.282   9.323   2.141  1.00  0.00           H  
ATOM   2030  HB  ILE A 129     -14.489   9.455   0.937  1.00  0.00           H  
ATOM   2031 1HG1 ILE A 129     -15.536   8.092   3.429  1.00  0.00           H  
ATOM   2032 2HG1 ILE A 129     -15.211   7.289   1.900  1.00  0.00           H  
ATOM   2033 1HG2 ILE A 129     -13.819  10.566   3.029  1.00  0.00           H  
ATOM   2034 2HG2 ILE A 129     -14.991  11.555   2.127  1.00  0.00           H  
ATOM   2035 3HG2 ILE A 129     -15.520  10.624   3.548  1.00  0.00           H  
ATOM   2036 1HD1 ILE A 129     -13.379   6.969   3.466  1.00  0.00           H  
ATOM   2037 2HD1 ILE A 129     -12.841   7.918   2.060  1.00  0.00           H  
ATOM   2038 3HD1 ILE A 129     -13.170   8.729   3.610  1.00  0.00           H  
ATOM   2039  N   LYS A 130     -16.579  11.227  -0.505  1.00  0.00           N  
ATOM   2040  CA  LYS A 130     -16.985  12.488  -1.159  1.00  0.00           C  
ATOM   2041  C   LYS A 130     -18.511  12.674  -1.151  1.00  0.00           C  
ATOM   2042  O   LYS A 130     -18.991  13.743  -0.777  1.00  0.00           O  
ATOM   2043  CB  LYS A 130     -16.464  12.533  -2.596  1.00  0.00           C  
ATOM   2044  CG  LYS A 130     -16.790  13.820  -3.343  1.00  0.00           C  
ATOM   2045  CD  LYS A 130     -16.174  13.822  -4.734  1.00  0.00           C  
ATOM   2046  CE  LYS A 130     -16.527  15.093  -5.495  1.00  0.00           C  
ATOM   2047  NZ  LYS A 130     -15.935  15.107  -6.859  1.00  0.00           N1+
ATOM   2048  H   LYS A 130     -16.025  10.558  -1.034  1.00  0.00           H  
ATOM   2049  HA  LYS A 130     -16.552  13.321  -0.605  1.00  0.00           H  
ATOM   2050 1HB  LYS A 130     -15.380  12.412  -2.595  1.00  0.00           H  
ATOM   2051 2HB  LYS A 130     -16.886  11.702  -3.163  1.00  0.00           H  
ATOM   2052 1HG  LYS A 130     -17.871  13.924  -3.434  1.00  0.00           H  
ATOM   2053 2HG  LYS A 130     -16.405  14.672  -2.783  1.00  0.00           H  
ATOM   2054 1HD  LYS A 130     -15.089  13.748  -4.653  1.00  0.00           H  
ATOM   2055 2HD  LYS A 130     -16.539  12.961  -5.295  1.00  0.00           H  
ATOM   2056 1HE  LYS A 130     -17.610  15.174  -5.582  1.00  0.00           H  
ATOM   2057 2HE  LYS A 130     -16.162  15.959  -4.944  1.00  0.00           H  
ATOM   2058 1HZ  LYS A 130     -16.191  15.964  -7.329  1.00  0.00           H  
ATOM   2059 2HZ  LYS A 130     -14.927  15.050  -6.790  1.00  0.00           H  
ATOM   2060 3HZ  LYS A 130     -16.282  14.318  -7.386  1.00  0.00           H  
ATOM   2061  N   ALA A 131     -19.277  11.630  -1.478  1.00  0.00           N  
ATOM   2062  CA  ALA A 131     -20.742  11.657  -1.416  1.00  0.00           C  
ATOM   2063  C   ALA A 131     -21.285  11.854   0.019  1.00  0.00           C  
ATOM   2064  O   ALA A 131     -22.279  12.557   0.206  1.00  0.00           O  
ATOM   2065  CB  ALA A 131     -21.303  10.376  -2.016  1.00  0.00           C  
ATOM   2066  H   ALA A 131     -18.825  10.788  -1.817  1.00  0.00           H  
ATOM   2067  HA  ALA A 131     -21.090  12.509  -2.001  1.00  0.00           H  
ATOM   2068 1HB  ALA A 131     -22.392  10.407  -1.989  1.00  0.00           H  
ATOM   2069 2HB  ALA A 131     -20.967  10.279  -3.048  1.00  0.00           H  
ATOM   2070 3HB  ALA A 131     -20.950   9.521  -1.439  1.00  0.00           H  
ATOM   2071  N   MET A 132     -20.622  11.284   1.035  1.00  0.00           N  
ATOM   2072  CA  MET A 132     -20.970  11.466   2.454  1.00  0.00           C  
ATOM   2073  C   MET A 132     -20.615  12.865   3.002  1.00  0.00           C  
ATOM   2074  O   MET A 132     -21.370  13.413   3.809  1.00  0.00           O  
ATOM   2075  CB  MET A 132     -20.277  10.390   3.289  1.00  0.00           C  
ATOM   2076  CG  MET A 132     -20.833   8.987   3.093  1.00  0.00           C  
ATOM   2077  SD  MET A 132     -19.917   7.741   4.022  1.00  0.00           S  
ATOM   2078  CE  MET A 132     -20.856   6.267   3.629  1.00  0.00           C  
ATOM   2079  H   MET A 132     -19.854  10.660   0.808  1.00  0.00           H  
ATOM   2080  HA  MET A 132     -22.050  11.362   2.562  1.00  0.00           H  
ATOM   2081 1HB  MET A 132     -19.217  10.366   3.044  1.00  0.00           H  
ATOM   2082 2HB  MET A 132     -20.363  10.639   4.347  1.00  0.00           H  
ATOM   2083 1HG  MET A 132     -21.874   8.959   3.415  1.00  0.00           H  
ATOM   2084 2HG  MET A 132     -20.796   8.725   2.037  1.00  0.00           H  
ATOM   2085 1HE  MET A 132     -20.411   5.407   4.130  1.00  0.00           H  
ATOM   2086 2HE  MET A 132     -21.885   6.392   3.966  1.00  0.00           H  
ATOM   2087 3HE  MET A 132     -20.844   6.104   2.550  1.00  0.00           H  
ATOM   2088  N   LEU A 133     -19.493  13.455   2.570  1.00  0.00           N  
ATOM   2089  CA  LEU A 133     -19.059  14.810   2.951  1.00  0.00           C  
ATOM   2090  C   LEU A 133     -19.860  15.935   2.255  1.00  0.00           C  
ATOM   2091  O   LEU A 133     -19.912  17.051   2.782  1.00  0.00           O  
ATOM   2092  CB  LEU A 133     -17.569  14.978   2.630  1.00  0.00           C  
ATOM   2093  CG  LEU A 133     -16.606  14.140   3.481  1.00  0.00           C  
ATOM   2094  CD1 LEU A 133     -15.188  14.305   2.955  1.00  0.00           C  
ATOM   2095  CD2 LEU A 133     -16.705  14.574   4.936  1.00  0.00           C  
ATOM   2096  H   LEU A 133     -18.886  12.921   1.959  1.00  0.00           H  
ATOM   2097  HA  LEU A 133     -19.211  14.933   4.023  1.00  0.00           H  
ATOM   2098 1HB  LEU A 133     -17.406  14.712   1.586  1.00  0.00           H  
ATOM   2099 2HB  LEU A 133     -17.301  16.026   2.763  1.00  0.00           H  
ATOM   2100  HG  LEU A 133     -16.873  13.085   3.398  1.00  0.00           H  
ATOM   2101 1HD1 LEU A 133     -14.504  13.709   3.560  1.00  0.00           H  
ATOM   2102 2HD1 LEU A 133     -15.141  13.968   1.920  1.00  0.00           H  
ATOM   2103 3HD1 LEU A 133     -14.898  15.353   3.010  1.00  0.00           H  
ATOM   2104 1HD2 LEU A 133     -16.022  13.977   5.541  1.00  0.00           H  
ATOM   2105 2HD2 LEU A 133     -16.439  15.628   5.020  1.00  0.00           H  
ATOM   2106 3HD2 LEU A 133     -17.726  14.428   5.291  1.00  0.00           H  
ATOM   2107  N   SER A 134     -20.465  15.658   1.091  1.00  0.00           N  
ATOM   2108  CA  SER A 134     -21.283  16.596   0.298  1.00  0.00           C  
ATOM   2109  C   SER A 134     -22.520  17.112   1.055  1.00  0.00           C  
ATOM   2110  O   SER A 134     -23.349  16.289   1.513  1.00  0.00           O  
ATOM   2111  CB  SER A 134     -21.727  15.923  -0.987  1.00  0.00           C  
ATOM   2112  OG  SER A 134     -20.630  15.641  -1.811  1.00  0.00           O  
ATOM   2113  H   SER A 134     -20.318  14.732   0.714  1.00  0.00           H  
ATOM   2114  HA  SER A 134     -20.672  17.466   0.051  1.00  0.00           H  
ATOM   2115 1HB  SER A 134     -22.255  15.000  -0.750  1.00  0.00           H  
ATOM   2116 2HB  SER A 134     -22.425  16.572  -1.515  1.00  0.00           H  
ATOM   2117  HG  SER A 134     -20.059  15.061  -1.302  1.00  0.00           H  
ATOM   2118  N   ASN A 135     -17.849  18.167  10.677  1.00  0.00           N  
ATOM   2119  CA  ASN A 135     -16.915  17.463   9.734  1.00  0.00           C  
ATOM   2120  C   ASN A 135     -16.635  16.001  10.155  1.00  0.00           C  
ATOM   2121  O   ASN A 135     -15.480  15.607  10.319  1.00  0.00           O  
ATOM   2122  CB  ASN A 135     -15.608  18.225   9.612  1.00  0.00           C  
ATOM   2123  CG  ASN A 135     -15.785  19.581   8.988  1.00  0.00           C  
ATOM   2124  ND2 ASN A 135     -15.777  20.605   9.803  1.00  0.00           N  
ATOM   2125  OD1 ASN A 135     -15.930  19.701   7.766  1.00  0.00           O  
ATOM   2126  H   ASN A 135     -17.550  18.341  11.626  1.00  0.00           H  
ATOM   2127  HA  ASN A 135     -17.385  17.418   8.750  1.00  0.00           H  
ATOM   2128 1HB  ASN A 135     -15.165  18.348  10.601  1.00  0.00           H  
ATOM   2129 2HB  ASN A 135     -14.905  17.649   9.008  1.00  0.00           H  
ATOM   2130 1HD2 ASN A 135     -15.892  21.532   9.443  1.00  0.00           H  
ATOM   2131 2HD2 ASN A 135     -15.657  20.461  10.785  1.00  0.00           H  
ATOM   2132  N   GLU A 136     -17.674  15.167  10.310  1.00  0.00           N  
ATOM   2133  CA  GLU A 136     -17.572  13.775  10.801  1.00  0.00           C  
ATOM   2134  C   GLU A 136     -18.396  12.800   9.933  1.00  0.00           C  
ATOM   2135  O   GLU A 136     -19.502  13.140   9.504  1.00  0.00           O  
ATOM   2136  CB  GLU A 136     -18.038  13.690  12.257  1.00  0.00           C  
ATOM   2137  CG  GLU A 136     -17.254  14.568  13.220  1.00  0.00           C  
ATOM   2138  CD  GLU A 136     -17.692  14.403  14.649  1.00  0.00           C  
ATOM   2139  OE1 GLU A 136     -18.638  13.692  14.882  1.00  0.00           O  
ATOM   2140  OE2 GLU A 136     -17.077  14.991  15.509  1.00  0.00           O1-
ATOM   2141  H   GLU A 136     -18.606  15.467  10.045  1.00  0.00           H  
ATOM   2142  HA  GLU A 136     -16.527  13.466  10.750  1.00  0.00           H  
ATOM   2143 1HB  GLU A 136     -19.088  13.978  12.319  1.00  0.00           H  
ATOM   2144 2HB  GLU A 136     -17.961  12.660  12.604  1.00  0.00           H  
ATOM   2145 1HG  GLU A 136     -16.196  14.319  13.144  1.00  0.00           H  
ATOM   2146 2HG  GLU A 136     -17.375  15.611  12.926  1.00  0.00           H  
ATOM   2147  N   VAL A 137     -17.885  11.581   9.706  1.00  0.00           N  
ATOM   2148  CA  VAL A 137     -18.557  10.508   8.935  1.00  0.00           C  
ATOM   2149  C   VAL A 137     -18.395   9.153   9.640  1.00  0.00           C  
ATOM   2150  O   VAL A 137     -17.287   8.794  10.032  1.00  0.00           O  
ATOM   2151  CB  VAL A 137     -17.973  10.416   7.513  1.00  0.00           C  
ATOM   2152  CG1 VAL A 137     -18.622   9.274   6.744  1.00  0.00           C  
ATOM   2153  CG2 VAL A 137     -18.169  11.737   6.786  1.00  0.00           C  
ATOM   2154  H   VAL A 137     -16.940  11.391  10.030  1.00  0.00           H  
ATOM   2155  HA  VAL A 137     -19.618  10.749   8.861  1.00  0.00           H  
ATOM   2156  HB  VAL A 137     -16.909  10.192   7.580  1.00  0.00           H  
ATOM   2157 1HG1 VAL A 137     -18.199   9.223   5.740  1.00  0.00           H  
ATOM   2158 2HG1 VAL A 137     -18.439   8.335   7.263  1.00  0.00           H  
ATOM   2159 3HG1 VAL A 137     -19.696   9.448   6.674  1.00  0.00           H  
ATOM   2160 1HG2 VAL A 137     -17.754  11.664   5.781  1.00  0.00           H  
ATOM   2161 2HG2 VAL A 137     -19.235  11.963   6.722  1.00  0.00           H  
ATOM   2162 3HG2 VAL A 137     -17.662  12.532   7.332  1.00  0.00           H  
ATOM   2163  N   ASN A 138     -19.486   8.393   9.796  1.00  0.00           N  
ATOM   2164  CA  ASN A 138     -19.496   7.058  10.415  1.00  0.00           C  
ATOM   2165  C   ASN A 138     -19.471   5.917   9.377  1.00  0.00           C  
ATOM   2166  O   ASN A 138     -20.120   6.005   8.333  1.00  0.00           O  
ATOM   2167  CB  ASN A 138     -20.703   6.916  11.324  1.00  0.00           C  
ATOM   2168  CG  ASN A 138     -20.627   7.811  12.530  1.00  0.00           C  
ATOM   2169  ND2 ASN A 138     -21.394   8.872  12.517  1.00  0.00           N  
ATOM   2170  OD1 ASN A 138     -19.874   7.542  13.473  1.00  0.00           O  
ATOM   2171  H   ASN A 138     -20.359   8.730   9.413  1.00  0.00           H  
ATOM   2172  HA  ASN A 138     -18.589   6.946  11.012  1.00  0.00           H  
ATOM   2173 1HB  ASN A 138     -21.609   7.152  10.767  1.00  0.00           H  
ATOM   2174 2HB  ASN A 138     -20.786   5.882  11.660  1.00  0.00           H  
ATOM   2175 1HD2 ASN A 138     -21.385   9.504  13.293  1.00  0.00           H  
ATOM   2176 2HD2 ASN A 138     -21.988   9.050  11.734  1.00  0.00           H  
ATOM   2177  N   PHE A 139     -18.790   4.813   9.711  1.00  0.00           N  
ATOM   2178  CA  PHE A 139     -18.623   3.623   8.864  1.00  0.00           C  
ATOM   2179  C   PHE A 139     -19.000   2.341   9.625  1.00  0.00           C  
ATOM   2180  O   PHE A 139     -18.143   1.605  10.114  1.00  0.00           O  
ATOM   2181  CB  PHE A 139     -17.180   3.521   8.365  1.00  0.00           C  
ATOM   2182  CG  PHE A 139     -16.733   4.704   7.555  1.00  0.00           C  
ATOM   2183  CD1 PHE A 139     -16.138   5.798   8.167  1.00  0.00           C  
ATOM   2184  CD2 PHE A 139     -16.908   4.728   6.180  1.00  0.00           C  
ATOM   2185  CE1 PHE A 139     -15.726   6.887   7.423  1.00  0.00           C  
ATOM   2186  CE2 PHE A 139     -16.497   5.815   5.433  1.00  0.00           C  
ATOM   2187  CZ  PHE A 139     -15.906   6.896   6.056  1.00  0.00           C  
ATOM   2188  H   PHE A 139     -18.232   4.846  10.560  1.00  0.00           H  
ATOM   2189  HA  PHE A 139     -19.284   3.716   8.001  1.00  0.00           H  
ATOM   2190 1HB  PHE A 139     -16.508   3.418   9.216  1.00  0.00           H  
ATOM   2191 2HB  PHE A 139     -17.070   2.627   7.752  1.00  0.00           H  
ATOM   2192  HD1 PHE A 139     -15.994   5.789   9.248  1.00  0.00           H  
ATOM   2193  HD2 PHE A 139     -17.376   3.874   5.688  1.00  0.00           H  
ATOM   2194  HE1 PHE A 139     -15.260   7.739   7.916  1.00  0.00           H  
ATOM   2195  HE2 PHE A 139     -16.639   5.820   4.353  1.00  0.00           H  
ATOM   2196  HZ  PHE A 139     -15.584   7.754   5.468  1.00  0.00           H  
ATOM   2197  N   ARG A 140     -20.309   2.061   9.712  1.00  0.00           N  
ATOM   2198  CA  ARG A 140     -20.893   0.942  10.490  1.00  0.00           C  
ATOM   2199  C   ARG A 140     -20.417  -0.456  10.067  1.00  0.00           C  
ATOM   2200  O   ARG A 140     -20.516  -1.396  10.854  1.00  0.00           O  
ATOM   2201  CB  ARG A 140     -22.411   0.980  10.385  1.00  0.00           C  
ATOM   2202  CG  ARG A 140     -23.074   2.140  11.110  1.00  0.00           C  
ATOM   2203  CD  ARG A 140     -24.548   2.131  10.929  1.00  0.00           C  
ATOM   2204  NE  ARG A 140     -25.185   3.239  11.622  1.00  0.00           N  
ATOM   2205  CZ  ARG A 140     -26.491   3.555  11.519  1.00  0.00           C  
ATOM   2206  NH1 ARG A 140     -27.283   2.841  10.750  1.00  0.00           N1+
ATOM   2207  NH2 ARG A 140     -26.977   4.584  12.192  1.00  0.00           N  
ATOM   2208  H   ARG A 140     -20.949   2.707   9.266  1.00  0.00           H  
ATOM   2209  HA  ARG A 140     -20.607   1.060  11.535  1.00  0.00           H  
ATOM   2210 1HB  ARG A 140     -22.701   1.037   9.336  1.00  0.00           H  
ATOM   2211 2HB  ARG A 140     -22.827   0.058  10.789  1.00  0.00           H  
ATOM   2212 1HG  ARG A 140     -22.859   2.073  12.177  1.00  0.00           H  
ATOM   2213 2HG  ARG A 140     -22.685   3.081  10.721  1.00  0.00           H  
ATOM   2214 1HD  ARG A 140     -24.783   2.210   9.869  1.00  0.00           H  
ATOM   2215 2HD  ARG A 140     -24.957   1.202  11.324  1.00  0.00           H  
ATOM   2216  HE  ARG A 140     -24.608   3.812  12.224  1.00  0.00           H  
ATOM   2217 1HH1 ARG A 140     -26.912   2.053  10.237  1.00  0.00           H  
ATOM   2218 2HH1 ARG A 140     -28.261   3.077  10.675  1.00  0.00           H  
ATOM   2219 1HH2 ARG A 140     -26.369   5.133  12.784  1.00  0.00           H  
ATOM   2220 2HH2 ARG A 140     -27.955   4.821  12.115  1.00  0.00           H  
ATOM   2221  N   GLU A 141     -19.883  -0.594   8.851  1.00  0.00           N  
ATOM   2222  CA  GLU A 141     -19.366  -1.857   8.294  1.00  0.00           C  
ATOM   2223  C   GLU A 141     -17.821  -1.943   8.250  1.00  0.00           C  
ATOM   2224  O   GLU A 141     -17.288  -2.932   7.743  1.00  0.00           O  
ATOM   2225  CB  GLU A 141     -19.923  -2.057   6.883  1.00  0.00           C  
ATOM   2226  CG  GLU A 141     -21.437  -2.199   6.820  1.00  0.00           C  
ATOM   2227  CD  GLU A 141     -21.946  -2.418   5.422  1.00  0.00           C  
ATOM   2228  OE1 GLU A 141     -21.152  -2.407   4.512  1.00  0.00           O  
ATOM   2229  OE2 GLU A 141     -23.131  -2.597   5.264  1.00  0.00           O1-
ATOM   2230  H   GLU A 141     -19.903   0.215   8.247  1.00  0.00           H  
ATOM   2231  HA  GLU A 141     -19.699  -2.677   8.930  1.00  0.00           H  
ATOM   2232 1HB  GLU A 141     -19.640  -1.211   6.257  1.00  0.00           H  
ATOM   2233 2HB  GLU A 141     -19.485  -2.952   6.443  1.00  0.00           H  
ATOM   2234 1HG  GLU A 141     -21.739  -3.042   7.440  1.00  0.00           H  
ATOM   2235 2HG  GLU A 141     -21.893  -1.300   7.230  1.00  0.00           H  
ATOM   2236  N   ILE A 142     -17.089  -0.942   8.770  1.00  0.00           N  
ATOM   2237  CA  ILE A 142     -15.614  -0.871   8.692  1.00  0.00           C  
ATOM   2238  C   ILE A 142     -14.995  -0.726  10.102  1.00  0.00           C  
ATOM   2239  O   ILE A 142     -15.074   0.359  10.684  1.00  0.00           O  
ATOM   2240  CB  ILE A 142     -15.165   0.307   7.807  1.00  0.00           C  
ATOM   2241  CG1 ILE A 142     -15.786   0.193   6.412  1.00  0.00           C  
ATOM   2242  CG2 ILE A 142     -13.648   0.356   7.716  1.00  0.00           C  
ATOM   2243  CD1 ILE A 142     -15.427   1.336   5.489  1.00  0.00           C  
ATOM   2244  H   ILE A 142     -17.571  -0.169   9.221  1.00  0.00           H  
ATOM   2245  HA  ILE A 142     -15.247  -1.794   8.247  1.00  0.00           H  
ATOM   2246  HB  ILE A 142     -15.524   1.242   8.236  1.00  0.00           H  
ATOM   2247 1HG1 ILE A 142     -15.463  -0.736   5.945  1.00  0.00           H  
ATOM   2248 2HG1 ILE A 142     -16.872   0.153   6.499  1.00  0.00           H  
ATOM   2249 1HG2 ILE A 142     -13.348   1.192   7.087  1.00  0.00           H  
ATOM   2250 2HG2 ILE A 142     -13.227   0.482   8.713  1.00  0.00           H  
ATOM   2251 3HG2 ILE A 142     -13.279  -0.575   7.282  1.00  0.00           H  
ATOM   2252 1HD1 ILE A 142     -15.905   1.186   4.521  1.00  0.00           H  
ATOM   2253 2HD1 ILE A 142     -15.774   2.276   5.923  1.00  0.00           H  
ATOM   2254 3HD1 ILE A 142     -14.347   1.374   5.359  1.00  0.00           H  
ATOM   2255  N   PRO A 143     -14.365  -1.777  10.668  1.00  0.00           N  
ATOM   2256  CA  PRO A 143     -13.709  -1.721  11.978  1.00  0.00           C  
ATOM   2257  C   PRO A 143     -12.360  -0.984  11.933  1.00  0.00           C  
ATOM   2258  O   PRO A 143     -11.773  -0.783  10.865  1.00  0.00           O  
ATOM   2259  CB  PRO A 143     -13.526  -3.202  12.322  1.00  0.00           C  
ATOM   2260  CG  PRO A 143     -13.343  -3.865  11.000  1.00  0.00           C  
ATOM   2261  CD  PRO A 143     -14.290  -3.139  10.082  1.00  0.00           C  
ATOM   2262  HA  PRO A 143     -14.378  -1.225  12.697  1.00  0.00           H  
ATOM   2263 1HB  PRO A 143     -12.659  -3.329  12.987  1.00  0.00           H  
ATOM   2264 2HB  PRO A 143     -14.407  -3.573  12.868  1.00  0.00           H  
ATOM   2265 1HG  PRO A 143     -12.294  -3.785  10.677  1.00  0.00           H  
ATOM   2266 2HG  PRO A 143     -13.570  -4.939  11.078  1.00  0.00           H  
ATOM   2267 1HD  PRO A 143     -13.871  -3.115   9.066  1.00  0.00           H  
ATOM   2268 2HD  PRO A 143     -15.268  -3.644  10.089  1.00  0.00           H  
ATOM   2269  N   SER A 144     -11.846  -0.576  13.094  1.00  0.00           N  
ATOM   2270  CA  SER A 144     -10.673   0.303  13.216  1.00  0.00           C  
ATOM   2271  C   SER A 144      -9.401  -0.250  12.568  1.00  0.00           C  
ATOM   2272  O   SER A 144      -8.699   0.509  11.902  1.00  0.00           O  
ATOM   2273  CB  SER A 144     -10.401   0.576  14.682  1.00  0.00           C  
ATOM   2274  OG  SER A 144     -10.122  -0.612  15.371  1.00  0.00           O  
ATOM   2275  H   SER A 144     -12.384  -0.740  13.943  1.00  0.00           H  
ATOM   2276  HA  SER A 144     -10.892   1.245  12.710  1.00  0.00           H  
ATOM   2277 1HB  SER A 144      -9.558   1.260  14.775  1.00  0.00           H  
ATOM   2278 2HB  SER A 144     -11.268   1.062  15.128  1.00  0.00           H  
ATOM   2279  HG  SER A 144     -10.819  -0.711  16.023  1.00  0.00           H  
ATOM   2280  N   HIS A 145      -9.132  -1.559  12.663  1.00  0.00           N  
ATOM   2281  CA  HIS A 145      -7.972  -2.195  12.014  1.00  0.00           C  
ATOM   2282  C   HIS A 145      -8.051  -2.201  10.476  1.00  0.00           C  
ATOM   2283  O   HIS A 145      -7.032  -2.394   9.810  1.00  0.00           O  
ATOM   2284  CB  HIS A 145      -7.818  -3.635  12.513  1.00  0.00           C  
ATOM   2285  CG  HIS A 145      -8.909  -4.552  12.052  1.00  0.00           C  
ATOM   2286  CD2 HIS A 145      -9.083  -5.215  10.883  1.00  0.00           C  
ATOM   2287  ND1 HIS A 145      -9.993  -4.875  12.841  1.00  0.00           N  
ATOM   2288  CE1 HIS A 145     -10.787  -5.697  12.177  1.00  0.00           C  
ATOM   2289  NE2 HIS A 145     -10.257  -5.918  10.987  1.00  0.00           N  
ATOM   2290  H   HIS A 145      -9.744  -2.135  13.230  1.00  0.00           H  
ATOM   2291  HA  HIS A 145      -7.067  -1.645  12.267  1.00  0.00           H  
ATOM   2292 1HB  HIS A 145      -6.866  -4.039  12.171  1.00  0.00           H  
ATOM   2293 2HB  HIS A 145      -7.805  -3.643  13.603  1.00  0.00           H  
ATOM   2294  HD1 HIS A 145     -10.205  -4.490  13.740  1.00  0.00           H  
ATOM   2295  HD2 HIS A 145      -8.492  -5.270   9.969  1.00  0.00           H  
ATOM   2296  HE1 HIS A 145     -11.705  -6.069  12.630  1.00  0.00           H  
ATOM   2297  N   VAL A 146      -9.241  -1.975   9.908  1.00  0.00           N  
ATOM   2298  CA  VAL A 146      -9.454  -1.775   8.467  1.00  0.00           C  
ATOM   2299  C   VAL A 146      -9.430  -0.285   8.115  1.00  0.00           C  
ATOM   2300  O   VAL A 146      -8.737   0.110   7.176  1.00  0.00           O  
ATOM   2301  CB  VAL A 146     -10.802  -2.381   8.032  1.00  0.00           C  
ATOM   2302  CG1 VAL A 146     -11.085  -2.058   6.573  1.00  0.00           C  
ATOM   2303  CG2 VAL A 146     -10.790  -3.885   8.259  1.00  0.00           C  
ATOM   2304  H   VAL A 146     -10.031  -1.828  10.525  1.00  0.00           H  
ATOM   2305  HA  VAL A 146      -8.653  -2.279   7.926  1.00  0.00           H  
ATOM   2306  HB  VAL A 146     -11.600  -1.931   8.623  1.00  0.00           H  
ATOM   2307 1HG1 VAL A 146     -12.041  -2.494   6.282  1.00  0.00           H  
ATOM   2308 2HG1 VAL A 146     -11.125  -0.976   6.441  1.00  0.00           H  
ATOM   2309 3HG1 VAL A 146     -10.294  -2.471   5.947  1.00  0.00           H  
ATOM   2310 1HG2 VAL A 146     -11.746  -4.307   7.950  1.00  0.00           H  
ATOM   2311 2HG2 VAL A 146      -9.987  -4.336   7.673  1.00  0.00           H  
ATOM   2312 3HG2 VAL A 146     -10.626  -4.093   9.317  1.00  0.00           H  
ATOM   2313  N   LEU A 147     -10.140   0.564   8.870  1.00  0.00           N  
ATOM   2314  CA  LEU A 147     -10.237   2.000   8.577  1.00  0.00           C  
ATOM   2315  C   LEU A 147      -8.887   2.730   8.722  1.00  0.00           C  
ATOM   2316  O   LEU A 147      -8.601   3.636   7.937  1.00  0.00           O  
ATOM   2317  CB  LEU A 147     -11.270   2.648   9.507  1.00  0.00           C  
ATOM   2318  CG  LEU A 147     -11.710   4.068   9.129  1.00  0.00           C  
ATOM   2319  CD1 LEU A 147     -12.090   4.106   7.655  1.00  0.00           C  
ATOM   2320  CD2 LEU A 147     -12.879   4.488  10.005  1.00  0.00           C  
ATOM   2321  H   LEU A 147     -10.684   0.186   9.640  1.00  0.00           H  
ATOM   2322  HA  LEU A 147     -10.564   2.120   7.545  1.00  0.00           H  
ATOM   2323 1HB  LEU A 147     -12.160   2.020   9.528  1.00  0.00           H  
ATOM   2324 2HB  LEU A 147     -10.855   2.687  10.514  1.00  0.00           H  
ATOM   2325  HG  LEU A 147     -10.879   4.757   9.277  1.00  0.00           H  
ATOM   2326 1HD1 LEU A 147     -12.402   5.115   7.384  1.00  0.00           H  
ATOM   2327 2HD1 LEU A 147     -11.230   3.818   7.049  1.00  0.00           H  
ATOM   2328 3HD1 LEU A 147     -12.910   3.411   7.472  1.00  0.00           H  
ATOM   2329 1HD2 LEU A 147     -13.191   5.499   9.736  1.00  0.00           H  
ATOM   2330 2HD2 LEU A 147     -13.712   3.800   9.858  1.00  0.00           H  
ATOM   2331 3HD2 LEU A 147     -12.575   4.469  11.052  1.00  0.00           H  
ATOM   2332  N   SER A 148      -8.010   2.292   9.631  1.00  0.00           N  
ATOM   2333  CA  SER A 148      -6.626   2.785   9.708  1.00  0.00           C  
ATOM   2334  C   SER A 148      -5.863   2.510   8.403  1.00  0.00           C  
ATOM   2335  O   SER A 148      -5.284   3.426   7.821  1.00  0.00           O  
ATOM   2336  CB  SER A 148      -5.904   2.133  10.871  1.00  0.00           C  
ATOM   2337  OG  SER A 148      -4.594   2.619  10.984  1.00  0.00           O  
ATOM   2338  H   SER A 148      -8.287   1.556  10.275  1.00  0.00           H  
ATOM   2339  HA  SER A 148      -6.651   3.863   9.868  1.00  0.00           H  
ATOM   2340 1HB  SER A 148      -6.449   2.332  11.795  1.00  0.00           H  
ATOM   2341 2HB  SER A 148      -5.885   1.054  10.729  1.00  0.00           H  
ATOM   2342  HG  SER A 148      -4.020   1.856  10.883  1.00  0.00           H  
ATOM   2343  N   LYS A 149      -5.935   1.284   7.868  1.00  0.00           N  
ATOM   2344  CA  LYS A 149      -5.305   0.895   6.595  1.00  0.00           C  
ATOM   2345  C   LYS A 149      -5.913   1.584   5.374  1.00  0.00           C  
ATOM   2346  O   LYS A 149      -5.169   1.932   4.463  1.00  0.00           O  
ATOM   2347  CB  LYS A 149      -5.388  -0.621   6.415  1.00  0.00           C  
ATOM   2348  CG  LYS A 149      -4.633  -1.423   7.467  1.00  0.00           C  
ATOM   2349  CD  LYS A 149      -3.133  -1.202   7.359  1.00  0.00           C  
ATOM   2350  CE  LYS A 149      -2.549  -1.932   6.158  1.00  0.00           C  
ATOM   2351  NZ  LYS A 149      -1.069  -1.803   6.092  1.00  0.00           N1+
ATOM   2352  H   LYS A 149      -6.403   0.574   8.420  1.00  0.00           H  
ATOM   2353  HA  LYS A 149      -4.256   1.191   6.624  1.00  0.00           H  
ATOM   2354 1HB  LYS A 149      -6.432  -0.934   6.441  1.00  0.00           H  
ATOM   2355 2HB  LYS A 149      -4.989  -0.894   5.437  1.00  0.00           H  
ATOM   2356 1HG  LYS A 149      -4.966  -1.122   8.462  1.00  0.00           H  
ATOM   2357 2HG  LYS A 149      -4.847  -2.484   7.339  1.00  0.00           H  
ATOM   2358 1HD  LYS A 149      -2.928  -0.136   7.259  1.00  0.00           H  
ATOM   2359 2HD  LYS A 149      -2.646  -1.564   8.264  1.00  0.00           H  
ATOM   2360 1HE  LYS A 149      -2.807  -2.989   6.215  1.00  0.00           H  
ATOM   2361 2HE  LYS A 149      -2.978  -1.526   5.242  1.00  0.00           H  
ATOM   2362 1HZ  LYS A 149      -0.722  -2.300   5.283  1.00  0.00           H  
ATOM   2363 2HZ  LYS A 149      -0.819  -0.825   6.021  1.00  0.00           H  
ATOM   2364 3HZ  LYS A 149      -0.659  -2.194   6.928  1.00  0.00           H  
ATOM   2365  N   VAL A 150      -7.211   1.888   5.377  1.00  0.00           N  
ATOM   2366  CA  VAL A 150      -7.836   2.774   4.372  1.00  0.00           C  
ATOM   2367  C   VAL A 150      -7.170   4.161   4.373  1.00  0.00           C  
ATOM   2368  O   VAL A 150      -6.755   4.650   3.323  1.00  0.00           O  
ATOM   2369  CB  VAL A 150      -9.341   2.932   4.655  1.00  0.00           C  
ATOM   2370  CG1 VAL A 150      -9.935   4.031   3.785  1.00  0.00           C  
ATOM   2371  CG2 VAL A 150     -10.054   1.610   4.416  1.00  0.00           C  
ATOM   2372  H   VAL A 150      -7.777   1.513   6.131  1.00  0.00           H  
ATOM   2373  HA  VAL A 150      -7.711   2.323   3.387  1.00  0.00           H  
ATOM   2374  HB  VAL A 150      -9.477   3.235   5.692  1.00  0.00           H  
ATOM   2375 1HG1 VAL A 150     -11.001   4.128   3.999  1.00  0.00           H  
ATOM   2376 2HG1 VAL A 150      -9.434   4.974   3.998  1.00  0.00           H  
ATOM   2377 3HG1 VAL A 150      -9.798   3.775   2.734  1.00  0.00           H  
ATOM   2378 1HG2 VAL A 150     -11.118   1.729   4.618  1.00  0.00           H  
ATOM   2379 2HG2 VAL A 150      -9.914   1.303   3.379  1.00  0.00           H  
ATOM   2380 3HG2 VAL A 150      -9.642   0.849   5.079  1.00  0.00           H  
ATOM   2381  N   CYS A 151      -6.976   4.770   5.548  1.00  0.00           N  
ATOM   2382  CA  CYS A 151      -6.304   6.070   5.676  1.00  0.00           C  
ATOM   2383  C   CYS A 151      -4.809   6.011   5.293  1.00  0.00           C  
ATOM   2384  O   CYS A 151      -4.293   6.926   4.640  1.00  0.00           O  
ATOM   2385  CB  CYS A 151      -6.430   6.585   7.110  1.00  0.00           C  
ATOM   2386  SG  CYS A 151      -8.134   6.894   7.636  1.00  0.00           S  
ATOM   2387  H   CYS A 151      -7.330   4.329   6.389  1.00  0.00           H  
ATOM   2388  HA  CYS A 151      -6.787   6.778   5.003  1.00  0.00           H  
ATOM   2389 1HB  CYS A 151      -5.991   5.862   7.797  1.00  0.00           H  
ATOM   2390 2HB  CYS A 151      -5.871   7.515   7.213  1.00  0.00           H  
ATOM   2391  HG  CYS A 151      -8.551   5.641   7.492  1.00  0.00           H  
ATOM   2392  N   MET A 152      -4.113   4.913   5.618  1.00  0.00           N  
ATOM   2393  CA  MET A 152      -2.748   4.651   5.131  1.00  0.00           C  
ATOM   2394  C   MET A 152      -2.710   4.536   3.601  1.00  0.00           C  
ATOM   2395  O   MET A 152      -1.821   5.112   2.982  1.00  0.00           O  
ATOM   2396  CB  MET A 152      -2.194   3.380   5.770  1.00  0.00           C  
ATOM   2397  CG  MET A 152      -1.917   3.496   7.263  1.00  0.00           C  
ATOM   2398  SD  MET A 152      -1.271   1.967   7.971  1.00  0.00           S  
ATOM   2399  CE  MET A 152      -1.233   2.389   9.710  1.00  0.00           C  
ATOM   2400  H   MET A 152      -4.558   4.228   6.223  1.00  0.00           H  
ATOM   2401  HA  MET A 152      -2.114   5.491   5.412  1.00  0.00           H  
ATOM   2402 1HB  MET A 152      -2.898   2.563   5.623  1.00  0.00           H  
ATOM   2403 2HB  MET A 152      -1.260   3.102   5.279  1.00  0.00           H  
ATOM   2404 1HG  MET A 152      -1.194   4.291   7.438  1.00  0.00           H  
ATOM   2405 2HG  MET A 152      -2.839   3.753   7.785  1.00  0.00           H  
ATOM   2406 1HE  MET A 152      -0.855   1.542  10.282  1.00  0.00           H  
ATOM   2407 2HE  MET A 152      -0.582   3.251   9.863  1.00  0.00           H  
ATOM   2408 3HE  MET A 152      -2.241   2.633  10.047  1.00  0.00           H  
ATOM   2409  N   TYR A 153      -3.679   3.861   2.974  1.00  0.00           N  
ATOM   2410  CA  TYR A 153      -3.762   3.776   1.512  1.00  0.00           C  
ATOM   2411  C   TYR A 153      -4.001   5.147   0.864  1.00  0.00           C  
ATOM   2412  O   TYR A 153      -3.311   5.487  -0.093  1.00  0.00           O  
ATOM   2413  CB  TYR A 153      -4.868   2.801   1.104  1.00  0.00           C  
ATOM   2414  CG  TYR A 153      -5.089   2.718  -0.391  1.00  0.00           C  
ATOM   2415  CD1 TYR A 153      -4.255   1.934  -1.172  1.00  0.00           C  
ATOM   2416  CD2 TYR A 153      -6.126   3.428  -0.979  1.00  0.00           C  
ATOM   2417  CE1 TYR A 153      -4.455   1.858  -2.537  1.00  0.00           C  
ATOM   2418  CE2 TYR A 153      -6.327   3.352  -2.343  1.00  0.00           C  
ATOM   2419  CZ  TYR A 153      -5.497   2.573  -3.121  1.00  0.00           C  
ATOM   2420  OH  TYR A 153      -5.696   2.497  -4.480  1.00  0.00           O  
ATOM   2421  H   TYR A 153      -4.374   3.363   3.522  1.00  0.00           H  
ATOM   2422  HA  TYR A 153      -2.810   3.405   1.133  1.00  0.00           H  
ATOM   2423 1HB  TYR A 153      -4.626   1.801   1.467  1.00  0.00           H  
ATOM   2424 2HB  TYR A 153      -5.808   3.101   1.570  1.00  0.00           H  
ATOM   2425  HD1 TYR A 153      -3.439   1.377  -0.710  1.00  0.00           H  
ATOM   2426  HD2 TYR A 153      -6.781   4.045  -0.365  1.00  0.00           H  
ATOM   2427  HE1 TYR A 153      -3.800   1.243  -3.151  1.00  0.00           H  
ATOM   2428  HE2 TYR A 153      -7.140   3.910  -2.806  1.00  0.00           H  
ATOM   2429  HH  TYR A 153      -5.032   1.923  -4.870  1.00  0.00           H  
ATOM   2430  N   PHE A 154      -4.895   5.979   1.412  1.00  0.00           N  
ATOM   2431  CA  PHE A 154      -5.069   7.363   0.943  1.00  0.00           C  
ATOM   2432  C   PHE A 154      -3.748   8.151   1.033  1.00  0.00           C  
ATOM   2433  O   PHE A 154      -3.349   8.815   0.076  1.00  0.00           O  
ATOM   2434  CB  PHE A 154      -6.149   8.072   1.761  1.00  0.00           C  
ATOM   2435  CG  PHE A 154      -7.519   7.478   1.599  1.00  0.00           C  
ATOM   2436  CD1 PHE A 154      -7.746   6.459   0.687  1.00  0.00           C  
ATOM   2437  CD2 PHE A 154      -8.586   7.939   2.358  1.00  0.00           C  
ATOM   2438  CE1 PHE A 154      -9.006   5.912   0.537  1.00  0.00           C  
ATOM   2439  CE2 PHE A 154      -9.846   7.392   2.210  1.00  0.00           C  
ATOM   2440  CZ  PHE A 154     -10.055   6.377   1.299  1.00  0.00           C  
ATOM   2441  H   PHE A 154      -5.486   5.636   2.165  1.00  0.00           H  
ATOM   2442  HA  PHE A 154      -5.382   7.337  -0.102  1.00  0.00           H  
ATOM   2443 1HB  PHE A 154      -5.886   8.039   2.817  1.00  0.00           H  
ATOM   2444 2HB  PHE A 154      -6.196   9.121   1.470  1.00  0.00           H  
ATOM   2445  HD1 PHE A 154      -6.915   6.090   0.084  1.00  0.00           H  
ATOM   2446  HD2 PHE A 154      -8.419   8.740   3.079  1.00  0.00           H  
ATOM   2447  HE1 PHE A 154      -9.169   5.112  -0.185  1.00  0.00           H  
ATOM   2448  HE2 PHE A 154     -10.674   7.763   2.814  1.00  0.00           H  
ATOM   2449  HZ  PHE A 154     -11.050   5.948   1.180  1.00  0.00           H  
ATOM   2450  N   THR A 155      -3.024   8.015   2.149  1.00  0.00           N  
ATOM   2451  CA  THR A 155      -1.712   8.653   2.369  1.00  0.00           C  
ATOM   2452  C   THR A 155      -0.664   8.170   1.353  1.00  0.00           C  
ATOM   2453  O   THR A 155       0.032   8.978   0.736  1.00  0.00           O  
ATOM   2454  CB  THR A 155      -1.201   8.387   3.797  1.00  0.00           C  
ATOM   2455  CG2 THR A 155       0.160   9.035   4.007  1.00  0.00           C  
ATOM   2456  OG1 THR A 155      -2.132   8.920   4.748  1.00  0.00           O  
ATOM   2457  H   THR A 155      -3.416   7.449   2.893  1.00  0.00           H  
ATOM   2458  HA  THR A 155      -1.825   9.730   2.240  1.00  0.00           H  
ATOM   2459  HB  THR A 155      -1.114   7.312   3.958  1.00  0.00           H  
ATOM   2460  HG1 THR A 155      -2.869   8.314   4.848  1.00  0.00           H  
ATOM   2461 1HG2 THR A 155       0.505   8.835   5.021  1.00  0.00           H  
ATOM   2462 2HG2 THR A 155       0.873   8.623   3.293  1.00  0.00           H  
ATOM   2463 3HG2 THR A 155       0.077  10.110   3.857  1.00  0.00           H  
ATOM   2464  N   TYR A 156      -0.592   6.855   1.118  1.00  0.00           N  
ATOM   2465  CA  TYR A 156       0.253   6.198   0.114  1.00  0.00           C  
ATOM   2466  C   TYR A 156      -0.061   6.666  -1.318  1.00  0.00           C  
ATOM   2467  O   TYR A 156       0.838   7.138  -2.015  1.00  0.00           O  
ATOM   2468  CB  TYR A 156       0.101   4.679   0.213  1.00  0.00           C  
ATOM   2469  CG  TYR A 156       0.692   3.928  -0.959  1.00  0.00           C  
ATOM   2470  CD1 TYR A 156       1.952   3.356  -0.851  1.00  0.00           C  
ATOM   2471  CD2 TYR A 156      -0.023   3.812  -2.141  1.00  0.00           C  
ATOM   2472  CE1 TYR A 156       2.493   2.670  -1.921  1.00  0.00           C  
ATOM   2473  CE2 TYR A 156       0.517   3.125  -3.211  1.00  0.00           C  
ATOM   2474  CZ  TYR A 156       1.769   2.556  -3.103  1.00  0.00           C  
ATOM   2475  OH  TYR A 156       2.308   1.873  -4.170  1.00  0.00           O  
ATOM   2476  H   TYR A 156      -1.180   6.250   1.683  1.00  0.00           H  
ATOM   2477  HA  TYR A 156       1.292   6.462   0.310  1.00  0.00           H  
ATOM   2478 1HB  TYR A 156       0.585   4.324   1.125  1.00  0.00           H  
ATOM   2479 2HB  TYR A 156      -0.956   4.423   0.283  1.00  0.00           H  
ATOM   2480  HD1 TYR A 156       2.515   3.447   0.079  1.00  0.00           H  
ATOM   2481  HD2 TYR A 156      -1.012   4.261  -2.225  1.00  0.00           H  
ATOM   2482  HE1 TYR A 156       3.481   2.220  -1.836  1.00  0.00           H  
ATOM   2483  HE2 TYR A 156      -0.045   3.034  -4.140  1.00  0.00           H  
ATOM   2484  HH  TYR A 156       3.168   1.524  -3.923  1.00  0.00           H  
ATOM   2485  N   LYS A 157      -1.330   6.632  -1.743  1.00  0.00           N  
ATOM   2486  CA  LYS A 157      -1.754   7.048  -3.091  1.00  0.00           C  
ATOM   2487  C   LYS A 157      -1.415   8.513  -3.377  1.00  0.00           C  
ATOM   2488  O   LYS A 157      -0.910   8.809  -4.460  1.00  0.00           O  
ATOM   2489  CB  LYS A 157      -3.255   6.821  -3.270  1.00  0.00           C  
ATOM   2490  CG  LYS A 157      -3.783   7.164  -4.657  1.00  0.00           C  
ATOM   2491  CD  LYS A 157      -5.245   6.770  -4.806  1.00  0.00           C  
ATOM   2492  CE  LYS A 157      -5.781   7.138  -6.183  1.00  0.00           C  
ATOM   2493  NZ  LYS A 157      -7.207   6.750  -6.345  1.00  0.00           N1+
ATOM   2494  H   LYS A 157      -2.031   6.238  -1.119  1.00  0.00           H  
ATOM   2495  HA  LYS A 157      -1.219   6.444  -3.824  1.00  0.00           H  
ATOM   2496 1HB  LYS A 157      -3.491   5.775  -3.073  1.00  0.00           H  
ATOM   2497 2HB  LYS A 157      -3.804   7.424  -2.546  1.00  0.00           H  
ATOM   2498 1HG  LYS A 157      -3.685   8.237  -4.829  1.00  0.00           H  
ATOM   2499 2HG  LYS A 157      -3.195   6.639  -5.410  1.00  0.00           H  
ATOM   2500 1HD  LYS A 157      -5.348   5.694  -4.661  1.00  0.00           H  
ATOM   2501 2HD  LYS A 157      -5.839   7.281  -4.049  1.00  0.00           H  
ATOM   2502 1HE  LYS A 157      -5.689   8.213  -6.333  1.00  0.00           H  
ATOM   2503 2HE  LYS A 157      -5.191   6.633  -6.949  1.00  0.00           H  
ATOM   2504 1HZ  LYS A 157      -7.524   7.009  -7.270  1.00  0.00           H  
ATOM   2505 2HZ  LYS A 157      -7.302   5.750  -6.227  1.00  0.00           H  
ATOM   2506 3HZ  LYS A 157      -7.768   7.225  -5.653  1.00  0.00           H  
ATOM   2507  N   VAL A 158      -1.619   9.409  -2.409  1.00  0.00           N  
ATOM   2508  CA  VAL A 158      -1.276  10.841  -2.528  1.00  0.00           C  
ATOM   2509  C   VAL A 158       0.229  11.056  -2.770  1.00  0.00           C  
ATOM   2510  O   VAL A 158       0.589  11.875  -3.618  1.00  0.00           O  
ATOM   2511  CB  VAL A 158      -1.693  11.594  -1.251  1.00  0.00           C  
ATOM   2512  CG1 VAL A 158      -1.066  12.980  -1.221  1.00  0.00           C  
ATOM   2513  CG2 VAL A 158      -3.210  11.688  -1.177  1.00  0.00           C  
ATOM   2514  H   VAL A 158      -2.066   9.088  -1.556  1.00  0.00           H  
ATOM   2515  HA  VAL A 158      -1.820  11.258  -3.377  1.00  0.00           H  
ATOM   2516  HB  VAL A 158      -1.320  11.053  -0.382  1.00  0.00           H  
ATOM   2517 1HG1 VAL A 158      -1.371  13.498  -0.312  1.00  0.00           H  
ATOM   2518 2HG1 VAL A 158       0.021  12.887  -1.238  1.00  0.00           H  
ATOM   2519 3HG1 VAL A 158      -1.395  13.549  -2.090  1.00  0.00           H  
ATOM   2520 1HG2 VAL A 158      -3.499  12.221  -0.272  1.00  0.00           H  
ATOM   2521 2HG2 VAL A 158      -3.584  12.224  -2.050  1.00  0.00           H  
ATOM   2522 3HG2 VAL A 158      -3.636  10.684  -1.158  1.00  0.00           H  
ATOM   2523  N   ARG A 159       1.113  10.300  -2.097  1.00  0.00           N  
ATOM   2524  CA  ARG A 159       2.571  10.367  -2.328  1.00  0.00           C  
ATOM   2525  C   ARG A 159       3.011   9.696  -3.636  1.00  0.00           C  
ATOM   2526  O   ARG A 159       3.895  10.223  -4.313  1.00  0.00           O  
ATOM   2527  CB  ARG A 159       3.315   9.716  -1.172  1.00  0.00           C  
ATOM   2528  CG  ARG A 159       4.830   9.725  -1.300  1.00  0.00           C  
ATOM   2529  CD  ARG A 159       5.374  11.107  -1.287  1.00  0.00           C  
ATOM   2530  NE  ARG A 159       6.825  11.121  -1.375  1.00  0.00           N  
ATOM   2531  CZ  ARG A 159       7.567  12.220  -1.611  1.00  0.00           C  
ATOM   2532  NH1 ARG A 159       6.981  13.384  -1.780  1.00  0.00           N1+
ATOM   2533  NH2 ARG A 159       8.884  12.127  -1.671  1.00  0.00           N  
ATOM   2534  H   ARG A 159       0.760   9.655  -1.395  1.00  0.00           H  
ATOM   2535  HA  ARG A 159       2.864  11.416  -2.388  1.00  0.00           H  
ATOM   2536 1HB  ARG A 159       3.060  10.222  -0.243  1.00  0.00           H  
ATOM   2537 2HB  ARG A 159       2.998   8.677  -1.075  1.00  0.00           H  
ATOM   2538 1HG  ARG A 159       5.269   9.176  -0.466  1.00  0.00           H  
ATOM   2539 2HG  ARG A 159       5.120   9.251  -2.240  1.00  0.00           H  
ATOM   2540 1HD  ARG A 159       4.976  11.662  -2.137  1.00  0.00           H  
ATOM   2541 2HD  ARG A 159       5.083  11.604  -0.362  1.00  0.00           H  
ATOM   2542  HE  ARG A 159       7.311  10.242  -1.250  1.00  0.00           H  
ATOM   2543 1HH1 ARG A 159       5.975  13.455  -1.733  1.00  0.00           H  
ATOM   2544 2HH1 ARG A 159       7.538  14.208  -1.957  1.00  0.00           H  
ATOM   2545 1HH2 ARG A 159       9.335  11.232  -1.541  1.00  0.00           H  
ATOM   2546 2HH2 ARG A 159       9.440  12.951  -1.849  1.00  0.00           H  
ATOM   2547  N   TYR A 160       2.471   8.522  -3.967  1.00  0.00           N  
ATOM   2548  CA  TYR A 160       3.048   7.656  -5.008  1.00  0.00           C  
ATOM   2549  C   TYR A 160       2.374   7.718  -6.388  1.00  0.00           C  
ATOM   2550  O   TYR A 160       2.962   7.236  -7.358  1.00  0.00           O  
ATOM   2551  CB  TYR A 160       3.041   6.209  -4.513  1.00  0.00           C  
ATOM   2552  CG  TYR A 160       3.935   5.968  -3.316  1.00  0.00           C  
ATOM   2553  CD1 TYR A 160       3.379   5.620  -2.094  1.00  0.00           C  
ATOM   2554  CD2 TYR A 160       5.310   6.095  -3.442  1.00  0.00           C  
ATOM   2555  CE1 TYR A 160       4.194   5.400  -1.001  1.00  0.00           C  
ATOM   2556  CE2 TYR A 160       6.126   5.876  -2.347  1.00  0.00           C  
ATOM   2557  CZ  TYR A 160       5.572   5.530  -1.132  1.00  0.00           C  
ATOM   2558  OH  TYR A 160       6.385   5.312  -0.043  1.00  0.00           O  
ATOM   2559  H   TYR A 160       1.796   8.114  -3.325  1.00  0.00           H  
ATOM   2560  HA  TYR A 160       4.076   7.971  -5.189  1.00  0.00           H  
ATOM   2561 1HB  TYR A 160       2.025   5.920  -4.241  1.00  0.00           H  
ATOM   2562 2HB  TYR A 160       3.364   5.548  -5.316  1.00  0.00           H  
ATOM   2563  HD1 TYR A 160       2.297   5.519  -1.997  1.00  0.00           H  
ATOM   2564  HD2 TYR A 160       5.748   6.371  -4.401  1.00  0.00           H  
ATOM   2565  HE1 TYR A 160       3.758   5.127  -0.041  1.00  0.00           H  
ATOM   2566  HE2 TYR A 160       7.207   5.978  -2.447  1.00  0.00           H  
ATOM   2567  HH  TYR A 160       5.850   5.031   0.702  1.00  0.00           H  
ATOM   2568  N   THR A 161       1.208   8.356  -6.534  1.00  0.00           N  
ATOM   2569  CA  THR A 161       0.592   8.577  -7.863  1.00  0.00           C  
ATOM   2570  C   THR A 161       1.529   9.401  -8.763  1.00  0.00           C  
ATOM   2571  O   THR A 161       1.929  10.507  -8.396  1.00  0.00           O  
ATOM   2572  CB  THR A 161      -0.767   9.290  -7.740  1.00  0.00           C  
ATOM   2573  CG2 THR A 161      -1.393   9.484  -9.112  1.00  0.00           C  
ATOM   2574  OG1 THR A 161      -1.648   8.508  -6.923  1.00  0.00           O  
ATOM   2575  H   THR A 161       0.757   8.742  -5.712  1.00  0.00           H  
ATOM   2576  HA  THR A 161       0.426   7.607  -8.333  1.00  0.00           H  
ATOM   2577  HB  THR A 161      -0.627  10.264  -7.270  1.00  0.00           H  
ATOM   2578  HG1 THR A 161      -1.265   8.405  -6.048  1.00  0.00           H  
ATOM   2579 1HG2 THR A 161      -2.354   9.989  -9.006  1.00  0.00           H  
ATOM   2580 2HG2 THR A 161      -0.732  10.088  -9.732  1.00  0.00           H  
ATOM   2581 3HG2 THR A 161      -1.546   8.513  -9.583  1.00  0.00           H  
ATOM   2582  N   ASN A 162       1.887   8.856  -9.935  1.00  0.00           N  
ATOM   2583  CA  ASN A 162       2.830   9.445 -10.907  1.00  0.00           C  
ATOM   2584  C   ASN A 162       4.222   9.795 -10.316  1.00  0.00           C  
ATOM   2585  O   ASN A 162       4.871  10.747 -10.757  1.00  0.00           O  
ATOM   2586  CB  ASN A 162       2.207  10.680 -11.532  1.00  0.00           C  
ATOM   2587  CG  ASN A 162       0.954  10.369 -12.301  1.00  0.00           C  
ATOM   2588  ND2 ASN A 162       0.075  11.334 -12.402  1.00  0.00           N  
ATOM   2589  OD1 ASN A 162       0.779   9.252 -12.803  1.00  0.00           O  
ATOM   2590  H   ASN A 162       1.507   7.948 -10.171  1.00  0.00           H  
ATOM   2591  HA  ASN A 162       3.026   8.710 -11.688  1.00  0.00           H  
ATOM   2592 1HB  ASN A 162       1.971  11.404 -10.751  1.00  0.00           H  
ATOM   2593 2HB  ASN A 162       2.925  11.148 -12.205  1.00  0.00           H  
ATOM   2594 1HD2 ASN A 162      -0.777  11.184 -12.902  1.00  0.00           H  
ATOM   2595 2HD2 ASN A 162       0.258  12.221 -11.979  1.00  0.00           H  
ATOM   2596  N   SER A 163       4.684   9.043  -9.307  1.00  0.00           N  
ATOM   2597  CA  SER A 163       5.960   9.289  -8.608  1.00  0.00           C  
ATOM   2598  C   SER A 163       7.189   9.173  -9.522  1.00  0.00           C  
ATOM   2599  O   SER A 163       7.297   8.241 -10.324  1.00  0.00           O  
ATOM   2600  CB  SER A 163       6.103   8.317  -7.453  1.00  0.00           C  
ATOM   2601  OG  SER A 163       7.356   8.447  -6.839  1.00  0.00           O  
ATOM   2602  H   SER A 163       4.102   8.280  -8.980  1.00  0.00           H  
ATOM   2603  HA  SER A 163       5.949  10.307  -8.218  1.00  0.00           H  
ATOM   2604 1HB  SER A 163       5.315   8.502  -6.723  1.00  0.00           H  
ATOM   2605 2HB  SER A 163       5.977   7.298  -7.817  1.00  0.00           H  
ATOM   2606  HG  SER A 163       7.900   7.742  -7.198  1.00  0.00           H  
ATOM   2607  N   SER A 164       8.140  10.100  -9.365  1.00  0.00           N  
ATOM   2608  CA  SER A 164       9.459  10.063 -10.016  1.00  0.00           C  
ATOM   2609  C   SER A 164      10.408   9.049  -9.355  1.00  0.00           C  
ATOM   2610  O   SER A 164      11.176   8.379 -10.049  1.00  0.00           O  
ATOM   2611  CB  SER A 164      10.088  11.443  -9.984  1.00  0.00           C  
ATOM   2612  OG  SER A 164      10.350  11.843  -8.667  1.00  0.00           O  
ATOM   2613  H   SER A 164       7.976  10.852  -8.708  1.00  0.00           H  
ATOM   2614  HA  SER A 164       9.324   9.760 -11.056  1.00  0.00           H  
ATOM   2615 1HB  SER A 164      11.015  11.433 -10.556  1.00  0.00           H  
ATOM   2616 2HB  SER A 164       9.418  12.159 -10.458  1.00  0.00           H  
ATOM   2617  HG  SER A 164      11.284  11.678  -8.521  1.00  0.00           H  
ATOM   2618  N   THR A 165      10.333   8.895  -8.026  1.00  0.00           N  
ATOM   2619  CA  THR A 165      11.018   7.831  -7.268  1.00  0.00           C  
ATOM   2620  C   THR A 165      10.276   6.497  -7.408  1.00  0.00           C  
ATOM   2621  O   THR A 165       9.062   6.482  -7.629  1.00  0.00           O  
ATOM   2622  CB  THR A 165      11.145   8.197  -5.778  1.00  0.00           C  
ATOM   2623  CG2 THR A 165      11.889   9.514  -5.614  1.00  0.00           C  
ATOM   2624  OG1 THR A 165       9.838   8.316  -5.199  1.00  0.00           O  
ATOM   2625  H   THR A 165       9.707   9.506  -7.517  1.00  0.00           H  
ATOM   2626  HA  THR A 165      12.022   7.708  -7.676  1.00  0.00           H  
ATOM   2627  HB  THR A 165      11.690   7.412  -5.255  1.00  0.00           H  
ATOM   2628  HG1 THR A 165       9.498   7.442  -4.998  1.00  0.00           H  
ATOM   2629 1HG2 THR A 165      11.970   9.757  -4.554  1.00  0.00           H  
ATOM   2630 2HG2 THR A 165      12.887   9.424  -6.043  1.00  0.00           H  
ATOM   2631 3HG2 THR A 165      11.344  10.306  -6.128  1.00  0.00           H  
ATOM   2632  N   GLU A 166      10.983   5.379  -7.216  1.00  0.00           N  
ATOM   2633  CA  GLU A 166      10.414   4.020  -7.250  1.00  0.00           C  
ATOM   2634  C   GLU A 166       9.216   3.865  -6.290  1.00  0.00           C  
ATOM   2635  O   GLU A 166       9.308   4.199  -5.105  1.00  0.00           O  
ATOM   2636  CB  GLU A 166      11.492   2.990  -6.901  1.00  0.00           C  
ATOM   2637  CG  GLU A 166      11.013   1.546  -6.927  1.00  0.00           C  
ATOM   2638  CD  GLU A 166      12.107   0.561  -6.624  1.00  0.00           C  
ATOM   2639  OE1 GLU A 166      13.245   0.861  -6.900  1.00  0.00           O  
ATOM   2640  OE2 GLU A 166      11.808  -0.492  -6.114  1.00  0.00           O1-
ATOM   2641  H   GLU A 166      11.975   5.461  -7.028  1.00  0.00           H  
ATOM   2642  HA  GLU A 166      10.053   3.822  -8.260  1.00  0.00           H  
ATOM   2643 1HB  GLU A 166      12.323   3.081  -7.600  1.00  0.00           H  
ATOM   2644 2HB  GLU A 166      11.881   3.196  -5.902  1.00  0.00           H  
ATOM   2645 1HG  GLU A 166      10.217   1.424  -6.193  1.00  0.00           H  
ATOM   2646 2HG  GLU A 166      10.599   1.329  -7.911  1.00  0.00           H  
ATOM   2647  N   ILE A 167       8.092   3.353  -6.807  1.00  0.00           N  
ATOM   2648  CA  ILE A 167       6.853   3.127  -6.044  1.00  0.00           C  
ATOM   2649  C   ILE A 167       6.969   1.807  -5.249  1.00  0.00           C  
ATOM   2650  O   ILE A 167       7.170   0.758  -5.873  1.00  0.00           O  
ATOM   2651  CB  ILE A 167       5.625   3.078  -6.971  1.00  0.00           C  
ATOM   2652  CG1 ILE A 167       5.419   4.431  -7.656  1.00  0.00           C  
ATOM   2653  CG2 ILE A 167       4.384   2.677  -6.190  1.00  0.00           C  
ATOM   2654  CD1 ILE A 167       4.393   4.404  -8.767  1.00  0.00           C  
ATOM   2655  H   ILE A 167       8.089   3.090  -7.783  1.00  0.00           H  
ATOM   2656  HA  ILE A 167       6.720   3.954  -5.347  1.00  0.00           H  
ATOM   2657  HB  ILE A 167       5.796   2.348  -7.763  1.00  0.00           H  
ATOM   2658 1HG1 ILE A 167       5.102   5.167  -6.918  1.00  0.00           H  
ATOM   2659 2HG1 ILE A 167       6.364   4.775  -8.075  1.00  0.00           H  
ATOM   2660 1HG2 ILE A 167       3.526   2.648  -6.861  1.00  0.00           H  
ATOM   2661 2HG2 ILE A 167       4.532   1.693  -5.749  1.00  0.00           H  
ATOM   2662 3HG2 ILE A 167       4.200   3.405  -5.400  1.00  0.00           H  
ATOM   2663 1HD1 ILE A 167       4.303   5.398  -9.204  1.00  0.00           H  
ATOM   2664 2HD1 ILE A 167       4.708   3.696  -9.536  1.00  0.00           H  
ATOM   2665 3HD1 ILE A 167       3.429   4.097  -8.363  1.00  0.00           H  
ATOM   2666  N   PRO A 168       6.844   1.817  -3.906  1.00  0.00           N  
ATOM   2667  CA  PRO A 168       6.853   0.606  -3.089  1.00  0.00           C  
ATOM   2668  C   PRO A 168       5.496  -0.114  -3.112  1.00  0.00           C  
ATOM   2669  O   PRO A 168       4.464   0.463  -3.463  1.00  0.00           O  
ATOM   2670  CB  PRO A 168       7.182   1.145  -1.693  1.00  0.00           C  
ATOM   2671  CG  PRO A 168       6.541   2.489  -1.660  1.00  0.00           C  
ATOM   2672  CD  PRO A 168       6.692   3.012  -3.063  1.00  0.00           C  
ATOM   2673  HA  PRO A 168       7.644  -0.068  -3.449  1.00  0.00           H  
ATOM   2674 1HB  PRO A 168       6.787   0.464  -0.924  1.00  0.00           H  
ATOM   2675 2HB  PRO A 168       8.272   1.189  -1.553  1.00  0.00           H  
ATOM   2676 1HG  PRO A 168       5.488   2.400  -1.353  1.00  0.00           H  
ATOM   2677 2HG  PRO A 168       7.035   3.129  -0.915  1.00  0.00           H  
ATOM   2678 1HD  PRO A 168       5.784   3.562  -3.351  1.00  0.00           H  
ATOM   2679 2HD  PRO A 168       7.577   3.664  -3.119  1.00  0.00           H  
ATOM   2680  N   GLU A 169       5.479  -1.381  -2.701  1.00  0.00           N  
ATOM   2681  CA  GLU A 169       4.238  -2.143  -2.501  1.00  0.00           C  
ATOM   2682  C   GLU A 169       3.456  -1.627  -1.276  1.00  0.00           C  
ATOM   2683  O   GLU A 169       4.058  -1.302  -0.250  1.00  0.00           O  
ATOM   2684  CB  GLU A 169       4.551  -3.632  -2.331  1.00  0.00           C  
ATOM   2685  CG  GLU A 169       3.324  -4.517  -2.172  1.00  0.00           C  
ATOM   2686  CD  GLU A 169       3.664  -5.980  -2.093  1.00  0.00           C  
ATOM   2687  OE1 GLU A 169       4.820  -6.308  -2.209  1.00  0.00           O  
ATOM   2688  OE2 GLU A 169       2.767  -6.769  -1.918  1.00  0.00           O1-
ATOM   2689  H   GLU A 169       6.349  -1.804  -2.405  1.00  0.00           H  
ATOM   2690  HA  GLU A 169       3.608  -2.015  -3.382  1.00  0.00           H  
ATOM   2691 1HB  GLU A 169       5.110  -3.987  -3.197  1.00  0.00           H  
ATOM   2692 2HB  GLU A 169       5.181  -3.773  -1.453  1.00  0.00           H  
ATOM   2693 1HG  GLU A 169       2.797  -4.229  -1.262  1.00  0.00           H  
ATOM   2694 2HG  GLU A 169       2.655  -4.350  -3.015  1.00  0.00           H  
ATOM   2695  N   PHE A 170       2.118  -1.605  -1.344  1.00  0.00           N  
ATOM   2696  CA  PHE A 170       1.272  -1.394  -0.162  1.00  0.00           C  
ATOM   2697  C   PHE A 170       1.118  -2.709   0.640  1.00  0.00           C  
ATOM   2698  O   PHE A 170       0.607  -3.688   0.080  1.00  0.00           O  
ATOM   2699  CB  PHE A 170      -0.103  -0.869  -0.577  1.00  0.00           C  
ATOM   2700  CG  PHE A 170      -0.966  -0.450   0.579  1.00  0.00           C  
ATOM   2701  CD1 PHE A 170      -0.725   0.741   1.248  1.00  0.00           C  
ATOM   2702  CD2 PHE A 170      -2.021  -1.245   1.000  1.00  0.00           C  
ATOM   2703  CE1 PHE A 170      -1.518   1.128   2.313  1.00  0.00           C  
ATOM   2704  CE2 PHE A 170      -2.816  -0.860   2.062  1.00  0.00           C  
ATOM   2705  CZ  PHE A 170      -2.563   0.328   2.719  1.00  0.00           C  
ATOM   2706  H   PHE A 170       1.665  -1.840  -2.217  1.00  0.00           H  
ATOM   2707  HA  PHE A 170       1.751  -0.651   0.478  1.00  0.00           H  
ATOM   2708 1HB  PHE A 170       0.019  -0.013  -1.238  1.00  0.00           H  
ATOM   2709 2HB  PHE A 170      -0.633  -1.641  -1.136  1.00  0.00           H  
ATOM   2710  HD1 PHE A 170       0.103   1.373   0.925  1.00  0.00           H  
ATOM   2711  HD2 PHE A 170      -2.220  -2.184   0.482  1.00  0.00           H  
ATOM   2712  HE1 PHE A 170      -1.315   2.065   2.829  1.00  0.00           H  
ATOM   2713  HE2 PHE A 170      -3.643  -1.495   2.384  1.00  0.00           H  
ATOM   2714  HZ  PHE A 170      -3.188   0.631   3.558  1.00  0.00           H  
ATOM   2715  N   PRO A 171       1.562  -2.788   1.913  1.00  0.00           N  
ATOM   2716  CA  PRO A 171       1.548  -4.028   2.693  1.00  0.00           C  
ATOM   2717  C   PRO A 171       0.193  -4.275   3.378  1.00  0.00           C  
ATOM   2718  O   PRO A 171      -0.366  -3.378   4.012  1.00  0.00           O  
ATOM   2719  CB  PRO A 171       2.660  -3.791   3.719  1.00  0.00           C  
ATOM   2720  CG  PRO A 171       2.602  -2.326   3.989  1.00  0.00           C  
ATOM   2721  CD  PRO A 171       2.274  -1.712   2.654  1.00  0.00           C  
ATOM   2722  HA  PRO A 171       1.790  -4.874   2.033  1.00  0.00           H  
ATOM   2723 1HB  PRO A 171       2.479  -4.398   4.619  1.00  0.00           H  
ATOM   2724 2HB  PRO A 171       3.629  -4.110   3.305  1.00  0.00           H  
ATOM   2725 1HG  PRO A 171       1.840  -2.110   4.752  1.00  0.00           H  
ATOM   2726 2HG  PRO A 171       3.563  -1.975   4.392  1.00  0.00           H  
ATOM   2727 1HD  PRO A 171       1.615  -0.842   2.800  1.00  0.00           H  
ATOM   2728 2HD  PRO A 171       3.205  -1.413   2.150  1.00  0.00           H  
ATOM   2729  N   ILE A 172      -0.312  -5.510   3.288  1.00  0.00           N  
ATOM   2730  CA  ILE A 172      -1.604  -5.957   3.848  1.00  0.00           C  
ATOM   2731  C   ILE A 172      -1.417  -7.317   4.550  1.00  0.00           C  
ATOM   2732  O   ILE A 172      -0.819  -8.232   3.979  1.00  0.00           O  
ATOM   2733  CB  ILE A 172      -2.681  -6.076   2.754  1.00  0.00           C  
ATOM   2734  CG1 ILE A 172      -2.895  -4.725   2.067  1.00  0.00           C  
ATOM   2735  CG2 ILE A 172      -3.984  -6.590   3.344  1.00  0.00           C  
ATOM   2736  CD1 ILE A 172      -3.786  -4.795   0.847  1.00  0.00           C  
ATOM   2737  H   ILE A 172       0.230  -6.206   2.793  1.00  0.00           H  
ATOM   2738  HA  ILE A 172      -1.939  -5.220   4.577  1.00  0.00           H  
ATOM   2739  HB  ILE A 172      -2.342  -6.770   1.984  1.00  0.00           H  
ATOM   2740 1HG1 ILE A 172      -3.339  -4.025   2.774  1.00  0.00           H  
ATOM   2741 2HG1 ILE A 172      -1.932  -4.315   1.762  1.00  0.00           H  
ATOM   2742 1HG2 ILE A 172      -4.735  -6.668   2.558  1.00  0.00           H  
ATOM   2743 2HG2 ILE A 172      -3.822  -7.572   3.788  1.00  0.00           H  
ATOM   2744 3HG2 ILE A 172      -4.335  -5.900   4.112  1.00  0.00           H  
ATOM   2745 1HD1 ILE A 172      -3.891  -3.798   0.416  1.00  0.00           H  
ATOM   2746 2HD1 ILE A 172      -3.343  -5.465   0.111  1.00  0.00           H  
ATOM   2747 3HD1 ILE A 172      -4.768  -5.170   1.135  1.00  0.00           H  
ATOM   2748  N   ALA A 173      -1.948  -7.464   5.769  1.00  0.00           N  
ATOM   2749  CA  ALA A 173      -1.948  -8.734   6.506  1.00  0.00           C  
ATOM   2750  C   ALA A 173      -3.073  -9.683   6.021  1.00  0.00           C  
ATOM   2751  O   ALA A 173      -4.201  -9.217   5.817  1.00  0.00           O  
ATOM   2752  CB  ALA A 173      -2.084  -8.467   7.997  1.00  0.00           C  
ATOM   2753  H   ALA A 173      -2.423  -6.679   6.191  1.00  0.00           H  
ATOM   2754  HA  ALA A 173      -0.998  -9.234   6.318  1.00  0.00           H  
ATOM   2755 1HB  ALA A 173      -2.070  -9.413   8.539  1.00  0.00           H  
ATOM   2756 2HB  ALA A 173      -1.254  -7.845   8.333  1.00  0.00           H  
ATOM   2757 3HB  ALA A 173      -3.025  -7.953   8.191  1.00  0.00           H  
ATOM   2758  N   PRO A 174      -2.844 -11.007   5.893  1.00  0.00           N  
ATOM   2759  CA  PRO A 174      -3.873 -11.970   5.479  1.00  0.00           C  
ATOM   2760  C   PRO A 174      -5.167 -11.915   6.304  1.00  0.00           C  
ATOM   2761  O   PRO A 174      -6.258 -12.051   5.751  1.00  0.00           O  
ATOM   2762  CB  PRO A 174      -3.156 -13.309   5.671  1.00  0.00           C  
ATOM   2763  CG  PRO A 174      -1.722 -12.999   5.410  1.00  0.00           C  
ATOM   2764  CD  PRO A 174      -1.512 -11.647   6.039  1.00  0.00           C  
ATOM   2765  HA  PRO A 174      -4.124 -11.798   4.421  1.00  0.00           H  
ATOM   2766 1HB  PRO A 174      -3.332 -13.688   6.690  1.00  0.00           H  
ATOM   2767 2HB  PRO A 174      -3.564 -14.058   4.977  1.00  0.00           H  
ATOM   2768 1HG  PRO A 174      -1.079 -13.775   5.849  1.00  0.00           H  
ATOM   2769 2HG  PRO A 174      -1.526 -12.998   4.327  1.00  0.00           H  
ATOM   2770 1HD  PRO A 174      -1.236 -11.773   7.097  1.00  0.00           H  
ATOM   2771 2HD  PRO A 174      -0.724 -11.107   5.493  1.00  0.00           H  
ATOM   2772  N   GLU A 175      -5.065 -11.669   7.614  1.00  0.00           N  
ATOM   2773  CA  GLU A 175      -6.207 -11.586   8.533  1.00  0.00           C  
ATOM   2774  C   GLU A 175      -7.137 -10.392   8.242  1.00  0.00           C  
ATOM   2775  O   GLU A 175      -8.349 -10.506   8.436  1.00  0.00           O  
ATOM   2776  CB  GLU A 175      -5.703 -11.498   9.976  1.00  0.00           C  
ATOM   2777  CG  GLU A 175      -5.014 -12.759  10.478  1.00  0.00           C  
ATOM   2778  CD  GLU A 175      -4.490 -12.621  11.880  1.00  0.00           C  
ATOM   2779  OE1 GLU A 175      -4.143 -11.527  12.259  1.00  0.00           O  
ATOM   2780  OE2 GLU A 175      -4.435 -13.609  12.574  1.00  0.00           O1-
ATOM   2781  H   GLU A 175      -4.133 -11.599   8.020  1.00  0.00           H  
ATOM   2782  HA  GLU A 175      -6.808 -12.488   8.421  1.00  0.00           H  
ATOM   2783 1HB  GLU A 175      -4.996 -10.673  10.066  1.00  0.00           H  
ATOM   2784 2HB  GLU A 175      -6.539 -11.287  10.641  1.00  0.00           H  
ATOM   2785 1HG  GLU A 175      -5.724 -13.586  10.449  1.00  0.00           H  
ATOM   2786 2HG  GLU A 175      -4.188 -13.001   9.809  1.00  0.00           H  
ATOM   2787  N   ILE A 176      -6.592  -9.263   7.757  1.00  0.00           N  
ATOM   2788  CA  ILE A 176      -7.384  -8.070   7.400  1.00  0.00           C  
ATOM   2789  C   ILE A 176      -7.809  -8.057   5.926  1.00  0.00           C  
ATOM   2790  O   ILE A 176      -8.772  -7.372   5.589  1.00  0.00           O  
ATOM   2791  CB  ILE A 176      -6.593  -6.785   7.704  1.00  0.00           C  
ATOM   2792  CG1 ILE A 176      -5.405  -6.651   6.747  1.00  0.00           C  
ATOM   2793  CG2 ILE A 176      -6.121  -6.782   9.149  1.00  0.00           C  
ATOM   2794  CD1 ILE A 176      -4.710  -5.311   6.821  1.00  0.00           C  
ATOM   2795  H   ILE A 176      -5.594  -9.246   7.589  1.00  0.00           H  
ATOM   2796  HA  ILE A 176      -8.295  -8.068   7.998  1.00  0.00           H  
ATOM   2797  HB  ILE A 176      -7.231  -5.918   7.538  1.00  0.00           H  
ATOM   2798 1HG1 ILE A 176      -4.672  -7.427   6.966  1.00  0.00           H  
ATOM   2799 2HG1 ILE A 176      -5.744  -6.802   5.723  1.00  0.00           H  
ATOM   2800 1HG2 ILE A 176      -5.562  -5.866   9.347  1.00  0.00           H  
ATOM   2801 2HG2 ILE A 176      -6.982  -6.831   9.813  1.00  0.00           H  
ATOM   2802 3HG2 ILE A 176      -5.477  -7.643   9.324  1.00  0.00           H  
ATOM   2803 1HD1 ILE A 176      -3.880  -5.292   6.115  1.00  0.00           H  
ATOM   2804 2HD1 ILE A 176      -5.418  -4.519   6.571  1.00  0.00           H  
ATOM   2805 3HD1 ILE A 176      -4.330  -5.153   7.830  1.00  0.00           H  
ATOM   2806  N   ALA A 177      -7.113  -8.777   5.037  1.00  0.00           N  
ATOM   2807  CA  ALA A 177      -7.227  -8.619   3.581  1.00  0.00           C  
ATOM   2808  C   ALA A 177      -8.659  -8.778   3.033  1.00  0.00           C  
ATOM   2809  O   ALA A 177      -9.081  -7.994   2.184  1.00  0.00           O  
ATOM   2810  CB  ALA A 177      -6.303  -9.613   2.892  1.00  0.00           C  
ATOM   2811  H   ALA A 177      -6.322  -9.309   5.381  1.00  0.00           H  
ATOM   2812  HA  ALA A 177      -6.921  -7.605   3.325  1.00  0.00           H  
ATOM   2813 1HB  ALA A 177      -6.363  -9.478   1.812  1.00  0.00           H  
ATOM   2814 2HB  ALA A 177      -5.278  -9.446   3.222  1.00  0.00           H  
ATOM   2815 3HB  ALA A 177      -6.606 -10.627   3.148  1.00  0.00           H  
ATOM   2816  N   LEU A 178      -9.425  -9.751   3.540  1.00  0.00           N  
ATOM   2817  CA  LEU A 178     -10.806 -10.002   3.101  1.00  0.00           C  
ATOM   2818  C   LEU A 178     -11.778  -8.896   3.558  1.00  0.00           C  
ATOM   2819  O   LEU A 178     -12.683  -8.512   2.818  1.00  0.00           O  
ATOM   2820  CB  LEU A 178     -11.282 -11.357   3.638  1.00  0.00           C  
ATOM   2821  CG  LEU A 178     -12.572 -11.905   3.012  1.00  0.00           C  
ATOM   2822  CD1 LEU A 178     -12.364 -12.105   1.517  1.00  0.00           C  
ATOM   2823  CD2 LEU A 178     -12.950 -13.213   3.691  1.00  0.00           C  
ATOM   2824  H   LEU A 178      -9.016 -10.364   4.234  1.00  0.00           H  
ATOM   2825  HA  LEU A 178     -10.823 -10.027   2.013  1.00  0.00           H  
ATOM   2826 1HB  LEU A 178     -10.496 -12.092   3.474  1.00  0.00           H  
ATOM   2827 2HB  LEU A 178     -11.448 -11.267   4.712  1.00  0.00           H  
ATOM   2828  HG  LEU A 178     -13.376 -11.181   3.142  1.00  0.00           H  
ATOM   2829 1HD1 LEU A 178     -13.280 -12.494   1.072  1.00  0.00           H  
ATOM   2830 2HD1 LEU A 178     -12.114 -11.151   1.053  1.00  0.00           H  
ATOM   2831 3HD1 LEU A 178     -11.553 -12.813   1.353  1.00  0.00           H  
ATOM   2832 1HD2 LEU A 178     -13.867 -13.602   3.246  1.00  0.00           H  
ATOM   2833 2HD2 LEU A 178     -12.146 -13.938   3.559  1.00  0.00           H  
ATOM   2834 3HD2 LEU A 178     -13.109 -13.037   4.755  1.00  0.00           H  
ATOM   2835  N   GLU A 179     -11.577  -8.333   4.752  1.00  0.00           N  
ATOM   2836  CA  GLU A 179     -12.367  -7.199   5.256  1.00  0.00           C  
ATOM   2837  C   GLU A 179     -11.970  -5.878   4.582  1.00  0.00           C  
ATOM   2838  O   GLU A 179     -12.835  -5.090   4.203  1.00  0.00           O  
ATOM   2839  CB  GLU A 179     -12.202  -7.072   6.773  1.00  0.00           C  
ATOM   2840  CG  GLU A 179     -12.753  -8.250   7.565  1.00  0.00           C  
ATOM   2841  CD  GLU A 179     -14.238  -8.423   7.399  1.00  0.00           C  
ATOM   2842  OE1 GLU A 179     -14.951  -7.464   7.576  1.00  0.00           O  
ATOM   2843  OE2 GLU A 179     -14.658  -9.514   7.097  1.00  0.00           O1-
ATOM   2844  H   GLU A 179     -10.793  -8.655   5.307  1.00  0.00           H  
ATOM   2845  HA  GLU A 179     -13.418  -7.382   5.031  1.00  0.00           H  
ATOM   2846 1HB  GLU A 179     -11.145  -6.972   7.016  1.00  0.00           H  
ATOM   2847 2HB  GLU A 179     -12.707  -6.171   7.119  1.00  0.00           H  
ATOM   2848 1HG  GLU A 179     -12.255  -9.161   7.236  1.00  0.00           H  
ATOM   2849 2HG  GLU A 179     -12.525  -8.102   8.619  1.00  0.00           H  
ATOM   2850  N   LEU A 180     -10.668  -5.659   4.362  1.00  0.00           N  
ATOM   2851  CA  LEU A 180     -10.130  -4.507   3.636  1.00  0.00           C  
ATOM   2852  C   LEU A 180     -10.575  -4.503   2.163  1.00  0.00           C  
ATOM   2853  O   LEU A 180     -10.863  -3.436   1.628  1.00  0.00           O  
ATOM   2854  CB  LEU A 180      -8.598  -4.509   3.713  1.00  0.00           C  
ATOM   2855  CG  LEU A 180      -7.907  -3.218   3.255  1.00  0.00           C  
ATOM   2856  CD1 LEU A 180      -8.408  -2.050   4.096  1.00  0.00           C  
ATOM   2857  CD2 LEU A 180      -6.400  -3.376   3.382  1.00  0.00           C  
ATOM   2858  H   LEU A 180     -10.009  -6.341   4.725  1.00  0.00           H  
ATOM   2859  HA  LEU A 180     -10.506  -3.598   4.103  1.00  0.00           H  
ATOM   2860 1HB  LEU A 180      -8.303  -4.695   4.745  1.00  0.00           H  
ATOM   2861 2HB  LEU A 180      -8.220  -5.324   3.096  1.00  0.00           H  
ATOM   2862  HG  LEU A 180      -8.166  -3.016   2.215  1.00  0.00           H  
ATOM   2863 1HD1 LEU A 180      -7.916  -1.132   3.770  1.00  0.00           H  
ATOM   2864 2HD1 LEU A 180      -9.486  -1.947   3.971  1.00  0.00           H  
ATOM   2865 3HD1 LEU A 180      -8.178  -2.232   5.145  1.00  0.00           H  
ATOM   2866 1HD2 LEU A 180      -5.908  -2.459   3.057  1.00  0.00           H  
ATOM   2867 2HD2 LEU A 180      -6.140  -3.577   4.422  1.00  0.00           H  
ATOM   2868 3HD2 LEU A 180      -6.067  -4.206   2.759  1.00  0.00           H  
ATOM   2869  N   LEU A 181     -10.751  -5.680   1.544  1.00  0.00           N  
ATOM   2870  CA  LEU A 181     -11.402  -5.831   0.237  1.00  0.00           C  
ATOM   2871  C   LEU A 181     -12.852  -5.322   0.252  1.00  0.00           C  
ATOM   2872  O   LEU A 181     -13.218  -4.491  -0.575  1.00  0.00           O  
ATOM   2873  CB  LEU A 181     -11.379  -7.304  -0.190  1.00  0.00           C  
ATOM   2874  CG  LEU A 181     -12.099  -7.625  -1.506  1.00  0.00           C  
ATOM   2875  CD1 LEU A 181     -11.459  -6.840  -2.642  1.00  0.00           C  
ATOM   2876  CD2 LEU A 181     -12.031  -9.122  -1.769  1.00  0.00           C  
ATOM   2877  H   LEU A 181     -10.413  -6.516   2.009  1.00  0.00           H  
ATOM   2878  HA  LEU A 181     -10.850  -5.242  -0.495  1.00  0.00           H  
ATOM   2879 1HB  LEU A 181     -10.343  -7.619  -0.294  1.00  0.00           H  
ATOM   2880 2HB  LEU A 181     -11.841  -7.901   0.596  1.00  0.00           H  
ATOM   2881  HG  LEU A 181     -13.143  -7.317  -1.434  1.00  0.00           H  
ATOM   2882 1HD1 LEU A 181     -11.971  -7.069  -3.576  1.00  0.00           H  
ATOM   2883 2HD1 LEU A 181     -11.539  -5.773  -2.437  1.00  0.00           H  
ATOM   2884 3HD1 LEU A 181     -10.409  -7.115  -2.727  1.00  0.00           H  
ATOM   2885 1HD2 LEU A 181     -12.544  -9.351  -2.705  1.00  0.00           H  
ATOM   2886 2HD2 LEU A 181     -10.988  -9.431  -1.843  1.00  0.00           H  
ATOM   2887 3HD2 LEU A 181     -12.512  -9.658  -0.951  1.00  0.00           H  
ATOM   2888  N   MET A 182     -13.675  -5.795   1.195  1.00  0.00           N  
ATOM   2889  CA  MET A 182     -15.081  -5.373   1.305  1.00  0.00           C  
ATOM   2890  C   MET A 182     -15.207  -3.870   1.600  1.00  0.00           C  
ATOM   2891  O   MET A 182     -16.009  -3.186   0.963  1.00  0.00           O  
ATOM   2892  CB  MET A 182     -15.786  -6.186   2.389  1.00  0.00           C  
ATOM   2893  CG  MET A 182     -17.286  -5.944   2.480  1.00  0.00           C  
ATOM   2894  SD  MET A 182     -18.170  -6.490   1.005  1.00  0.00           S  
ATOM   2895  CE  MET A 182     -18.195  -8.262   1.262  1.00  0.00           C  
ATOM   2896  H   MET A 182     -13.316  -6.478   1.853  1.00  0.00           H  
ATOM   2897  HA  MET A 182     -15.573  -5.556   0.350  1.00  0.00           H  
ATOM   2898 1HB  MET A 182     -15.630  -7.249   2.206  1.00  0.00           H  
ATOM   2899 2HB  MET A 182     -15.350  -5.954   3.360  1.00  0.00           H  
ATOM   2900 1HG  MET A 182     -17.689  -6.478   3.341  1.00  0.00           H  
ATOM   2901 2HG  MET A 182     -17.476  -4.881   2.620  1.00  0.00           H  
ATOM   2902 1HE  MET A 182     -18.709  -8.743   0.429  1.00  0.00           H  
ATOM   2903 2HE  MET A 182     -17.171  -8.635   1.321  1.00  0.00           H  
ATOM   2904 3HE  MET A 182     -18.717  -8.488   2.191  1.00  0.00           H  
ATOM   2905  N   ALA A 183     -14.358  -3.330   2.482  1.00  0.00           N  
ATOM   2906  CA  ALA A 183     -14.271  -1.893   2.740  1.00  0.00           C  
ATOM   2907  C   ALA A 183     -13.873  -1.104   1.481  1.00  0.00           C  
ATOM   2908  O   ALA A 183     -14.562  -0.159   1.115  1.00  0.00           O  
ATOM   2909  CB  ALA A 183     -13.281  -1.626   3.864  1.00  0.00           C  
ATOM   2910  H   ALA A 183     -13.742  -3.947   3.001  1.00  0.00           H  
ATOM   2911  HA  ALA A 183     -15.258  -1.543   3.042  1.00  0.00           H  
ATOM   2912 1HB  ALA A 183     -13.231  -0.554   4.059  1.00  0.00           H  
ATOM   2913 2HB  ALA A 183     -13.609  -2.143   4.767  1.00  0.00           H  
ATOM   2914 3HB  ALA A 183     -12.296  -1.988   3.575  1.00  0.00           H  
ATOM   2915  N   ALA A 184     -12.821  -1.509   0.764  1.00  0.00           N  
ATOM   2916  CA  ALA A 184     -12.383  -0.833  -0.458  1.00  0.00           C  
ATOM   2917  C   ALA A 184     -13.434  -0.876  -1.583  1.00  0.00           C  
ATOM   2918  O   ALA A 184     -13.602   0.101  -2.310  1.00  0.00           O  
ATOM   2919  CB  ALA A 184     -11.077  -1.445  -0.942  1.00  0.00           C  
ATOM   2920  H   ALA A 184     -12.266  -2.291   1.100  1.00  0.00           H  
ATOM   2921  HA  ALA A 184     -12.222   0.219  -0.224  1.00  0.00           H  
ATOM   2922 1HB  ALA A 184     -10.743  -0.926  -1.840  1.00  0.00           H  
ATOM   2923 2HB  ALA A 184     -10.319  -1.349  -0.165  1.00  0.00           H  
ATOM   2924 3HB  ALA A 184     -11.231  -2.498  -1.169  1.00  0.00           H  
ATOM   2925  N   ASN A 185     -14.188  -1.975  -1.697  1.00  0.00           N  
ATOM   2926  CA  ASN A 185     -15.313  -2.090  -2.629  1.00  0.00           C  
ATOM   2927  C   ASN A 185     -16.479  -1.147  -2.266  1.00  0.00           C  
ATOM   2928  O   ASN A 185     -17.032  -0.489  -3.147  1.00  0.00           O  
ATOM   2929  CB  ASN A 185     -15.792  -3.528  -2.690  1.00  0.00           C  
ATOM   2930  CG  ASN A 185     -16.832  -3.746  -3.754  1.00  0.00           C  
ATOM   2931  ND2 ASN A 185     -18.011  -4.145  -3.346  1.00  0.00           N  
ATOM   2932  OD1 ASN A 185     -16.568  -3.553  -4.946  1.00  0.00           O  
ATOM   2933  H   ASN A 185     -13.958  -2.777  -1.117  1.00  0.00           H  
ATOM   2934  HA  ASN A 185     -14.971  -1.790  -3.621  1.00  0.00           H  
ATOM   2935 1HB  ASN A 185     -14.945  -4.187  -2.886  1.00  0.00           H  
ATOM   2936 2HB  ASN A 185     -16.213  -3.812  -1.725  1.00  0.00           H  
ATOM   2937 1HD2 ASN A 185     -18.741  -4.305  -4.011  1.00  0.00           H  
ATOM   2938 2HD2 ASN A 185     -18.180  -4.288  -2.372  1.00  0.00           H  
ATOM   2939  N   PHE A 186     -16.822  -1.033  -0.976  1.00  0.00           N  
ATOM   2940  CA  PHE A 186     -17.834  -0.086  -0.480  1.00  0.00           C  
ATOM   2941  C   PHE A 186     -17.399   1.385  -0.646  1.00  0.00           C  
ATOM   2942  O   PHE A 186     -18.202   2.243  -1.022  1.00  0.00           O  
ATOM   2943  CB  PHE A 186     -18.133  -0.364   0.994  1.00  0.00           C  
ATOM   2944  CG  PHE A 186     -19.063   0.634   1.623  1.00  0.00           C  
ATOM   2945  CD1 PHE A 186     -20.427   0.585   1.372  1.00  0.00           C  
ATOM   2946  CD2 PHE A 186     -18.578   1.622   2.465  1.00  0.00           C  
ATOM   2947  CE1 PHE A 186     -21.284   1.502   1.950  1.00  0.00           C  
ATOM   2948  CE2 PHE A 186     -19.432   2.540   3.045  1.00  0.00           C  
ATOM   2949  CZ  PHE A 186     -20.787   2.479   2.787  1.00  0.00           C  
ATOM   2950  H   PHE A 186     -16.357  -1.627  -0.295  1.00  0.00           H  
ATOM   2951  HA  PHE A 186     -18.749  -0.222  -1.057  1.00  0.00           H  
ATOM   2952 1HB  PHE A 186     -18.576  -1.354   1.094  1.00  0.00           H  
ATOM   2953 2HB  PHE A 186     -17.201  -0.363   1.560  1.00  0.00           H  
ATOM   2954  HD1 PHE A 186     -20.820  -0.188   0.713  1.00  0.00           H  
ATOM   2955  HD2 PHE A 186     -17.508   1.671   2.668  1.00  0.00           H  
ATOM   2956  HE1 PHE A 186     -22.354   1.453   1.744  1.00  0.00           H  
ATOM   2957  HE2 PHE A 186     -19.038   3.311   3.705  1.00  0.00           H  
ATOM   2958  HZ  PHE A 186     -21.462   3.203   3.241  1.00  0.00           H  
ATOM   2959  N   LEU A 187     -16.121   1.681  -0.390  1.00  0.00           N  
ATOM   2960  CA  LEU A 187     -15.531   3.017  -0.515  1.00  0.00           C  
ATOM   2961  C   LEU A 187     -15.170   3.417  -1.960  1.00  0.00           C  
ATOM   2962  O   LEU A 187     -14.942   4.601  -2.211  1.00  0.00           O  
ATOM   2963  CB  LEU A 187     -14.273   3.097   0.359  1.00  0.00           C  
ATOM   2964  CG  LEU A 187     -14.502   2.955   1.869  1.00  0.00           C  
ATOM   2965  CD1 LEU A 187     -13.158   2.930   2.585  1.00  0.00           C  
ATOM   2966  CD2 LEU A 187     -15.364   4.107   2.362  1.00  0.00           C  
ATOM   2967  H   LEU A 187     -15.529   0.938  -0.034  1.00  0.00           H  
ATOM   2968  HA  LEU A 187     -16.258   3.750  -0.165  1.00  0.00           H  
ATOM   2969 1HB  LEU A 187     -13.587   2.308   0.053  1.00  0.00           H  
ATOM   2970 2HB  LEU A 187     -13.789   4.058   0.185  1.00  0.00           H  
ATOM   2971  HG  LEU A 187     -15.006   2.011   2.073  1.00  0.00           H  
ATOM   2972 1HD1 LEU A 187     -13.321   2.830   3.659  1.00  0.00           H  
ATOM   2973 2HD1 LEU A 187     -12.570   2.086   2.228  1.00  0.00           H  
ATOM   2974 3HD1 LEU A 187     -12.622   3.857   2.386  1.00  0.00           H  
ATOM   2975 1HD2 LEU A 187     -15.527   4.006   3.435  1.00  0.00           H  
ATOM   2976 2HD2 LEU A 187     -14.859   5.053   2.159  1.00  0.00           H  
ATOM   2977 3HD2 LEU A 187     -16.323   4.091   1.845  1.00  0.00           H  
ATOM   2978  N   ASP A 188     -15.125   2.470  -2.898  1.00  0.00           N  
ATOM   2979  CA  ASP A 188     -14.708   2.666  -4.293  1.00  0.00           C  
ATOM   2980  C   ASP A 188     -13.313   3.326  -4.412  1.00  0.00           C  
ATOM   2981  O   ASP A 188     -13.163   4.432  -4.952  1.00  0.00           O  
ATOM   2982  CB  ASP A 188     -15.743   3.519  -5.031  1.00  0.00           C  
ATOM   2983  CG  ASP A 188     -15.594   3.455  -6.545  1.00  0.00           C  
ATOM   2984  OD1 ASP A 188     -15.035   2.497  -7.027  1.00  0.00           O  
ATOM   2985  OD2 ASP A 188     -16.038   4.363  -7.204  1.00  0.00           O1-
ATOM   2986  H   ASP A 188     -15.253   1.516  -2.593  1.00  0.00           H  
ATOM   2987  HA  ASP A 188     -14.645   1.690  -4.776  1.00  0.00           H  
ATOM   2988 1HB  ASP A 188     -16.746   3.185  -4.763  1.00  0.00           H  
ATOM   2989 2HB  ASP A 188     -15.650   4.559  -4.714  1.00  0.00           H  
ATOM   2990  N   CYS A 189     -12.293   2.652  -3.861  1.00  0.00           N  
ATOM   2991  CA  CYS A 189     -10.897   3.112  -3.803  1.00  0.00           C  
ATOM   2992  C   CYS A 189      -9.860   2.012  -4.134  1.00  0.00           C  
ATOM   2993  O   CYS A 189      -8.755   2.392  -4.585  1.00  0.00           O  
ATOM   2994  CB  CYS A 189     -10.595   3.668  -2.411  1.00  0.00           C  
ATOM   2995  SG  CYS A 189     -10.755   2.454  -1.080  1.00  0.00           S  
ATOM   2996  H   CYS A 189     -12.493   1.764  -3.419  1.00  0.00           H  
ATOM   2997  HA  CYS A 189     -10.762   3.904  -4.539  1.00  0.00           H  
ATOM   2998 1HB  CYS A 189      -9.578   4.062  -2.389  1.00  0.00           H  
ATOM   2999 2HB  CYS A 189     -11.272   4.496  -2.196  1.00  0.00           H  
ATOM   3000  HG  CYS A 189     -12.037   2.178  -1.296  1.00  0.00           H  
ATOM   3001  N   VAL A 190      -4.937  -5.822 -33.794  1.00  0.00           N  
ATOM   3002  CA  VAL A 190      -4.487  -4.405 -34.011  1.00  0.00           C  
ATOM   3003  C   VAL A 190      -3.047  -4.175 -33.525  1.00  0.00           C  
ATOM   3004  O   VAL A 190      -2.167  -3.976 -34.359  1.00  0.00           O  
ATOM   3005  CB  VAL A 190      -5.418  -3.423 -33.275  1.00  0.00           C  
ATOM   3006  CG1 VAL A 190      -4.901  -1.999 -33.406  1.00  0.00           C  
ATOM   3007  CG2 VAL A 190      -6.831  -3.537 -33.825  1.00  0.00           C  
ATOM   3008  H   VAL A 190      -4.931  -6.465 -34.572  1.00  0.00           H  
ATOM   3009  HA  VAL A 190      -4.528  -4.188 -35.079  1.00  0.00           H  
ATOM   3010  HB  VAL A 190      -5.420  -3.668 -32.213  1.00  0.00           H  
ATOM   3011 1HG1 VAL A 190      -5.570  -1.319 -32.880  1.00  0.00           H  
ATOM   3012 2HG1 VAL A 190      -3.903  -1.933 -32.973  1.00  0.00           H  
ATOM   3013 3HG1 VAL A 190      -4.859  -1.723 -34.459  1.00  0.00           H  
ATOM   3014 1HG2 VAL A 190      -7.484  -2.841 -33.300  1.00  0.00           H  
ATOM   3015 2HG2 VAL A 190      -6.827  -3.298 -34.890  1.00  0.00           H  
ATOM   3016 3HG2 VAL A 190      -7.195  -4.554 -33.684  1.00  0.00           H  
ATOM   3017  N   LEU A 191      -2.779  -4.204 -32.208  1.00  0.00           N  
ATOM   3018  CA  LEU A 191      -1.428  -3.979 -31.654  1.00  0.00           C  
ATOM   3019  C   LEU A 191      -0.441  -5.086 -32.082  1.00  0.00           C  
ATOM   3020  O   LEU A 191      -0.705  -6.271 -31.877  1.00  0.00           O  
ATOM   3021  CB  LEU A 191      -1.492  -3.911 -30.123  1.00  0.00           C  
ATOM   3022  CG  LEU A 191      -2.246  -2.709 -29.541  1.00  0.00           C  
ATOM   3023  CD1 LEU A 191      -2.334  -2.848 -28.027  1.00  0.00           C  
ATOM   3024  CD2 LEU A 191      -1.530  -1.423 -29.931  1.00  0.00           C  
ATOM   3025  H   LEU A 191      -3.526  -4.377 -31.547  1.00  0.00           H  
ATOM   3026  HA  LEU A 191      -1.053  -3.029 -32.033  1.00  0.00           H  
ATOM   3027 1HB  LEU A 191      -1.975  -4.815 -29.755  1.00  0.00           H  
ATOM   3028 2HB  LEU A 191      -0.474  -3.884 -29.734  1.00  0.00           H  
ATOM   3029  HG  LEU A 191      -3.263  -2.693 -29.935  1.00  0.00           H  
ATOM   3030 1HD1 LEU A 191      -2.870  -1.994 -27.614  1.00  0.00           H  
ATOM   3031 2HD1 LEU A 191      -2.867  -3.765 -27.777  1.00  0.00           H  
ATOM   3032 3HD1 LEU A 191      -1.329  -2.884 -27.606  1.00  0.00           H  
ATOM   3033 1HD2 LEU A 191      -2.068  -0.569 -29.518  1.00  0.00           H  
ATOM   3034 2HD2 LEU A 191      -0.514  -1.439 -29.538  1.00  0.00           H  
ATOM   3035 3HD2 LEU A 191      -1.497  -1.341 -31.017  1.00  0.00           H  
ATOM   3036  N   ARG A 192       0.700  -4.686 -32.660  1.00  0.00           N  
ATOM   3037  CA  ARG A 192       1.809  -5.552 -33.110  1.00  0.00           C  
ATOM   3038  C   ARG A 192       3.118  -4.761 -33.238  1.00  0.00           C  
ATOM   3039  O   ARG A 192       3.089  -3.534 -33.332  1.00  0.00           O  
ATOM   3040  CB  ARG A 192       1.481  -6.195 -34.450  1.00  0.00           C  
ATOM   3041  CG  ARG A 192       1.284  -5.216 -35.597  1.00  0.00           C  
ATOM   3042  CD  ARG A 192       1.089  -5.919 -36.891  1.00  0.00           C  
ATOM   3043  NE  ARG A 192       0.767  -4.996 -37.967  1.00  0.00           N  
ATOM   3044  CZ  ARG A 192       1.678  -4.313 -38.688  1.00  0.00           C  
ATOM   3045  NH1 ARG A 192       2.960  -4.460 -38.436  1.00  0.00           N1+
ATOM   3046  NH2 ARG A 192       1.283  -3.495 -39.647  1.00  0.00           N  
ATOM   3047  H   ARG A 192       0.821  -3.689 -32.797  1.00  0.00           H  
ATOM   3048  HA  ARG A 192       1.952  -6.343 -32.373  1.00  0.00           H  
ATOM   3049 1HB  ARG A 192       2.282  -6.877 -34.732  1.00  0.00           H  
ATOM   3050 2HB  ARG A 192       0.567  -6.782 -34.358  1.00  0.00           H  
ATOM   3051 1HG  ARG A 192       0.403  -4.603 -35.405  1.00  0.00           H  
ATOM   3052 2HG  ARG A 192       2.162  -4.575 -35.683  1.00  0.00           H  
ATOM   3053 1HD  ARG A 192       2.004  -6.448 -37.159  1.00  0.00           H  
ATOM   3054 2HD  ARG A 192       0.271  -6.633 -36.797  1.00  0.00           H  
ATOM   3055  HE  ARG A 192      -0.209  -4.857 -38.190  1.00  0.00           H  
ATOM   3056 1HH1 ARG A 192       3.262  -5.085 -37.703  1.00  0.00           H  
ATOM   3057 2HH1 ARG A 192       3.643  -3.948 -38.976  1.00  0.00           H  
ATOM   3058 1HH2 ARG A 192       0.296  -3.381 -39.842  1.00  0.00           H  
ATOM   3059 2HH2 ARG A 192       1.964  -2.983 -40.187  1.00  0.00           H  
ATOM   3060  N   SER A 193       4.249  -5.459 -33.319  1.00  0.00           N  
ATOM   3061  CA  SER A 193       5.528  -4.853 -33.728  1.00  0.00           C  
ATOM   3062  C   SER A 193       5.559  -4.465 -35.213  1.00  0.00           C  
ATOM   3063  O   SER A 193       4.902  -5.087 -36.055  1.00  0.00           O  
ATOM   3064  CB  SER A 193       6.665  -5.812 -33.437  1.00  0.00           C  
ATOM   3065  OG  SER A 193       6.874  -5.938 -32.058  1.00  0.00           O  
ATOM   3066  H   SER A 193       4.204  -6.464 -33.203  1.00  0.00           H  
ATOM   3067  HA  SER A 193       5.677  -3.938 -33.152  1.00  0.00           H  
ATOM   3068 1HB  SER A 193       6.436  -6.788 -33.864  1.00  0.00           H  
ATOM   3069 2HB  SER A 193       7.576  -5.452 -33.914  1.00  0.00           H  
ATOM   3070  HG  SER A 193       6.440  -6.754 -31.797  1.00  0.00           H  
ATOM   3071  N   VAL A 194       6.368  -3.454 -35.540  1.00  0.00           N  
ATOM   3072  CA  VAL A 194       6.780  -3.114 -36.914  1.00  0.00           C  
ATOM   3073  C   VAL A 194       8.006  -3.950 -37.303  1.00  0.00           C  
ATOM   3074  O   VAL A 194       9.001  -3.955 -36.585  1.00  0.00           O  
ATOM   3075  CB  VAL A 194       7.116  -1.615 -37.030  1.00  0.00           C  
ATOM   3076  CG1 VAL A 194       7.601  -1.284 -38.433  1.00  0.00           C  
ATOM   3077  CG2 VAL A 194       5.894  -0.782 -36.671  1.00  0.00           C  
ATOM   3078  H   VAL A 194       6.823  -2.947 -34.784  1.00  0.00           H  
ATOM   3079  HA  VAL A 194       5.952  -3.335 -37.588  1.00  0.00           H  
ATOM   3080  HB  VAL A 194       7.930  -1.381 -36.344  1.00  0.00           H  
ATOM   3081 1HG1 VAL A 194       7.833  -0.221 -38.497  1.00  0.00           H  
ATOM   3082 2HG1 VAL A 194       8.495  -1.865 -38.655  1.00  0.00           H  
ATOM   3083 3HG1 VAL A 194       6.821  -1.528 -39.154  1.00  0.00           H  
ATOM   3084 1HG2 VAL A 194       6.139   0.276 -36.754  1.00  0.00           H  
ATOM   3085 2HG2 VAL A 194       5.077  -1.021 -37.353  1.00  0.00           H  
ATOM   3086 3HG2 VAL A 194       5.590  -1.004 -35.648  1.00  0.00           H  
ATOM   3087  N   ASN A 195       7.975  -4.633 -38.452  1.00  0.00           N  
ATOM   3088  CA  ASN A 195       9.108  -5.414 -38.970  1.00  0.00           C  
ATOM   3089  C   ASN A 195      10.138  -4.506 -39.685  1.00  0.00           C  
ATOM   3090  O   ASN A 195      10.355  -4.598 -40.896  1.00  0.00           O  
ATOM   3091  CB  ASN A 195       8.615  -6.506 -39.903  1.00  0.00           C  
ATOM   3092  CG  ASN A 195       7.775  -7.533 -39.196  1.00  0.00           C  
ATOM   3093  ND2 ASN A 195       6.696  -7.933 -39.820  1.00  0.00           N  
ATOM   3094  OD1 ASN A 195       8.104  -7.966 -38.087  1.00  0.00           O  
ATOM   3095  H   ASN A 195       7.138  -4.593 -39.018  1.00  0.00           H  
ATOM   3096  HA  ASN A 195       9.621  -5.880 -38.128  1.00  0.00           H  
ATOM   3097 1HB  ASN A 195       8.026  -6.060 -40.705  1.00  0.00           H  
ATOM   3098 2HB  ASN A 195       9.468  -7.005 -40.362  1.00  0.00           H  
ATOM   3099 1HD2 ASN A 195       6.098  -8.615 -39.398  1.00  0.00           H  
ATOM   3100 2HD2 ASN A 195       6.468  -7.555 -40.717  1.00  0.00           H  
ATOM   3101  N   SER A 196      10.730  -3.572 -38.930  1.00  0.00           N  
ATOM   3102  CA  SER A 196      11.622  -2.516 -39.443  1.00  0.00           C  
ATOM   3103  C   SER A 196      12.981  -3.034 -39.933  1.00  0.00           C  
ATOM   3104  O   SER A 196      13.583  -2.427 -40.823  1.00  0.00           O  
ATOM   3105  CB  SER A 196      11.847  -1.478 -38.363  1.00  0.00           C  
ATOM   3106  OG  SER A 196      12.619  -2.000 -37.316  1.00  0.00           O  
ATOM   3107  H   SER A 196      10.503  -3.550 -37.940  1.00  0.00           H  
ATOM   3108  HA  SER A 196      11.141  -2.042 -40.299  1.00  0.00           H  
ATOM   3109 1HB  SER A 196      12.350  -0.610 -38.791  1.00  0.00           H  
ATOM   3110 2HB  SER A 196      10.888  -1.140 -37.975  1.00  0.00           H  
ATOM   3111  HG  SER A 196      12.223  -1.673 -36.506  1.00  0.00           H  
ATOM   3112  N   ARG A 197      13.471  -4.140 -39.344  1.00  0.00           N  
ATOM   3113  CA  ARG A 197      14.827  -4.699 -39.529  1.00  0.00           C  
ATOM   3114  C   ARG A 197      15.958  -3.706 -39.199  1.00  0.00           C  
ATOM   3115  O   ARG A 197      17.078  -3.845 -39.693  1.00  0.00           O  
ATOM   3116  CB  ARG A 197      15.000  -5.175 -40.964  1.00  0.00           C  
ATOM   3117  CG  ARG A 197      14.005  -6.235 -41.411  1.00  0.00           C  
ATOM   3118  CD  ARG A 197      14.315  -6.738 -42.774  1.00  0.00           C  
ATOM   3119  NE  ARG A 197      15.540  -7.520 -42.799  1.00  0.00           N  
ATOM   3120  CZ  ARG A 197      16.196  -7.881 -43.919  1.00  0.00           C  
ATOM   3121  NH1 ARG A 197      15.732  -7.523 -45.096  1.00  0.00           N1+
ATOM   3122  NH2 ARG A 197      17.305  -8.594 -43.835  1.00  0.00           N  
ATOM   3123  H   ARG A 197      12.887  -4.559 -38.630  1.00  0.00           H  
ATOM   3124  HA  ARG A 197      14.944  -5.551 -38.858  1.00  0.00           H  
ATOM   3125 1HB  ARG A 197      14.906  -4.328 -41.642  1.00  0.00           H  
ATOM   3126 2HB  ARG A 197      16.001  -5.588 -41.092  1.00  0.00           H  
ATOM   3127 1HG  ARG A 197      14.036  -7.077 -40.719  1.00  0.00           H  
ATOM   3128 2HG  ARG A 197      13.001  -5.810 -41.422  1.00  0.00           H  
ATOM   3129 1HD  ARG A 197      13.499  -7.372 -43.122  1.00  0.00           H  
ATOM   3130 2HD  ARG A 197      14.434  -5.896 -43.454  1.00  0.00           H  
ATOM   3131  HE  ARG A 197      15.928  -7.815 -41.912  1.00  0.00           H  
ATOM   3132 1HH1 ARG A 197      14.883  -6.977 -45.160  1.00  0.00           H  
ATOM   3133 2HH1 ARG A 197      16.223  -7.792 -45.935  1.00  0.00           H  
ATOM   3134 1HH2 ARG A 197      17.661  -8.869 -42.931  1.00  0.00           H  
ATOM   3135 2HH2 ARG A 197      17.796  -8.864 -44.675  1.00  0.00           H  
ATOM   3136  N   GLU A 198      15.681  -2.718 -38.340  1.00  0.00           N  
ATOM   3137  CA  GLU A 198      16.672  -1.787 -37.772  1.00  0.00           C  
ATOM   3138  C   GLU A 198      16.912  -2.109 -36.283  1.00  0.00           C  
ATOM   3139  O   GLU A 198      16.036  -1.824 -35.459  1.00  0.00           O  
ATOM   3140  CB  GLU A 198      16.203  -0.338 -37.929  1.00  0.00           C  
ATOM   3141  CG  GLU A 198      17.187   0.700 -37.409  1.00  0.00           C  
ATOM   3142  CD  GLU A 198      16.708   2.111 -37.611  1.00  0.00           C  
ATOM   3143  OE1 GLU A 198      15.519   2.314 -37.655  1.00  0.00           O  
ATOM   3144  OE2 GLU A 198      17.535   2.987 -37.721  1.00  0.00           O1-
ATOM   3145  H   GLU A 198      14.734  -2.653 -37.992  1.00  0.00           H  
ATOM   3146  HA  GLU A 198      17.611  -1.909 -38.313  1.00  0.00           H  
ATOM   3147 1HB  GLU A 198      16.021  -0.128 -38.983  1.00  0.00           H  
ATOM   3148 2HB  GLU A 198      15.261  -0.201 -37.399  1.00  0.00           H  
ATOM   3149 1HG  GLU A 198      17.348   0.532 -36.345  1.00  0.00           H  
ATOM   3150 2HG  GLU A 198      18.141   0.569 -37.918  1.00  0.00           H  
ATOM   3151  N   PRO A 199      18.054  -2.719 -35.904  1.00  0.00           N  
ATOM   3152  CA  PRO A 199      18.326  -3.103 -34.518  1.00  0.00           C  
ATOM   3153  C   PRO A 199      18.385  -1.921 -33.538  1.00  0.00           C  
ATOM   3154  O   PRO A 199      18.773  -0.805 -33.893  1.00  0.00           O  
ATOM   3155  CB  PRO A 199      19.689  -3.792 -34.638  1.00  0.00           C  
ATOM   3156  CG  PRO A 199      19.739  -4.259 -36.052  1.00  0.00           C  
ATOM   3157  CD  PRO A 199      19.073  -3.159 -36.834  1.00  0.00           C  
ATOM   3158  HA  PRO A 199      17.550  -3.804 -34.179  1.00  0.00           H  
ATOM   3159 1HB  PRO A 199      20.492  -3.080 -34.395  1.00  0.00           H  
ATOM   3160 2HB  PRO A 199      19.758  -4.616 -33.912  1.00  0.00           H  
ATOM   3161 1HG  PRO A 199      20.782  -4.425 -36.360  1.00  0.00           H  
ATOM   3162 2HG  PRO A 199      19.221  -5.224 -36.152  1.00  0.00           H  
ATOM   3163 1HD  PRO A 199      19.806  -2.370 -37.055  1.00  0.00           H  
ATOM   3164 2HD  PRO A 199      18.654  -3.571 -37.765  1.00  0.00           H  
ATOM   3165  N   SER A 200      18.064  -2.199 -32.273  1.00  0.00           N  
ATOM   3166  CA  SER A 200      18.285  -1.305 -31.134  1.00  0.00           C  
ATOM   3167  C   SER A 200      18.535  -2.105 -29.850  1.00  0.00           C  
ATOM   3168  O   SER A 200      17.755  -2.994 -29.501  1.00  0.00           O  
ATOM   3169  CB  SER A 200      17.091  -0.390 -30.948  1.00  0.00           C  
ATOM   3170  OG  SER A 200      17.279   0.466 -29.855  1.00  0.00           O  
ATOM   3171  H   SER A 200      17.727  -3.136 -32.066  1.00  0.00           H  
ATOM   3172  HA  SER A 200      19.166  -0.696 -31.338  1.00  0.00           H  
ATOM   3173 1HB  SER A 200      16.940   0.200 -31.853  1.00  0.00           H  
ATOM   3174 2HB  SER A 200      16.194  -0.988 -30.795  1.00  0.00           H  
ATOM   3175  HG  SER A 200      16.925   1.318 -30.121  1.00  0.00           H  
ATOM   3176  N   GLN A 201      19.631  -1.815 -29.145  1.00  0.00           N  
ATOM   3177  CA  GLN A 201      19.915  -2.391 -27.825  1.00  0.00           C  
ATOM   3178  C   GLN A 201      19.115  -1.681 -26.726  1.00  0.00           C  
ATOM   3179  O   GLN A 201      18.894  -0.469 -26.789  1.00  0.00           O  
ATOM   3180  CB  GLN A 201      21.412  -2.311 -27.517  1.00  0.00           C  
ATOM   3181  CG  GLN A 201      22.280  -3.177 -28.414  1.00  0.00           C  
ATOM   3182  CD  GLN A 201      23.723  -3.229 -27.949  1.00  0.00           C  
ATOM   3183  NE2 GLN A 201      24.633  -2.756 -28.793  1.00  0.00           N  
ATOM   3184  OE1 GLN A 201      24.017  -3.690 -26.842  1.00  0.00           O  
ATOM   3185  H   GLN A 201      20.221  -1.060 -29.480  1.00  0.00           H  
ATOM   3186  HA  GLN A 201      19.616  -3.439 -27.835  1.00  0.00           H  
ATOM   3187 1HB  GLN A 201      21.750  -1.280 -27.616  1.00  0.00           H  
ATOM   3188 2HB  GLN A 201      21.588  -2.615 -26.485  1.00  0.00           H  
ATOM   3189 1HG  GLN A 201      21.884  -4.192 -28.415  1.00  0.00           H  
ATOM   3190 2HG  GLN A 201      22.261  -2.768 -29.425  1.00  0.00           H  
ATOM   3191 1HE2 GLN A 201      25.602  -2.764 -28.540  1.00  0.00           H  
ATOM   3192 2HE2 GLN A 201      24.352  -2.391 -29.680  1.00  0.00           H  
ATOM   3193  N   VAL A 202      18.709  -2.436 -25.705  1.00  0.00           N  
ATOM   3194  CA  VAL A 202      17.780  -2.023 -24.641  1.00  0.00           C  
ATOM   3195  C   VAL A 202      18.284  -2.511 -23.278  1.00  0.00           C  
ATOM   3196  O   VAL A 202      18.831  -3.609 -23.183  1.00  0.00           O  
ATOM   3197  CB  VAL A 202      16.370  -2.588 -24.901  1.00  0.00           C  
ATOM   3198  CG1 VAL A 202      15.427  -2.208 -23.769  1.00  0.00           C  
ATOM   3199  CG2 VAL A 202      15.846  -2.078 -26.235  1.00  0.00           C  
ATOM   3200  H   VAL A 202      18.944  -3.426 -25.728  1.00  0.00           H  
ATOM   3201  HA  VAL A 202      17.722  -0.934 -24.635  1.00  0.00           H  
ATOM   3202  HB  VAL A 202      16.424  -3.676 -24.923  1.00  0.00           H  
ATOM   3203 1HG1 VAL A 202      14.436  -2.614 -23.969  1.00  0.00           H  
ATOM   3204 2HG1 VAL A 202      15.803  -2.614 -22.831  1.00  0.00           H  
ATOM   3205 3HG1 VAL A 202      15.364  -1.122 -23.696  1.00  0.00           H  
ATOM   3206 1HG2 VAL A 202      14.851  -2.481 -26.412  1.00  0.00           H  
ATOM   3207 2HG2 VAL A 202      15.799  -0.989 -26.215  1.00  0.00           H  
ATOM   3208 3HG2 VAL A 202      16.515  -2.397 -27.035  1.00  0.00           H  
ATOM   3209  N   ILE A 203      18.088  -1.723 -22.216  1.00  0.00           N  
ATOM   3210  CA  ILE A 203      18.286  -2.141 -20.819  1.00  0.00           C  
ATOM   3211  C   ILE A 203      16.922  -2.333 -20.150  1.00  0.00           C  
ATOM   3212  O   ILE A 203      16.248  -1.351 -19.843  1.00  0.00           O  
ATOM   3213  CB  ILE A 203      19.115  -1.109 -20.033  1.00  0.00           C  
ATOM   3214  CG1 ILE A 203      20.407  -0.778 -20.784  1.00  0.00           C  
ATOM   3215  CG2 ILE A 203      19.424  -1.628 -18.638  1.00  0.00           C  
ATOM   3216  CD1 ILE A 203      21.284  -1.980 -21.050  1.00  0.00           C  
ATOM   3217  H   ILE A 203      17.621  -0.836 -22.376  1.00  0.00           H  
ATOM   3218  HA  ILE A 203      18.827  -3.086 -20.815  1.00  0.00           H  
ATOM   3219  HB  ILE A 203      18.553  -0.180 -19.949  1.00  0.00           H  
ATOM   3220 1HG1 ILE A 203      20.163  -0.316 -21.741  1.00  0.00           H  
ATOM   3221 2HG1 ILE A 203      20.987  -0.055 -20.210  1.00  0.00           H  
ATOM   3222 1HG2 ILE A 203      20.011  -0.887 -18.096  1.00  0.00           H  
ATOM   3223 2HG2 ILE A 203      18.493  -1.813 -18.104  1.00  0.00           H  
ATOM   3224 3HG2 ILE A 203      19.992  -2.556 -18.712  1.00  0.00           H  
ATOM   3225 1HD1 ILE A 203      22.180  -1.666 -21.585  1.00  0.00           H  
ATOM   3226 2HD1 ILE A 203      21.568  -2.440 -20.101  1.00  0.00           H  
ATOM   3227 3HD1 ILE A 203      20.736  -2.704 -21.653  1.00  0.00           H  
ATOM   3228  N   PHE A 204      16.518  -3.575 -19.880  1.00  0.00           N  
ATOM   3229  CA  PHE A 204      15.423  -3.854 -18.943  1.00  0.00           C  
ATOM   3230  C   PHE A 204      15.928  -3.652 -17.505  1.00  0.00           C  
ATOM   3231  O   PHE A 204      17.002  -4.144 -17.160  1.00  0.00           O  
ATOM   3232  CB  PHE A 204      14.898  -5.280 -19.124  1.00  0.00           C  
ATOM   3233  CG  PHE A 204      14.041  -5.459 -20.345  1.00  0.00           C  
ATOM   3234  CD1 PHE A 204      13.751  -4.384 -21.170  1.00  0.00           C  
ATOM   3235  CD2 PHE A 204      13.524  -6.704 -20.671  1.00  0.00           C  
ATOM   3236  CE1 PHE A 204      12.963  -4.547 -22.295  1.00  0.00           C  
ATOM   3237  CE2 PHE A 204      12.737  -6.871 -21.794  1.00  0.00           C  
ATOM   3238  CZ  PHE A 204      12.456  -5.791 -22.606  1.00  0.00           C  
ATOM   3239  H   PHE A 204      17.140  -4.342 -20.116  1.00  0.00           H  
ATOM   3240  HA  PHE A 204      14.608  -3.158 -19.146  1.00  0.00           H  
ATOM   3241 1HB  PHE A 204      15.736  -5.970 -19.193  1.00  0.00           H  
ATOM   3242 2HB  PHE A 204      14.311  -5.564 -18.252  1.00  0.00           H  
ATOM   3243  HD1 PHE A 204      14.152  -3.399 -20.924  1.00  0.00           H  
ATOM   3244  HD2 PHE A 204      13.746  -7.557 -20.029  1.00  0.00           H  
ATOM   3245  HE1 PHE A 204      12.743  -3.693 -22.934  1.00  0.00           H  
ATOM   3246  HE2 PHE A 204      12.337  -7.856 -22.039  1.00  0.00           H  
ATOM   3247  HZ  PHE A 204      11.834  -5.921 -23.491  1.00  0.00           H  
ATOM   3248  N   CYS A 205      15.165  -2.963 -16.651  1.00  0.00           N  
ATOM   3249  CA  CYS A 205      15.495  -2.776 -15.233  1.00  0.00           C  
ATOM   3250  C   CYS A 205      14.244  -2.910 -14.352  1.00  0.00           C  
ATOM   3251  O   CYS A 205      13.334  -2.084 -14.422  1.00  0.00           O  
ATOM   3252  CB  CYS A 205      16.131  -1.405 -15.005  1.00  0.00           C  
ATOM   3253  SG  CYS A 205      16.592  -1.081 -13.287  1.00  0.00           S  
ATOM   3254  H   CYS A 205      14.342  -2.486 -17.007  1.00  0.00           H  
ATOM   3255  HA  CYS A 205      16.211  -3.543 -14.941  1.00  0.00           H  
ATOM   3256 1HB  CYS A 205      17.028  -1.313 -15.619  1.00  0.00           H  
ATOM   3257 2HB  CYS A 205      15.437  -0.625 -15.320  1.00  0.00           H  
ATOM   3258  HG  CYS A 205      17.428  -2.109 -13.170  1.00  0.00           H  
ATOM   3259  N   ASN A 206      14.189  -3.958 -13.528  1.00  0.00           N  
ATOM   3260  CA  ASN A 206      13.076  -4.257 -12.629  1.00  0.00           C  
ATOM   3261  C   ASN A 206      13.196  -3.482 -11.302  1.00  0.00           C  
ATOM   3262  O   ASN A 206      13.634  -4.027 -10.287  1.00  0.00           O  
ATOM   3263  CB  ASN A 206      12.993  -5.750 -12.372  1.00  0.00           C  
ATOM   3264  CG  ASN A 206      11.890  -6.112 -11.416  1.00  0.00           C  
ATOM   3265  ND2 ASN A 206      11.946  -7.306 -10.885  1.00  0.00           N  
ATOM   3266  OD1 ASN A 206      10.987  -5.308 -11.159  1.00  0.00           O  
ATOM   3267  H   ASN A 206      15.005  -4.562 -13.464  1.00  0.00           H  
ATOM   3268  HA  ASN A 206      12.150  -3.930 -13.104  1.00  0.00           H  
ATOM   3269 1HB  ASN A 206      12.826  -6.273 -13.316  1.00  0.00           H  
ATOM   3270 2HB  ASN A 206      13.940  -6.103 -11.967  1.00  0.00           H  
ATOM   3271 1HD2 ASN A 206      11.239  -7.603 -10.241  1.00  0.00           H  
ATOM   3272 2HD2 ASN A 206      12.695  -7.924 -11.123  1.00  0.00           H  
ATOM   3273  N   ARG A 207      12.763  -2.218 -11.288  1.00  0.00           N  
ATOM   3274  CA  ARG A 207      12.558  -1.424 -10.063  1.00  0.00           C  
ATOM   3275  C   ARG A 207      11.203  -1.758  -9.417  1.00  0.00           C  
ATOM   3276  O   ARG A 207      10.310  -0.914  -9.309  1.00  0.00           O  
ATOM   3277  CB  ARG A 207      12.619   0.065 -10.369  1.00  0.00           C  
ATOM   3278  CG  ARG A 207      13.949   0.551 -10.922  1.00  0.00           C  
ATOM   3279  CD  ARG A 207      13.916   2.001 -11.238  1.00  0.00           C  
ATOM   3280  NE  ARG A 207      15.170   2.460 -11.814  1.00  0.00           N  
ATOM   3281  CZ  ARG A 207      15.431   3.734 -12.164  1.00  0.00           C  
ATOM   3282  NH1 ARG A 207      14.516   4.663 -11.993  1.00  0.00           N1+
ATOM   3283  NH2 ARG A 207      16.606   4.052 -12.681  1.00  0.00           N  
ATOM   3284  H   ARG A 207      12.369  -1.848 -12.150  1.00  0.00           H  
ATOM   3285  HA  ARG A 207      13.353  -1.665  -9.357  1.00  0.00           H  
ATOM   3286 1HB  ARG A 207      11.849   0.319 -11.095  1.00  0.00           H  
ATOM   3287 2HB  ARG A 207      12.413   0.632  -9.461  1.00  0.00           H  
ATOM   3288 1HG  ARG A 207      14.735   0.378 -10.185  1.00  0.00           H  
ATOM   3289 2HG  ARG A 207      14.184   0.005 -11.836  1.00  0.00           H  
ATOM   3290 1HD  ARG A 207      13.121   2.199 -11.955  1.00  0.00           H  
ATOM   3291 2HD  ARG A 207      13.732   2.568 -10.327  1.00  0.00           H  
ATOM   3292  HE  ARG A 207      15.899   1.775 -11.961  1.00  0.00           H  
ATOM   3293 1HH1 ARG A 207      13.618   4.421 -11.599  1.00  0.00           H  
ATOM   3294 2HH1 ARG A 207      14.710   5.619 -12.257  1.00  0.00           H  
ATOM   3295 1HH2 ARG A 207      17.308   3.338 -12.812  1.00  0.00           H  
ATOM   3296 2HH2 ARG A 207      16.800   5.006 -12.944  1.00  0.00           H  
ATOM   3297  N   SER A 208      11.030  -3.024  -9.034  1.00  0.00           N  
ATOM   3298  CA  SER A 208       9.862  -3.522  -8.296  1.00  0.00           C  
ATOM   3299  C   SER A 208      10.224  -4.729  -7.405  1.00  0.00           C  
ATOM   3300  O   SER A 208      11.222  -5.409  -7.670  1.00  0.00           O  
ATOM   3301  CB  SER A 208       8.764  -3.911  -9.268  1.00  0.00           C  
ATOM   3302  OG  SER A 208       9.071  -5.114  -9.918  1.00  0.00           O  
ATOM   3303  H   SER A 208      11.790  -3.673  -9.201  1.00  0.00           H  
ATOM   3304  HA  SER A 208       9.495  -2.724  -7.648  1.00  0.00           H  
ATOM   3305 1HB  SER A 208       7.823  -4.015  -8.730  1.00  0.00           H  
ATOM   3306 2HB  SER A 208       8.635  -3.119 -10.005  1.00  0.00           H  
ATOM   3307  HG  SER A 208       9.698  -4.888 -10.610  1.00  0.00           H  
ATOM   3308  N   PRO A 209       9.412  -5.040  -6.372  1.00  0.00           N  
ATOM   3309  CA  PRO A 209       9.565  -6.244  -5.552  1.00  0.00           C  
ATOM   3310  C   PRO A 209       9.023  -7.528  -6.219  1.00  0.00           C  
ATOM   3311  O   PRO A 209       9.161  -8.611  -5.647  1.00  0.00           O  
ATOM   3312  CB  PRO A 209       8.759  -5.885  -4.300  1.00  0.00           C  
ATOM   3313  CG  PRO A 209       7.633  -5.055  -4.816  1.00  0.00           C  
ATOM   3314  CD  PRO A 209       8.252  -4.221  -5.906  1.00  0.00           C  
ATOM   3315  HA  PRO A 209      10.630  -6.387  -5.316  1.00  0.00           H  
ATOM   3316 1HB  PRO A 209       8.417  -6.801  -3.796  1.00  0.00           H  
ATOM   3317 2HB  PRO A 209       9.396  -5.343  -3.585  1.00  0.00           H  
ATOM   3318 1HG  PRO A 209       6.823  -5.700  -5.185  1.00  0.00           H  
ATOM   3319 2HG  PRO A 209       7.209  -4.444  -4.005  1.00  0.00           H  
ATOM   3320 1HD  PRO A 209       7.520  -4.070  -6.713  1.00  0.00           H  
ATOM   3321 2HD  PRO A 209       8.577  -3.256  -5.491  1.00  0.00           H  
ATOM   3322  N   ARG A 210       8.393  -7.434  -7.403  1.00  0.00           N  
ATOM   3323  CA  ARG A 210       7.889  -8.588  -8.175  1.00  0.00           C  
ATOM   3324  C   ARG A 210       9.011  -9.236  -8.994  1.00  0.00           C  
ATOM   3325  O   ARG A 210       9.977  -8.569  -9.363  1.00  0.00           O  
ATOM   3326  CB  ARG A 210       6.766  -8.164  -9.111  1.00  0.00           C  
ATOM   3327  CG  ARG A 210       5.538  -7.594  -8.420  1.00  0.00           C  
ATOM   3328  CD  ARG A 210       4.791  -8.640  -7.677  1.00  0.00           C  
ATOM   3329  NE  ARG A 210       5.226  -8.740  -6.293  1.00  0.00           N  
ATOM   3330  CZ  ARG A 210       4.934  -9.766  -5.470  1.00  0.00           C  
ATOM   3331  NH1 ARG A 210       4.206 -10.770  -5.906  1.00  0.00           N1+
ATOM   3332  NH2 ARG A 210       5.378  -9.762  -4.226  1.00  0.00           N  
ATOM   3333  H   ARG A 210       8.375  -6.529  -7.862  1.00  0.00           H  
ATOM   3334  HA  ARG A 210       7.495  -9.327  -7.476  1.00  0.00           H  
ATOM   3335 1HB  ARG A 210       7.135  -7.408  -9.802  1.00  0.00           H  
ATOM   3336 2HB  ARG A 210       6.444  -9.020  -9.705  1.00  0.00           H  
ATOM   3337 1HG  ARG A 210       5.844  -6.824  -7.712  1.00  0.00           H  
ATOM   3338 2HG  ARG A 210       4.871  -7.158  -9.163  1.00  0.00           H  
ATOM   3339 1HD  ARG A 210       3.728  -8.402  -7.684  1.00  0.00           H  
ATOM   3340 2HD  ARG A 210       4.949  -9.607  -8.153  1.00  0.00           H  
ATOM   3341  HE  ARG A 210       5.788  -7.984  -5.922  1.00  0.00           H  
ATOM   3342 1HH1 ARG A 210       3.867 -10.774  -6.857  1.00  0.00           H  
ATOM   3343 2HH1 ARG A 210       3.987 -11.540  -5.289  1.00  0.00           H  
ATOM   3344 1HH2 ARG A 210       5.937  -8.988  -3.890  1.00  0.00           H  
ATOM   3345 2HH2 ARG A 210       5.159 -10.530  -3.608  1.00  0.00           H  
ATOM   3346  N   VAL A 211       8.851 -10.503  -9.379  1.00  0.00           N  
ATOM   3347  CA  VAL A 211       9.595 -11.072 -10.521  1.00  0.00           C  
ATOM   3348  C   VAL A 211       8.955 -10.544 -11.810  1.00  0.00           C  
ATOM   3349  O   VAL A 211       7.768 -10.760 -12.038  1.00  0.00           O  
ATOM   3350  CB  VAL A 211       9.555 -12.612 -10.505  1.00  0.00           C  
ATOM   3351  CG1 VAL A 211      10.262 -13.176 -11.729  1.00  0.00           C  
ATOM   3352  CG2 VAL A 211      10.192 -13.133  -9.225  1.00  0.00           C  
ATOM   3353  H   VAL A 211       8.038 -11.003  -9.041  1.00  0.00           H  
ATOM   3354  HA  VAL A 211      10.636 -10.756 -10.448  1.00  0.00           H  
ATOM   3355  HB  VAL A 211       8.517 -12.940 -10.553  1.00  0.00           H  
ATOM   3356 1HG1 VAL A 211      10.224 -14.265 -11.701  1.00  0.00           H  
ATOM   3357 2HG1 VAL A 211       9.767 -12.819 -12.632  1.00  0.00           H  
ATOM   3358 3HG1 VAL A 211      11.302 -12.850 -11.730  1.00  0.00           H  
ATOM   3359 1HG2 VAL A 211      10.160 -14.222  -9.221  1.00  0.00           H  
ATOM   3360 2HG2 VAL A 211      11.229 -12.800  -9.174  1.00  0.00           H  
ATOM   3361 3HG2 VAL A 211       9.645 -12.750  -8.365  1.00  0.00           H  
ATOM   3362  N   VAL A 212       9.719  -9.846 -12.651  1.00  0.00           N  
ATOM   3363  CA  VAL A 212       9.246  -9.307 -13.938  1.00  0.00           C  
ATOM   3364  C   VAL A 212       9.300 -10.371 -15.034  1.00  0.00           C  
ATOM   3365  O   VAL A 212      10.323 -11.025 -15.222  1.00  0.00           O  
ATOM   3366  CB  VAL A 212      10.101  -8.099 -14.363  1.00  0.00           C  
ATOM   3367  CG1 VAL A 212       9.906  -7.801 -15.842  1.00  0.00           C  
ATOM   3368  CG2 VAL A 212       9.741  -6.887 -13.516  1.00  0.00           C  
ATOM   3369  H   VAL A 212      10.704  -9.735 -12.426  1.00  0.00           H  
ATOM   3370  HA  VAL A 212       8.214  -8.978 -13.817  1.00  0.00           H  
ATOM   3371  HB  VAL A 212      11.155  -8.342 -14.221  1.00  0.00           H  
ATOM   3372 1HG1 VAL A 212      10.518  -6.944 -16.125  1.00  0.00           H  
ATOM   3373 2HG1 VAL A 212      10.204  -8.669 -16.430  1.00  0.00           H  
ATOM   3374 3HG1 VAL A 212       8.857  -7.575 -16.032  1.00  0.00           H  
ATOM   3375 1HG2 VAL A 212      10.350  -6.036 -13.822  1.00  0.00           H  
ATOM   3376 2HG2 VAL A 212       8.688  -6.647 -13.654  1.00  0.00           H  
ATOM   3377 3HG2 VAL A 212       9.929  -7.107 -12.466  1.00  0.00           H  
ATOM   3378  N   LEU A 213       8.218 -10.489 -15.802  1.00  0.00           N  
ATOM   3379  CA  LEU A 213       8.110 -11.247 -17.047  1.00  0.00           C  
ATOM   3380  C   LEU A 213       7.993 -10.275 -18.239  1.00  0.00           C  
ATOM   3381  O   LEU A 213       6.928  -9.672 -18.411  1.00  0.00           O  
ATOM   3382  CB  LEU A 213       6.895 -12.182 -17.001  1.00  0.00           C  
ATOM   3383  CG  LEU A 213       6.623 -12.983 -18.280  1.00  0.00           C  
ATOM   3384  CD1 LEU A 213       7.823 -13.867 -18.592  1.00  0.00           C  
ATOM   3385  CD2 LEU A 213       5.362 -13.815 -18.101  1.00  0.00           C  
ATOM   3386  H   LEU A 213       7.400  -9.953 -15.526  1.00  0.00           H  
ATOM   3387  HA  LEU A 213       9.010 -11.850 -17.163  1.00  0.00           H  
ATOM   3388 1HB  LEU A 213       7.036 -12.893 -16.188  1.00  0.00           H  
ATOM   3389 2HB  LEU A 213       6.007 -11.588 -16.786  1.00  0.00           H  
ATOM   3390  HG  LEU A 213       6.488 -12.297 -19.117  1.00  0.00           H  
ATOM   3391 1HD1 LEU A 213       7.629 -14.436 -19.502  1.00  0.00           H  
ATOM   3392 2HD1 LEU A 213       8.706 -13.245 -18.735  1.00  0.00           H  
ATOM   3393 3HD1 LEU A 213       7.992 -14.555 -17.764  1.00  0.00           H  
ATOM   3394 1HD2 LEU A 213       5.167 -14.383 -19.011  1.00  0.00           H  
ATOM   3395 2HD2 LEU A 213       5.496 -14.502 -17.265  1.00  0.00           H  
ATOM   3396 3HD2 LEU A 213       4.517 -13.156 -17.897  1.00  0.00           H  
ATOM   3397  N   PRO A 214       9.048 -10.096 -19.057  1.00  0.00           N  
ATOM   3398  CA  PRO A 214       8.957  -9.365 -20.318  1.00  0.00           C  
ATOM   3399  C   PRO A 214       8.119 -10.122 -21.360  1.00  0.00           C  
ATOM   3400  O   PRO A 214       8.182 -11.350 -21.467  1.00  0.00           O  
ATOM   3401  CB  PRO A 214      10.423  -9.251 -20.747  1.00  0.00           C  
ATOM   3402  CG  PRO A 214      11.060 -10.484 -20.204  1.00  0.00           C  
ATOM   3403  CD  PRO A 214      10.393 -10.693 -18.871  1.00  0.00           C  
ATOM   3404  HA  PRO A 214       8.522  -8.372 -20.131  1.00  0.00           H  
ATOM   3405 1HB  PRO A 214      10.490  -9.184 -21.844  1.00  0.00           H  
ATOM   3406 2HB  PRO A 214      10.864  -8.328 -20.342  1.00  0.00           H  
ATOM   3407 1HG  PRO A 214      10.905 -11.328 -20.892  1.00  0.00           H  
ATOM   3408 2HG  PRO A 214      12.147 -10.343 -20.114  1.00  0.00           H  
ATOM   3409 1HD  PRO A 214      10.324 -11.771 -18.659  1.00  0.00           H  
ATOM   3410 2HD  PRO A 214      10.968 -10.181 -18.087  1.00  0.00           H  
ATOM   3411  N   VAL A 215       7.343  -9.374 -22.148  1.00  0.00           N  
ATOM   3412  CA  VAL A 215       6.453  -9.881 -23.198  1.00  0.00           C  
ATOM   3413  C   VAL A 215       6.558  -8.992 -24.440  1.00  0.00           C  
ATOM   3414  O   VAL A 215       6.229  -7.805 -24.403  1.00  0.00           O  
ATOM   3415  CB  VAL A 215       4.993  -9.914 -22.707  1.00  0.00           C  
ATOM   3416  CG1 VAL A 215       4.077 -10.457 -23.795  1.00  0.00           C  
ATOM   3417  CG2 VAL A 215       4.891 -10.757 -21.445  1.00  0.00           C  
ATOM   3418  H   VAL A 215       7.286  -8.379 -21.948  1.00  0.00           H  
ATOM   3419  HA  VAL A 215       6.757 -10.898 -23.450  1.00  0.00           H  
ATOM   3420  HB  VAL A 215       4.669  -8.896 -22.492  1.00  0.00           H  
ATOM   3421 1HG1 VAL A 215       3.049 -10.473 -23.430  1.00  0.00           H  
ATOM   3422 2HG1 VAL A 215       4.139  -9.817 -24.675  1.00  0.00           H  
ATOM   3423 3HG1 VAL A 215       4.384 -11.468 -24.058  1.00  0.00           H  
ATOM   3424 1HG2 VAL A 215       3.856 -10.776 -21.103  1.00  0.00           H  
ATOM   3425 2HG2 VAL A 215       5.221 -11.775 -21.660  1.00  0.00           H  
ATOM   3426 3HG2 VAL A 215       5.522 -10.328 -20.668  1.00  0.00           H  
ATOM   3427  N   TRP A 216       7.004  -9.576 -25.548  1.00  0.00           N  
ATOM   3428  CA  TRP A 216       7.012  -8.960 -26.875  1.00  0.00           C  
ATOM   3429  C   TRP A 216       5.630  -9.097 -27.538  1.00  0.00           C  
ATOM   3430  O   TRP A 216       4.936 -10.092 -27.314  1.00  0.00           O  
ATOM   3431  CB  TRP A 216       8.081  -9.605 -27.759  1.00  0.00           C  
ATOM   3432  CG  TRP A 216       8.235  -8.942 -29.093  1.00  0.00           C  
ATOM   3433  CD1 TRP A 216       8.263  -7.602 -29.340  1.00  0.00           C  
ATOM   3434  CD2 TRP A 216       8.382  -9.588 -30.382  1.00  0.00           C  
ATOM   3435  CE2 TRP A 216       8.492  -8.574 -31.337  1.00  0.00           C  
ATOM   3436  CE3 TRP A 216       8.430 -10.926 -30.793  1.00  0.00           C  
ATOM   3437  NE1 TRP A 216       8.417  -7.370 -30.684  1.00  0.00           N  
ATOM   3438  CZ2 TRP A 216       8.647  -8.850 -32.686  1.00  0.00           C  
ATOM   3439  CZ3 TRP A 216       8.586 -11.204 -32.146  1.00  0.00           C  
ATOM   3440  CH2 TRP A 216       8.691 -10.192 -33.067  1.00  0.00           C  
ATOM   3441  H   TRP A 216       7.198 -10.570 -25.511  1.00  0.00           H  
ATOM   3442  HA  TRP A 216       7.245  -7.901 -26.764  1.00  0.00           H  
ATOM   3443 1HB  TRP A 216       9.043  -9.574 -27.249  1.00  0.00           H  
ATOM   3444 2HB  TRP A 216       7.832 -10.653 -27.924  1.00  0.00           H  
ATOM   3445  HD1 TRP A 216       8.177  -6.827 -28.579  1.00  0.00           H  
ATOM   3446  HE1 TRP A 216       8.464  -6.462 -31.122  1.00  0.00           H  
ATOM   3447  HE3 TRP A 216       8.348 -11.732 -30.066  1.00  0.00           H  
ATOM   3448  HZ2 TRP A 216       8.732  -8.062 -33.433  1.00  0.00           H  
ATOM   3449  HZ3 TRP A 216       8.620 -12.248 -32.458  1.00  0.00           H  
ATOM   3450  HH2 TRP A 216       8.813 -10.446 -34.120  1.00  0.00           H  
ATOM   3451  N   LEU A 217       5.218  -8.131 -28.362  1.00  0.00           N  
ATOM   3452  CA  LEU A 217       4.088  -8.286 -29.285  1.00  0.00           C  
ATOM   3453  C   LEU A 217       4.627  -8.602 -30.682  1.00  0.00           C  
ATOM   3454  O   LEU A 217       5.164  -7.716 -31.348  1.00  0.00           O  
ATOM   3455  CB  LEU A 217       3.234  -7.012 -29.321  1.00  0.00           C  
ATOM   3456  CG  LEU A 217       2.641  -6.570 -27.978  1.00  0.00           C  
ATOM   3457  CD1 LEU A 217       1.683  -5.409 -28.201  1.00  0.00           C  
ATOM   3458  CD2 LEU A 217       1.931  -7.747 -27.324  1.00  0.00           C  
ATOM   3459  H   LEU A 217       5.804  -7.310 -28.468  1.00  0.00           H  
ATOM   3460  HA  LEU A 217       3.466  -9.109 -28.934  1.00  0.00           H  
ATOM   3461 1HB  LEU A 217       3.845  -6.195 -29.698  1.00  0.00           H  
ATOM   3462 2HB  LEU A 217       2.406  -7.169 -30.013  1.00  0.00           H  
ATOM   3463  HG  LEU A 217       3.442  -6.222 -27.323  1.00  0.00           H  
ATOM   3464 1HD1 LEU A 217       1.262  -5.094 -27.247  1.00  0.00           H  
ATOM   3465 2HD1 LEU A 217       2.221  -4.574 -28.651  1.00  0.00           H  
ATOM   3466 3HD1 LEU A 217       0.878  -5.724 -28.866  1.00  0.00           H  
ATOM   3467 1HD2 LEU A 217       1.509  -7.433 -26.368  1.00  0.00           H  
ATOM   3468 2HD2 LEU A 217       1.129  -8.095 -27.976  1.00  0.00           H  
ATOM   3469 3HD2 LEU A 217       2.642  -8.556 -27.158  1.00  0.00           H  
ATOM   3470  N   ASN A 218       4.506  -9.852 -31.127  1.00  0.00           N  
ATOM   3471  CA  ASN A 218       5.082 -10.286 -32.404  1.00  0.00           C  
ATOM   3472  C   ASN A 218       4.353  -9.694 -33.632  1.00  0.00           C  
ATOM   3473  O   ASN A 218       3.358  -8.976 -33.507  1.00  0.00           O  
ATOM   3474  CB  ASN A 218       5.091 -11.802 -32.476  1.00  0.00           C  
ATOM   3475  CG  ASN A 218       3.711 -12.381 -32.611  1.00  0.00           C  
ATOM   3476  ND2 ASN A 218       3.592 -13.667 -32.391  1.00  0.00           N  
ATOM   3477  OD1 ASN A 218       2.751 -11.665 -32.915  1.00  0.00           O  
ATOM   3478  H   ASN A 218       3.992 -10.522 -30.566  1.00  0.00           H  
ATOM   3479  HA  ASN A 218       6.110  -9.922 -32.461  1.00  0.00           H  
ATOM   3480 1HB  ASN A 218       5.693 -12.123 -33.327  1.00  0.00           H  
ATOM   3481 2HB  ASN A 218       5.555 -12.206 -31.576  1.00  0.00           H  
ATOM   3482 1HD2 ASN A 218       2.697 -14.107 -32.467  1.00  0.00           H  
ATOM   3483 2HD2 ASN A 218       4.397 -14.208 -32.148  1.00  0.00           H  
ATOM   3484  N   PHE A 219       4.852  -9.974 -34.840  1.00  0.00           N  
ATOM   3485  CA  PHE A 219       4.306  -9.419 -36.091  1.00  0.00           C  
ATOM   3486  C   PHE A 219       2.876  -9.896 -36.426  1.00  0.00           C  
ATOM   3487  O   PHE A 219       2.159  -9.206 -37.155  1.00  0.00           O  
ATOM   3488  CB  PHE A 219       5.234  -9.774 -37.254  1.00  0.00           C  
ATOM   3489  CG  PHE A 219       5.320 -11.247 -37.534  1.00  0.00           C  
ATOM   3490  CD1 PHE A 219       4.451 -11.848 -38.434  1.00  0.00           C  
ATOM   3491  CD2 PHE A 219       6.265 -12.034 -36.897  1.00  0.00           C  
ATOM   3492  CE1 PHE A 219       4.529 -13.204 -38.692  1.00  0.00           C  
ATOM   3493  CE2 PHE A 219       6.347 -13.389 -37.155  1.00  0.00           C  
ATOM   3494  CZ  PHE A 219       5.477 -13.975 -38.053  1.00  0.00           C  
ATOM   3495  H   PHE A 219       5.695 -10.528 -34.901  1.00  0.00           H  
ATOM   3496  HA  PHE A 219       4.253  -8.334 -35.994  1.00  0.00           H  
ATOM   3497 1HB  PHE A 219       4.889  -9.275 -38.159  1.00  0.00           H  
ATOM   3498 2HB  PHE A 219       6.237  -9.409 -37.042  1.00  0.00           H  
ATOM   3499  HD1 PHE A 219       3.703 -11.239 -38.941  1.00  0.00           H  
ATOM   3500  HD2 PHE A 219       6.953 -11.573 -36.188  1.00  0.00           H  
ATOM   3501  HE1 PHE A 219       3.840 -13.662 -39.402  1.00  0.00           H  
ATOM   3502  HE2 PHE A 219       7.096 -13.998 -36.649  1.00  0.00           H  
ATOM   3503  HZ  PHE A 219       5.538 -15.043 -38.255  1.00  0.00           H  
ATOM   3504  N   ASP A 220       2.433 -11.029 -35.871  1.00  0.00           N  
ATOM   3505  CA  ASP A 220       1.032 -11.487 -35.934  1.00  0.00           C  
ATOM   3506  C   ASP A 220       0.120 -10.794 -34.893  1.00  0.00           C  
ATOM   3507  O   ASP A 220      -1.098 -10.986 -34.908  1.00  0.00           O  
ATOM   3508  CB  ASP A 220       0.971 -13.003 -35.732  1.00  0.00           C  
ATOM   3509  CG  ASP A 220       1.470 -13.782 -36.940  1.00  0.00           C  
ATOM   3510  OD1 ASP A 220       1.170 -13.388 -38.043  1.00  0.00           O  
ATOM   3511  OD2 ASP A 220       2.147 -14.765 -36.752  1.00  0.00           O1-
ATOM   3512  H   ASP A 220       3.061 -11.541 -35.269  1.00  0.00           H  
ATOM   3513  HA  ASP A 220       0.633 -11.245 -36.919  1.00  0.00           H  
ATOM   3514 1HB  ASP A 220       1.571 -13.279 -34.865  1.00  0.00           H  
ATOM   3515 2HB  ASP A 220      -0.059 -13.301 -35.526  1.00  0.00           H  
ATOM   3516  N   GLY A 221       0.694  -9.976 -34.000  1.00  0.00           N  
ATOM   3517  CA  GLY A 221      -0.002  -9.266 -32.924  1.00  0.00           C  
ATOM   3518  C   GLY A 221      -0.270 -10.104 -31.666  1.00  0.00           C  
ATOM   3519  O   GLY A 221      -1.027  -9.675 -30.795  1.00  0.00           O  
ATOM   3520  H   GLY A 221       1.698  -9.862 -34.042  1.00  0.00           H  
ATOM   3521 1HA  GLY A 221       0.582  -8.396 -32.625  1.00  0.00           H  
ATOM   3522 2HA  GLY A 221      -0.961  -8.901 -33.289  1.00  0.00           H  
ATOM   3523  N   GLU A 222       0.328 -11.293 -31.554  1.00  0.00           N  
ATOM   3524  CA  GLU A 222       0.217 -12.145 -30.365  1.00  0.00           C  
ATOM   3525  C   GLU A 222       1.260 -11.759 -29.290  1.00  0.00           C  
ATOM   3526  O   GLU A 222       2.418 -11.484 -29.634  1.00  0.00           O  
ATOM   3527  CB  GLU A 222       0.386 -13.615 -30.755  1.00  0.00           C  
ATOM   3528  CG  GLU A 222      -0.701 -14.151 -31.676  1.00  0.00           C  
ATOM   3529  CD  GLU A 222      -0.517 -15.605 -32.014  1.00  0.00           C  
ATOM   3530  OE1 GLU A 222       0.462 -16.174 -31.593  1.00  0.00           O  
ATOM   3531  OE2 GLU A 222      -1.356 -16.146 -32.695  1.00  0.00           O1-
ATOM   3532  H   GLU A 222       0.998 -11.562 -32.266  1.00  0.00           H  
ATOM   3533  HA  GLU A 222      -0.774 -12.007 -29.933  1.00  0.00           H  
ATOM   3534 1HB  GLU A 222       1.346 -13.750 -31.256  1.00  0.00           H  
ATOM   3535 2HB  GLU A 222       0.398 -14.231 -29.856  1.00  0.00           H  
ATOM   3536 1HG  GLU A 222      -1.668 -14.022 -31.190  1.00  0.00           H  
ATOM   3537 2HG  GLU A 222      -0.706 -13.566 -32.593  1.00  0.00           H  
ATOM   3538  N   PRO A 223       0.901 -11.770 -27.990  1.00  0.00           N  
ATOM   3539  CA  PRO A 223       1.871 -11.657 -26.904  1.00  0.00           C  
ATOM   3540  C   PRO A 223       2.774 -12.902 -26.835  1.00  0.00           C  
ATOM   3541  O   PRO A 223       2.307 -14.039 -26.943  1.00  0.00           O  
ATOM   3542  CB  PRO A 223       0.979 -11.530 -25.664  1.00  0.00           C  
ATOM   3543  CG  PRO A 223      -0.253 -12.288 -26.022  1.00  0.00           C  
ATOM   3544  CD  PRO A 223      -0.464 -11.995 -27.483  1.00  0.00           C  
ATOM   3545  HA  PRO A 223       2.475 -10.749 -27.052  1.00  0.00           H  
ATOM   3546 1HB  PRO A 223       1.496 -11.944 -24.785  1.00  0.00           H  
ATOM   3547 2HB  PRO A 223       0.781 -10.469 -25.450  1.00  0.00           H  
ATOM   3548 1HG  PRO A 223      -0.111 -13.360 -25.822  1.00  0.00           H  
ATOM   3549 2HG  PRO A 223      -1.097 -11.958 -25.398  1.00  0.00           H  
ATOM   3550 1HD  PRO A 223      -0.929 -12.866 -27.970  1.00  0.00           H  
ATOM   3551 2HD  PRO A 223      -1.101 -11.104 -27.591  1.00  0.00           H  
ATOM   3552  N   GLN A 224       4.076 -12.684 -26.626  1.00  0.00           N  
ATOM   3553  CA  GLN A 224       5.123 -13.709 -26.660  1.00  0.00           C  
ATOM   3554  C   GLN A 224       6.152 -13.477 -25.527  1.00  0.00           C  
ATOM   3555  O   GLN A 224       6.832 -12.447 -25.530  1.00  0.00           O  
ATOM   3556  CB  GLN A 224       5.823 -13.712 -28.022  1.00  0.00           C  
ATOM   3557  CG  GLN A 224       6.910 -14.762 -28.161  1.00  0.00           C  
ATOM   3558  CD  GLN A 224       7.534 -14.772 -29.544  1.00  0.00           C  
ATOM   3559  NE2 GLN A 224       8.725 -15.348 -29.651  1.00  0.00           N  
ATOM   3560  OE1 GLN A 224       6.950 -14.265 -30.505  1.00  0.00           O  
ATOM   3561  H   GLN A 224       4.388 -11.717 -26.622  1.00  0.00           H  
ATOM   3562  HA  GLN A 224       4.659 -14.682 -26.504  1.00  0.00           H  
ATOM   3563 1HB  GLN A 224       5.088 -13.881 -28.809  1.00  0.00           H  
ATOM   3564 2HB  GLN A 224       6.273 -12.735 -28.201  1.00  0.00           H  
ATOM   3565 1HG  GLN A 224       7.696 -14.557 -27.433  1.00  0.00           H  
ATOM   3566 2HG  GLN A 224       6.477 -15.746 -27.975  1.00  0.00           H  
ATOM   3567 1HE2 GLN A 224       9.187 -15.385 -30.539  1.00  0.00           H  
ATOM   3568 2HE2 GLN A 224       9.163 -15.746 -28.845  1.00  0.00           H  
ATOM   3569  N   PRO A 225       6.253 -14.377 -24.527  1.00  0.00           N  
ATOM   3570  CA  PRO A 225       7.092 -14.171 -23.341  1.00  0.00           C  
ATOM   3571  C   PRO A 225       8.600 -14.355 -23.605  1.00  0.00           C  
ATOM   3572  O   PRO A 225       9.013 -15.124 -24.478  1.00  0.00           O  
ATOM   3573  CB  PRO A 225       6.562 -15.241 -22.382  1.00  0.00           C  
ATOM   3574  CG  PRO A 225       6.064 -16.323 -23.279  1.00  0.00           C  
ATOM   3575  CD  PRO A 225       5.434 -15.591 -24.435  1.00  0.00           C  
ATOM   3576  HA  PRO A 225       6.920 -13.159 -22.947  1.00  0.00           H  
ATOM   3577 1HB  PRO A 225       7.367 -15.579 -21.713  1.00  0.00           H  
ATOM   3578 2HB  PRO A 225       5.771 -14.817 -21.745  1.00  0.00           H  
ATOM   3579 1HG  PRO A 225       6.896 -16.970 -23.591  1.00  0.00           H  
ATOM   3580 2HG  PRO A 225       5.348 -16.962 -22.742  1.00  0.00           H  
ATOM   3581 1HD  PRO A 225       5.521 -16.200 -25.346  1.00  0.00           H  
ATOM   3582 2HD  PRO A 225       4.378 -15.382 -24.205  1.00  0.00           H  
ATOM   3583  N   TYR A 226       9.410 -13.683 -22.783  1.00  0.00           N  
ATOM   3584  CA  TYR A 226      10.882 -13.712 -22.761  1.00  0.00           C  
ATOM   3585  C   TYR A 226      11.415 -13.929 -21.318  1.00  0.00           C  
ATOM   3586  O   TYR A 226      10.638 -13.812 -20.364  1.00  0.00           O  
ATOM   3587  CB  TYR A 226      11.448 -12.418 -23.353  1.00  0.00           C  
ATOM   3588  CG  TYR A 226      11.510 -12.414 -24.864  1.00  0.00           C  
ATOM   3589  CD1 TYR A 226      10.371 -12.134 -25.605  1.00  0.00           C  
ATOM   3590  CD2 TYR A 226      12.706 -12.694 -25.509  1.00  0.00           C  
ATOM   3591  CE1 TYR A 226      10.428 -12.131 -26.986  1.00  0.00           C  
ATOM   3592  CE2 TYR A 226      12.763 -12.690 -26.889  1.00  0.00           C  
ATOM   3593  CZ  TYR A 226      11.630 -12.410 -27.627  1.00  0.00           C  
ATOM   3594  OH  TYR A 226      11.686 -12.408 -29.001  1.00  0.00           O  
ATOM   3595  H   TYR A 226       8.972 -13.069 -22.103  1.00  0.00           H  
ATOM   3596  HA  TYR A 226      11.221 -14.552 -23.368  1.00  0.00           H  
ATOM   3597 1HB  TYR A 226      10.834 -11.574 -23.035  1.00  0.00           H  
ATOM   3598 2HB  TYR A 226      12.454 -12.254 -22.971  1.00  0.00           H  
ATOM   3599  HD1 TYR A 226       9.431 -11.916 -25.098  1.00  0.00           H  
ATOM   3600  HD2 TYR A 226      13.600 -12.915 -24.928  1.00  0.00           H  
ATOM   3601  HE1 TYR A 226       9.533 -11.910 -27.567  1.00  0.00           H  
ATOM   3602  HE2 TYR A 226      13.702 -12.909 -27.397  1.00  0.00           H  
ATOM   3603  HH  TYR A 226      12.588 -12.578 -29.284  1.00  0.00           H  
ATOM   3604  N   PRO A 227      12.712 -14.260 -21.120  1.00  0.00           N  
ATOM   3605  CA  PRO A 227      13.272 -14.614 -19.807  1.00  0.00           C  
ATOM   3606  C   PRO A 227      13.049 -13.569 -18.697  1.00  0.00           C  
ATOM   3607  O   PRO A 227      13.171 -12.364 -18.918  1.00  0.00           O  
ATOM   3608  CB  PRO A 227      14.762 -14.761 -20.129  1.00  0.00           C  
ATOM   3609  CG  PRO A 227      14.786 -15.250 -21.537  1.00  0.00           C  
ATOM   3610  CD  PRO A 227      13.683 -14.486 -22.219  1.00  0.00           C  
ATOM   3611  HA  PRO A 227      12.836 -15.567 -19.474  1.00  0.00           H  
ATOM   3612 1HB  PRO A 227      15.271 -13.794 -20.006  1.00  0.00           H  
ATOM   3613 2HB  PRO A 227      15.232 -15.463 -19.424  1.00  0.00           H  
ATOM   3614 1HG  PRO A 227      15.772 -15.064 -21.988  1.00  0.00           H  
ATOM   3615 2HG  PRO A 227      14.625 -16.338 -21.563  1.00  0.00           H  
ATOM   3616 1HD  PRO A 227      14.081 -13.538 -22.610  1.00  0.00           H  
ATOM   3617 2HD  PRO A 227      13.261 -15.094 -23.031  1.00  0.00           H  
ATOM   3618  N   THR A 228      12.730 -14.038 -17.486  1.00  0.00           N  
ATOM   3619  CA  THR A 228      12.342 -13.178 -16.347  1.00  0.00           C  
ATOM   3620  C   THR A 228      13.504 -12.392 -15.720  1.00  0.00           C  
ATOM   3621  O   THR A 228      14.670 -12.784 -15.806  1.00  0.00           O  
ATOM   3622  CB  THR A 228      11.667 -14.019 -15.248  1.00  0.00           C  
ATOM   3623  CG2 THR A 228      10.392 -14.663 -15.775  1.00  0.00           C  
ATOM   3624  OG1 THR A 228      12.567 -15.044 -14.806  1.00  0.00           O  
ATOM   3625  H   THR A 228      12.705 -15.039 -17.362  1.00  0.00           H  
ATOM   3626  HA  THR A 228      11.631 -12.432 -16.703  1.00  0.00           H  
ATOM   3627  HB  THR A 228      11.420 -13.381 -14.400  1.00  0.00           H  
ATOM   3628  HG1 THR A 228      12.745 -14.930 -13.869  1.00  0.00           H  
ATOM   3629 1HG2 THR A 228       9.930 -15.253 -14.986  1.00  0.00           H  
ATOM   3630 2HG2 THR A 228       9.702 -13.886 -16.102  1.00  0.00           H  
ATOM   3631 3HG2 THR A 228      10.635 -15.310 -16.618  1.00  0.00           H  
ATOM   3632  N   LEU A 229      13.163 -11.283 -15.048  1.00  0.00           N  
ATOM   3633  CA  LEU A 229      14.053 -10.462 -14.218  1.00  0.00           C  
ATOM   3634  C   LEU A 229      13.610 -10.532 -12.741  1.00  0.00           C  
ATOM   3635  O   LEU A 229      12.564  -9.970 -12.408  1.00  0.00           O  
ATOM   3636  CB  LEU A 229      14.045  -9.007 -14.704  1.00  0.00           C  
ATOM   3637  CG  LEU A 229      14.884  -8.719 -15.955  1.00  0.00           C  
ATOM   3638  CD1 LEU A 229      14.066  -9.032 -17.200  1.00  0.00           C  
ATOM   3639  CD2 LEU A 229      15.330  -7.264 -15.945  1.00  0.00           C  
ATOM   3640  H   LEU A 229      12.177 -11.037 -15.038  1.00  0.00           H  
ATOM   3641  HA  LEU A 229      15.066 -10.853 -14.305  1.00  0.00           H  
ATOM   3642 1HB  LEU A 229      13.019  -8.718 -14.921  1.00  0.00           H  
ATOM   3643 2HB  LEU A 229      14.419  -8.370 -13.900  1.00  0.00           H  
ATOM   3644  HG  LEU A 229      15.762  -9.367 -15.962  1.00  0.00           H  
ATOM   3645 1HD1 LEU A 229      14.662  -8.827 -18.089  1.00  0.00           H  
ATOM   3646 2HD1 LEU A 229      13.778 -10.082 -17.191  1.00  0.00           H  
ATOM   3647 3HD1 LEU A 229      13.171  -8.409 -17.213  1.00  0.00           H  
ATOM   3648 1HD2 LEU A 229      15.926  -7.059 -16.833  1.00  0.00           H  
ATOM   3649 2HD2 LEU A 229      14.453  -6.614 -15.939  1.00  0.00           H  
ATOM   3650 3HD2 LEU A 229      15.928  -7.072 -15.053  1.00  0.00           H  
ATOM   3651  N   PRO A 230      14.384 -11.152 -11.829  1.00  0.00           N  
ATOM   3652  CA  PRO A 230      14.118 -11.123 -10.385  1.00  0.00           C  
ATOM   3653  C   PRO A 230      14.099  -9.699  -9.784  1.00  0.00           C  
ATOM   3654  O   PRO A 230      14.534  -8.750 -10.450  1.00  0.00           O  
ATOM   3655  CB  PRO A 230      15.282 -11.947  -9.825  1.00  0.00           C  
ATOM   3656  CG  PRO A 230      15.708 -12.802 -10.970  1.00  0.00           C  
ATOM   3657  CD  PRO A 230      15.556 -11.913 -12.176  1.00  0.00           C  
ATOM   3658  HA  PRO A 230      13.151 -11.608 -10.186  1.00  0.00           H  
ATOM   3659 1HB  PRO A 230      16.080 -11.278  -9.470  1.00  0.00           H  
ATOM   3660 2HB  PRO A 230      14.945 -12.533  -8.957  1.00  0.00           H  
ATOM   3661 1HG  PRO A 230      16.744 -13.142 -10.823  1.00  0.00           H  
ATOM   3662 2HG  PRO A 230      15.081 -13.704 -11.025  1.00  0.00           H  
ATOM   3663 1HD  PRO A 230      16.453 -11.287 -12.288  1.00  0.00           H  
ATOM   3664 2HD  PRO A 230      15.402 -12.535 -13.071  1.00  0.00           H  
ATOM   3665  N   PRO A 231      13.609  -9.508  -8.542  1.00  0.00           N  
ATOM   3666  CA  PRO A 231      13.468  -8.188  -7.918  1.00  0.00           C  
ATOM   3667  C   PRO A 231      14.774  -7.377  -7.893  1.00  0.00           C  
ATOM   3668  O   PRO A 231      15.828  -7.881  -7.495  1.00  0.00           O  
ATOM   3669  CB  PRO A 231      13.009  -8.545  -6.500  1.00  0.00           C  
ATOM   3670  CG  PRO A 231      12.243  -9.811  -6.672  1.00  0.00           C  
ATOM   3671  CD  PRO A 231      13.019 -10.581  -7.708  1.00  0.00           C  
ATOM   3672  HA  PRO A 231      12.698  -7.615  -8.455  1.00  0.00           H  
ATOM   3673 1HB  PRO A 231      13.882  -8.660  -5.840  1.00  0.00           H  
ATOM   3674 2HB  PRO A 231      12.399  -7.729  -6.086  1.00  0.00           H  
ATOM   3675 1HG  PRO A 231      12.174 -10.346  -5.712  1.00  0.00           H  
ATOM   3676 2HG  PRO A 231      11.214  -9.592  -6.989  1.00  0.00           H  
ATOM   3677 1HD  PRO A 231      13.796 -11.183  -7.213  1.00  0.00           H  
ATOM   3678 2HD  PRO A 231      12.333 -11.226  -8.277  1.00  0.00           H  
ATOM   3679  N   GLY A 232      14.710  -6.116  -8.330  1.00  0.00           N  
ATOM   3680  CA  GLY A 232      15.850  -5.186  -8.369  1.00  0.00           C  
ATOM   3681  C   GLY A 232      16.890  -5.434  -9.478  1.00  0.00           C  
ATOM   3682  O   GLY A 232      17.842  -4.658  -9.590  1.00  0.00           O  
ATOM   3683  H   GLY A 232      13.815  -5.758  -8.642  1.00  0.00           H  
ATOM   3684 1HA  GLY A 232      15.484  -4.167  -8.496  1.00  0.00           H  
ATOM   3685 2HA  GLY A 232      16.381  -5.221  -7.419  1.00  0.00           H  
ATOM   3686  N   THR A 233      16.750  -6.495 -10.285  1.00  0.00           N  
ATOM   3687  CA  THR A 233      17.735  -6.864 -11.329  1.00  0.00           C  
ATOM   3688  C   THR A 233      17.597  -6.040 -12.617  1.00  0.00           C  
ATOM   3689  O   THR A 233      16.550  -5.448 -12.893  1.00  0.00           O  
ATOM   3690  CB  THR A 233      17.621  -8.360 -11.678  1.00  0.00           C  
ATOM   3691  CG2 THR A 233      17.783  -9.213 -10.430  1.00  0.00           C  
ATOM   3692  OG1 THR A 233      16.340  -8.618 -12.267  1.00  0.00           O  
ATOM   3693  H   THR A 233      15.937  -7.083 -10.155  1.00  0.00           H  
ATOM   3694  HA  THR A 233      18.736  -6.674 -10.941  1.00  0.00           H  
ATOM   3695  HB  THR A 233      18.397  -8.625 -12.398  1.00  0.00           H  
ATOM   3696  HG1 THR A 233      15.677  -8.680 -11.575  1.00  0.00           H  
ATOM   3697 1HG2 THR A 233      17.700 -10.266 -10.697  1.00  0.00           H  
ATOM   3698 2HG2 THR A 233      18.761  -9.027  -9.987  1.00  0.00           H  
ATOM   3699 3HG2 THR A 233      17.005  -8.958  -9.712  1.00  0.00           H  
ATOM   3700  N   GLY A 234      18.650  -6.031 -13.441  1.00  0.00           N  
ATOM   3701  CA  GLY A 234      18.646  -5.481 -14.803  1.00  0.00           C  
ATOM   3702  C   GLY A 234      19.324  -6.404 -15.826  1.00  0.00           C  
ATOM   3703  O   GLY A 234      20.115  -7.276 -15.456  1.00  0.00           O  
ATOM   3704  H   GLY A 234      19.495  -6.508 -13.150  1.00  0.00           H  
ATOM   3705 1HA  GLY A 234      17.619  -5.302 -15.120  1.00  0.00           H  
ATOM   3706 2HA  GLY A 234      19.157  -4.519 -14.808  1.00  0.00           H  
ATOM   3707  N   ARG A 235      18.999  -6.223 -17.113  1.00  0.00           N  
ATOM   3708  CA  ARG A 235      19.491  -7.021 -18.258  1.00  0.00           C  
ATOM   3709  C   ARG A 235      19.639  -6.151 -19.512  1.00  0.00           C  
ATOM   3710  O   ARG A 235      18.685  -5.475 -19.894  1.00  0.00           O  
ATOM   3711  CB  ARG A 235      18.546  -8.175 -18.560  1.00  0.00           C  
ATOM   3712  CG  ARG A 235      18.485  -9.250 -17.485  1.00  0.00           C  
ATOM   3713  CD  ARG A 235      19.737 -10.047 -17.434  1.00  0.00           C  
ATOM   3714  NE  ARG A 235      19.637 -11.153 -16.496  1.00  0.00           N  
ATOM   3715  CZ  ARG A 235      19.881 -11.061 -15.175  1.00  0.00           C  
ATOM   3716  NH1 ARG A 235      20.237  -9.910 -14.650  1.00  0.00           N1+
ATOM   3717  NH2 ARG A 235      19.762 -12.129 -14.405  1.00  0.00           N  
ATOM   3718  H   ARG A 235      18.337  -5.475 -17.316  1.00  0.00           H  
ATOM   3719  HA  ARG A 235      20.467  -7.433 -18.000  1.00  0.00           H  
ATOM   3720 1HB  ARG A 235      17.537  -7.792 -18.700  1.00  0.00           H  
ATOM   3721 2HB  ARG A 235      18.845  -8.657 -19.491  1.00  0.00           H  
ATOM   3722 1HG  ARG A 235      18.337  -8.780 -16.510  1.00  0.00           H  
ATOM   3723 2HG  ARG A 235      17.656  -9.925 -17.693  1.00  0.00           H  
ATOM   3724 1HD  ARG A 235      19.950 -10.454 -18.422  1.00  0.00           H  
ATOM   3725 2HD  ARG A 235      20.562  -9.408 -17.120  1.00  0.00           H  
ATOM   3726  HE  ARG A 235      19.365 -12.056 -16.863  1.00  0.00           H  
ATOM   3727 1HH1 ARG A 235      20.328  -9.093 -15.239  1.00  0.00           H  
ATOM   3728 2HH1 ARG A 235      20.421  -9.840 -13.660  1.00  0.00           H  
ATOM   3729 1HH2 ARG A 235      19.487 -13.015 -14.808  1.00  0.00           H  
ATOM   3730 2HH2 ARG A 235      19.944 -12.060 -13.414  1.00  0.00           H  
ATOM   3731  N   ARG A 236      20.786  -6.223 -20.197  1.00  0.00           N  
ATOM   3732  CA  ARG A 236      20.955  -5.716 -21.574  1.00  0.00           C  
ATOM   3733  C   ARG A 236      20.468  -6.764 -22.583  1.00  0.00           C  
ATOM   3734  O   ARG A 236      20.884  -7.921 -22.517  1.00  0.00           O  
ATOM   3735  CB  ARG A 236      22.410  -5.376 -21.857  1.00  0.00           C  
ATOM   3736  CG  ARG A 236      22.672  -4.780 -23.232  1.00  0.00           C  
ATOM   3737  CD  ARG A 236      24.057  -4.257 -23.348  1.00  0.00           C  
ATOM   3738  NE  ARG A 236      25.050  -5.311 -23.211  1.00  0.00           N  
ATOM   3739  CZ  ARG A 236      25.539  -6.038 -24.233  1.00  0.00           C  
ATOM   3740  NH1 ARG A 236      25.121  -5.813 -25.459  1.00  0.00           N1+
ATOM   3741  NH2 ARG A 236      26.441  -6.976 -24.006  1.00  0.00           N  
ATOM   3742  H   ARG A 236      21.527  -6.794 -19.813  1.00  0.00           H  
ATOM   3743  HA  ARG A 236      20.362  -4.807 -21.684  1.00  0.00           H  
ATOM   3744 1HB  ARG A 236      22.767  -4.663 -21.116  1.00  0.00           H  
ATOM   3745 2HB  ARG A 236      23.019  -6.275 -21.766  1.00  0.00           H  
ATOM   3746 1HG  ARG A 236      22.531  -5.547 -23.993  1.00  0.00           H  
ATOM   3747 2HG  ARG A 236      21.978  -3.958 -23.411  1.00  0.00           H  
ATOM   3748 1HD  ARG A 236      24.189  -3.790 -24.323  1.00  0.00           H  
ATOM   3749 2HD  ARG A 236      24.234  -3.519 -22.567  1.00  0.00           H  
ATOM   3750  HE  ARG A 236      25.395  -5.513 -22.283  1.00  0.00           H  
ATOM   3751 1HH1 ARG A 236      24.431  -5.095 -25.636  1.00  0.00           H  
ATOM   3752 2HH1 ARG A 236      25.489  -6.357 -26.227  1.00  0.00           H  
ATOM   3753 1HH2 ARG A 236      26.763  -7.149 -23.062  1.00  0.00           H  
ATOM   3754 2HH2 ARG A 236      26.809  -7.521 -24.771  1.00  0.00           H  
ATOM   3755  N   ILE A 237      19.608  -6.348 -23.511  1.00  0.00           N  
ATOM   3756  CA  ILE A 237      18.946  -7.201 -24.511  1.00  0.00           C  
ATOM   3757  C   ILE A 237      18.941  -6.532 -25.894  1.00  0.00           C  
ATOM   3758  O   ILE A 237      18.905  -5.303 -26.005  1.00  0.00           O  
ATOM   3759  CB  ILE A 237      17.501  -7.523 -24.089  1.00  0.00           C  
ATOM   3760  CG1 ILE A 237      16.621  -6.275 -24.205  1.00  0.00           C  
ATOM   3761  CG2 ILE A 237      17.470  -8.069 -22.670  1.00  0.00           C  
ATOM   3762  CD1 ILE A 237      15.139  -6.565 -24.138  1.00  0.00           C  
ATOM   3763  H   ILE A 237      19.327  -5.372 -23.487  1.00  0.00           H  
ATOM   3764  HA  ILE A 237      19.499  -8.137 -24.587  1.00  0.00           H  
ATOM   3765  HB  ILE A 237      17.082  -8.268 -24.764  1.00  0.00           H  
ATOM   3766 1HG1 ILE A 237      16.870  -5.578 -23.405  1.00  0.00           H  
ATOM   3767 2HG1 ILE A 237      16.827  -5.773 -25.151  1.00  0.00           H  
ATOM   3768 1HG2 ILE A 237      16.441  -8.290 -22.388  1.00  0.00           H  
ATOM   3769 2HG2 ILE A 237      18.064  -8.980 -22.618  1.00  0.00           H  
ATOM   3770 3HG2 ILE A 237      17.883  -7.328 -21.986  1.00  0.00           H  
ATOM   3771 1HD1 ILE A 237      14.581  -5.632 -24.229  1.00  0.00           H  
ATOM   3772 2HD1 ILE A 237      14.862  -7.234 -24.953  1.00  0.00           H  
ATOM   3773 3HD1 ILE A 237      14.904  -7.038 -23.186  1.00  0.00           H  
ATOM   3774  N   HIS A 238      18.966  -7.341 -26.956  1.00  0.00           N  
ATOM   3775  CA  HIS A 238      18.806  -6.884 -28.344  1.00  0.00           C  
ATOM   3776  C   HIS A 238      17.326  -6.860 -28.751  1.00  0.00           C  
ATOM   3777  O   HIS A 238      16.592  -7.813 -28.489  1.00  0.00           O  
ATOM   3778  CB  HIS A 238      19.591  -7.784 -29.305  1.00  0.00           C  
ATOM   3779  CG  HIS A 238      21.075  -7.705 -29.126  1.00  0.00           C  
ATOM   3780  CD2 HIS A 238      21.954  -8.572 -28.571  1.00  0.00           C  
ATOM   3781  ND1 HIS A 238      21.819  -6.623 -29.548  1.00  0.00           N  
ATOM   3782  CE1 HIS A 238      23.093  -6.829 -29.260  1.00  0.00           C  
ATOM   3783  NE2 HIS A 238      23.201  -8.004 -28.668  1.00  0.00           N  
ATOM   3784  H   HIS A 238      18.990  -8.339 -26.796  1.00  0.00           H  
ATOM   3785  HA  HIS A 238      19.193  -5.870 -28.441  1.00  0.00           H  
ATOM   3786 1HB  HIS A 238      19.285  -8.821 -29.164  1.00  0.00           H  
ATOM   3787 2HB  HIS A 238      19.357  -7.510 -30.333  1.00  0.00           H  
ATOM   3788  HD2 HIS A 238      21.717  -9.542 -28.132  1.00  0.00           H  
ATOM   3789  HE1 HIS A 238      23.912  -6.144 -29.474  1.00  0.00           H  
ATOM   3790  HE2 HIS A 238      24.058  -8.421 -28.337  1.00  0.00           H  
ATOM   3791  N   SER A 239      16.906  -5.792 -29.428  1.00  0.00           N  
ATOM   3792  CA  SER A 239      15.564  -5.611 -29.999  1.00  0.00           C  
ATOM   3793  C   SER A 239      15.657  -4.787 -31.301  1.00  0.00           C  
ATOM   3794  O   SER A 239      16.743  -4.676 -31.881  1.00  0.00           O  
ATOM   3795  CB  SER A 239      14.655  -4.919 -29.002  1.00  0.00           C  
ATOM   3796  OG  SER A 239      13.324  -4.936 -29.442  1.00  0.00           O  
ATOM   3797  H   SER A 239      17.555  -5.031 -29.589  1.00  0.00           H  
ATOM   3798  HA  SER A 239      15.150  -6.593 -30.226  1.00  0.00           H  
ATOM   3799 1HB  SER A 239      14.728  -5.417 -28.037  1.00  0.00           H  
ATOM   3800 2HB  SER A 239      14.982  -3.889 -28.866  1.00  0.00           H  
ATOM   3801  HG  SER A 239      13.187  -5.800 -29.838  1.00  0.00           H  
ATOM   3802  N   TYR A 240      14.550  -4.229 -31.794  1.00  0.00           N  
ATOM   3803  CA  TYR A 240      14.474  -3.479 -33.053  1.00  0.00           C  
ATOM   3804  C   TYR A 240      13.579  -2.239 -32.916  1.00  0.00           C  
ATOM   3805  O   TYR A 240      12.637  -2.217 -32.120  1.00  0.00           O  
ATOM   3806  CB  TYR A 240      13.961  -4.380 -34.179  1.00  0.00           C  
ATOM   3807  CG  TYR A 240      14.899  -5.514 -34.530  1.00  0.00           C  
ATOM   3808  CD1 TYR A 240      14.925  -6.660 -33.747  1.00  0.00           C  
ATOM   3809  CD2 TYR A 240      15.735  -5.408 -35.631  1.00  0.00           C  
ATOM   3810  CE1 TYR A 240      15.782  -7.695 -34.067  1.00  0.00           C  
ATOM   3811  CE2 TYR A 240      16.590  -6.444 -35.951  1.00  0.00           C  
ATOM   3812  CZ  TYR A 240      16.615  -7.583 -35.173  1.00  0.00           C  
ATOM   3813  OH  TYR A 240      17.469  -8.615 -35.492  1.00  0.00           O  
ATOM   3814  H   TYR A 240      13.699  -4.318 -31.251  1.00  0.00           H  
ATOM   3815  HA  TYR A 240      15.475  -3.134 -33.311  1.00  0.00           H  
ATOM   3816 1HB  TYR A 240      13.000  -4.810 -33.893  1.00  0.00           H  
ATOM   3817 2HB  TYR A 240      13.799  -3.784 -35.077  1.00  0.00           H  
ATOM   3818  HD1 TYR A 240      14.269  -6.742 -32.881  1.00  0.00           H  
ATOM   3819  HD2 TYR A 240      15.714  -4.508 -36.245  1.00  0.00           H  
ATOM   3820  HE1 TYR A 240      15.801  -8.594 -33.452  1.00  0.00           H  
ATOM   3821  HE2 TYR A 240      17.247  -6.361 -36.817  1.00  0.00           H  
ATOM   3822  HH  TYR A 240      17.365  -9.323 -34.852  1.00  0.00           H  
ATOM   3823  N   ARG A 241      13.851  -1.203 -33.720  1.00  0.00           N  
ATOM   3824  CA  ARG A 241      13.037   0.026 -33.767  1.00  0.00           C  
ATOM   3825  C   ARG A 241      11.589  -0.312 -34.133  1.00  0.00           C  
ATOM   3826  O   ARG A 241      11.351  -1.039 -35.099  1.00  0.00           O  
ATOM   3827  CB  ARG A 241      13.599   1.013 -34.779  1.00  0.00           C  
ATOM   3828  CG  ARG A 241      12.909   2.367 -34.801  1.00  0.00           C  
ATOM   3829  CD  ARG A 241      11.914   2.460 -35.901  1.00  0.00           C  
ATOM   3830  NE  ARG A 241      12.549   2.437 -37.209  1.00  0.00           N  
ATOM   3831  CZ  ARG A 241      11.888   2.338 -38.378  1.00  0.00           C  
ATOM   3832  NH1 ARG A 241      10.575   2.255 -38.387  1.00  0.00           N1+
ATOM   3833  NH2 ARG A 241      12.557   2.326 -39.517  1.00  0.00           N  
ATOM   3834  H   ARG A 241      14.614  -1.308 -34.384  1.00  0.00           H  
ATOM   3835  HA  ARG A 241      13.059   0.492 -32.782  1.00  0.00           H  
ATOM   3836 1HB  ARG A 241      14.655   1.184 -34.572  1.00  0.00           H  
ATOM   3837 2HB  ARG A 241      13.526   0.590 -35.780  1.00  0.00           H  
ATOM   3838 1HG  ARG A 241      12.391   2.528 -33.856  1.00  0.00           H  
ATOM   3839 2HG  ARG A 241      13.653   3.153 -34.945  1.00  0.00           H  
ATOM   3840 1HD  ARG A 241      11.228   1.616 -35.841  1.00  0.00           H  
ATOM   3841 2HD  ARG A 241      11.356   3.390 -35.809  1.00  0.00           H  
ATOM   3842  HE  ARG A 241      13.558   2.499 -37.243  1.00  0.00           H  
ATOM   3843 1HH1 ARG A 241      10.063   2.263 -37.515  1.00  0.00           H  
ATOM   3844 2HH1 ARG A 241      10.079   2.180 -39.262  1.00  0.00           H  
ATOM   3845 1HH2 ARG A 241      13.566   2.390 -39.511  1.00  0.00           H  
ATOM   3846 2HH2 ARG A 241      12.062   2.253 -40.393  1.00  0.00           H  
ATOM   3847  N   GLY A 242      10.627   0.208 -33.372  1.00  0.00           N  
ATOM   3848  CA  GLY A 242       9.197  -0.044 -33.597  1.00  0.00           C  
ATOM   3849  C   GLY A 242       8.680  -1.409 -33.119  1.00  0.00           C  
ATOM   3850  O   GLY A 242       7.545  -1.764 -33.439  1.00  0.00           O  
ATOM   3851  H   GLY A 242      10.897   0.818 -32.610  1.00  0.00           H  
ATOM   3852 1HA  GLY A 242       8.609   0.723 -33.092  1.00  0.00           H  
ATOM   3853 2HA  GLY A 242       8.977   0.033 -34.662  1.00  0.00           H  
ATOM   3854  N   HIS A 243       9.463  -2.189 -32.362  1.00  0.00           N  
ATOM   3855  CA  HIS A 243       8.926  -3.357 -31.647  1.00  0.00           C  
ATOM   3856  C   HIS A 243       8.173  -2.941 -30.379  1.00  0.00           C  
ATOM   3857  O   HIS A 243       8.621  -2.056 -29.654  1.00  0.00           O  
ATOM   3858  CB  HIS A 243      10.052  -4.329 -31.279  1.00  0.00           C  
ATOM   3859  CG  HIS A 243      10.522  -5.166 -32.428  1.00  0.00           C  
ATOM   3860  CD2 HIS A 243      10.248  -5.099 -33.753  1.00  0.00           C  
ATOM   3861  ND1 HIS A 243      11.390  -6.228 -32.270  1.00  0.00           N  
ATOM   3862  CE1 HIS A 243      11.628  -6.775 -33.448  1.00  0.00           C  
ATOM   3863  NE2 HIS A 243      10.949  -6.109 -34.363  1.00  0.00           N  
ATOM   3864  H   HIS A 243      10.413  -1.899 -32.158  1.00  0.00           H  
ATOM   3865  HA  HIS A 243       8.221  -3.884 -32.289  1.00  0.00           H  
ATOM   3866 1HB  HIS A 243      10.904  -3.770 -30.892  1.00  0.00           H  
ATOM   3867 2HB  HIS A 243       9.711  -4.997 -30.488  1.00  0.00           H  
ATOM   3868  HD2 HIS A 243       9.596  -4.375 -34.242  1.00  0.00           H  
ATOM   3869  HE1 HIS A 243      12.275  -7.633 -33.633  1.00  0.00           H  
ATOM   3870  HE2 HIS A 243      10.940  -6.307 -35.353  1.00  0.00           H  
ATOM   3871  N   LEU A 244       7.021  -3.564 -30.115  1.00  0.00           N  
ATOM   3872  CA  LEU A 244       6.197  -3.289 -28.932  1.00  0.00           C  
ATOM   3873  C   LEU A 244       6.461  -4.327 -27.829  1.00  0.00           C  
ATOM   3874  O   LEU A 244       6.456  -5.536 -28.078  1.00  0.00           O  
ATOM   3875  CB  LEU A 244       4.710  -3.293 -29.307  1.00  0.00           C  
ATOM   3876  CG  LEU A 244       4.149  -1.961 -29.820  1.00  0.00           C  
ATOM   3877  CD1 LEU A 244       4.867  -1.566 -31.103  1.00  0.00           C  
ATOM   3878  CD2 LEU A 244       2.651  -2.095 -30.052  1.00  0.00           C  
ATOM   3879  H   LEU A 244       6.748  -4.331 -30.719  1.00  0.00           H  
ATOM   3880  HA  LEU A 244       6.459  -2.302 -28.551  1.00  0.00           H  
ATOM   3881 1HB  LEU A 244       4.549  -4.041 -30.082  1.00  0.00           H  
ATOM   3882 2HB  LEU A 244       4.130  -3.581 -28.429  1.00  0.00           H  
ATOM   3883  HG  LEU A 244       4.333  -1.180 -29.082  1.00  0.00           H  
ATOM   3884 1HD1 LEU A 244       4.469  -0.620 -31.467  1.00  0.00           H  
ATOM   3885 2HD1 LEU A 244       5.934  -1.459 -30.904  1.00  0.00           H  
ATOM   3886 3HD1 LEU A 244       4.716  -2.339 -31.857  1.00  0.00           H  
ATOM   3887 1HD2 LEU A 244       2.252  -1.148 -30.416  1.00  0.00           H  
ATOM   3888 2HD2 LEU A 244       2.465  -2.875 -30.791  1.00  0.00           H  
ATOM   3889 3HD2 LEU A 244       2.160  -2.360 -29.115  1.00  0.00           H  
ATOM   3890  N   TRP A 245       6.635  -3.838 -26.601  1.00  0.00           N  
ATOM   3891  CA  TRP A 245       6.977  -4.606 -25.400  1.00  0.00           C  
ATOM   3892  C   TRP A 245       6.119  -4.194 -24.199  1.00  0.00           C  
ATOM   3893  O   TRP A 245       5.835  -3.011 -24.012  1.00  0.00           O  
ATOM   3894  CB  TRP A 245       8.457  -4.421 -25.058  1.00  0.00           C  
ATOM   3895  CG  TRP A 245       9.378  -5.218 -25.933  1.00  0.00           C  
ATOM   3896  CD1 TRP A 245       9.863  -4.853 -27.152  1.00  0.00           C  
ATOM   3897  CD2 TRP A 245       9.931  -6.528 -25.656  1.00  0.00           C  
ATOM   3898  CE2 TRP A 245      10.730  -6.872 -26.749  1.00  0.00           C  
ATOM   3899  CE3 TRP A 245       9.816  -7.420 -24.583  1.00  0.00           C  
ATOM   3900  NE1 TRP A 245      10.675  -5.841 -27.653  1.00  0.00           N  
ATOM   3901  CZ2 TRP A 245      11.415  -8.075 -26.808  1.00  0.00           C  
ATOM   3902  CZ3 TRP A 245      10.504  -8.628 -24.642  1.00  0.00           C  
ATOM   3903  CH2 TRP A 245      11.283  -8.945 -25.726  1.00  0.00           C  
ATOM   3904  H   TRP A 245       6.652  -2.828 -26.500  1.00  0.00           H  
ATOM   3905  HA  TRP A 245       6.792  -5.661 -25.601  1.00  0.00           H  
ATOM   3906 1HB  TRP A 245       8.723  -3.367 -25.150  1.00  0.00           H  
ATOM   3907 2HB  TRP A 245       8.630  -4.713 -24.022  1.00  0.00           H  
ATOM   3908  HD1 TRP A 245       9.637  -3.915 -27.656  1.00  0.00           H  
ATOM   3909  HE1 TRP A 245      11.155  -5.812 -28.541  1.00  0.00           H  
ATOM   3910  HE3 TRP A 245       9.202  -7.172 -23.718  1.00  0.00           H  
ATOM   3911  HZ2 TRP A 245      12.038  -8.346 -27.661  1.00  0.00           H  
ATOM   3912  HZ3 TRP A 245      10.408  -9.317 -23.803  1.00  0.00           H  
ATOM   3913  HH2 TRP A 245      11.808  -9.900 -25.739  1.00  0.00           H  
ATOM   3914  N   LEU A 246       5.788  -5.151 -23.333  1.00  0.00           N  
ATOM   3915  CA  LEU A 246       5.108  -4.940 -22.051  1.00  0.00           C  
ATOM   3916  C   LEU A 246       5.634  -5.908 -20.981  1.00  0.00           C  
ATOM   3917  O   LEU A 246       6.329  -6.875 -21.296  1.00  0.00           O  
ATOM   3918  CB  LEU A 246       3.594  -5.122 -22.218  1.00  0.00           C  
ATOM   3919  CG  LEU A 246       3.137  -6.517 -22.660  1.00  0.00           C  
ATOM   3920  CD1 LEU A 246       2.875  -7.379 -21.432  1.00  0.00           C  
ATOM   3921  CD2 LEU A 246       1.887  -6.394 -23.518  1.00  0.00           C  
ATOM   3922  H   LEU A 246       6.074  -6.102 -23.548  1.00  0.00           H  
ATOM   3923  HA  LEU A 246       5.305  -3.920 -21.720  1.00  0.00           H  
ATOM   3924 1HB  LEU A 246       3.111  -4.901 -21.267  1.00  0.00           H  
ATOM   3925 2HB  LEU A 246       3.238  -4.407 -22.959  1.00  0.00           H  
ATOM   3926  HG  LEU A 246       3.929  -6.993 -23.239  1.00  0.00           H  
ATOM   3927 1HD1 LEU A 246       2.550  -8.371 -21.746  1.00  0.00           H  
ATOM   3928 2HD1 LEU A 246       3.791  -7.466 -20.846  1.00  0.00           H  
ATOM   3929 3HD1 LEU A 246       2.097  -6.919 -20.824  1.00  0.00           H  
ATOM   3930 1HD2 LEU A 246       1.562  -7.386 -23.833  1.00  0.00           H  
ATOM   3931 2HD2 LEU A 246       1.094  -5.919 -22.941  1.00  0.00           H  
ATOM   3932 3HD2 LEU A 246       2.107  -5.789 -24.398  1.00  0.00           H  
ATOM   3933  N   PHE A 247       5.311  -5.650 -19.709  1.00  0.00           N  
ATOM   3934  CA  PHE A 247       5.903  -6.353 -18.563  1.00  0.00           C  
ATOM   3935  C   PHE A 247       4.837  -6.746 -17.533  1.00  0.00           C  
ATOM   3936  O   PHE A 247       3.982  -5.935 -17.174  1.00  0.00           O  
ATOM   3937  CB  PHE A 247       6.966  -5.480 -17.893  1.00  0.00           C  
ATOM   3938  CG  PHE A 247       8.032  -4.994 -18.834  1.00  0.00           C  
ATOM   3939  CD1 PHE A 247       7.799  -3.909 -19.666  1.00  0.00           C  
ATOM   3940  CD2 PHE A 247       9.268  -5.620 -18.889  1.00  0.00           C  
ATOM   3941  CE1 PHE A 247       8.780  -3.461 -20.532  1.00  0.00           C  
ATOM   3942  CE2 PHE A 247      10.249  -5.174 -19.753  1.00  0.00           C  
ATOM   3943  CZ  PHE A 247      10.004  -4.093 -20.576  1.00  0.00           C  
ATOM   3944  H   PHE A 247       4.706  -4.864 -19.510  1.00  0.00           H  
ATOM   3945  HA  PHE A 247       6.378  -7.267 -18.925  1.00  0.00           H  
ATOM   3946 1HB  PHE A 247       6.490  -4.612 -17.441  1.00  0.00           H  
ATOM   3947 2HB  PHE A 247       7.448  -6.043 -17.095  1.00  0.00           H  
ATOM   3948  HD1 PHE A 247       6.832  -3.408 -19.631  1.00  0.00           H  
ATOM   3949  HD2 PHE A 247       9.460  -6.476 -18.240  1.00  0.00           H  
ATOM   3950  HE1 PHE A 247       8.584  -2.607 -21.181  1.00  0.00           H  
ATOM   3951  HE2 PHE A 247      11.215  -5.676 -19.786  1.00  0.00           H  
ATOM   3952  HZ  PHE A 247      10.776  -3.742 -21.259  1.00  0.00           H  
ATOM   3953  N   ARG A 248       4.885  -7.997 -17.061  1.00  0.00           N  
ATOM   3954  CA  ARG A 248       3.954  -8.562 -16.062  1.00  0.00           C  
ATOM   3955  C   ARG A 248       4.693  -9.002 -14.801  1.00  0.00           C  
ATOM   3956  O   ARG A 248       5.894  -9.255 -14.844  1.00  0.00           O  
ATOM   3957  CB  ARG A 248       3.201  -9.753 -16.638  1.00  0.00           C  
ATOM   3958  CG  ARG A 248       2.168  -9.404 -17.696  1.00  0.00           C  
ATOM   3959  CD  ARG A 248       1.437 -10.608 -18.168  1.00  0.00           C  
ATOM   3960  NE  ARG A 248       2.252 -11.426 -19.052  1.00  0.00           N  
ATOM   3961  CZ  ARG A 248       1.901 -12.644 -19.508  1.00  0.00           C  
ATOM   3962  NH1 ARG A 248       0.749 -13.171 -19.155  1.00  0.00           N1+
ATOM   3963  NH2 ARG A 248       2.714 -13.309 -20.309  1.00  0.00           N  
ATOM   3964  H   ARG A 248       5.619  -8.609 -17.416  1.00  0.00           H  
ATOM   3965  HA  ARG A 248       3.230  -7.793 -15.790  1.00  0.00           H  
ATOM   3966 1HB  ARG A 248       3.909 -10.449 -17.084  1.00  0.00           H  
ATOM   3967 2HB  ARG A 248       2.685 -10.279 -15.834  1.00  0.00           H  
ATOM   3968 1HG  ARG A 248       1.442  -8.704 -17.281  1.00  0.00           H  
ATOM   3969 2HG  ARG A 248       2.664  -8.947 -18.553  1.00  0.00           H  
ATOM   3970 1HD  ARG A 248       1.148 -11.217 -17.311  1.00  0.00           H  
ATOM   3971 2HD  ARG A 248       0.545 -10.302 -18.714  1.00  0.00           H  
ATOM   3972  HE  ARG A 248       3.146 -11.053 -19.345  1.00  0.00           H  
ATOM   3973 1HH1 ARG A 248       0.127 -12.663 -18.542  1.00  0.00           H  
ATOM   3974 2HH1 ARG A 248       0.486 -14.084 -19.496  1.00  0.00           H  
ATOM   3975 1HH2 ARG A 248       3.601 -12.905 -20.580  1.00  0.00           H  
ATOM   3976 2HH2 ARG A 248       2.452 -14.222 -20.650  1.00  0.00           H  
ATOM   3977  N   ASP A 249       3.971  -9.186 -13.706  1.00  0.00           N  
ATOM   3978  CA  ASP A 249       4.399 -10.075 -12.619  1.00  0.00           C  
ATOM   3979  C   ASP A 249       4.389 -11.536 -13.116  1.00  0.00           C  
ATOM   3980  O   ASP A 249       3.372 -12.021 -13.615  1.00  0.00           O  
ATOM   3981  CB  ASP A 249       3.487  -9.923 -11.400  1.00  0.00           C  
ATOM   3982  CG  ASP A 249       3.851 -10.871 -10.265  1.00  0.00           C  
ATOM   3983  OD1 ASP A 249       4.648 -11.752 -10.486  1.00  0.00           O  
ATOM   3984  OD2 ASP A 249       3.329 -10.705  -9.189  1.00  0.00           O1-
ATOM   3985  H   ASP A 249       3.002  -8.891 -13.728  1.00  0.00           H  
ATOM   3986  HA  ASP A 249       5.414  -9.802 -12.329  1.00  0.00           H  
ATOM   3987 1HB  ASP A 249       3.542  -8.899 -11.029  1.00  0.00           H  
ATOM   3988 2HB  ASP A 249       2.453 -10.110 -11.692  1.00  0.00           H  
ATOM   3989  N   ALA A 250       5.516 -12.243 -13.009  1.00  0.00           N  
ATOM   3990  CA  ALA A 250       5.681 -13.603 -13.530  1.00  0.00           C  
ATOM   3991  C   ALA A 250       4.829 -14.680 -12.817  1.00  0.00           C  
ATOM   3992  O   ALA A 250       4.631 -15.764 -13.371  1.00  0.00           O  
ATOM   3993  CB  ALA A 250       7.153 -13.985 -13.461  1.00  0.00           C  
ATOM   3994  H   ALA A 250       6.326 -11.790 -12.597  1.00  0.00           H  
ATOM   3995  HA  ALA A 250       5.350 -13.610 -14.568  1.00  0.00           H  
ATOM   3996 1HB  ALA A 250       7.289 -14.981 -13.883  1.00  0.00           H  
ATOM   3997 2HB  ALA A 250       7.742 -13.266 -14.031  1.00  0.00           H  
ATOM   3998 3HB  ALA A 250       7.481 -13.983 -12.423  1.00  0.00           H  
ATOM   3999  N   GLY A 251       4.344 -14.408 -11.599  1.00  0.00           N  
ATOM   4000  CA  GLY A 251       3.551 -15.328 -10.776  1.00  0.00           C  
ATOM   4001  C   GLY A 251       2.052 -15.002 -10.752  1.00  0.00           C  
ATOM   4002  O   GLY A 251       1.228 -15.905 -10.910  1.00  0.00           O  
ATOM   4003  H   GLY A 251       4.494 -13.472 -11.226  1.00  0.00           H  
ATOM   4004 1HA  GLY A 251       3.675 -16.346 -11.145  1.00  0.00           H  
ATOM   4005 2HA  GLY A 251       3.921 -15.310  -9.751  1.00  0.00           H  
ATOM   4006  N   THR A 252       1.688 -13.727 -10.572  1.00  0.00           N  
ATOM   4007  CA  THR A 252       0.277 -13.276 -10.499  1.00  0.00           C  
ATOM   4008  C   THR A 252      -0.304 -12.825 -11.846  1.00  0.00           C  
ATOM   4009  O   THR A 252      -1.521 -12.664 -11.956  1.00  0.00           O  
ATOM   4010  CB  THR A 252       0.130 -12.124  -9.488  1.00  0.00           C  
ATOM   4011  CG2 THR A 252       0.717 -12.518  -8.141  1.00  0.00           C  
ATOM   4012  OG1 THR A 252       0.812 -10.962  -9.980  1.00  0.00           O  
ATOM   4013  H   THR A 252       2.422 -13.031 -10.435  1.00  0.00           H  
ATOM   4014  HA  THR A 252      -0.336 -14.112 -10.166  1.00  0.00           H  
ATOM   4015  HB  THR A 252      -0.925 -11.883  -9.362  1.00  0.00           H  
ATOM   4016  HG1 THR A 252       1.657 -10.874  -9.533  1.00  0.00           H  
ATOM   4017 1HG2 THR A 252       0.603 -11.692  -7.439  1.00  0.00           H  
ATOM   4018 2HG2 THR A 252       0.193 -13.395  -7.759  1.00  0.00           H  
ATOM   4019 3HG2 THR A 252       1.774 -12.751  -8.259  1.00  0.00           H  
ATOM   4020  N   HIS A 253       0.551 -12.579 -12.849  1.00  0.00           N  
ATOM   4021  CA  HIS A 253       0.226 -11.930 -14.131  1.00  0.00           C  
ATOM   4022  C   HIS A 253      -0.273 -10.477 -14.020  1.00  0.00           C  
ATOM   4023  O   HIS A 253      -0.727  -9.921 -15.024  1.00  0.00           O  
ATOM   4024  CB  HIS A 253      -0.830 -12.758 -14.871  1.00  0.00           C  
ATOM   4025  CG  HIS A 253      -0.417 -14.175 -15.121  1.00  0.00           C  
ATOM   4026  CD2 HIS A 253      -0.878 -15.340 -14.609  1.00  0.00           C  
ATOM   4027  ND1 HIS A 253       0.592 -14.512 -15.997  1.00  0.00           N  
ATOM   4028  CE1 HIS A 253       0.735 -15.826 -16.014  1.00  0.00           C  
ATOM   4029  NE2 HIS A 253      -0.144 -16.351 -15.181  1.00  0.00           N  
ATOM   4030  H   HIS A 253       1.531 -12.754 -12.673  1.00  0.00           H  
ATOM   4031  HA  HIS A 253       1.122 -11.876 -14.749  1.00  0.00           H  
ATOM   4032 1HB  HIS A 253      -1.756 -12.768 -14.293  1.00  0.00           H  
ATOM   4033 2HB  HIS A 253      -1.050 -12.292 -15.831  1.00  0.00           H  
ATOM   4034  HD2 HIS A 253      -1.681 -15.456 -13.882  1.00  0.00           H  
ATOM   4035  HE1 HIS A 253       1.458 -16.381 -16.612  1.00  0.00           H  
ATOM   4036  HE2 HIS A 253      -0.264 -17.336 -14.991  1.00  0.00           H  
ATOM   4037  N   ASP A 254      -0.142  -9.823 -12.858  1.00  0.00           N  
ATOM   4038  CA  ASP A 254      -0.426  -8.386 -12.694  1.00  0.00           C  
ATOM   4039  C   ASP A 254       0.331  -7.533 -13.725  1.00  0.00           C  
ATOM   4040  O   ASP A 254       1.480  -7.821 -14.058  1.00  0.00           O  
ATOM   4041  CB  ASP A 254      -0.056  -7.926 -11.281  1.00  0.00           C  
ATOM   4042  CG  ASP A 254      -1.025  -8.434 -10.221  1.00  0.00           C  
ATOM   4043  OD1 ASP A 254      -2.066  -8.930 -10.584  1.00  0.00           O  
ATOM   4044  OD2 ASP A 254      -0.717  -8.320  -9.060  1.00  0.00           O1-
ATOM   4045  H   ASP A 254       0.234 -10.327 -12.065  1.00  0.00           H  
ATOM   4046  HA  ASP A 254      -1.493  -8.224 -12.845  1.00  0.00           H  
ATOM   4047 1HB  ASP A 254       0.945  -8.279 -11.035  1.00  0.00           H  
ATOM   4048 2HB  ASP A 254      -0.039  -6.837 -11.245  1.00  0.00           H  
ATOM   4049  N   GLY A 255      -0.300  -6.464 -14.219  1.00  0.00           N  
ATOM   4050  CA  GLY A 255       0.363  -5.490 -15.089  1.00  0.00           C  
ATOM   4051  C   GLY A 255       1.384  -4.646 -14.323  1.00  0.00           C  
ATOM   4052  O   GLY A 255       1.125  -4.222 -13.193  1.00  0.00           O  
ATOM   4053  H   GLY A 255      -1.241  -6.261 -13.912  1.00  0.00           H  
ATOM   4054 1HA  GLY A 255       0.863  -6.012 -15.906  1.00  0.00           H  
ATOM   4055 2HA  GLY A 255      -0.384  -4.836 -15.538  1.00  0.00           H  
ATOM   4056  N   LEU A 256       2.538  -4.393 -14.946  1.00  0.00           N  
ATOM   4057  CA  LEU A 256       3.588  -3.497 -14.451  1.00  0.00           C  
ATOM   4058  C   LEU A 256       3.837  -2.361 -15.457  1.00  0.00           C  
ATOM   4059  O   LEU A 256       3.711  -2.546 -16.671  1.00  0.00           O  
ATOM   4060  CB  LEU A 256       4.887  -4.277 -14.207  1.00  0.00           C  
ATOM   4061  CG  LEU A 256       4.781  -5.459 -13.237  1.00  0.00           C  
ATOM   4062  CD1 LEU A 256       6.104  -6.212 -13.207  1.00  0.00           C  
ATOM   4063  CD2 LEU A 256       4.410  -4.949 -11.853  1.00  0.00           C  
ATOM   4064  H   LEU A 256       2.699  -4.804 -15.860  1.00  0.00           H  
ATOM   4065  HA  LEU A 256       3.258  -3.065 -13.506  1.00  0.00           H  
ATOM   4066 1HB  LEU A 256       5.244  -4.662 -15.161  1.00  0.00           H  
ATOM   4067 2HB  LEU A 256       5.636  -3.590 -13.813  1.00  0.00           H  
ATOM   4068  HG  LEU A 256       4.013  -6.149 -13.588  1.00  0.00           H  
ATOM   4069 1HD1 LEU A 256       6.028  -7.053 -12.516  1.00  0.00           H  
ATOM   4070 2HD1 LEU A 256       6.336  -6.583 -14.205  1.00  0.00           H  
ATOM   4071 3HD1 LEU A 256       6.896  -5.541 -12.875  1.00  0.00           H  
ATOM   4072 1HD2 LEU A 256       4.333  -5.791 -11.163  1.00  0.00           H  
ATOM   4073 2HD2 LEU A 256       5.177  -4.259 -11.501  1.00  0.00           H  
ATOM   4074 3HD2 LEU A 256       3.452  -4.431 -11.901  1.00  0.00           H  
ATOM   4075  N   LEU A 257       4.172  -1.176 -14.946  1.00  0.00           N  
ATOM   4076  CA  LEU A 257       4.516  -0.017 -15.770  1.00  0.00           C  
ATOM   4077  C   LEU A 257       5.947  -0.126 -16.302  1.00  0.00           C  
ATOM   4078  O   LEU A 257       6.801  -0.779 -15.706  1.00  0.00           O  
ATOM   4079  CB  LEU A 257       4.359   1.276 -14.960  1.00  0.00           C  
ATOM   4080  CG  LEU A 257       2.931   1.615 -14.518  1.00  0.00           C  
ATOM   4081  CD1 LEU A 257       2.951   2.866 -13.647  1.00  0.00           C  
ATOM   4082  CD2 LEU A 257       2.054   1.817 -15.745  1.00  0.00           C  
ATOM   4083  H   LEU A 257       4.395  -1.128 -13.957  1.00  0.00           H  
ATOM   4084  HA  LEU A 257       3.834   0.018 -16.619  1.00  0.00           H  
ATOM   4085 1HB  LEU A 257       4.974   1.201 -14.065  1.00  0.00           H  
ATOM   4086 2HB  LEU A 257       4.727   2.109 -15.560  1.00  0.00           H  
ATOM   4087  HG  LEU A 257       2.531   0.797 -13.916  1.00  0.00           H  
ATOM   4088 1HD1 LEU A 257       1.935   3.107 -13.333  1.00  0.00           H  
ATOM   4089 2HD1 LEU A 257       3.569   2.685 -12.767  1.00  0.00           H  
ATOM   4090 3HD1 LEU A 257       3.362   3.698 -14.217  1.00  0.00           H  
ATOM   4091 1HD2 LEU A 257       1.037   2.058 -15.431  1.00  0.00           H  
ATOM   4092 2HD2 LEU A 257       2.451   2.636 -16.345  1.00  0.00           H  
ATOM   4093 3HD2 LEU A 257       2.042   0.904 -16.339  1.00  0.00           H  
ATOM   4094  N   VAL A 258       6.219   0.586 -17.391  1.00  0.00           N  
ATOM   4095  CA  VAL A 258       7.547   0.822 -17.958  1.00  0.00           C  
ATOM   4096  C   VAL A 258       7.628   2.263 -18.462  1.00  0.00           C  
ATOM   4097  O   VAL A 258       6.760   2.711 -19.209  1.00  0.00           O  
ATOM   4098  CB  VAL A 258       7.830  -0.153 -19.116  1.00  0.00           C  
ATOM   4099  CG1 VAL A 258       6.659  -0.182 -20.086  1.00  0.00           C  
ATOM   4100  CG2 VAL A 258       9.112   0.246 -19.828  1.00  0.00           C  
ATOM   4101  H   VAL A 258       5.434   1.025 -17.865  1.00  0.00           H  
ATOM   4102  HA  VAL A 258       8.290   0.657 -17.178  1.00  0.00           H  
ATOM   4103  HB  VAL A 258       7.937  -1.161 -18.711  1.00  0.00           H  
ATOM   4104 1HG1 VAL A 258       6.876  -0.877 -20.898  1.00  0.00           H  
ATOM   4105 2HG1 VAL A 258       5.760  -0.507 -19.563  1.00  0.00           H  
ATOM   4106 3HG1 VAL A 258       6.502   0.816 -20.497  1.00  0.00           H  
ATOM   4107 1HG2 VAL A 258       9.307  -0.447 -20.645  1.00  0.00           H  
ATOM   4108 2HG2 VAL A 258       9.007   1.257 -20.228  1.00  0.00           H  
ATOM   4109 3HG2 VAL A 258       9.944   0.220 -19.124  1.00  0.00           H  
ATOM   4110  N   ASN A 259       8.623   3.027 -18.003  1.00  0.00           N  
ATOM   4111  CA  ASN A 259       8.803   4.453 -18.341  1.00  0.00           C  
ATOM   4112  C   ASN A 259       7.506   5.290 -18.149  1.00  0.00           C  
ATOM   4113  O   ASN A 259       7.159   6.119 -18.990  1.00  0.00           O  
ATOM   4114  CB  ASN A 259       9.311   4.585 -19.765  1.00  0.00           C  
ATOM   4115  CG  ASN A 259      10.680   3.991 -19.947  1.00  0.00           C  
ATOM   4116  ND2 ASN A 259      11.180   4.037 -21.155  1.00  0.00           N  
ATOM   4117  OD1 ASN A 259      11.286   3.490 -18.992  1.00  0.00           O  
ATOM   4118  H   ASN A 259       9.300   2.602 -17.373  1.00  0.00           H  
ATOM   4119  HA  ASN A 259       9.542   4.879 -17.660  1.00  0.00           H  
ATOM   4120 1HB  ASN A 259       8.618   4.089 -20.446  1.00  0.00           H  
ATOM   4121 2HB  ASN A 259       9.345   5.639 -20.042  1.00  0.00           H  
ATOM   4122 1HD2 ASN A 259      12.087   3.656 -21.336  1.00  0.00           H  
ATOM   4123 2HD2 ASN A 259      10.655   4.451 -21.899  1.00  0.00           H  
ATOM   4124  N   GLN A 260       6.773   5.040 -17.049  1.00  0.00           N  
ATOM   4125  CA  GLN A 260       5.460   5.639 -16.714  1.00  0.00           C  
ATOM   4126  C   GLN A 260       4.305   5.290 -17.693  1.00  0.00           C  
ATOM   4127  O   GLN A 260       3.308   6.012 -17.765  1.00  0.00           O  
ATOM   4128  CB  GLN A 260       5.606   7.160 -16.634  1.00  0.00           C  
ATOM   4129  CG  GLN A 260       6.590   7.638 -15.580  1.00  0.00           C  
ATOM   4130  CD  GLN A 260       6.119   7.332 -14.169  1.00  0.00           C  
ATOM   4131  NE2 GLN A 260       6.910   6.556 -13.437  1.00  0.00           N  
ATOM   4132  OE1 GLN A 260       5.054   7.788 -13.742  1.00  0.00           O  
ATOM   4133  H   GLN A 260       7.150   4.369 -16.389  1.00  0.00           H  
ATOM   4134  HA  GLN A 260       5.144   5.256 -15.743  1.00  0.00           H  
ATOM   4135 1HB  GLN A 260       5.935   7.545 -17.599  1.00  0.00           H  
ATOM   4136 2HB  GLN A 260       4.635   7.608 -16.418  1.00  0.00           H  
ATOM   4137 1HG  GLN A 260       7.544   7.139 -15.735  1.00  0.00           H  
ATOM   4138 2HG  GLN A 260       6.710   8.717 -15.672  1.00  0.00           H  
ATOM   4139 1HE2 GLN A 260       6.653   6.320 -12.501  1.00  0.00           H  
ATOM   4140 2HE2 GLN A 260       7.765   6.207 -13.824  1.00  0.00           H  
ATOM   4141  N   THR A 261       4.412   4.183 -18.443  1.00  0.00           N  
ATOM   4142  CA  THR A 261       3.437   3.728 -19.467  1.00  0.00           C  
ATOM   4143  C   THR A 261       3.202   2.210 -19.417  1.00  0.00           C  
ATOM   4144  O   THR A 261       3.932   1.494 -18.739  1.00  0.00           O  
ATOM   4145  CB  THR A 261       3.901   4.120 -20.883  1.00  0.00           C  
ATOM   4146  CG2 THR A 261       4.230   5.603 -20.945  1.00  0.00           C  
ATOM   4147  OG1 THR A 261       5.063   3.360 -21.234  1.00  0.00           O  
ATOM   4148  H   THR A 261       5.256   3.633 -18.352  1.00  0.00           H  
ATOM   4149  HA  THR A 261       2.479   4.212 -19.273  1.00  0.00           H  
ATOM   4150  HB  THR A 261       3.109   3.899 -21.599  1.00  0.00           H  
ATOM   4151  HG1 THR A 261       5.637   3.278 -20.467  1.00  0.00           H  
ATOM   4152 1HG2 THR A 261       4.556   5.862 -21.952  1.00  0.00           H  
ATOM   4153 2HG2 THR A 261       3.344   6.184 -20.689  1.00  0.00           H  
ATOM   4154 3HG2 THR A 261       5.029   5.827 -20.238  1.00  0.00           H  
ATOM   4155  N   GLU A 262       2.196   1.691 -20.133  1.00  0.00           N  
ATOM   4156  CA  GLU A 262       1.947   0.237 -20.240  1.00  0.00           C  
ATOM   4157  C   GLU A 262       2.684  -0.454 -21.412  1.00  0.00           C  
ATOM   4158  O   GLU A 262       2.739  -1.685 -21.452  1.00  0.00           O  
ATOM   4159  CB  GLU A 262       0.443  -0.014 -20.378  1.00  0.00           C  
ATOM   4160  CG  GLU A 262      -0.373   0.374 -19.153  1.00  0.00           C  
ATOM   4161  CD  GLU A 262      -1.837   0.061 -19.303  1.00  0.00           C  
ATOM   4162  OE1 GLU A 262      -2.155  -1.064 -19.609  1.00  0.00           O  
ATOM   4163  OE2 GLU A 262      -2.636   0.946 -19.111  1.00  0.00           O1-
ATOM   4164  H   GLU A 262       1.566   2.317 -20.622  1.00  0.00           H  
ATOM   4165  HA  GLU A 262       2.307  -0.244 -19.329  1.00  0.00           H  
ATOM   4166 1HB  GLU A 262       0.057   0.549 -21.229  1.00  0.00           H  
ATOM   4167 2HB  GLU A 262       0.268  -1.070 -20.576  1.00  0.00           H  
ATOM   4168 1HG  GLU A 262       0.014  -0.162 -18.287  1.00  0.00           H  
ATOM   4169 2HG  GLU A 262      -0.252   1.441 -18.972  1.00  0.00           H  
ATOM   4170  N   LEU A 263       3.249   0.309 -22.362  1.00  0.00           N  
ATOM   4171  CA  LEU A 263       3.903  -0.199 -23.582  1.00  0.00           C  
ATOM   4172  C   LEU A 263       5.227   0.532 -23.868  1.00  0.00           C  
ATOM   4173  O   LEU A 263       5.244   1.734 -24.143  1.00  0.00           O  
ATOM   4174  CB  LEU A 263       2.963  -0.048 -24.784  1.00  0.00           C  
ATOM   4175  CG  LEU A 263       1.719  -0.945 -24.774  1.00  0.00           C  
ATOM   4176  CD1 LEU A 263       0.801  -0.554 -25.923  1.00  0.00           C  
ATOM   4177  CD2 LEU A 263       2.144  -2.401 -24.885  1.00  0.00           C  
ATOM   4178  H   LEU A 263       3.221   1.311 -22.241  1.00  0.00           H  
ATOM   4179  HA  LEU A 263       4.126  -1.256 -23.441  1.00  0.00           H  
ATOM   4180 1HB  LEU A 263       2.624   0.986 -24.833  1.00  0.00           H  
ATOM   4181 2HB  LEU A 263       3.523  -0.267 -25.694  1.00  0.00           H  
ATOM   4182  HG  LEU A 263       1.171  -0.796 -23.844  1.00  0.00           H  
ATOM   4183 1HD1 LEU A 263      -0.083  -1.192 -25.917  1.00  0.00           H  
ATOM   4184 2HD1 LEU A 263       0.498   0.486 -25.809  1.00  0.00           H  
ATOM   4185 3HD1 LEU A 263       1.328  -0.677 -26.869  1.00  0.00           H  
ATOM   4186 1HD2 LEU A 263       1.259  -3.040 -24.876  1.00  0.00           H  
ATOM   4187 2HD2 LEU A 263       2.691  -2.552 -25.816  1.00  0.00           H  
ATOM   4188 3HD2 LEU A 263       2.785  -2.660 -24.042  1.00  0.00           H  
ATOM   4189  N   PHE A 264       6.332  -0.217 -23.859  1.00  0.00           N  
ATOM   4190  CA  PHE A 264       7.659   0.227 -24.292  1.00  0.00           C  
ATOM   4191  C   PHE A 264       7.872   0.006 -25.801  1.00  0.00           C  
ATOM   4192  O   PHE A 264       7.371  -0.969 -26.370  1.00  0.00           O  
ATOM   4193  CB  PHE A 264       8.744  -0.510 -23.505  1.00  0.00           C  
ATOM   4194  CG  PHE A 264      10.142  -0.156 -23.923  1.00  0.00           C  
ATOM   4195  CD1 PHE A 264      10.705   1.056 -23.555  1.00  0.00           C  
ATOM   4196  CD2 PHE A 264      10.898  -1.035 -24.686  1.00  0.00           C  
ATOM   4197  CE1 PHE A 264      11.993   1.384 -23.939  1.00  0.00           C  
ATOM   4198  CE2 PHE A 264      12.184  -0.711 -25.069  1.00  0.00           C  
ATOM   4199  CZ  PHE A 264      12.732   0.500 -24.696  1.00  0.00           C  
ATOM   4200  H   PHE A 264       6.213  -1.213 -23.704  1.00  0.00           H  
ATOM   4201  HA  PHE A 264       7.748   1.296 -24.095  1.00  0.00           H  
ATOM   4202 1HB  PHE A 264       8.639  -0.287 -22.443  1.00  0.00           H  
ATOM   4203 2HB  PHE A 264       8.614  -1.584 -23.627  1.00  0.00           H  
ATOM   4204  HD1 PHE A 264      10.122   1.755 -22.956  1.00  0.00           H  
ATOM   4205  HD2 PHE A 264      10.465  -1.991 -24.981  1.00  0.00           H  
ATOM   4206  HE1 PHE A 264      12.422   2.339 -23.643  1.00  0.00           H  
ATOM   4207  HE2 PHE A 264      12.768  -1.411 -25.669  1.00  0.00           H  
ATOM   4208  HZ  PHE A 264      13.745   0.757 -25.001  1.00  0.00           H  
ATOM   4209  N   VAL A 265       8.654   0.893 -26.431  1.00  0.00           N  
ATOM   4210  CA  VAL A 265       9.101   0.792 -27.833  1.00  0.00           C  
ATOM   4211  C   VAL A 265      10.551   1.295 -27.960  1.00  0.00           C  
ATOM   4212  O   VAL A 265      10.812   2.435 -27.559  1.00  0.00           O  
ATOM   4213  CB  VAL A 265       8.185   1.617 -28.756  1.00  0.00           C  
ATOM   4214  CG1 VAL A 265       8.665   1.532 -30.198  1.00  0.00           C  
ATOM   4215  CG2 VAL A 265       6.750   1.126 -28.636  1.00  0.00           C  
ATOM   4216  H   VAL A 265       9.038   1.653 -25.887  1.00  0.00           H  
ATOM   4217  HA  VAL A 265       9.050  -0.253 -28.139  1.00  0.00           H  
ATOM   4218  HB  VAL A 265       8.238   2.666 -28.463  1.00  0.00           H  
ATOM   4219 1HG1 VAL A 265       8.006   2.121 -30.838  1.00  0.00           H  
ATOM   4220 2HG1 VAL A 265       9.680   1.920 -30.267  1.00  0.00           H  
ATOM   4221 3HG1 VAL A 265       8.650   0.492 -30.525  1.00  0.00           H  
ATOM   4222 1HG2 VAL A 265       6.107   1.714 -29.290  1.00  0.00           H  
ATOM   4223 2HG2 VAL A 265       6.700   0.076 -28.924  1.00  0.00           H  
ATOM   4224 3HG2 VAL A 265       6.414   1.236 -27.605  1.00  0.00           H  
ATOM   4225  N   PRO A 266      11.500   0.519 -28.528  1.00  0.00           N  
ATOM   4226  CA  PRO A 266      12.873   0.977 -28.748  1.00  0.00           C  
ATOM   4227  C   PRO A 266      12.957   2.119 -29.772  1.00  0.00           C  
ATOM   4228  O   PRO A 266      12.423   2.021 -30.880  1.00  0.00           O  
ATOM   4229  CB  PRO A 266      13.568  -0.289 -29.261  1.00  0.00           C  
ATOM   4230  CG  PRO A 266      12.692  -1.401 -28.794  1.00  0.00           C  
ATOM   4231  CD  PRO A 266      11.296  -0.853 -28.910  1.00  0.00           C  
ATOM   4232  HA  PRO A 266      13.302   1.305 -27.790  1.00  0.00           H  
ATOM   4233 1HB  PRO A 266      13.660  -0.249 -30.356  1.00  0.00           H  
ATOM   4234 2HB  PRO A 266      14.588  -0.348 -28.855  1.00  0.00           H  
ATOM   4235 1HG  PRO A 266      12.850  -2.296 -29.416  1.00  0.00           H  
ATOM   4236 2HG  PRO A 266      12.953  -1.682 -27.762  1.00  0.00           H  
ATOM   4237 1HD  PRO A 266      10.946  -0.955 -29.949  1.00  0.00           H  
ATOM   4238 2HD  PRO A 266      10.630  -1.395 -28.224  1.00  0.00           H  
ATOM   4239  N   SER A 267      13.687   3.178 -29.420  1.00  0.00           N  
ATOM   4240  CA  SER A 267      14.183   4.215 -30.337  1.00  0.00           C  
ATOM   4241  C   SER A 267      15.591   3.867 -30.857  1.00  0.00           C  
ATOM   4242  O   SER A 267      16.173   2.844 -30.483  1.00  0.00           O  
ATOM   4243  CB  SER A 267      14.208   5.560 -29.638  1.00  0.00           C  
ATOM   4244  OG  SER A 267      15.199   5.594 -28.647  1.00  0.00           O  
ATOM   4245  H   SER A 267      14.054   3.214 -28.479  1.00  0.00           H  
ATOM   4246  HA  SER A 267      13.506   4.274 -31.191  1.00  0.00           H  
ATOM   4247 1HB  SER A 267      14.395   6.347 -30.369  1.00  0.00           H  
ATOM   4248 2HB  SER A 267      13.235   5.756 -29.192  1.00  0.00           H  
ATOM   4249  HG  SER A 267      16.027   5.755 -29.105  1.00  0.00           H  
ATOM   4250  N   LEU A 268      16.150   4.690 -31.753  1.00  0.00           N  
ATOM   4251  CA  LEU A 268      17.530   4.546 -32.241  1.00  0.00           C  
ATOM   4252  C   LEU A 268      18.555   4.813 -31.115  1.00  0.00           C  
ATOM   4253  O   LEU A 268      18.401   5.763 -30.346  1.00  0.00           O  
ATOM   4254  CB  LEU A 268      17.779   5.510 -33.409  1.00  0.00           C  
ATOM   4255  CG  LEU A 268      17.381   4.991 -34.796  1.00  0.00           C  
ATOM   4256  CD1 LEU A 268      15.874   4.785 -34.851  1.00  0.00           C  
ATOM   4257  CD2 LEU A 268      17.836   5.980 -35.859  1.00  0.00           C  
ATOM   4258  H   LEU A 268      15.640   5.519 -32.029  1.00  0.00           H  
ATOM   4259  HA  LEU A 268      17.668   3.524 -32.594  1.00  0.00           H  
ATOM   4260 1HB  LEU A 268      17.220   6.427 -33.226  1.00  0.00           H  
ATOM   4261 2HB  LEU A 268      18.840   5.756 -33.438  1.00  0.00           H  
ATOM   4262  HG  LEU A 268      17.857   4.026 -34.973  1.00  0.00           H  
ATOM   4263 1HD1 LEU A 268      15.592   4.415 -35.837  1.00  0.00           H  
ATOM   4264 2HD1 LEU A 268      15.579   4.057 -34.093  1.00  0.00           H  
ATOM   4265 3HD1 LEU A 268      15.370   5.731 -34.659  1.00  0.00           H  
ATOM   4266 1HD2 LEU A 268      17.555   5.611 -36.845  1.00  0.00           H  
ATOM   4267 2HD2 LEU A 268      17.361   6.946 -35.684  1.00  0.00           H  
ATOM   4268 3HD2 LEU A 268      18.920   6.096 -35.809  1.00  0.00           H  
ATOM   4269  N   ASN A 269      19.624   4.010 -31.042  1.00  0.00           N  
ATOM   4270  CA  ASN A 269      20.714   4.167 -30.063  1.00  0.00           C  
ATOM   4271  C   ASN A 269      21.593   5.403 -30.360  1.00  0.00           C  
ATOM   4272  O   ASN A 269      22.677   5.290 -30.936  1.00  0.00           O  
ATOM   4273  CB  ASN A 269      21.563   2.909 -30.019  1.00  0.00           C  
ATOM   4274  CG  ASN A 269      22.311   2.672 -31.302  1.00  0.00           C  
ATOM   4275  ND2 ASN A 269      23.357   1.890 -31.231  1.00  0.00           N  
ATOM   4276  OD1 ASN A 269      21.941   3.199 -32.357  1.00  0.00           O  
ATOM   4277  H   ASN A 269      19.700   3.251 -31.706  1.00  0.00           H  
ATOM   4278  HA  ASN A 269      20.274   4.328 -29.077  1.00  0.00           H  
ATOM   4279 1HB  ASN A 269      22.282   2.984 -29.201  1.00  0.00           H  
ATOM   4280 2HB  ASN A 269      20.927   2.048 -29.819  1.00  0.00           H  
ATOM   4281 1HD2 ASN A 269      23.893   1.695 -32.054  1.00  0.00           H  
ATOM   4282 2HD2 ASN A 269      23.620   1.485 -30.356  1.00  0.00           H  
ATOM   4283  N   VAL A 270      21.131   6.592 -29.956  1.00  0.00           N  
ATOM   4284  CA  VAL A 270      21.896   7.850 -30.037  1.00  0.00           C  
ATOM   4285  C   VAL A 270      23.220   7.734 -29.265  1.00  0.00           C  
ATOM   4286  O   VAL A 270      23.256   7.228 -28.143  1.00  0.00           O  
ATOM   4287  CB  VAL A 270      21.072   9.019 -29.466  1.00  0.00           C  
ATOM   4288  CG1 VAL A 270      21.914  10.286 -29.403  1.00  0.00           C  
ATOM   4289  CG2 VAL A 270      19.829   9.240 -30.315  1.00  0.00           C  
ATOM   4290  H   VAL A 270      20.197   6.623 -29.565  1.00  0.00           H  
ATOM   4291  HA  VAL A 270      22.114   8.056 -31.085  1.00  0.00           H  
ATOM   4292  HB  VAL A 270      20.777   8.780 -28.444  1.00  0.00           H  
ATOM   4293 1HG1 VAL A 270      21.316  11.101 -28.998  1.00  0.00           H  
ATOM   4294 2HG1 VAL A 270      22.779  10.115 -28.762  1.00  0.00           H  
ATOM   4295 3HG1 VAL A 270      22.251  10.548 -30.407  1.00  0.00           H  
ATOM   4296 1HG2 VAL A 270      19.251  10.068 -29.905  1.00  0.00           H  
ATOM   4297 2HG2 VAL A 270      20.124   9.474 -31.337  1.00  0.00           H  
ATOM   4298 3HG2 VAL A 270      19.220   8.335 -30.311  1.00  0.00           H  
ATOM   4299  N   ASP A 271      24.328   8.139 -29.896  1.00  0.00           N  
ATOM   4300  CA  ASP A 271      25.704   7.964 -29.391  1.00  0.00           C  
ATOM   4301  C   ASP A 271      26.042   6.509 -28.965  1.00  0.00           C  
ATOM   4302  O   ASP A 271      26.859   6.269 -28.071  1.00  0.00           O  
ATOM   4303  CB  ASP A 271      25.937   8.902 -28.205  1.00  0.00           C  
ATOM   4304  CG  ASP A 271      25.847  10.374 -28.585  1.00  0.00           C  
ATOM   4305  OD1 ASP A 271      25.927  10.671 -29.754  1.00  0.00           O  
ATOM   4306  OD2 ASP A 271      25.700  11.187 -27.703  1.00  0.00           O1-
ATOM   4307  H   ASP A 271      24.227   8.556 -30.812  1.00  0.00           H  
ATOM   4308  HA  ASP A 271      26.401   8.220 -30.190  1.00  0.00           H  
ATOM   4309 1HB  ASP A 271      25.199   8.697 -27.428  1.00  0.00           H  
ATOM   4310 2HB  ASP A 271      26.922   8.712 -27.778  1.00  0.00           H  
ATOM   4311  N   GLY A 272      25.370   5.520 -29.574  1.00  0.00           N  
ATOM   4312  CA  GLY A 272      25.492   4.091 -29.254  1.00  0.00           C  
ATOM   4313  C   GLY A 272      24.830   3.647 -27.937  1.00  0.00           C  
ATOM   4314  O   GLY A 272      24.959   2.480 -27.562  1.00  0.00           O  
ATOM   4315  H   GLY A 272      24.692   5.777 -30.281  1.00  0.00           H  
ATOM   4316 1HA  GLY A 272      25.052   3.499 -30.057  1.00  0.00           H  
ATOM   4317 2HA  GLY A 272      26.546   3.820 -29.197  1.00  0.00           H  
ATOM   4318  N   GLN A 273      24.125   4.536 -27.226  1.00  0.00           N  
ATOM   4319  CA  GLN A 273      23.542   4.259 -25.906  1.00  0.00           C  
ATOM   4320  C   GLN A 273      22.334   3.294 -25.985  1.00  0.00           C  
ATOM   4321  O   GLN A 273      21.400   3.562 -26.751  1.00  0.00           O  
ATOM   4322  CB  GLN A 273      23.119   5.570 -25.236  1.00  0.00           C  
ATOM   4323  CG  GLN A 273      22.638   5.409 -23.803  1.00  0.00           C  
ATOM   4324  CD  GLN A 273      22.301   6.738 -23.154  1.00  0.00           C  
ATOM   4325  NE2 GLN A 273      22.689   6.895 -21.894  1.00  0.00           N  
ATOM   4326  OE1 GLN A 273      21.696   7.614 -23.779  1.00  0.00           O  
ATOM   4327  H   GLN A 273      24.027   5.477 -27.594  1.00  0.00           H  
ATOM   4328  HA  GLN A 273      24.299   3.776 -25.288  1.00  0.00           H  
ATOM   4329 1HB  GLN A 273      23.958   6.265 -25.234  1.00  0.00           H  
ATOM   4330 2HB  GLN A 273      22.315   6.028 -25.811  1.00  0.00           H  
ATOM   4331 1HG  GLN A 273      21.742   4.789 -23.799  1.00  0.00           H  
ATOM   4332 2HG  GLN A 273      23.424   4.934 -23.218  1.00  0.00           H  
ATOM   4333 1HE2 GLN A 273      22.496   7.752 -21.413  1.00  0.00           H  
ATOM   4334 2HE2 GLN A 273      23.177   6.160 -21.426  1.00  0.00           H  
ATOM   4335  N   PRO A 274      22.293   2.197 -25.197  1.00  0.00           N  
ATOM   4336  CA  PRO A 274      21.133   1.304 -25.134  1.00  0.00           C  
ATOM   4337  C   PRO A 274      19.931   1.990 -24.458  1.00  0.00           C  
ATOM   4338  O   PRO A 274      20.088   2.724 -23.480  1.00  0.00           O  
ATOM   4339  CB  PRO A 274      21.656   0.128 -24.303  1.00  0.00           C  
ATOM   4340  CG  PRO A 274      22.699   0.734 -23.428  1.00  0.00           C  
ATOM   4341  CD  PRO A 274      23.379   1.751 -24.305  1.00  0.00           C  
ATOM   4342  HA  PRO A 274      20.868   0.982 -26.152  1.00  0.00           H  
ATOM   4343 1HB  PRO A 274      20.831  -0.325 -23.733  1.00  0.00           H  
ATOM   4344 2HB  PRO A 274      22.055  -0.654 -24.966  1.00  0.00           H  
ATOM   4345 1HG  PRO A 274      22.235   1.185 -22.538  1.00  0.00           H  
ATOM   4346 2HG  PRO A 274      23.389  -0.043 -23.066  1.00  0.00           H  
ATOM   4347 1HD  PRO A 274      23.756   2.577 -23.685  1.00  0.00           H  
ATOM   4348 2HD  PRO A 274      24.202   1.269 -24.854  1.00  0.00           H  
ATOM   4349  N   ILE A 275      18.722   1.767 -24.984  1.00  0.00           N  
ATOM   4350  CA  ILE A 275      17.500   2.464 -24.543  1.00  0.00           C  
ATOM   4351  C   ILE A 275      17.020   1.905 -23.198  1.00  0.00           C  
ATOM   4352  O   ILE A 275      16.871   0.694 -23.054  1.00  0.00           O  
ATOM   4353  CB  ILE A 275      16.376   2.333 -25.588  1.00  0.00           C  
ATOM   4354  CG1 ILE A 275      16.856   2.833 -26.953  1.00  0.00           C  
ATOM   4355  CG2 ILE A 275      15.142   3.100 -25.139  1.00  0.00           C  
ATOM   4356  CD1 ILE A 275      17.340   4.265 -26.942  1.00  0.00           C  
ATOM   4357  H   ILE A 275      18.646   1.096 -25.742  1.00  0.00           H  
ATOM   4358  HA  ILE A 275      17.731   3.522 -24.421  1.00  0.00           H  
ATOM   4359  HB  ILE A 275      16.116   1.283 -25.711  1.00  0.00           H  
ATOM   4360 1HG1 ILE A 275      17.669   2.200 -27.307  1.00  0.00           H  
ATOM   4361 2HG1 ILE A 275      16.042   2.754 -27.676  1.00  0.00           H  
ATOM   4362 1HG2 ILE A 275      14.358   2.997 -25.890  1.00  0.00           H  
ATOM   4363 2HG2 ILE A 275      14.789   2.699 -24.189  1.00  0.00           H  
ATOM   4364 3HG2 ILE A 275      15.393   4.154 -25.019  1.00  0.00           H  
ATOM   4365 1HD1 ILE A 275      17.662   4.547 -27.946  1.00  0.00           H  
ATOM   4366 2HD1 ILE A 275      16.530   4.921 -26.624  1.00  0.00           H  
ATOM   4367 3HD1 ILE A 275      18.177   4.360 -26.253  1.00  0.00           H  
ATOM   4368  N   PHE A 276      16.778   2.757 -22.200  1.00  0.00           N  
ATOM   4369  CA  PHE A 276      16.421   2.298 -20.853  1.00  0.00           C  
ATOM   4370  C   PHE A 276      14.911   2.034 -20.698  1.00  0.00           C  
ATOM   4371  O   PHE A 276      14.081   2.870 -21.061  1.00  0.00           O  
ATOM   4372  CB  PHE A 276      16.866   3.330 -19.815  1.00  0.00           C  
ATOM   4373  CG  PHE A 276      18.353   3.382 -19.612  1.00  0.00           C  
ATOM   4374  CD1 PHE A 276      19.138   4.266 -20.337  1.00  0.00           C  
ATOM   4375  CD2 PHE A 276      18.973   2.544 -18.695  1.00  0.00           C  
ATOM   4376  CE1 PHE A 276      20.506   4.314 -20.150  1.00  0.00           C  
ATOM   4377  CE2 PHE A 276      20.340   2.592 -18.505  1.00  0.00           C  
ATOM   4378  CZ  PHE A 276      21.108   3.478 -19.234  1.00  0.00           C  
ATOM   4379  H   PHE A 276      16.889   3.749 -22.358  1.00  0.00           H  
ATOM   4380  HA  PHE A 276      16.937   1.357 -20.660  1.00  0.00           H  
ATOM   4381 1HB  PHE A 276      16.531   4.320 -20.120  1.00  0.00           H  
ATOM   4382 2HB  PHE A 276      16.400   3.107 -18.857  1.00  0.00           H  
ATOM   4383  HD1 PHE A 276      18.662   4.928 -21.060  1.00  0.00           H  
ATOM   4384  HD2 PHE A 276      18.365   1.845 -18.119  1.00  0.00           H  
ATOM   4385  HE1 PHE A 276      21.111   5.014 -20.726  1.00  0.00           H  
ATOM   4386  HE2 PHE A 276      20.813   1.928 -17.781  1.00  0.00           H  
ATOM   4387  HZ  PHE A 276      22.185   3.513 -19.087  1.00  0.00           H  
ATOM   4388  N   ALA A 277      14.562   0.884 -20.116  1.00  0.00           N  
ATOM   4389  CA  ALA A 277      13.207   0.455 -19.777  1.00  0.00           C  
ATOM   4390  C   ALA A 277      13.093   0.270 -18.250  1.00  0.00           C  
ATOM   4391  O   ALA A 277      13.372  -0.796 -17.695  1.00  0.00           O  
ATOM   4392  CB  ALA A 277      12.853  -0.831 -20.509  1.00  0.00           C  
ATOM   4393  H   ALA A 277      15.303   0.226 -19.894  1.00  0.00           H  
ATOM   4394  HA  ALA A 277      12.516   1.238 -20.089  1.00  0.00           H  
ATOM   4395 1HB  ALA A 277      11.843  -1.138 -20.237  1.00  0.00           H  
ATOM   4396 2HB  ALA A 277      12.903  -0.662 -21.585  1.00  0.00           H  
ATOM   4397 3HB  ALA A 277      13.556  -1.614 -20.231  1.00  0.00           H  
ATOM   4398  N   ASN A 278      12.711   1.353 -17.569  1.00  0.00           N  
ATOM   4399  CA  ASN A 278      12.520   1.442 -16.123  1.00  0.00           C  
ATOM   4400  C   ASN A 278      11.164   0.826 -15.731  1.00  0.00           C  
ATOM   4401  O   ASN A 278      10.129   1.482 -15.864  1.00  0.00           O  
ATOM   4402  CB  ASN A 278      12.622   2.883 -15.656  1.00  0.00           C  
ATOM   4403  CG  ASN A 278      14.008   3.444 -15.812  1.00  0.00           C  
ATOM   4404  ND2 ASN A 278      14.101   4.616 -16.386  1.00  0.00           N  
ATOM   4405  OD1 ASN A 278      14.994   2.816 -15.411  1.00  0.00           O  
ATOM   4406  H   ASN A 278      12.467   2.178 -18.109  1.00  0.00           H  
ATOM   4407  HA  ASN A 278      13.305   0.863 -15.634  1.00  0.00           H  
ATOM   4408 1HB  ASN A 278      11.926   3.500 -16.224  1.00  0.00           H  
ATOM   4409 2HB  ASN A 278      12.333   2.946 -14.606  1.00  0.00           H  
ATOM   4410 1HD2 ASN A 278      15.000   5.039 -16.517  1.00  0.00           H  
ATOM   4411 2HD2 ASN A 278      13.277   5.089 -16.694  1.00  0.00           H  
ATOM   4412  N   ILE A 279      11.159  -0.439 -15.304  1.00  0.00           N  
ATOM   4413  CA  ILE A 279       9.947  -1.233 -15.043  1.00  0.00           C  
ATOM   4414  C   ILE A 279       9.565  -1.144 -13.557  1.00  0.00           C  
ATOM   4415  O   ILE A 279      10.412  -1.377 -12.695  1.00  0.00           O  
ATOM   4416  CB  ILE A 279      10.151  -2.706 -15.442  1.00  0.00           C  
ATOM   4417  CG1 ILE A 279      10.929  -2.802 -16.755  1.00  0.00           C  
ATOM   4418  CG2 ILE A 279       8.810  -3.415 -15.561  1.00  0.00           C  
ATOM   4419  CD1 ILE A 279      10.274  -2.074 -17.907  1.00  0.00           C  
ATOM   4420  H   ILE A 279      12.050  -0.914 -15.192  1.00  0.00           H  
ATOM   4421  HA  ILE A 279       9.133  -0.826 -15.641  1.00  0.00           H  
ATOM   4422  HB  ILE A 279      10.750  -3.208 -14.683  1.00  0.00           H  
ATOM   4423 1HG1 ILE A 279      11.928  -2.392 -16.618  1.00  0.00           H  
ATOM   4424 2HG1 ILE A 279      11.042  -3.848 -17.037  1.00  0.00           H  
ATOM   4425 1HG2 ILE A 279       8.971  -4.454 -15.843  1.00  0.00           H  
ATOM   4426 2HG2 ILE A 279       8.291  -3.374 -14.602  1.00  0.00           H  
ATOM   4427 3HG2 ILE A 279       8.204  -2.922 -16.321  1.00  0.00           H  
ATOM   4428 1HD1 ILE A 279      10.883  -2.188 -18.805  1.00  0.00           H  
ATOM   4429 2HD1 ILE A 279       9.283  -2.494 -18.088  1.00  0.00           H  
ATOM   4430 3HD1 ILE A 279      10.182  -1.016 -17.665  1.00  0.00           H  
ATOM   4431  N   THR A 280       8.311  -0.806 -13.245  1.00  0.00           N  
ATOM   4432  CA  THR A 280       7.854  -0.400 -11.896  1.00  0.00           C  
ATOM   4433  C   THR A 280       6.427  -0.865 -11.568  1.00  0.00           C  
ATOM   4434  O   THR A 280       5.637  -1.197 -12.455  1.00  0.00           O  
ATOM   4435  CB  THR A 280       7.929   1.130 -11.735  1.00  0.00           C  
ATOM   4436  CG2 THR A 280       6.881   1.809 -12.603  1.00  0.00           C  
ATOM   4437  OG1 THR A 280       7.708   1.480 -10.363  1.00  0.00           O  
ATOM   4438  H   THR A 280       7.656  -0.673 -14.010  1.00  0.00           H  
ATOM   4439  HA  THR A 280       8.509  -0.860 -11.156  1.00  0.00           H  
ATOM   4440  HB  THR A 280       8.918   1.478 -12.030  1.00  0.00           H  
ATOM   4441  HG1 THR A 280       6.766   1.467 -10.178  1.00  0.00           H  
ATOM   4442 1HG2 THR A 280       6.949   2.889 -12.477  1.00  0.00           H  
ATOM   4443 2HG2 THR A 280       7.053   1.554 -13.648  1.00  0.00           H  
ATOM   4444 3HG2 THR A 280       5.888   1.471 -12.307  1.00  0.00           H  
ATOM   4445  N   LEU A 281       6.068  -0.859 -10.276  1.00  0.00           N  
ATOM   4446  CA  LEU A 281       4.667  -0.984  -9.848  1.00  0.00           C  
ATOM   4447  C   LEU A 281       3.840   0.244 -10.296  1.00  0.00           C  
ATOM   4448  O   LEU A 281       4.298   1.372 -10.090  1.00  0.00           O  
ATOM   4449  CB  LEU A 281       4.593  -1.137  -8.324  1.00  0.00           C  
ATOM   4450  CG  LEU A 281       5.184  -2.435  -7.756  1.00  0.00           C  
ATOM   4451  CD1 LEU A 281       5.137  -2.391  -6.235  1.00  0.00           C  
ATOM   4452  CD2 LEU A 281       4.405  -3.625  -8.294  1.00  0.00           C  
ATOM   4453  H   LEU A 281       6.749  -0.581  -9.582  1.00  0.00           H  
ATOM   4454  HA  LEU A 281       4.242  -1.874 -10.312  1.00  0.00           H  
ATOM   4455 1HB  LEU A 281       5.122  -0.304  -7.865  1.00  0.00           H  
ATOM   4456 2HB  LEU A 281       3.546  -1.089  -8.021  1.00  0.00           H  
ATOM   4457  HG  LEU A 281       6.229  -2.519  -8.055  1.00  0.00           H  
ATOM   4458 1HD1 LEU A 281       5.557  -3.312  -5.831  1.00  0.00           H  
ATOM   4459 2HD1 LEU A 281       5.718  -1.541  -5.877  1.00  0.00           H  
ATOM   4460 3HD1 LEU A 281       4.103  -2.290  -5.905  1.00  0.00           H  
ATOM   4461 1HD2 LEU A 281       4.826  -4.547  -7.891  1.00  0.00           H  
ATOM   4462 2HD2 LEU A 281       3.360  -3.542  -7.995  1.00  0.00           H  
ATOM   4463 3HD2 LEU A 281       4.470  -3.642  -9.382  1.00  0.00           H  
ATOM   4464  N   PRO A 282       2.606   0.078 -10.812  1.00  0.00           N  
ATOM   4465  CA  PRO A 282       1.580   1.114 -10.706  1.00  0.00           C  
ATOM   4466  C   PRO A 282       1.084   1.238  -9.252  1.00  0.00           C  
ATOM   4467  O   PRO A 282       1.220   0.309  -8.454  1.00  0.00           O  
ATOM   4468  CB  PRO A 282       0.480   0.606 -11.644  1.00  0.00           C  
ATOM   4469  CG  PRO A 282       0.493  -0.873 -11.457  1.00  0.00           C  
ATOM   4470  CD  PRO A 282       1.947  -1.211 -11.248  1.00  0.00           C  
ATOM   4471  HA  PRO A 282       1.992   2.070 -11.064  1.00  0.00           H  
ATOM   4472 1HB  PRO A 282      -0.484   1.061 -11.375  1.00  0.00           H  
ATOM   4473 2HB  PRO A 282       0.700   0.906 -12.679  1.00  0.00           H  
ATOM   4474 1HG  PRO A 282      -0.133  -1.152 -10.597  1.00  0.00           H  
ATOM   4475 2HG  PRO A 282       0.065  -1.372 -12.338  1.00  0.00           H  
ATOM   4476 1HD  PRO A 282       2.037  -1.973 -10.459  1.00  0.00           H  
ATOM   4477 2HD  PRO A 282       2.377  -1.577 -12.192  1.00  0.00           H  
ATOM   4478  N   VAL A 283       0.421   2.350  -8.919  1.00  0.00           N  
ATOM   4479  CA  VAL A 283      -0.453   2.396  -7.733  1.00  0.00           C  
ATOM   4480  C   VAL A 283      -1.788   1.722  -8.092  1.00  0.00           C  
ATOM   4481  O   VAL A 283      -2.668   2.346  -8.689  1.00  0.00           O  
ATOM   4482  CB  VAL A 283      -0.700   3.848  -7.281  1.00  0.00           C  
ATOM   4483  CG1 VAL A 283      -1.762   3.894  -6.194  1.00  0.00           C  
ATOM   4484  CG2 VAL A 283       0.601   4.466  -6.792  1.00  0.00           C  
ATOM   4485  H   VAL A 283       0.344   3.094  -9.601  1.00  0.00           H  
ATOM   4486  HA  VAL A 283       0.039   1.863  -6.920  1.00  0.00           H  
ATOM   4487  HB  VAL A 283      -1.080   4.422  -8.127  1.00  0.00           H  
ATOM   4488 1HG1 VAL A 283      -1.925   4.927  -5.886  1.00  0.00           H  
ATOM   4489 2HG1 VAL A 283      -2.695   3.479  -6.576  1.00  0.00           H  
ATOM   4490 3HG1 VAL A 283      -1.430   3.309  -5.336  1.00  0.00           H  
ATOM   4491 1HG2 VAL A 283       0.420   5.493  -6.475  1.00  0.00           H  
ATOM   4492 2HG2 VAL A 283       0.984   3.889  -5.951  1.00  0.00           H  
ATOM   4493 3HG2 VAL A 283       1.332   4.460  -7.601  1.00  0.00           H  
ATOM   4494  N   TYR A 284      -1.924   0.432  -7.763  1.00  0.00           N  
ATOM   4495  CA  TYR A 284      -3.194  -0.302  -7.882  1.00  0.00           C  
ATOM   4496  C   TYR A 284      -4.279   0.334  -6.990  1.00  0.00           C  
ATOM   4497  O   TYR A 284      -3.963   0.931  -5.956  1.00  0.00           O  
ATOM   4498  CB  TYR A 284      -2.999  -1.775  -7.519  1.00  0.00           C  
ATOM   4499  CG  TYR A 284      -2.079  -2.519  -8.460  1.00  0.00           C  
ATOM   4500  CD1 TYR A 284      -0.751  -2.727  -8.114  1.00  0.00           C  
ATOM   4501  CD2 TYR A 284      -2.561  -2.993  -9.671  1.00  0.00           C  
ATOM   4502  CE1 TYR A 284       0.089  -3.406  -8.974  1.00  0.00           C  
ATOM   4503  CE2 TYR A 284      -1.720  -3.673 -10.532  1.00  0.00           C  
ATOM   4504  CZ  TYR A 284      -0.400  -3.880 -10.186  1.00  0.00           C  
ATOM   4505  OH  TYR A 284       0.437  -4.557 -11.042  1.00  0.00           O  
ATOM   4506  H   TYR A 284      -1.133  -0.048  -7.356  1.00  0.00           H  
ATOM   4507  HA  TYR A 284      -3.534  -0.240  -8.916  1.00  0.00           H  
ATOM   4508 1HB  TYR A 284      -2.588  -1.850  -6.511  1.00  0.00           H  
ATOM   4509 2HB  TYR A 284      -3.964  -2.281  -7.518  1.00  0.00           H  
ATOM   4510  HD1 TYR A 284      -0.371  -2.354  -7.162  1.00  0.00           H  
ATOM   4511  HD2 TYR A 284      -3.604  -2.829  -9.944  1.00  0.00           H  
ATOM   4512  HE1 TYR A 284       1.131  -3.570  -8.701  1.00  0.00           H  
ATOM   4513  HE2 TYR A 284      -2.099  -4.045 -11.482  1.00  0.00           H  
ATOM   4514  HH  TYR A 284       1.322  -4.581 -10.670  1.00  0.00           H  
ATOM   4515  N   THR A 285      -5.563   0.177  -7.344  1.00  0.00           N  
ATOM   4516  CA  THR A 285      -6.683   0.503  -6.433  1.00  0.00           C  
ATOM   4517  C   THR A 285      -6.587  -0.346  -5.165  1.00  0.00           C  
ATOM   4518  O   THR A 285      -6.066  -1.464  -5.212  1.00  0.00           O  
ATOM   4519  CB  THR A 285      -8.049   0.276  -7.107  1.00  0.00           C  
ATOM   4520  CG2 THR A 285      -8.201   1.179  -8.322  1.00  0.00           C  
ATOM   4521  OG1 THR A 285      -8.163  -1.093  -7.516  1.00  0.00           O  
ATOM   4522  H   THR A 285      -5.783  -0.346  -8.181  1.00  0.00           H  
ATOM   4523  HA  THR A 285      -6.612   1.556  -6.160  1.00  0.00           H  
ATOM   4524  HB  THR A 285      -8.846   0.496  -6.397  1.00  0.00           H  
ATOM   4525  HG1 THR A 285      -7.719  -1.213  -8.359  1.00  0.00           H  
ATOM   4526 1HG2 THR A 285      -9.173   1.005  -8.785  1.00  0.00           H  
ATOM   4527 2HG2 THR A 285      -8.126   2.221  -8.014  1.00  0.00           H  
ATOM   4528 3HG2 THR A 285      -7.412   0.957  -9.040  1.00  0.00           H  
ATOM   4529  N   LEU A 286      -7.079   0.139  -4.024  1.00  0.00           N  
ATOM   4530  CA  LEU A 286      -7.063  -0.646  -2.785  1.00  0.00           C  
ATOM   4531  C   LEU A 286      -7.883  -1.931  -2.948  1.00  0.00           C  
ATOM   4532  O   LEU A 286      -7.449  -2.988  -2.491  1.00  0.00           O  
ATOM   4533  CB  LEU A 286      -7.620   0.183  -1.621  1.00  0.00           C  
ATOM   4534  CG  LEU A 286      -7.602  -0.502  -0.248  1.00  0.00           C  
ATOM   4535  CD1 LEU A 286      -6.175  -0.901   0.102  1.00  0.00           C  
ATOM   4536  CD2 LEU A 286      -8.178   0.441   0.797  1.00  0.00           C  
ATOM   4537  H   LEU A 286      -7.589   1.021  -4.046  1.00  0.00           H  
ATOM   4538  HA  LEU A 286      -6.031  -0.916  -2.560  1.00  0.00           H  
ATOM   4539 1HB  LEU A 286      -7.040   1.101  -1.540  1.00  0.00           H  
ATOM   4540 2HB  LEU A 286      -8.652   0.448  -1.845  1.00  0.00           H  
ATOM   4541  HG  LEU A 286      -8.203  -1.412  -0.287  1.00  0.00           H  
ATOM   4542 1HD1 LEU A 286      -6.163  -1.388   1.077  1.00  0.00           H  
ATOM   4543 2HD1 LEU A 286      -5.794  -1.591  -0.652  1.00  0.00           H  
ATOM   4544 3HD1 LEU A 286      -5.546  -0.013   0.133  1.00  0.00           H  
ATOM   4545 1HD2 LEU A 286      -8.167  -0.047   1.773  1.00  0.00           H  
ATOM   4546 2HD2 LEU A 286      -7.577   1.350   0.839  1.00  0.00           H  
ATOM   4547 3HD2 LEU A 286      -9.205   0.696   0.531  1.00  0.00           H  
ATOM   4548  N   LYS A 287      -9.004  -1.873  -3.678  1.00  0.00           N  
ATOM   4549  CA  LYS A 287      -9.778  -3.053  -4.084  1.00  0.00           C  
ATOM   4550  C   LYS A 287      -8.911  -4.065  -4.839  1.00  0.00           C  
ATOM   4551  O   LYS A 287      -8.802  -5.202  -4.392  1.00  0.00           O  
ATOM   4552  CB  LYS A 287     -10.969  -2.638  -4.950  1.00  0.00           C  
ATOM   4553  CG  LYS A 287     -11.833  -3.797  -5.429  1.00  0.00           C  
ATOM   4554  CD  LYS A 287     -13.002  -3.305  -6.267  1.00  0.00           C  
ATOM   4555  CE  LYS A 287     -13.812  -4.466  -6.825  1.00  0.00           C  
ATOM   4556  NZ  LYS A 287     -14.959  -3.999  -7.649  1.00  0.00           N1+
ATOM   4557  H   LYS A 287      -9.335  -0.945  -3.955  1.00  0.00           H  
ATOM   4558  HA  LYS A 287     -10.153  -3.547  -3.187  1.00  0.00           H  
ATOM   4559 1HB  LYS A 287     -11.606  -1.955  -4.387  1.00  0.00           H  
ATOM   4560 2HB  LYS A 287     -10.610  -2.102  -5.829  1.00  0.00           H  
ATOM   4561 1HG  LYS A 287     -11.227  -4.479  -6.027  1.00  0.00           H  
ATOM   4562 2HG  LYS A 287     -12.219  -4.343  -4.568  1.00  0.00           H  
ATOM   4563 1HD  LYS A 287     -13.652  -2.678  -5.655  1.00  0.00           H  
ATOM   4564 2HD  LYS A 287     -12.627  -2.706  -7.098  1.00  0.00           H  
ATOM   4565 1HE  LYS A 287     -13.171  -5.096  -7.438  1.00  0.00           H  
ATOM   4566 2HE  LYS A 287     -14.196  -5.069  -6.000  1.00  0.00           H  
ATOM   4567 1HZ  LYS A 287     -15.471  -4.797  -7.998  1.00  0.00           H  
ATOM   4568 2HZ  LYS A 287     -15.572  -3.428  -7.084  1.00  0.00           H  
ATOM   4569 3HZ  LYS A 287     -14.615  -3.455  -8.427  1.00  0.00           H  
ATOM   4570  N   GLU A 288      -8.252  -3.680  -5.934  1.00  0.00           N  
ATOM   4571  CA  GLU A 288      -7.420  -4.616  -6.708  1.00  0.00           C  
ATOM   4572  C   GLU A 288      -6.196  -5.097  -5.917  1.00  0.00           C  
ATOM   4573  O   GLU A 288      -5.851  -6.273  -5.988  1.00  0.00           O  
ATOM   4574  CB  GLU A 288      -6.961  -3.960  -8.012  1.00  0.00           C  
ATOM   4575  CG  GLU A 288      -8.071  -3.749  -9.033  1.00  0.00           C  
ATOM   4576  CD  GLU A 288      -7.634  -2.917 -10.206  1.00  0.00           C  
ATOM   4577  OE1 GLU A 288      -7.241  -1.793 -10.001  1.00  0.00           O  
ATOM   4578  OE2 GLU A 288      -7.695  -3.405 -11.311  1.00  0.00           O1-
ATOM   4579  H   GLU A 288      -8.323  -2.717  -6.245  1.00  0.00           H  
ATOM   4580  HA  GLU A 288      -8.019  -5.495  -6.948  1.00  0.00           H  
ATOM   4581 1HB  GLU A 288      -6.519  -2.989  -7.794  1.00  0.00           H  
ATOM   4582 2HB  GLU A 288      -6.191  -4.574  -8.477  1.00  0.00           H  
ATOM   4583 1HG  GLU A 288      -8.406  -4.721  -9.396  1.00  0.00           H  
ATOM   4584 2HG  GLU A 288      -8.914  -3.265  -8.543  1.00  0.00           H  
ATOM   4585  N   ARG A 289      -5.586  -4.242  -5.090  1.00  0.00           N  
ATOM   4586  CA  ARG A 289      -4.486  -4.628  -4.195  1.00  0.00           C  
ATOM   4587  C   ARG A 289      -4.925  -5.682  -3.168  1.00  0.00           C  
ATOM   4588  O   ARG A 289      -4.193  -6.641  -2.937  1.00  0.00           O  
ATOM   4589  CB  ARG A 289      -3.948  -3.409  -3.461  1.00  0.00           C  
ATOM   4590  CG  ARG A 289      -2.776  -3.689  -2.531  1.00  0.00           C  
ATOM   4591  CD  ARG A 289      -1.479  -3.629  -3.251  1.00  0.00           C  
ATOM   4592  NE  ARG A 289      -1.114  -4.917  -3.818  1.00  0.00           N  
ATOM   4593  CZ  ARG A 289      -0.295  -5.808  -3.228  1.00  0.00           C  
ATOM   4594  NH1 ARG A 289       0.236  -5.539  -2.055  1.00  0.00           N1+
ATOM   4595  NH2 ARG A 289      -0.025  -6.955  -3.827  1.00  0.00           N  
ATOM   4596  H   ARG A 289      -5.899  -3.273  -5.089  1.00  0.00           H  
ATOM   4597  HA  ARG A 289      -3.684  -5.055  -4.797  1.00  0.00           H  
ATOM   4598 1HB  ARG A 289      -3.623  -2.663  -4.184  1.00  0.00           H  
ATOM   4599 2HB  ARG A 289      -4.743  -2.963  -2.864  1.00  0.00           H  
ATOM   4600 1HG  ARG A 289      -2.761  -2.945  -1.732  1.00  0.00           H  
ATOM   4601 2HG  ARG A 289      -2.884  -4.684  -2.099  1.00  0.00           H  
ATOM   4602 1HD  ARG A 289      -1.545  -2.905  -4.063  1.00  0.00           H  
ATOM   4603 2HD  ARG A 289      -0.693  -3.326  -2.558  1.00  0.00           H  
ATOM   4604  HE  ARG A 289      -1.503  -5.161  -4.719  1.00  0.00           H  
ATOM   4605 1HH1 ARG A 289       0.029  -4.661  -1.597  1.00  0.00           H  
ATOM   4606 2HH1 ARG A 289       0.850  -6.207  -1.613  1.00  0.00           H  
ATOM   4607 1HH2 ARG A 289      -0.433  -7.163  -4.728  1.00  0.00           H  
ATOM   4608 2HH2 ARG A 289       0.589  -7.624  -3.385  1.00  0.00           H  
ATOM   4609  N   CYS A 290      -6.129  -5.568  -2.609  1.00  0.00           N  
ATOM   4610  CA  CYS A 290      -6.706  -6.617  -1.759  1.00  0.00           C  
ATOM   4611  C   CYS A 290      -7.072  -7.877  -2.563  1.00  0.00           C  
ATOM   4612  O   CYS A 290      -6.795  -8.985  -2.107  1.00  0.00           O  
ATOM   4613  CB  CYS A 290      -7.956  -6.096  -1.048  1.00  0.00           C  
ATOM   4614  SG  CYS A 290      -7.636  -4.747   0.113  1.00  0.00           S  
ATOM   4615  H   CYS A 290      -6.682  -4.740  -2.811  1.00  0.00           H  
ATOM   4616  HA  CYS A 290      -5.969  -6.899  -1.008  1.00  0.00           H  
ATOM   4617 1HB  CYS A 290      -8.673  -5.740  -1.789  1.00  0.00           H  
ATOM   4618 2HB  CYS A 290      -8.428  -6.910  -0.500  1.00  0.00           H  
ATOM   4619  HG  CYS A 290      -7.165  -3.893  -0.791  1.00  0.00           H  
ATOM   4620  N   LEU A 291      -7.621  -7.737  -3.779  1.00  0.00           N  
ATOM   4621  CA  LEU A 291      -7.887  -8.877  -4.670  1.00  0.00           C  
ATOM   4622  C   LEU A 291      -6.602  -9.640  -5.016  1.00  0.00           C  
ATOM   4623  O   LEU A 291      -6.634 -10.861  -4.990  1.00  0.00           O  
ATOM   4624  CB  LEU A 291      -8.558  -8.390  -5.960  1.00  0.00           C  
ATOM   4625  CG  LEU A 291     -10.010  -7.912  -5.816  1.00  0.00           C  
ATOM   4626  CD1 LEU A 291     -10.473  -7.293  -7.127  1.00  0.00           C  
ATOM   4627  CD2 LEU A 291     -10.894  -9.084  -5.422  1.00  0.00           C  
ATOM   4628  H   LEU A 291      -7.862  -6.803  -4.099  1.00  0.00           H  
ATOM   4629  HA  LEU A 291      -8.561  -9.564  -4.160  1.00  0.00           H  
ATOM   4630 1HB  LEU A 291      -7.976  -7.565  -6.364  1.00  0.00           H  
ATOM   4631 2HB  LEU A 291      -8.549  -9.204  -6.685  1.00  0.00           H  
ATOM   4632  HG  LEU A 291     -10.063  -7.141  -5.046  1.00  0.00           H  
ATOM   4633 1HD1 LEU A 291     -11.504  -6.952  -7.024  1.00  0.00           H  
ATOM   4634 2HD1 LEU A 291      -9.834  -6.444  -7.375  1.00  0.00           H  
ATOM   4635 3HD1 LEU A 291     -10.415  -8.035  -7.921  1.00  0.00           H  
ATOM   4636 1HD2 LEU A 291     -11.925  -8.744  -5.318  1.00  0.00           H  
ATOM   4637 2HD2 LEU A 291     -10.842  -9.855  -6.192  1.00  0.00           H  
ATOM   4638 3HD2 LEU A 291     -10.551  -9.497  -4.472  1.00  0.00           H  
ATOM   4639  N   GLN A 292      -5.459  -8.982  -5.249  1.00  0.00           N  
ATOM   4640  CA  GLN A 292      -4.164  -9.664  -5.437  1.00  0.00           C  
ATOM   4641  C   GLN A 292      -3.835 -10.596  -4.259  1.00  0.00           C  
ATOM   4642  O   GLN A 292      -3.500 -11.760  -4.471  1.00  0.00           O  
ATOM   4643  CB  GLN A 292      -3.041  -8.638  -5.614  1.00  0.00           C  
ATOM   4644  CG  GLN A 292      -3.056  -7.926  -6.956  1.00  0.00           C  
ATOM   4645  CD  GLN A 292      -2.068  -6.774  -7.010  1.00  0.00           C  
ATOM   4646  NE2 GLN A 292      -2.346  -5.799  -7.868  1.00  0.00           N  
ATOM   4647  OE1 GLN A 292      -1.068  -6.762  -6.288  1.00  0.00           O  
ATOM   4648  H   GLN A 292      -5.496  -7.970  -5.328  1.00  0.00           H  
ATOM   4649  HA  GLN A 292      -4.222 -10.276  -6.336  1.00  0.00           H  
ATOM   4650 1HB  GLN A 292      -3.112  -7.882  -4.831  1.00  0.00           H  
ATOM   4651 2HB  GLN A 292      -2.075  -9.133  -5.505  1.00  0.00           H  
ATOM   4652 1HG  GLN A 292      -2.792  -8.639  -7.737  1.00  0.00           H  
ATOM   4653 2HG  GLN A 292      -4.054  -7.528  -7.134  1.00  0.00           H  
ATOM   4654 1HE2 GLN A 292      -1.732  -5.014  -7.947  1.00  0.00           H  
ATOM   4655 2HE2 GLN A 292      -3.169  -5.849  -8.434  1.00  0.00           H  
ATOM   4656  N   VAL A 293      -3.983 -10.103  -3.022  1.00  0.00           N  
ATOM   4657  CA  VAL A 293      -3.728 -10.879  -1.795  1.00  0.00           C  
ATOM   4658  C   VAL A 293      -4.723 -12.037  -1.641  1.00  0.00           C  
ATOM   4659  O   VAL A 293      -4.319 -13.167  -1.378  1.00  0.00           O  
ATOM   4660  CB  VAL A 293      -3.818  -9.966  -0.558  1.00  0.00           C  
ATOM   4661  CG1 VAL A 293      -3.713 -10.787   0.718  1.00  0.00           C  
ATOM   4662  CG2 VAL A 293      -2.724  -8.911  -0.612  1.00  0.00           C  
ATOM   4663  H   VAL A 293      -4.278  -9.137  -2.928  1.00  0.00           H  
ATOM   4664  HA  VAL A 293      -2.721 -11.293  -1.852  1.00  0.00           H  
ATOM   4665  HB  VAL A 293      -4.793  -9.479  -0.548  1.00  0.00           H  
ATOM   4666 1HG1 VAL A 293      -3.780 -10.126   1.583  1.00  0.00           H  
ATOM   4667 2HG1 VAL A 293      -4.527 -11.512   0.754  1.00  0.00           H  
ATOM   4668 3HG1 VAL A 293      -2.758 -11.311   0.736  1.00  0.00           H  
ATOM   4669 1HG2 VAL A 293      -2.795  -8.269   0.265  1.00  0.00           H  
ATOM   4670 2HG2 VAL A 293      -1.749  -9.399  -0.628  1.00  0.00           H  
ATOM   4671 3HG2 VAL A 293      -2.842  -8.308  -1.513  1.00  0.00           H  
ATOM   4672  N   VAL A 294      -6.024 -11.809  -1.856  1.00  0.00           N  
ATOM   4673  CA  VAL A 294      -7.032 -12.881  -1.742  1.00  0.00           C  
ATOM   4674  C   VAL A 294      -6.895 -13.918  -2.874  1.00  0.00           C  
ATOM   4675  O   VAL A 294      -6.971 -15.115  -2.600  1.00  0.00           O  
ATOM   4676  CB  VAL A 294      -8.450 -12.281  -1.773  1.00  0.00           C  
ATOM   4677  CG1 VAL A 294      -9.496 -13.387  -1.781  1.00  0.00           C  
ATOM   4678  CG2 VAL A 294      -8.648 -11.360  -0.579  1.00  0.00           C  
ATOM   4679  H   VAL A 294      -6.325 -10.860  -2.068  1.00  0.00           H  
ATOM   4680  HA  VAL A 294      -6.887 -13.392  -0.790  1.00  0.00           H  
ATOM   4681  HB  VAL A 294      -8.576 -11.716  -2.696  1.00  0.00           H  
ATOM   4682 1HG1 VAL A 294     -10.491 -12.945  -1.804  1.00  0.00           H  
ATOM   4683 2HG1 VAL A 294      -9.357 -14.013  -2.662  1.00  0.00           H  
ATOM   4684 3HG1 VAL A 294      -9.390 -13.995  -0.882  1.00  0.00           H  
ATOM   4685 1HG2 VAL A 294      -9.653 -10.939  -0.608  1.00  0.00           H  
ATOM   4686 2HG2 VAL A 294      -8.519 -11.925   0.343  1.00  0.00           H  
ATOM   4687 3HG2 VAL A 294      -7.917 -10.553  -0.618  1.00  0.00           H  
ATOM   4688  N   ARG A 295      -6.606 -13.505  -4.121  1.00  0.00           N  
ATOM   4689  CA  ARG A 295      -6.358 -14.419  -5.257  1.00  0.00           C  
ATOM   4690  C   ARG A 295      -5.089 -15.268  -5.082  1.00  0.00           C  
ATOM   4691  O   ARG A 295      -5.069 -16.399  -5.563  1.00  0.00           O  
ATOM   4692  CB  ARG A 295      -6.243 -13.630  -6.553  1.00  0.00           C  
ATOM   4693  CG  ARG A 295      -6.275 -14.469  -7.819  1.00  0.00           C  
ATOM   4694  CD  ARG A 295      -6.332 -13.624  -9.038  1.00  0.00           C  
ATOM   4695  NE  ARG A 295      -7.504 -12.763  -9.047  1.00  0.00           N  
ATOM   4696  CZ  ARG A 295      -7.471 -11.422  -8.913  1.00  0.00           C  
ATOM   4697  NH1 ARG A 295      -6.318 -10.806  -8.763  1.00  0.00           N1+
ATOM   4698  NH2 ARG A 295      -8.594 -10.729  -8.934  1.00  0.00           N  
ATOM   4699  H   ARG A 295      -6.547 -12.505  -4.291  1.00  0.00           H  
ATOM   4700  HA  ARG A 295      -7.202 -15.106  -5.339  1.00  0.00           H  
ATOM   4701 1HB  ARG A 295      -7.058 -12.910  -6.614  1.00  0.00           H  
ATOM   4702 2HB  ARG A 295      -5.309 -13.066  -6.553  1.00  0.00           H  
ATOM   4703 1HG  ARG A 295      -5.374 -15.084  -7.870  1.00  0.00           H  
ATOM   4704 2HG  ARG A 295      -7.153 -15.114  -7.807  1.00  0.00           H  
ATOM   4705 1HD  ARG A 295      -5.445 -12.992  -9.085  1.00  0.00           H  
ATOM   4706 2HD  ARG A 295      -6.369 -14.260  -9.921  1.00  0.00           H  
ATOM   4707  HE  ARG A 295      -8.408 -13.202  -9.161  1.00  0.00           H  
ATOM   4708 1HH1 ARG A 295      -5.460 -11.337  -8.746  1.00  0.00           H  
ATOM   4709 2HH1 ARG A 295      -6.294  -9.802  -8.662  1.00  0.00           H  
ATOM   4710 1HH2 ARG A 295      -9.480 -11.203  -9.050  1.00  0.00           H  
ATOM   4711 2HH2 ARG A 295      -8.570  -9.725  -8.834  1.00  0.00           H  
ATOM   4712  N   SER A 296      -4.039 -14.753  -4.427  1.00  0.00           N  
ATOM   4713  CA  SER A 296      -2.809 -15.523  -4.167  1.00  0.00           C  
ATOM   4714  C   SER A 296      -2.940 -16.468  -2.960  1.00  0.00           C  
ATOM   4715  O   SER A 296      -2.420 -17.587  -3.010  1.00  0.00           O  
ATOM   4716  CB  SER A 296      -1.650 -14.572  -3.938  1.00  0.00           C  
ATOM   4717  OG  SER A 296      -1.390 -13.813  -5.086  1.00  0.00           O  
ATOM   4718  H   SER A 296      -4.078 -13.791  -4.112  1.00  0.00           H  
ATOM   4719  HA  SER A 296      -2.595 -16.140  -5.040  1.00  0.00           H  
ATOM   4720 1HB  SER A 296      -1.882 -13.908  -3.105  1.00  0.00           H  
ATOM   4721 2HB  SER A 296      -0.762 -15.140  -3.666  1.00  0.00           H  
ATOM   4722  HG  SER A 296      -2.042 -13.108  -5.090  1.00  0.00           H  
ATOM   4723  N   LEU A 297      -3.659 -16.067  -1.901  1.00  0.00           N  
ATOM   4724  CA  LEU A 297      -3.938 -16.916  -0.735  1.00  0.00           C  
ATOM   4725  C   LEU A 297      -4.919 -18.060  -1.057  1.00  0.00           C  
ATOM   4726  O   LEU A 297      -4.652 -19.214  -0.715  1.00  0.00           O  
ATOM   4727  CB  LEU A 297      -4.507 -16.061   0.404  1.00  0.00           C  
ATOM   4728  CG  LEU A 297      -3.526 -15.074   1.049  1.00  0.00           C  
ATOM   4729  CD1 LEU A 297      -4.278 -14.170   2.018  1.00  0.00           C  
ATOM   4730  CD2 LEU A 297      -2.426 -15.844   1.763  1.00  0.00           C  
ATOM   4731  H   LEU A 297      -3.973 -15.102  -1.883  1.00  0.00           H  
ATOM   4732  HA  LEU A 297      -3.004 -17.370  -0.405  1.00  0.00           H  
ATOM   4733 1HB  LEU A 297      -5.350 -15.488   0.020  1.00  0.00           H  
ATOM   4734 2HB  LEU A 297      -4.873 -16.725   1.189  1.00  0.00           H  
ATOM   4735  HG  LEU A 297      -3.086 -14.442   0.277  1.00  0.00           H  
ATOM   4736 1HD1 LEU A 297      -3.581 -13.468   2.475  1.00  0.00           H  
ATOM   4737 2HD1 LEU A 297      -5.047 -13.618   1.477  1.00  0.00           H  
ATOM   4738 3HD1 LEU A 297      -4.744 -14.776   2.793  1.00  0.00           H  
ATOM   4739 1HD2 LEU A 297      -1.728 -15.143   2.221  1.00  0.00           H  
ATOM   4740 2HD2 LEU A 297      -2.865 -16.475   2.535  1.00  0.00           H  
ATOM   4741 3HD2 LEU A 297      -1.894 -16.468   1.044  1.00  0.00           H  
ATOM   4742  N   VAL A 298      -6.046 -17.748  -1.707  1.00  0.00           N  
ATOM   4743  CA  VAL A 298      -7.164 -18.680  -1.946  1.00  0.00           C  
ATOM   4744  C   VAL A 298      -7.106 -19.268  -3.364  1.00  0.00           C  
ATOM   4745  O   VAL A 298      -6.878 -18.545  -4.337  1.00  0.00           O  
ATOM   4746  CB  VAL A 298      -8.512 -17.962  -1.749  1.00  0.00           C  
ATOM   4747  CG1 VAL A 298      -9.667 -18.916  -2.014  1.00  0.00           C  
ATOM   4748  CG2 VAL A 298      -8.594 -17.394  -0.341  1.00  0.00           C  
ATOM   4749  H   VAL A 298      -6.181 -16.785  -1.995  1.00  0.00           H  
ATOM   4750  HA  VAL A 298      -7.093 -19.496  -1.227  1.00  0.00           H  
ATOM   4751  HB  VAL A 298      -8.591 -17.152  -2.474  1.00  0.00           H  
ATOM   4752 1HG1 VAL A 298     -10.612 -18.392  -1.870  1.00  0.00           H  
ATOM   4753 2HG1 VAL A 298      -9.608 -19.283  -3.039  1.00  0.00           H  
ATOM   4754 3HG1 VAL A 298      -9.610 -19.757  -1.323  1.00  0.00           H  
ATOM   4755 1HG2 VAL A 298      -9.549 -16.887  -0.208  1.00  0.00           H  
ATOM   4756 2HG2 VAL A 298      -8.510 -18.203   0.384  1.00  0.00           H  
ATOM   4757 3HG2 VAL A 298      -7.782 -16.682  -0.187  1.00  0.00           H  
ATOM   4758  N   LYS A 299      -7.320 -20.585  -3.497  1.00  0.00           N  
ATOM   4759  CA  LYS A 299      -7.287 -21.286  -4.797  1.00  0.00           C  
ATOM   4760  C   LYS A 299      -8.517 -20.957  -5.668  1.00  0.00           C  
ATOM   4761  O   LYS A 299      -9.589 -20.716  -5.111  1.00  0.00           O  
ATOM   4762  CB  LYS A 299      -7.193 -22.798  -4.580  1.00  0.00           C  
ATOM   4763  CG  LYS A 299      -5.890 -23.263  -3.946  1.00  0.00           C  
ATOM   4764  CD  LYS A 299      -5.858 -24.776  -3.794  1.00  0.00           C  
ATOM   4765  CE  LYS A 299      -4.555 -25.242  -3.161  1.00  0.00           C  
ATOM   4766  NZ  LYS A 299      -4.517 -26.720  -2.990  1.00  0.00           N1+
ATOM   4767  H   LYS A 299      -7.505 -21.124  -2.661  1.00  0.00           H  
ATOM   4768  HA  LYS A 299      -6.404 -20.956  -5.346  1.00  0.00           H  
ATOM   4769 1HB  LYS A 299      -8.013 -23.124  -3.940  1.00  0.00           H  
ATOM   4770 2HB  LYS A 299      -7.301 -23.309  -5.537  1.00  0.00           H  
ATOM   4771 1HG  LYS A 299      -5.050 -22.951  -4.568  1.00  0.00           H  
ATOM   4772 2HG  LYS A 299      -5.781 -22.805  -2.963  1.00  0.00           H  
ATOM   4773 1HD  LYS A 299      -6.692 -25.096  -3.168  1.00  0.00           H  
ATOM   4774 2HD  LYS A 299      -5.962 -25.242  -4.773  1.00  0.00           H  
ATOM   4775 1HE  LYS A 299      -3.718 -24.939  -3.787  1.00  0.00           H  
ATOM   4776 2HE  LYS A 299      -4.438 -24.774  -2.183  1.00  0.00           H  
ATOM   4777 1HZ  LYS A 299      -3.639 -26.988  -2.568  1.00  0.00           H  
ATOM   4778 2HZ  LYS A 299      -5.280 -27.011  -2.395  1.00  0.00           H  
ATOM   4779 3HZ  LYS A 299      -4.606 -27.166  -3.892  1.00  0.00           H  
ATOM   4780  N   PRO A 300      -8.434 -21.051  -7.013  1.00  0.00           N  
ATOM   4781  CA  PRO A 300      -9.575 -20.820  -7.912  1.00  0.00           C  
ATOM   4782  C   PRO A 300     -10.807 -21.700  -7.638  1.00  0.00           C  
ATOM   4783  O   PRO A 300     -11.942 -21.267  -7.839  1.00  0.00           O  
ATOM   4784  CB  PRO A 300      -8.969 -21.139  -9.281  1.00  0.00           C  
ATOM   4785  CG  PRO A 300      -7.527 -20.792  -9.133  1.00  0.00           C  
ATOM   4786  CD  PRO A 300      -7.172 -21.249  -7.743  1.00  0.00           C  
ATOM   4787  HA  PRO A 300      -9.883 -19.767  -7.843  1.00  0.00           H  
ATOM   4788 1HB  PRO A 300      -9.129 -22.200  -9.526  1.00  0.00           H  
ATOM   4789 2HB  PRO A 300      -9.472 -20.550 -10.062  1.00  0.00           H  
ATOM   4790 1HG  PRO A 300      -6.932 -21.296  -9.909  1.00  0.00           H  
ATOM   4791 2HG  PRO A 300      -7.381 -19.710  -9.274  1.00  0.00           H  
ATOM   4792 1HD  PRO A 300      -6.874 -22.308  -7.770  1.00  0.00           H  
ATOM   4793 2HD  PRO A 300      -6.356 -20.625  -7.348  1.00  0.00           H  
ATOM   4794  N   GLU A 301     -10.598 -22.918  -7.125  1.00  0.00           N  
ATOM   4795  CA  GLU A 301     -11.666 -23.849  -6.719  1.00  0.00           C  
ATOM   4796  C   GLU A 301     -12.295 -23.522  -5.344  1.00  0.00           C  
ATOM   4797  O   GLU A 301     -13.147 -24.270  -4.860  1.00  0.00           O  
ATOM   4798  CB  GLU A 301     -11.116 -25.277  -6.697  1.00  0.00           C  
ATOM   4799  CG  GLU A 301     -10.710 -25.816  -8.061  1.00  0.00           C  
ATOM   4800  CD  GLU A 301     -10.144 -27.207  -7.996  1.00  0.00           C  
ATOM   4801  OE1 GLU A 301     -10.023 -27.728  -6.913  1.00  0.00           O  
ATOM   4802  OE2 GLU A 301      -9.833 -27.749  -9.031  1.00  0.00           O1-
ATOM   4803  H   GLU A 301      -9.640 -23.233  -7.036  1.00  0.00           H  
ATOM   4804  HA  GLU A 301     -12.474 -23.788  -7.449  1.00  0.00           H  
ATOM   4805 1HB  GLU A 301     -10.244 -25.322  -6.046  1.00  0.00           H  
ATOM   4806 2HB  GLU A 301     -11.868 -25.949  -6.283  1.00  0.00           H  
ATOM   4807 1HG  GLU A 301     -11.583 -25.821  -8.713  1.00  0.00           H  
ATOM   4808 2HG  GLU A 301      -9.968 -25.147  -8.498  1.00  0.00           H  
ATOM   4809  N   ASN A 302     -11.857 -22.452  -4.663  1.00  0.00           N  
ATOM   4810  CA  ASN A 302     -12.200 -22.159  -3.262  1.00  0.00           C  
ATOM   4811  C   ASN A 302     -12.831 -20.771  -3.012  1.00  0.00           C  
ATOM   4812  O   ASN A 302     -13.363 -20.557  -1.922  1.00  0.00           O  
ATOM   4813  CB  ASN A 302     -10.961 -22.319  -2.400  1.00  0.00           C  
ATOM   4814  CG  ASN A 302     -10.562 -23.757  -2.223  1.00  0.00           C  
ATOM   4815  ND2 ASN A 302      -9.311 -23.983  -1.912  1.00  0.00           N  
ATOM   4816  OD1 ASN A 302     -11.389 -24.666  -2.367  1.00  0.00           O  
ATOM   4817  H   ASN A 302     -11.131 -21.885  -5.091  1.00  0.00           H  
ATOM   4818  HA  ASN A 302     -12.960 -22.870  -2.935  1.00  0.00           H  
ATOM   4819 1HB  ASN A 302     -10.130 -21.777  -2.853  1.00  0.00           H  
ATOM   4820 2HB  ASN A 302     -11.141 -21.880  -1.418  1.00  0.00           H  
ATOM   4821 1HD2 ASN A 302      -8.989 -24.921  -1.782  1.00  0.00           H  
ATOM   4822 2HD2 ASN A 302      -8.677 -23.217  -1.806  1.00  0.00           H  
ATOM   4823  N   TYR A 303     -12.848 -19.843  -3.981  1.00  0.00           N  
ATOM   4824  CA  TYR A 303     -13.427 -18.496  -3.785  1.00  0.00           C  
ATOM   4825  C   TYR A 303     -14.919 -18.515  -3.383  1.00  0.00           C  
ATOM   4826  O   TYR A 303     -15.369 -17.618  -2.671  1.00  0.00           O  
ATOM   4827  CB  TYR A 303     -13.248 -17.666  -5.059  1.00  0.00           C  
ATOM   4828  CG  TYR A 303     -13.674 -18.385  -6.320  1.00  0.00           C  
ATOM   4829  CD1 TYR A 303     -13.741 -17.694  -7.522  1.00  0.00           C  
ATOM   4830  CD2 TYR A 303     -13.996 -19.732  -6.275  1.00  0.00           C  
ATOM   4831  CE1 TYR A 303     -14.130 -18.350  -8.674  1.00  0.00           C  
ATOM   4832  CE2 TYR A 303     -14.384 -20.388  -7.428  1.00  0.00           C  
ATOM   4833  CZ  TYR A 303     -14.452 -19.702  -8.623  1.00  0.00           C  
ATOM   4834  OH  TYR A 303     -14.839 -20.355  -9.771  1.00  0.00           O  
ATOM   4835  H   TYR A 303     -12.374 -20.036  -4.854  1.00  0.00           H  
ATOM   4836  HA  TYR A 303     -12.898 -18.007  -2.966  1.00  0.00           H  
ATOM   4837 1HB  TYR A 303     -13.829 -16.746  -4.978  1.00  0.00           H  
ATOM   4838 2HB  TYR A 303     -12.200 -17.384  -5.165  1.00  0.00           H  
ATOM   4839  HD1 TYR A 303     -13.488 -16.635  -7.557  1.00  0.00           H  
ATOM   4840  HD2 TYR A 303     -13.944 -20.274  -5.331  1.00  0.00           H  
ATOM   4841  HE1 TYR A 303     -14.184 -17.808  -9.618  1.00  0.00           H  
ATOM   4842  HE2 TYR A 303     -14.638 -21.447  -7.393  1.00  0.00           H  
ATOM   4843  HH  TYR A 303     -15.016 -21.277  -9.568  1.00  0.00           H  
ATOM   4844  N   ARG A 304     -15.678 -19.560  -3.766  1.00  0.00           N  
ATOM   4845  CA  ARG A 304     -17.101 -19.752  -3.393  1.00  0.00           C  
ATOM   4846  C   ARG A 304     -17.340 -19.812  -1.877  1.00  0.00           C  
ATOM   4847  O   ARG A 304     -18.416 -19.429  -1.414  1.00  0.00           O  
ATOM   4848  CB  ARG A 304     -17.637 -21.033  -4.016  1.00  0.00           C  
ATOM   4849  CG  ARG A 304     -19.126 -21.267  -3.819  1.00  0.00           C  
ATOM   4850  CD  ARG A 304     -19.597 -22.465  -4.559  1.00  0.00           C  
ATOM   4851  NE  ARG A 304     -21.011 -22.719  -4.335  1.00  0.00           N  
ATOM   4852  CZ  ARG A 304     -21.695 -23.755  -4.861  1.00  0.00           C  
ATOM   4853  NH1 ARG A 304     -21.081 -24.622  -5.636  1.00  0.00           N1+
ATOM   4854  NH2 ARG A 304     -22.982 -23.899  -4.596  1.00  0.00           N  
ATOM   4855  H   ARG A 304     -15.244 -20.257  -4.360  1.00  0.00           H  
ATOM   4856  HA  ARG A 304     -17.677 -18.909  -3.773  1.00  0.00           H  
ATOM   4857 1HB  ARG A 304     -17.443 -21.023  -5.088  1.00  0.00           H  
ATOM   4858 2HB  ARG A 304     -17.111 -21.890  -3.596  1.00  0.00           H  
ATOM   4859 1HG  ARG A 304     -19.335 -21.413  -2.759  1.00  0.00           H  
ATOM   4860 2HG  ARG A 304     -19.682 -20.400  -4.182  1.00  0.00           H  
ATOM   4861 1HD  ARG A 304     -19.441 -22.318  -5.627  1.00  0.00           H  
ATOM   4862 2HD  ARG A 304     -19.037 -23.339  -4.227  1.00  0.00           H  
ATOM   4863  HE  ARG A 304     -21.517 -22.074  -3.744  1.00  0.00           H  
ATOM   4864 1HH1 ARG A 304     -20.097 -24.511  -5.837  1.00  0.00           H  
ATOM   4865 2HH1 ARG A 304     -21.594 -25.397  -6.029  1.00  0.00           H  
ATOM   4866 1HH2 ARG A 304     -23.453 -23.233  -4.000  1.00  0.00           H  
ATOM   4867 2HH2 ARG A 304     -23.494 -24.675  -4.990  1.00  0.00           H  
ATOM   4868  N   ARG A 305     -16.361 -20.311  -1.110  1.00  0.00           N  
ATOM   4869  CA  ARG A 305     -16.467 -20.547   0.344  1.00  0.00           C  
ATOM   4870  C   ARG A 305     -16.226 -19.286   1.194  1.00  0.00           C  
ATOM   4871  O   ARG A 305     -16.536 -19.281   2.386  1.00  0.00           O  
ATOM   4872  CB  ARG A 305     -15.474 -21.618   0.770  1.00  0.00           C  
ATOM   4873  CG  ARG A 305     -15.744 -23.002   0.201  1.00  0.00           C  
ATOM   4874  CD  ARG A 305     -14.670 -23.963   0.564  1.00  0.00           C  
ATOM   4875  NE  ARG A 305     -14.641 -24.229   1.993  1.00  0.00           N  
ATOM   4876  CZ  ARG A 305     -15.426 -25.127   2.620  1.00  0.00           C  
ATOM   4877  NH1 ARG A 305     -16.294 -25.835   1.932  1.00  0.00           N1+
ATOM   4878  NH2 ARG A 305     -15.324 -25.296   3.927  1.00  0.00           N  
ATOM   4879  H   ARG A 305     -15.505 -20.591  -1.575  1.00  0.00           H  
ATOM   4880  HA  ARG A 305     -17.476 -20.893   0.565  1.00  0.00           H  
ATOM   4881 1HB  ARG A 305     -14.470 -21.326   0.464  1.00  0.00           H  
ATOM   4882 2HB  ARG A 305     -15.474 -21.703   1.857  1.00  0.00           H  
ATOM   4883 1HG  ARG A 305     -16.689 -23.379   0.594  1.00  0.00           H  
ATOM   4884 2HG  ARG A 305     -15.799 -22.944  -0.886  1.00  0.00           H  
ATOM   4885 1HD  ARG A 305     -14.837 -24.907   0.045  1.00  0.00           H  
ATOM   4886 2HD  ARG A 305     -13.704 -23.554   0.273  1.00  0.00           H  
ATOM   4887  HE  ARG A 305     -13.985 -23.705   2.555  1.00  0.00           H  
ATOM   4888 1HH1 ARG A 305     -16.374 -25.706   0.933  1.00  0.00           H  
ATOM   4889 2HH1 ARG A 305     -16.883 -26.508   2.403  1.00  0.00           H  
ATOM   4890 1HH2 ARG A 305     -14.655 -24.752   4.455  1.00  0.00           H  
ATOM   4891 2HH2 ARG A 305     -15.911 -25.969   4.397  1.00  0.00           H  
ATOM   4892  N   LEU A 306     -15.703 -18.212   0.593  1.00  0.00           N  
ATOM   4893  CA  LEU A 306     -15.526 -16.905   1.241  1.00  0.00           C  
ATOM   4894  C   LEU A 306     -16.879 -16.214   1.506  1.00  0.00           C  
ATOM   4895  O   LEU A 306     -17.812 -16.310   0.705  1.00  0.00           O  
ATOM   4896  CB  LEU A 306     -14.647 -16.001   0.368  1.00  0.00           C  
ATOM   4897  CG  LEU A 306     -13.206 -16.482   0.152  1.00  0.00           C  
ATOM   4898  CD1 LEU A 306     -12.514 -15.577  -0.859  1.00  0.00           C  
ATOM   4899  CD2 LEU A 306     -12.467 -16.481   1.483  1.00  0.00           C  
ATOM   4900  H   LEU A 306     -15.526 -18.272  -0.398  1.00  0.00           H  
ATOM   4901  HA  LEU A 306     -15.032 -17.057   2.199  1.00  0.00           H  
ATOM   4902 1HB  LEU A 306     -15.113 -15.905  -0.612  1.00  0.00           H  
ATOM   4903 2HB  LEU A 306     -14.602 -15.013   0.824  1.00  0.00           H  
ATOM   4904  HG  LEU A 306     -13.216 -17.493  -0.256  1.00  0.00           H  
ATOM   4905 1HD1 LEU A 306     -11.490 -15.920  -1.011  1.00  0.00           H  
ATOM   4906 2HD1 LEU A 306     -13.052 -15.613  -1.806  1.00  0.00           H  
ATOM   4907 3HD1 LEU A 306     -12.503 -14.555  -0.484  1.00  0.00           H  
ATOM   4908 1HD2 LEU A 306     -11.443 -16.823   1.331  1.00  0.00           H  
ATOM   4909 2HD2 LEU A 306     -12.455 -15.469   1.892  1.00  0.00           H  
ATOM   4910 3HD2 LEU A 306     -12.973 -17.148   2.180  1.00  0.00           H  
ATOM   4911  N   ASP A 307     -16.977 -15.483   2.620  1.00  0.00           N  
ATOM   4912  CA  ASP A 307     -18.189 -14.758   3.038  1.00  0.00           C  
ATOM   4913  C   ASP A 307     -18.333 -13.397   2.319  1.00  0.00           C  
ATOM   4914  O   ASP A 307     -18.278 -12.329   2.937  1.00  0.00           O  
ATOM   4915  CB  ASP A 307     -18.175 -14.539   4.553  1.00  0.00           C  
ATOM   4916  CG  ASP A 307     -19.521 -14.078   5.097  1.00  0.00           C  
ATOM   4917  OD1 ASP A 307     -20.510 -14.284   4.435  1.00  0.00           O  
ATOM   4918  OD2 ASP A 307     -19.546 -13.524   6.170  1.00  0.00           O1-
ATOM   4919  H   ASP A 307     -16.176 -15.437   3.235  1.00  0.00           H  
ATOM   4920  HA  ASP A 307     -19.059 -15.361   2.777  1.00  0.00           H  
ATOM   4921 1HB  ASP A 307     -17.896 -15.467   5.052  1.00  0.00           H  
ATOM   4922 2HB  ASP A 307     -17.422 -13.793   4.806  1.00  0.00           H  
ATOM   4923  N   ILE A 308     -18.453 -13.443   0.986  1.00  0.00           N  
ATOM   4924  CA  ILE A 308     -18.440 -12.283   0.074  1.00  0.00           C  
ATOM   4925  C   ILE A 308     -19.624 -12.289  -0.911  1.00  0.00           C  
ATOM   4926  O   ILE A 308     -20.198 -13.335  -1.227  1.00  0.00           O  
ATOM   4927  CB  ILE A 308     -17.123 -12.238  -0.721  1.00  0.00           C  
ATOM   4928  CG1 ILE A 308     -16.972 -13.498  -1.576  1.00  0.00           C  
ATOM   4929  CG2 ILE A 308     -15.939 -12.084   0.219  1.00  0.00           C  
ATOM   4930  CD1 ILE A 308     -15.764 -13.478  -2.486  1.00  0.00           C  
ATOM   4931  H   ILE A 308     -18.475 -14.364   0.564  1.00  0.00           H  
ATOM   4932  HA  ILE A 308     -18.519 -11.375   0.670  1.00  0.00           H  
ATOM   4933  HB  ILE A 308     -17.142 -11.392  -1.408  1.00  0.00           H  
ATOM   4934 1HG1 ILE A 308     -16.896 -14.371  -0.927  1.00  0.00           H  
ATOM   4935 2HG1 ILE A 308     -17.861 -13.629  -2.194  1.00  0.00           H  
ATOM   4936 1HG2 ILE A 308     -15.015 -12.054  -0.359  1.00  0.00           H  
ATOM   4937 2HG2 ILE A 308     -16.041 -11.158   0.786  1.00  0.00           H  
ATOM   4938 3HG2 ILE A 308     -15.908 -12.929   0.908  1.00  0.00           H
[truncated: 225,407 more chars]
