# Supplementary material for: Development of a BCL-xL and BCL-2 dual degrader with improved anti-leukemic activity,
Source: Nat Commun. 2021 Nov 25;12:6896. doi: 10.1038/s41467-021-27210-x (PMC8617031; doi:10.1038/s41467-021-27210-x)
Supplement: Supplementary file 3 — Supplementary Data 1 [file 41467_2021_27210_MOESM3_ESM.zip › Supplementary Data 1/PDB Format/VCB_DT2216_BCL-xL.pdb]

HEADER    show_vcb
ATOM      1  N   MET A   1      13.630  16.044   3.962  1.00  0.00           N  
ATOM      2  CA  MET A   1      12.914  14.734   4.097  1.00  0.00           C  
ATOM      3  C   MET A   1      11.551  14.910   4.775  1.00  0.00           C  
ATOM      4  O   MET A   1      11.449  15.633   5.766  1.00  0.00           O  
ATOM      5  CB  MET A   1      13.761  13.735   4.883  1.00  0.00           C  
ATOM      6  CG  MET A   1      15.045  13.311   4.184  1.00  0.00           C  
ATOM      7  SD  MET A   1      15.989  12.106   5.137  1.00  0.00           S  
ATOM      8  CE  MET A   1      17.392  11.845   4.056  1.00  0.00           C  
ATOM      9 1H   MET A   1      14.513  15.896   3.517  1.00  0.00           H  
ATOM     10 2H   MET A   1      13.079  16.670   3.410  1.00  0.00           H  
ATOM     11 3H   MET A   1      13.775  16.439   4.869  1.00  0.00           H  
ATOM     12  HA  MET A   1      12.739  14.331   3.100  1.00  0.00           H  
ATOM     13 1HB  MET A   1      14.032  14.167   5.845  1.00  0.00           H  
ATOM     14 2HB  MET A   1      13.175  12.837   5.080  1.00  0.00           H  
ATOM     15 1HG  MET A   1      14.804  12.873   3.216  1.00  0.00           H  
ATOM     16 2HG  MET A   1      15.673  14.186   4.015  1.00  0.00           H  
ATOM     17 1HE  MET A   1      18.070  11.121   4.508  1.00  0.00           H  
ATOM     18 2HE  MET A   1      17.045  11.466   3.094  1.00  0.00           H  
ATOM     19 3HE  MET A   1      17.918  12.789   3.906  1.00  0.00           H  
ATOM     20  N   ASP A   2      10.512  14.242   4.269  1.00  0.00           N  
ATOM     21  CA  ASP A   2       9.168  14.205   4.873  1.00  0.00           C  
ATOM     22  C   ASP A   2       9.015  13.047   5.882  1.00  0.00           C  
ATOM     23  O   ASP A   2       9.687  12.018   5.770  1.00  0.00           O  
ATOM     24  CB  ASP A   2       8.102  14.078   3.782  1.00  0.00           C  
ATOM     25  CG  ASP A   2       8.027  15.303   2.881  1.00  0.00           C  
ATOM     26  OD1 ASP A   2       8.588  16.313   3.236  1.00  0.00           O  
ATOM     27  OD2 ASP A   2       7.412  15.217   1.845  1.00  0.00           O1-
ATOM     28  H   ASP A   2      10.659  13.644   3.465  1.00  0.00           H  
ATOM     29  HA  ASP A   2       9.006  15.138   5.415  1.00  0.00           H  
ATOM     30 1HB  ASP A   2       8.313  13.203   3.167  1.00  0.00           H  
ATOM     31 2HB  ASP A   2       7.126  13.925   4.243  1.00  0.00           H  
ATOM     32  N   VAL A   3       8.088  13.194   6.835  1.00  0.00           N  
ATOM     33  CA  VAL A   3       7.669  12.163   7.803  1.00  0.00           C  
ATOM     34  C   VAL A   3       6.141  12.087   7.886  1.00  0.00           C  
ATOM     35  O   VAL A   3       5.468  13.114   7.948  1.00  0.00           O  
ATOM     36  CB  VAL A   3       8.242  12.468   9.199  1.00  0.00           C  
ATOM     37  CG1 VAL A   3       7.294  11.974  10.282  1.00  0.00           C  
ATOM     38  CG2 VAL A   3       9.613  11.826   9.349  1.00  0.00           C  
ATOM     39  H   VAL A   3       7.599  14.083   6.881  1.00  0.00           H  
ATOM     40  HA  VAL A   3       8.056  11.199   7.471  1.00  0.00           H  
ATOM     41  HB  VAL A   3       8.331  13.548   9.318  1.00  0.00           H  
ATOM     42 1HG1 VAL A   3       7.716  12.197  11.263  1.00  0.00           H  
ATOM     43 2HG1 VAL A   3       6.331  12.473  10.179  1.00  0.00           H  
ATOM     44 3HG1 VAL A   3       7.159  10.897  10.183  1.00  0.00           H  
ATOM     45 1HG2 VAL A   3      10.012  12.046  10.338  1.00  0.00           H  
ATOM     46 2HG2 VAL A   3       9.525  10.746   9.224  1.00  0.00           H  
ATOM     47 3HG2 VAL A   3      10.286  12.224   8.589  1.00  0.00           H  
ATOM     48  N   PHE A   4       5.597  10.868   7.905  1.00  0.00           N  
ATOM     49  CA  PHE A   4       4.160  10.572   7.953  1.00  0.00           C  
ATOM     50  C   PHE A   4       3.803   9.881   9.276  1.00  0.00           C  
ATOM     51  O   PHE A   4       4.461   8.920   9.682  1.00  0.00           O  
ATOM     52  CB  PHE A   4       3.752   9.685   6.774  1.00  0.00           C  
ATOM     53  CG  PHE A   4       3.880  10.357   5.437  1.00  0.00           C  
ATOM     54  CD1 PHE A   4       5.109  10.432   4.798  1.00  0.00           C  
ATOM     55  CD2 PHE A   4       2.774  10.915   4.817  1.00  0.00           C  
ATOM     56  CE1 PHE A   4       5.228  11.050   3.567  1.00  0.00           C  
ATOM     57  CE2 PHE A   4       2.889  11.532   3.587  1.00  0.00           C  
ATOM     58  CZ  PHE A   4       4.118  11.600   2.962  1.00  0.00           C  
ATOM     59  H   PHE A   4       6.218  10.071   7.806  1.00  0.00           H  
ATOM     60  HA  PHE A   4       3.610  11.511   7.886  1.00  0.00           H  
ATOM     61 1HB  PHE A   4       4.369   8.787   6.765  1.00  0.00           H  
ATOM     62 2HB  PHE A   4       2.717   9.369   6.899  1.00  0.00           H  
ATOM     63  HD1 PHE A   4       5.986   9.995   5.276  1.00  0.00           H  
ATOM     64  HD2 PHE A   4       1.802  10.863   5.310  1.00  0.00           H  
ATOM     65  HE1 PHE A   4       6.200  11.102   3.076  1.00  0.00           H  
ATOM     66  HE2 PHE A   4       2.012  11.967   3.109  1.00  0.00           H  
ATOM     67  HZ  PHE A   4       4.212  12.088   1.992  1.00  0.00           H  
ATOM     68  N   LEU A   5       2.784  10.386   9.973  1.00  0.00           N  
ATOM     69  CA  LEU A   5       2.583  10.175  11.411  1.00  0.00           C  
ATOM     70  C   LEU A   5       1.126   9.827  11.756  1.00  0.00           C  
ATOM     71  O   LEU A   5       0.194  10.383  11.173  1.00  0.00           O  
ATOM     72  CB  LEU A   5       3.006  11.431  12.184  1.00  0.00           C  
ATOM     73  CG  LEU A   5       4.483  11.828  12.052  1.00  0.00           C  
ATOM     74  CD1 LEU A   5       4.702  13.189  12.697  1.00  0.00           C  
ATOM     75  CD2 LEU A   5       5.354  10.765  12.706  1.00  0.00           C  
ATOM     76  H   LEU A   5       2.225  11.119   9.542  1.00  0.00           H  
ATOM     77  HA  LEU A   5       3.205   9.338  11.728  1.00  0.00           H  
ATOM     78 1HB  LEU A   5       2.405  12.270  11.839  1.00  0.00           H  
ATOM     79 2HB  LEU A   5       2.799  11.273  13.243  1.00  0.00           H  
ATOM     80  HG  LEU A   5       4.743  11.911  10.997  1.00  0.00           H  
ATOM     81 1HD1 LEU A   5       5.750  13.471  12.603  1.00  0.00           H  
ATOM     82 2HD1 LEU A   5       4.081  13.933  12.196  1.00  0.00           H  
ATOM     83 3HD1 LEU A   5       4.433  13.139  13.751  1.00  0.00           H  
ATOM     84 1HD2 LEU A   5       6.404  11.047  12.611  1.00  0.00           H  
ATOM     85 2HD2 LEU A   5       5.095  10.681  13.761  1.00  0.00           H  
ATOM     86 3HD2 LEU A   5       5.190   9.806  12.215  1.00  0.00           H  
ATOM     87  N   MET A   6       0.944   8.969  12.763  1.00  0.00           N  
ATOM     88  CA  MET A   6      -0.308   8.784  13.506  1.00  0.00           C  
ATOM     89  C   MET A   6      -0.144   9.339  14.924  1.00  0.00           C  
ATOM     90  O   MET A   6       0.482   8.695  15.764  1.00  0.00           O  
ATOM     91  CB  MET A   6      -0.703   7.309  13.542  1.00  0.00           C  
ATOM     92  CG  MET A   6      -1.000   6.703  12.176  1.00  0.00           C  
ATOM     93  SD  MET A   6      -1.533   4.983  12.280  1.00  0.00           S  
ATOM     94  CE  MET A   6      -0.024   4.193  12.829  1.00  0.00           C  
ATOM     95  H   MET A   6       1.776   8.543  13.164  1.00  0.00           H  
ATOM     96  HA  MET A   6      -1.096   9.341  12.999  1.00  0.00           H  
ATOM     97 1HB  MET A   6       0.097   6.728  13.997  1.00  0.00           H  
ATOM     98 2HB  MET A   6      -1.593   7.185  14.163  1.00  0.00           H  
ATOM     99 1HG  MET A   6      -1.784   7.278  11.686  1.00  0.00           H  
ATOM    100 2HG  MET A   6      -0.105   6.749  11.555  1.00  0.00           H  
ATOM    101 1HE  MET A   6      -0.192   3.122  12.940  1.00  0.00           H  
ATOM    102 2HE  MET A   6       0.765   4.363  12.094  1.00  0.00           H  
ATOM    103 3HE  MET A   6       0.279   4.614  13.788  1.00  0.00           H  
ATOM    104  N   ILE A   7      -0.701  10.515  15.218  1.00  0.00           N  
ATOM    105  CA  ILE A   7      -0.752  11.043  16.594  1.00  0.00           C  
ATOM    106  C   ILE A   7      -1.981  10.449  17.293  1.00  0.00           C  
ATOM    107  O   ILE A   7      -3.087  10.570  16.762  1.00  0.00           O  
ATOM    108  CB  ILE A   7      -0.822  12.580  16.614  1.00  0.00           C  
ATOM    109  CG1 ILE A   7       0.493  13.182  16.112  1.00  0.00           C  
ATOM    110  CG2 ILE A   7      -1.138  13.080  18.016  1.00  0.00           C  
ATOM    111  CD1 ILE A   7       0.669  13.098  14.613  1.00  0.00           C  
ATOM    112  H   ILE A   7      -1.237  10.986  14.493  1.00  0.00           H  
ATOM    113  HA  ILE A   7       0.156  10.740  17.114  1.00  0.00           H  
ATOM    114  HB  ILE A   7      -1.602  12.919  15.935  1.00  0.00           H  
ATOM    115 1HG1 ILE A   7       0.549  14.230  16.404  1.00  0.00           H  
ATOM    116 2HG1 ILE A   7       1.331  12.667  16.581  1.00  0.00           H  
ATOM    117 1HG2 ILE A   7      -1.183  14.168  18.012  1.00  0.00           H  
ATOM    118 2HG2 ILE A   7      -2.097  12.678  18.338  1.00  0.00           H  
ATOM    119 3HG2 ILE A   7      -0.359  12.752  18.703  1.00  0.00           H  
ATOM    120 1HD1 ILE A   7       1.624  13.542  14.333  1.00  0.00           H  
ATOM    121 2HD1 ILE A   7       0.651  12.053  14.302  1.00  0.00           H  
ATOM    122 3HD1 ILE A   7      -0.139  13.636  14.120  1.00  0.00           H  
ATOM    123  N   ARG A   8      -1.822   9.789  18.447  1.00  0.00           N  
ATOM    124  CA  ARG A   8      -2.899   9.006  19.094  1.00  0.00           C  
ATOM    125  C   ARG A   8      -3.098   9.342  20.577  1.00  0.00           C  
ATOM    126  O   ARG A   8      -2.132   9.477  21.326  1.00  0.00           O  
ATOM    127  CB  ARG A   8      -2.609   7.517  18.970  1.00  0.00           C  
ATOM    128  CG  ARG A   8      -2.617   6.981  17.548  1.00  0.00           C  
ATOM    129  CD  ARG A   8      -2.264   5.539  17.503  1.00  0.00           C  
ATOM    130  NE  ARG A   8      -3.323   4.703  18.046  1.00  0.00           N  
ATOM    131  CZ  ARG A   8      -4.340   4.193  17.325  1.00  0.00           C  
ATOM    132  NH1 ARG A   8      -4.422   4.440  16.036  1.00  0.00           N1+
ATOM    133  NH2 ARG A   8      -5.256   3.443  17.913  1.00  0.00           N  
ATOM    134  H   ARG A   8      -0.882   9.727  18.836  1.00  0.00           H  
ATOM    135  HA  ARG A   8      -3.839   9.225  18.587  1.00  0.00           H  
ATOM    136 1HB  ARG A   8      -1.632   7.300  19.400  1.00  0.00           H  
ATOM    137 2HB  ARG A   8      -3.349   6.954  19.540  1.00  0.00           H  
ATOM    138 1HG  ARG A   8      -3.612   7.103  17.119  1.00  0.00           H  
ATOM    139 2HG  ARG A   8      -1.891   7.531  16.947  1.00  0.00           H  
ATOM    140 1HD  ARG A   8      -2.090   5.239  16.470  1.00  0.00           H  
ATOM    141 2HD  ARG A   8      -1.361   5.367  18.088  1.00  0.00           H  
ATOM    142  HE  ARG A   8      -3.295   4.491  19.034  1.00  0.00           H  
ATOM    143 1HH1 ARG A   8      -3.722   5.013  15.587  1.00  0.00           H  
ATOM    144 2HH1 ARG A   8      -5.185   4.058  15.496  1.00  0.00           H  
ATOM    145 1HH2 ARG A   8      -5.194   3.253  18.904  1.00  0.00           H  
ATOM    146 2HH2 ARG A   8      -6.018   3.060  17.373  1.00  0.00           H  
ATOM    147  N   ARG A   9      -4.369   9.418  20.991  1.00  0.00           N  
ATOM    148  CA  ARG A   9      -4.842   9.608  22.380  1.00  0.00           C  
ATOM    149  C   ARG A   9      -6.197   8.923  22.542  1.00  0.00           C  
ATOM    150  O   ARG A   9      -7.079   9.137  21.714  1.00  0.00           O  
ATOM    151  CB  ARG A   9      -4.970  11.083  22.727  1.00  0.00           C  
ATOM    152  CG  ARG A   9      -5.195  11.377  24.202  1.00  0.00           C  
ATOM    153  CD  ARG A   9      -6.635  11.571  24.510  1.00  0.00           C  
ATOM    154  NE  ARG A   9      -6.843  11.988  25.888  1.00  0.00           N  
ATOM    155  CZ  ARG A   9      -8.047  12.239  26.438  1.00  0.00           C  
ATOM    156  NH1 ARG A   9      -9.138  12.114  25.715  1.00  0.00           N1+
ATOM    157  NH2 ARG A   9      -8.131  12.615  27.702  1.00  0.00           N  
ATOM    158  H   ARG A   9      -5.082   9.277  20.279  1.00  0.00           H  
ATOM    159  HA  ARG A   9      -4.114   9.162  23.058  1.00  0.00           H  
ATOM    160 1HB  ARG A   9      -4.067  11.609  22.420  1.00  0.00           H  
ATOM    161 2HB  ARG A   9      -5.805  11.517  22.174  1.00  0.00           H  
ATOM    162 1HG  ARG A   9      -4.826  10.542  24.800  1.00  0.00           H  
ATOM    163 2HG  ARG A   9      -4.659  12.285  24.479  1.00  0.00           H  
ATOM    164 1HD  ARG A   9      -7.046  12.339  23.856  1.00  0.00           H  
ATOM    165 2HD  ARG A   9      -7.171  10.635  24.352  1.00  0.00           H  
ATOM    166  HE  ARG A   9      -6.027  12.095  26.475  1.00  0.00           H  
ATOM    167 1HH1 ARG A   9      -9.074  11.828  24.749  1.00  0.00           H  
ATOM    168 2HH1 ARG A   9     -10.040  12.303  26.127  1.00  0.00           H  
ATOM    169 1HH2 ARG A   9      -7.291  12.711  28.258  1.00  0.00           H  
ATOM    170 2HH2 ARG A   9      -9.033  12.804  28.113  1.00  0.00           H  
ATOM    171  N   HIS A  10      -6.381   8.127  23.596  1.00  0.00           N  
ATOM    172  CA  HIS A  10      -7.598   7.319  23.828  1.00  0.00           C  
ATOM    173  C   HIS A  10      -7.949   6.506  22.562  1.00  0.00           C  
ATOM    174  O   HIS A  10      -7.136   5.685  22.141  1.00  0.00           O  
ATOM    175  CB  HIS A  10      -8.780   8.211  24.221  1.00  0.00           C  
ATOM    176  CG  HIS A  10      -9.970   7.449  24.713  1.00  0.00           C  
ATOM    177  CD2 HIS A  10     -11.224   7.335  24.215  1.00  0.00           C  
ATOM    178  ND1 HIS A  10      -9.941   6.680  25.857  1.00  0.00           N  
ATOM    179  CE1 HIS A  10     -11.128   6.127  26.043  1.00  0.00           C  
ATOM    180  NE2 HIS A  10     -11.923   6.509  25.060  1.00  0.00           N  
ATOM    181  H   HIS A  10      -5.605   8.011  24.242  1.00  0.00           H  
ATOM    182  HA  HIS A  10      -7.419   6.620  24.644  1.00  0.00           H  
ATOM    183 1HB  HIS A  10      -8.470   8.902  25.006  1.00  0.00           H  
ATOM    184 2HB  HIS A  10      -9.086   8.807  23.363  1.00  0.00           H  
ATOM    185  HD1 HIS A  10      -9.180   6.609  26.503  1.00  0.00           H  
ATOM    186  HD2 HIS A  10     -11.713   7.757  23.336  1.00  0.00           H  
ATOM    187  HE1 HIS A  10     -11.311   5.480  26.900  1.00  0.00           H  
ATOM    188  N   LYS A  11      -9.102   6.758  21.920  1.00  0.00           N  
ATOM    189  CA  LYS A  11      -9.515   6.167  20.625  1.00  0.00           C  
ATOM    190  C   LYS A  11      -9.411   7.142  19.432  1.00  0.00           C  
ATOM    191  O   LYS A  11      -9.891   6.843  18.342  1.00  0.00           O  
ATOM    192  CB  LYS A  11     -10.949   5.643  20.728  1.00  0.00           C  
ATOM    193  CG  LYS A  11     -11.147   4.558  21.777  1.00  0.00           C  
ATOM    194  CD  LYS A  11     -12.613   4.170  21.900  1.00  0.00           C  
ATOM    195  CE  LYS A  11     -13.044   3.260  20.759  1.00  0.00           C  
ATOM    196  NZ  LYS A  11     -14.484   2.898  20.849  1.00  0.00           N1+
ATOM    197  H   LYS A  11      -9.740   7.419  22.347  1.00  0.00           H  
ATOM    198  HA  LYS A  11      -8.849   5.334  20.396  1.00  0.00           H  
ATOM    199 1HB  LYS A  11     -11.621   6.467  20.967  1.00  0.00           H  
ATOM    200 2HB  LYS A  11     -11.257   5.237  19.765  1.00  0.00           H  
ATOM    201 1HG  LYS A  11     -10.568   3.675  21.502  1.00  0.00           H  
ATOM    202 2HG  LYS A  11     -10.792   4.916  22.743  1.00  0.00           H  
ATOM    203 1HD  LYS A  11     -12.775   3.651  22.847  1.00  0.00           H  
ATOM    204 2HD  LYS A  11     -13.229   5.068  21.890  1.00  0.00           H  
ATOM    205 1HE  LYS A  11     -12.868   3.763  19.809  1.00  0.00           H  
ATOM    206 2HE  LYS A  11     -12.450   2.346  20.777  1.00  0.00           H  
ATOM    207 1HZ  LYS A  11     -14.729   2.295  20.076  1.00  0.00           H  
ATOM    208 2HZ  LYS A  11     -14.656   2.414  21.720  1.00  0.00           H  
ATOM    209 3HZ  LYS A  11     -15.046   3.736  20.814  1.00  0.00           H  
ATOM    210  N   THR A  12      -8.804   8.318  19.616  1.00  0.00           N  
ATOM    211  CA  THR A  12      -8.562   9.314  18.550  1.00  0.00           C  
ATOM    212  C   THR A  12      -7.223   9.058  17.856  1.00  0.00           C  
ATOM    213  O   THR A  12      -6.215   8.813  18.521  1.00  0.00           O  
ATOM    214  CB  THR A  12      -8.584  10.750  19.106  1.00  0.00           C  
ATOM    215  CG2 THR A  12      -8.303  11.755  18.000  1.00  0.00           C  
ATOM    216  OG1 THR A  12      -9.869  11.023  19.678  1.00  0.00           O  
ATOM    217  H   THR A  12      -8.348   8.475  20.508  1.00  0.00           H  
ATOM    218  HA  THR A  12      -9.353   9.224  17.806  1.00  0.00           H  
ATOM    219  HB  THR A  12      -7.827  10.851  19.882  1.00  0.00           H  
ATOM    220  HG1 THR A  12     -10.548  10.926  19.004  1.00  0.00           H  
ATOM    221 1HG2 THR A  12      -8.323  12.764  18.412  1.00  0.00           H  
ATOM    222 2HG2 THR A  12      -7.321  11.557  17.570  1.00  0.00           H  
ATOM    223 3HG2 THR A  12      -9.062  11.665  17.225  1.00  0.00           H  
ATOM    224  N   THR A  13      -7.202   9.150  16.523  1.00  0.00           N  
ATOM    225  CA  THR A  13      -6.025   8.903  15.669  1.00  0.00           C  
ATOM    226  C   THR A  13      -5.925   9.978  14.583  1.00  0.00           C  
ATOM    227  O   THR A  13      -6.705   9.969  13.637  1.00  0.00           O  
ATOM    228  CB  THR A  13      -6.084   7.509  15.017  1.00  0.00           C  
ATOM    229  CG2 THR A  13      -4.859   7.276  14.146  1.00  0.00           C  
ATOM    230  OG1 THR A  13      -6.139   6.504  16.037  1.00  0.00           O  
ATOM    231  H   THR A  13      -8.078   9.365  16.048  1.00  0.00           H  
ATOM    232  HA  THR A  13      -5.131   8.950  16.291  1.00  0.00           H  
ATOM    233  HB  THR A  13      -6.980   7.432  14.402  1.00  0.00           H  
ATOM    234  HG1 THR A  13      -5.836   6.876  16.869  1.00  0.00           H  
ATOM    235 1HG2 THR A  13      -4.918   6.286  13.694  1.00  0.00           H  
ATOM    236 2HG2 THR A  13      -4.821   8.032  13.362  1.00  0.00           H  
ATOM    237 3HG2 THR A  13      -3.960   7.342  14.757  1.00  0.00           H  
ATOM    238  N   ILE A  14      -4.984  10.916  14.699  1.00  0.00           N  
ATOM    239  CA  ILE A  14      -4.699  11.921  13.662  1.00  0.00           C  
ATOM    240  C   ILE A  14      -3.647  11.365  12.698  1.00  0.00           C  
ATOM    241  O   ILE A  14      -2.478  11.256  13.070  1.00  0.00           O  
ATOM    242  CB  ILE A  14      -4.201  13.242  14.276  1.00  0.00           C  
ATOM    243  CG1 ILE A  14      -5.270  13.840  15.195  1.00  0.00           C  
ATOM    244  CG2 ILE A  14      -3.825  14.229  13.181  1.00  0.00           C  
ATOM    245  CD1 ILE A  14      -4.757  14.945  16.091  1.00  0.00           C  
ATOM    246  H   ILE A  14      -4.362  10.876  15.501  1.00  0.00           H  
ATOM    247  HA  ILE A  14      -5.620  12.126  13.117  1.00  0.00           H  
ATOM    248  HB  ILE A  14      -3.326  13.049  14.894  1.00  0.00           H  
ATOM    249 1HG1 ILE A  14      -6.086  14.238  14.594  1.00  0.00           H  
ATOM    250 2HG1 ILE A  14      -5.685  13.055  15.829  1.00  0.00           H  
ATOM    251 1HG2 ILE A  14      -3.475  15.157  13.633  1.00  0.00           H  
ATOM    252 2HG2 ILE A  14      -3.032  13.804  12.567  1.00  0.00           H  
ATOM    253 3HG2 ILE A  14      -4.696  14.433  12.560  1.00  0.00           H  
ATOM    254 1HD1 ILE A  14      -5.571  15.316  16.713  1.00  0.00           H  
ATOM    255 2HD1 ILE A  14      -3.962  14.557  16.727  1.00  0.00           H  
ATOM    256 3HD1 ILE A  14      -4.368  15.756  15.478  1.00  0.00           H  
ATOM    257  N   PHE A  15      -4.029  11.075  11.455  1.00  0.00           N  
ATOM    258  CA  PHE A  15      -3.079  10.967  10.346  1.00  0.00           C  
ATOM    259  C   PHE A  15      -2.632  12.369   9.912  1.00  0.00           C  
ATOM    260  O   PHE A  15      -3.459  13.234   9.614  1.00  0.00           O  
ATOM    261  CB  PHE A  15      -3.706  10.224   9.163  1.00  0.00           C  
ATOM    262  CG  PHE A  15      -3.759   8.733   9.344  1.00  0.00           C  
ATOM    263  CD1 PHE A  15      -4.851   8.133   9.952  1.00  0.00           C  
ATOM    264  CD2 PHE A  15      -2.717   7.930   8.907  1.00  0.00           C  
ATOM    265  CE1 PHE A  15      -4.901   6.762  10.118  1.00  0.00           C  
ATOM    266  CE2 PHE A  15      -2.765   6.559   9.071  1.00  0.00           C  
ATOM    267  CZ  PHE A  15      -3.859   5.975   9.677  1.00  0.00           C  
ATOM    268  H   PHE A  15      -5.009  11.199  11.216  1.00  0.00           H  
ATOM    269  HA  PHE A  15      -2.210  10.401  10.687  1.00  0.00           H  
ATOM    270 1HB  PHE A  15      -4.721  10.584   9.005  1.00  0.00           H  
ATOM    271 2HB  PHE A  15      -3.138  10.438   8.258  1.00  0.00           H  
ATOM    272  HD1 PHE A  15      -5.676   8.755  10.299  1.00  0.00           H  
ATOM    273  HD2 PHE A  15      -1.852   8.393   8.429  1.00  0.00           H  
ATOM    274  HE1 PHE A  15      -5.765   6.303  10.597  1.00  0.00           H  
ATOM    275  HE2 PHE A  15      -1.939   5.938   8.722  1.00  0.00           H  
ATOM    276  HZ  PHE A  15      -3.897   4.895   9.809  1.00  0.00           H  
ATOM    277  N   THR A  16      -1.319  12.599   9.861  1.00  0.00           N  
ATOM    278  CA  THR A  16      -0.721  13.877   9.443  1.00  0.00           C  
ATOM    279  C   THR A  16       0.706  13.676   8.913  1.00  0.00           C  
ATOM    280  O   THR A  16       1.243  12.566   8.941  1.00  0.00           O  
ATOM    281  CB  THR A  16      -0.703  14.887  10.606  1.00  0.00           C  
ATOM    282  CG2 THR A  16       0.345  14.496  11.636  1.00  0.00           C  
ATOM    283  OG1 THR A  16      -0.407  16.195  10.101  1.00  0.00           O  
ATOM    284  H   THR A  16      -0.686  11.849  10.130  1.00  0.00           H  
ATOM    285  HA  THR A  16      -1.324  14.294   8.636  1.00  0.00           H  
ATOM    286  HB  THR A  16      -1.682  14.909  11.084  1.00  0.00           H  
ATOM    287  HG1 THR A  16      -1.223  16.690   9.998  1.00  0.00           H  
ATOM    288 1HG2 THR A  16       0.343  15.220  12.449  1.00  0.00           H  
ATOM    289 2HG2 THR A  16       0.117  13.506  12.030  1.00  0.00           H  
ATOM    290 3HG2 THR A  16       1.328  14.480  11.166  1.00  0.00           H  
ATOM    291  N   ASP A  17       1.332  14.738   8.414  1.00  0.00           N  
ATOM    292  CA  ASP A  17       2.679  14.724   7.843  1.00  0.00           C  
ATOM    293  C   ASP A  17       3.414  16.052   8.097  1.00  0.00           C  
ATOM    294  O   ASP A  17       2.792  17.112   8.232  1.00  0.00           O  
ATOM    295  CB  ASP A  17       2.617  14.446   6.340  1.00  0.00           C  
ATOM    296  CG  ASP A  17       1.780  15.468   5.582  1.00  0.00           C  
ATOM    297  OD1 ASP A  17       2.204  16.595   5.480  1.00  0.00           O  
ATOM    298  OD2 ASP A  17       0.725  15.113   5.113  1.00  0.00           O1-
ATOM    299  H   ASP A  17       0.883  15.640   8.522  1.00  0.00           H  
ATOM    300  HA  ASP A  17       3.250  13.928   8.323  1.00  0.00           H  
ATOM    301 1HB  ASP A  17       3.625  14.446   5.927  1.00  0.00           H  
ATOM    302 2HB  ASP A  17       2.194  13.454   6.171  1.00  0.00           H  
ATOM    303  N   ALA A  18       4.742  15.976   8.183  1.00  0.00           N  
ATOM    304  CA  ALA A  18       5.634  17.084   8.532  1.00  0.00           C  
ATOM    305  C   ALA A  18       7.031  16.902   7.904  1.00  0.00           C  
ATOM    306  O   ALA A  18       7.320  15.870   7.296  1.00  0.00           O  
ATOM    307  CB  ALA A  18       5.743  17.211  10.044  1.00  0.00           C  
ATOM    308  H   ALA A  18       5.174  15.070   8.025  1.00  0.00           H  
ATOM    309  HA  ALA A  18       5.208  18.002   8.128  1.00  0.00           H  
ATOM    310 1HB  ALA A  18       6.403  18.043  10.292  1.00  0.00           H  
ATOM    311 2HB  ALA A  18       4.754  17.394  10.466  1.00  0.00           H  
ATOM    312 3HB  ALA A  18       6.149  16.290  10.459  1.00  0.00           H  
ATOM    313  N   LYS A  19       7.922  17.887   8.068  1.00  0.00           N  
ATOM    314  CA  LYS A  19       9.358  17.756   7.741  1.00  0.00           C  
ATOM    315  C   LYS A  19      10.123  17.095   8.888  1.00  0.00           C  
ATOM    316  O   LYS A  19       9.852  17.377  10.053  1.00  0.00           O  
ATOM    317  CB  LYS A  19       9.970  19.122   7.425  1.00  0.00           C  
ATOM    318  CG  LYS A  19       9.349  19.828   6.227  1.00  0.00           C  
ATOM    319  CD  LYS A  19       9.563  19.035   4.947  1.00  0.00           C  
ATOM    320  CE  LYS A  19       8.898  19.712   3.758  1.00  0.00           C  
ATOM    321  NZ  LYS A  19       9.056  18.923   2.506  1.00  0.00           N1+
ATOM    322  H   LYS A  19       7.620  18.722   8.556  1.00  0.00           H  
ATOM    323  HA  LYS A  19       9.455  17.122   6.859  1.00  0.00           H  
ATOM    324 1HB  LYS A  19       9.864  19.777   8.291  1.00  0.00           H  
ATOM    325 2HB  LYS A  19      11.037  19.007   7.229  1.00  0.00           H  
ATOM    326 1HG  LYS A  19       8.278  19.953   6.393  1.00  0.00           H  
ATOM    327 2HG  LYS A  19       9.797  20.814   6.113  1.00  0.00           H  
ATOM    328 1HD  LYS A  19      10.630  18.942   4.750  1.00  0.00           H  
ATOM    329 2HD  LYS A  19       9.144  18.035   5.063  1.00  0.00           H  
ATOM    330 1HE  LYS A  19       7.835  19.839   3.959  1.00  0.00           H  
ATOM    331 2HE  LYS A  19       9.337  20.698   3.607  1.00  0.00           H  
ATOM    332 1HZ  LYS A  19       8.603  19.405   1.743  1.00  0.00           H  
ATOM    333 2HZ  LYS A  19      10.039  18.815   2.299  1.00  0.00           H  
ATOM    334 3HZ  LYS A  19       8.635  18.013   2.626  1.00  0.00           H  
ATOM    335  N   GLU A  20      11.130  16.284   8.576  1.00  0.00           N  
ATOM    336  CA  GLU A  20      11.996  15.616   9.569  1.00  0.00           C  
ATOM    337  C   GLU A  20      12.736  16.621  10.479  1.00  0.00           C  
ATOM    338  O   GLU A  20      12.935  16.372  11.669  1.00  0.00           O  
ATOM    339  CB  GLU A  20      13.014  14.723   8.857  1.00  0.00           C  
ATOM    340  CG  GLU A  20      13.947  13.966   9.792  1.00  0.00           C  
ATOM    341  CD  GLU A  20      14.798  12.954   9.076  1.00  0.00           C  
ATOM    342  OE1 GLU A  20      14.321  12.362   8.138  1.00  0.00           O  
ATOM    343  OE2 GLU A  20      15.926  12.773   9.468  1.00  0.00           O1-
ATOM    344  H   GLU A  20      11.287  16.087   7.591  1.00  0.00           H  
ATOM    345  HA  GLU A  20      11.370  14.997  10.211  1.00  0.00           H  
ATOM    346 1HB  GLU A  20      12.489  13.990   8.243  1.00  0.00           H  
ATOM    347 2HB  GLU A  20      13.628  15.328   8.191  1.00  0.00           H  
ATOM    348 1HG  GLU A  20      14.599  14.681  10.295  1.00  0.00           H  
ATOM    349 2HG  GLU A  20      13.354  13.462  10.553  1.00  0.00           H  
ATOM    350  N   SER A  21      13.089  17.789   9.932  1.00  0.00           N  
ATOM    351  CA  SER A  21      13.727  18.906  10.646  1.00  0.00           C  
ATOM    352  C   SER A  21      12.778  19.717  11.547  1.00  0.00           C  
ATOM    353  O   SER A  21      13.255  20.517  12.355  1.00  0.00           O  
ATOM    354  CB  SER A  21      14.368  19.838   9.636  1.00  0.00           C  
ATOM    355  OG  SER A  21      13.396  20.483   8.861  1.00  0.00           O  
ATOM    356  H   SER A  21      12.900  17.930   8.948  1.00  0.00           H  
ATOM    357  HA  SER A  21      14.498  18.501  11.304  1.00  0.00           H  
ATOM    358 1HB  SER A  21      14.972  20.580  10.159  1.00  0.00           H  
ATOM    359 2HB  SER A  21      15.035  19.271   8.989  1.00  0.00           H  
ATOM    360  HG  SER A  21      12.684  20.710   9.464  1.00  0.00           H  
ATOM    361  N   SER A  22      11.452  19.531  11.441  1.00  0.00           N  
ATOM    362  CA  SER A  22      10.475  20.227  12.299  1.00  0.00           C  
ATOM    363  C   SER A  22      10.585  19.783  13.764  1.00  0.00           C  
ATOM    364  O   SER A  22      11.048  18.675  14.052  1.00  0.00           O  
ATOM    365  CB  SER A  22       9.068  19.974  11.794  1.00  0.00           C  
ATOM    366  OG  SER A  22       8.690  18.642  12.010  1.00  0.00           O  
ATOM    367  H   SER A  22      11.118  18.822  10.806  1.00  0.00           H  
ATOM    368  HA  SER A  22      10.678  21.298  12.256  1.00  0.00           H  
ATOM    369 1HB  SER A  22       8.373  20.640  12.306  1.00  0.00           H  
ATOM    370 2HB  SER A  22       9.017  20.202  10.731  1.00  0.00           H  
ATOM    371  HG  SER A  22       9.312  18.106  11.512  1.00  0.00           H  
ATOM    372  N   THR A  23      10.200  20.646  14.707  1.00  0.00           N  
ATOM    373  CA  THR A  23      10.293  20.364  16.150  1.00  0.00           C  
ATOM    374  C   THR A  23       9.069  19.644  16.721  1.00  0.00           C  
ATOM    375  O   THR A  23       7.974  19.665  16.154  1.00  0.00           O  
ATOM    376  CB  THR A  23      10.517  21.668  16.940  1.00  0.00           C  
ATOM    377  CG2 THR A  23      11.798  22.352  16.489  1.00  0.00           C  
ATOM    378  OG1 THR A  23       9.408  22.553  16.729  1.00  0.00           O  
ATOM    379  H   THR A  23       9.831  21.549  14.416  1.00  0.00           H  
ATOM    380  HA  THR A  23      11.145  19.704  16.320  1.00  0.00           H  
ATOM    381  HB  THR A  23      10.586  21.442  18.003  1.00  0.00           H  
ATOM    382  HG1 THR A  23       9.640  23.201  16.061  1.00  0.00           H  
ATOM    383 1HG2 THR A  23      11.939  23.271  17.057  1.00  0.00           H  
ATOM    384 2HG2 THR A  23      12.645  21.686  16.658  1.00  0.00           H  
ATOM    385 3HG2 THR A  23      11.730  22.589  15.429  1.00  0.00           H  
ATOM    386  N   VAL A  24       9.231  19.039  17.900  1.00  0.00           N  
ATOM    387  CA  VAL A  24       8.117  18.517  18.712  1.00  0.00           C  
ATOM    388  C   VAL A  24       7.128  19.636  19.073  1.00  0.00           C  
ATOM    389  O   VAL A  24       5.922  19.409  19.050  1.00  0.00           O  
ATOM    390  CB  VAL A  24       8.651  17.871  20.003  1.00  0.00           C  
ATOM    391  CG1 VAL A  24       7.502  17.511  20.934  1.00  0.00           C  
ATOM    392  CG2 VAL A  24       9.476  16.638  19.664  1.00  0.00           C  
ATOM    393  H   VAL A  24      10.171  18.986  18.287  1.00  0.00           H  
ATOM    394  HA  VAL A  24       7.593  17.757  18.131  1.00  0.00           H  
ATOM    395  HB  VAL A  24       9.277  18.592  20.529  1.00  0.00           H  
ATOM    396 1HG1 VAL A  24       7.899  17.056  21.843  1.00  0.00           H  
ATOM    397 2HG1 VAL A  24       6.949  18.413  21.193  1.00  0.00           H  
ATOM    398 3HG1 VAL A  24       6.838  16.806  20.435  1.00  0.00           H  
ATOM    399 1HG2 VAL A  24       9.851  16.186  20.582  1.00  0.00           H  
ATOM    400 2HG2 VAL A  24       8.851  15.918  19.134  1.00  0.00           H  
ATOM    401 3HG2 VAL A  24      10.316  16.926  19.031  1.00  0.00           H  
ATOM    402  N   PHE A  25       7.595  20.867  19.318  1.00  0.00           N  
ATOM    403  CA  PHE A  25       6.734  22.043  19.503  1.00  0.00           C  
ATOM    404  C   PHE A  25       5.903  22.375  18.249  1.00  0.00           C  
ATOM    405  O   PHE A  25       4.705  22.627  18.348  1.00  0.00           O  
ATOM    406  CB  PHE A  25       7.583  23.256  19.886  1.00  0.00           C  
ATOM    407  CG  PHE A  25       6.778  24.483  20.205  1.00  0.00           C  
ATOM    408  CD1 PHE A  25       6.169  24.629  21.443  1.00  0.00           C  
ATOM    409  CD2 PHE A  25       6.625  25.494  19.268  1.00  0.00           C  
ATOM    410  CE1 PHE A  25       5.427  25.757  21.737  1.00  0.00           C  
ATOM    411  CE2 PHE A  25       5.886  26.624  19.560  1.00  0.00           C  
ATOM    412  CZ  PHE A  25       5.286  26.754  20.796  1.00  0.00           C  
ATOM    413  H   PHE A  25       8.599  20.996  19.392  1.00  0.00           H  
ATOM    414  HA  PHE A  25       6.031  21.834  20.311  1.00  0.00           H  
ATOM    415 1HB  PHE A  25       8.193  23.015  20.755  1.00  0.00           H  
ATOM    416 2HB  PHE A  25       8.261  23.497  19.068  1.00  0.00           H  
ATOM    417  HD1 PHE A  25       6.283  23.840  22.187  1.00  0.00           H  
ATOM    418  HD2 PHE A  25       7.099  25.390  18.291  1.00  0.00           H  
ATOM    419  HE1 PHE A  25       4.956  25.858  22.714  1.00  0.00           H  
ATOM    420  HE2 PHE A  25       5.775  27.411  18.815  1.00  0.00           H  
ATOM    421  HZ  PHE A  25       4.700  27.644  21.027  1.00  0.00           H  
ATOM    422  N   GLU A  26       6.487  22.304  17.050  1.00  0.00           N  
ATOM    423  CA  GLU A  26       5.728  22.442  15.797  1.00  0.00           C  
ATOM    424  C   GLU A  26       4.715  21.297  15.610  1.00  0.00           C  
ATOM    425  O   GLU A  26       3.596  21.539  15.159  1.00  0.00           O  
ATOM    426  CB  GLU A  26       6.685  22.486  14.603  1.00  0.00           C  
ATOM    427  CG  GLU A  26       7.448  23.794  14.457  1.00  0.00           C  
ATOM    428  CD  GLU A  26       8.451  23.766  13.336  1.00  0.00           C  
ATOM    429  OE1 GLU A  26       9.324  22.933  13.368  1.00  0.00           O  
ATOM    430  OE2 GLU A  26       8.340  24.577  12.447  1.00  0.00           O1-
ATOM    431  H   GLU A  26       7.483  22.112  16.993  1.00  0.00           H  
ATOM    432  HA  GLU A  26       5.169  23.377  15.834  1.00  0.00           H  
ATOM    433 1HB  GLU A  26       7.414  21.681  14.693  1.00  0.00           H  
ATOM    434 2HB  GLU A  26       6.125  22.320  13.683  1.00  0.00           H  
ATOM    435 1HG  GLU A  26       6.737  24.599  14.272  1.00  0.00           H  
ATOM    436 2HG  GLU A  26       7.962  24.009  15.393  1.00  0.00           H  
ATOM    437  N   LEU A  27       5.033  20.072  16.047  1.00  0.00           N  
ATOM    438  CA  LEU A  27       4.061  18.974  16.079  1.00  0.00           C  
ATOM    439  C   LEU A  27       2.920  19.231  17.091  1.00  0.00           C  
ATOM    440  O   LEU A  27       1.761  18.945  16.785  1.00  0.00           O  
ATOM    441  CB  LEU A  27       4.773  17.661  16.428  1.00  0.00           C  
ATOM    442  CG  LEU A  27       3.901  16.400  16.389  1.00  0.00           C  
ATOM    443  CD1 LEU A  27       3.193  16.312  15.043  1.00  0.00           C  
ATOM    444  CD2 LEU A  27       4.770  15.175  16.631  1.00  0.00           C  
ATOM    445  H   LEU A  27       5.981  19.903  16.365  1.00  0.00           H  
ATOM    446  HA  LEU A  27       3.611  18.881  15.091  1.00  0.00           H  
ATOM    447 1HB  LEU A  27       5.596  17.516  15.730  1.00  0.00           H  
ATOM    448 2HB  LEU A  27       5.187  17.747  17.433  1.00  0.00           H  
ATOM    449  HG  LEU A  27       3.136  16.462  17.164  1.00  0.00           H  
ATOM    450 1HD1 LEU A  27       2.574  15.416  15.016  1.00  0.00           H  
ATOM    451 2HD1 LEU A  27       2.566  17.191  14.905  1.00  0.00           H  
ATOM    452 3HD1 LEU A  27       3.934  16.266  14.245  1.00  0.00           H  
ATOM    453 1HD2 LEU A  27       4.149  14.277  16.604  1.00  0.00           H  
ATOM    454 2HD2 LEU A  27       5.534  15.111  15.856  1.00  0.00           H  
ATOM    455 3HD2 LEU A  27       5.249  15.255  17.607  1.00  0.00           H  
ATOM    456  N   LYS A  28       3.196  19.876  18.237  1.00  0.00           N  
ATOM    457  CA  LYS A  28       2.144  20.392  19.140  1.00  0.00           C  
ATOM    458  C   LYS A  28       1.266  21.453  18.466  1.00  0.00           C  
ATOM    459  O   LYS A  28       0.052  21.435  18.672  1.00  0.00           O  
ATOM    460  CB  LYS A  28       2.770  20.974  20.409  1.00  0.00           C  
ATOM    461  CG  LYS A  28       3.278  19.930  21.394  1.00  0.00           C  
ATOM    462  CD  LYS A  28       3.637  20.562  22.732  1.00  0.00           C  
ATOM    463  CE  LYS A  28       3.955  19.503  23.777  1.00  0.00           C  
ATOM    464  NZ  LYS A  28       5.251  18.824  23.506  1.00  0.00           N1+
ATOM    465  H   LYS A  28       4.173  20.031  18.473  1.00  0.00           H  
ATOM    466  HA  LYS A  28       1.492  19.564  19.420  1.00  0.00           H  
ATOM    467 1HB  LYS A  28       3.610  21.616  20.139  1.00  0.00           H  
ATOM    468 2HB  LYS A  28       2.037  21.593  20.925  1.00  0.00           H  
ATOM    469 1HG  LYS A  28       2.508  19.174  21.554  1.00  0.00           H  
ATOM    470 2HG  LYS A  28       4.162  19.443  20.985  1.00  0.00           H  
ATOM    471 1HD  LYS A  28       4.505  21.210  22.607  1.00  0.00           H  
ATOM    472 2HD  LYS A  28       2.801  21.166  23.085  1.00  0.00           H  
ATOM    473 1HE  LYS A  28       4.000  19.967  24.762  1.00  0.00           H  
ATOM    474 2HE  LYS A  28       3.162  18.754  23.789  1.00  0.00           H  
ATOM    475 1HZ  LYS A  28       5.424  18.130  24.219  1.00  0.00           H  
ATOM    476 2HZ  LYS A  28       5.213  18.373  22.601  1.00  0.00           H  
ATOM    477 3HZ  LYS A  28       5.996  19.506  23.511  1.00  0.00           H  
ATOM    478  N   ARG A  29       1.821  22.341  17.629  1.00  0.00           N  
ATOM    479  CA  ARG A  29       1.031  23.313  16.834  1.00  0.00           C  
ATOM    480  C   ARG A  29       0.119  22.632  15.800  1.00  0.00           C  
ATOM    481  O   ARG A  29      -1.020  23.060  15.632  1.00  0.00           O  
ATOM    482  CB  ARG A  29       1.956  24.279  16.110  1.00  0.00           C  
ATOM    483  CG  ARG A  29       2.699  25.251  17.012  1.00  0.00           C  
ATOM    484  CD  ARG A  29       3.588  26.152  16.236  1.00  0.00           C  
ATOM    485  NE  ARG A  29       2.832  27.066  15.395  1.00  0.00           N  
ATOM    486  CZ  ARG A  29       3.366  27.821  14.414  1.00  0.00           C  
ATOM    487  NH1 ARG A  29       4.656  27.760  14.165  1.00  0.00           N1+
ATOM    488  NH2 ARG A  29       2.592  28.623  13.703  1.00  0.00           N  
ATOM    489  H   ARG A  29       2.834  22.341  17.555  1.00  0.00           H  
ATOM    490  HA  ARG A  29       0.395  23.880  17.513  1.00  0.00           H  
ATOM    491 1HB  ARG A  29       2.700  23.718  15.547  1.00  0.00           H  
ATOM    492 2HB  ARG A  29       1.381  24.868  15.395  1.00  0.00           H  
ATOM    493 1HG  ARG A  29       1.981  25.864  17.558  1.00  0.00           H  
ATOM    494 2HG  ARG A  29       3.313  24.693  17.723  1.00  0.00           H  
ATOM    495 1HD  ARG A  29       4.195  26.744  16.922  1.00  0.00           H  
ATOM    496 2HD  ARG A  29       4.240  25.558  15.596  1.00  0.00           H  
ATOM    497  HE  ARG A  29       1.837  27.140  15.556  1.00  0.00           H  
ATOM    498 1HH1 ARG A  29       5.246  27.148  14.709  1.00  0.00           H  
ATOM    499 2HH1 ARG A  29       5.055  28.326  13.430  1.00  0.00           H  
ATOM    500 1HH2 ARG A  29       1.601  28.669  13.895  1.00  0.00           H  
ATOM    501 2HH2 ARG A  29       2.991  29.188  12.968  1.00  0.00           H  
ATOM    502  N   ILE A  30       0.558  21.530  15.178  1.00  0.00           N  
ATOM    503  CA  ILE A  30      -0.308  20.693  14.318  1.00  0.00           C  
ATOM    504  C   ILE A  30      -1.492  20.120  15.122  1.00  0.00           C  
ATOM    505  O   ILE A  30      -2.639  20.230  14.689  1.00  0.00           O  
ATOM    506  CB  ILE A  30       0.490  19.538  13.685  1.00  0.00           C  
ATOM    507  CG1 ILE A  30       1.482  20.079  12.652  1.00  0.00           C  
ATOM    508  CG2 ILE A  30      -0.452  18.528  13.046  1.00  0.00           C  
ATOM    509  CD1 ILE A  30       2.467  19.047  12.154  1.00  0.00           C  
ATOM    510  H   ILE A  30       1.531  21.272  15.303  1.00  0.00           H  
ATOM    511  HA  ILE A  30      -0.705  21.316  13.518  1.00  0.00           H  
ATOM    512  HB  ILE A  30       1.076  19.038  14.453  1.00  0.00           H  
ATOM    513 1HG1 ILE A  30       0.937  20.472  11.795  1.00  0.00           H  
ATOM    514 2HG1 ILE A  30       2.046  20.904  13.086  1.00  0.00           H  
ATOM    515 1HG2 ILE A  30       0.128  17.719  12.603  1.00  0.00           H  
ATOM    516 2HG2 ILE A  30      -1.119  18.122  13.806  1.00  0.00           H  
ATOM    517 3HG2 ILE A  30      -1.041  19.020  12.271  1.00  0.00           H  
ATOM    518 1HD1 ILE A  30       3.138  19.505  11.426  1.00  0.00           H  
ATOM    519 2HD1 ILE A  30       3.049  18.664  12.993  1.00  0.00           H  
ATOM    520 3HD1 ILE A  30       1.927  18.226  11.683  1.00  0.00           H  
ATOM    521  N   VAL A  31      -1.241  19.579  16.322  1.00  0.00           N  
ATOM    522  CA  VAL A  31      -2.305  19.098  17.230  1.00  0.00           C  
ATOM    523  C   VAL A  31      -3.225  20.236  17.693  1.00  0.00           C  
ATOM    524  O   VAL A  31      -4.439  20.053  17.720  1.00  0.00           O  
ATOM    525  CB  VAL A  31      -1.685  18.420  18.465  1.00  0.00           C  
ATOM    526  CG1 VAL A  31      -2.766  18.055  19.472  1.00  0.00           C  
ATOM    527  CG2 VAL A  31      -0.904  17.184  18.042  1.00  0.00           C  
ATOM    528  H   VAL A  31      -0.273  19.481  16.612  1.00  0.00           H  
ATOM    529  HA  VAL A  31      -2.911  18.365  16.694  1.00  0.00           H  
ATOM    530  HB  VAL A  31      -1.012  19.124  18.956  1.00  0.00           H  
ATOM    531 1HG1 VAL A  31      -2.310  17.577  20.339  1.00  0.00           H  
ATOM    532 2HG1 VAL A  31      -3.287  18.958  19.789  1.00  0.00           H  
ATOM    533 3HG1 VAL A  31      -3.476  17.368  19.011  1.00  0.00           H  
ATOM    534 1HG2 VAL A  31      -0.468  16.711  18.920  1.00  0.00           H  
ATOM    535 2HG2 VAL A  31      -1.576  16.483  17.545  1.00  0.00           H  
ATOM    536 3HG2 VAL A  31      -0.110  17.475  17.352  1.00  0.00           H  
ATOM    537  N   GLU A  32      -2.689  21.419  18.004  1.00  0.00           N  
ATOM    538  CA  GLU A  32      -3.470  22.597  18.413  1.00  0.00           C  
ATOM    539  C   GLU A  32      -4.458  23.031  17.321  1.00  0.00           C  
ATOM    540  O   GLU A  32      -5.621  23.287  17.620  1.00  0.00           O  
ATOM    541  CB  GLU A  32      -2.536  23.759  18.756  1.00  0.00           C  
ATOM    542  CG  GLU A  32      -3.249  25.031  19.195  1.00  0.00           C  
ATOM    543  CD  GLU A  32      -2.301  26.156  19.503  1.00  0.00           C  
ATOM    544  OE1 GLU A  32      -1.226  26.170  18.953  1.00  0.00           O  
ATOM    545  OE2 GLU A  32      -2.652  27.003  20.291  1.00  0.00           O1-
ATOM    546  H   GLU A  32      -1.679  21.506  17.976  1.00  0.00           H  
ATOM    547  HA  GLU A  32      -4.047  22.337  19.302  1.00  0.00           H  
ATOM    548 1HB  GLU A  32      -1.861  23.460  19.559  1.00  0.00           H  
ATOM    549 2HB  GLU A  32      -1.923  24.001  17.887  1.00  0.00           H  
ATOM    550 1HG  GLU A  32      -3.923  25.347  18.400  1.00  0.00           H  
ATOM    551 2HG  GLU A  32      -3.847  24.813  20.077  1.00  0.00           H  
ATOM    552  N   GLY A  33      -4.040  23.053  16.051  1.00  0.00           N  
ATOM    553  CA  GLY A  33      -4.924  23.394  14.929  1.00  0.00           C  
ATOM    554  C   GLY A  33      -6.140  22.465  14.800  1.00  0.00           C  
ATOM    555  O   GLY A  33      -7.215  22.907  14.389  1.00  0.00           O  
ATOM    556  H   GLY A  33      -3.060  22.862  15.858  1.00  0.00           H  
ATOM    557 1HA  GLY A  33      -5.282  24.417  15.046  1.00  0.00           H  
ATOM    558 2HA  GLY A  33      -4.360  23.356  13.998  1.00  0.00           H  
ATOM    559  N   ILE A  34      -5.994  21.196  15.204  1.00  0.00           N  
ATOM    560  CA  ILE A  34      -7.026  20.154  15.109  1.00  0.00           C  
ATOM    561  C   ILE A  34      -7.883  20.078  16.390  1.00  0.00           C  
ATOM    562  O   ILE A  34      -9.102  20.233  16.326  1.00  0.00           O  
ATOM    563  CB  ILE A  34      -6.387  18.780  14.836  1.00  0.00           C  
ATOM    564  CG1 ILE A  34      -5.655  18.789  13.492  1.00  0.00           C  
ATOM    565  CG2 ILE A  34      -7.444  17.687  14.863  1.00  0.00           C  
ATOM    566  CD1 ILE A  34      -4.797  17.567  13.257  1.00  0.00           C  
ATOM    567  H   ILE A  34      -5.078  20.927  15.549  1.00  0.00           H  
ATOM    568  HA  ILE A  34      -7.689  20.399  14.280  1.00  0.00           H  
ATOM    569  HB  ILE A  34      -5.640  18.568  15.601  1.00  0.00           H  
ATOM    570 1HG1 ILE A  34      -6.380  18.857  12.683  1.00  0.00           H  
ATOM    571 2HG1 ILE A  34      -5.015  19.670  13.432  1.00  0.00           H  
ATOM    572 1HG2 ILE A  34      -6.976  16.722  14.669  1.00  0.00           H  
ATOM    573 2HG2 ILE A  34      -7.922  17.667  15.842  1.00  0.00           H  
ATOM    574 3HG2 ILE A  34      -8.194  17.887  14.097  1.00  0.00           H  
ATOM    575 1HD1 ILE A  34      -4.309  17.646  12.285  1.00  0.00           H  
ATOM    576 2HD1 ILE A  34      -4.038  17.499  14.038  1.00  0.00           H  
ATOM    577 3HD1 ILE A  34      -5.421  16.674  13.278  1.00  0.00           H  
ATOM    578  N   LEU A  35      -7.253  19.843  17.551  1.00  0.00           N  
ATOM    579  CA  LEU A  35      -7.914  19.551  18.840  1.00  0.00           C  
ATOM    580  C   LEU A  35      -7.999  20.758  19.803  1.00  0.00           C  
ATOM    581  O   LEU A  35      -8.504  20.624  20.917  1.00  0.00           O  
ATOM    582  CB  LEU A  35      -7.173  18.406  19.541  1.00  0.00           C  
ATOM    583  CG  LEU A  35      -7.109  17.083  18.768  1.00  0.00           C  
ATOM    584  CD1 LEU A  35      -6.365  16.044  19.597  1.00  0.00           C  
ATOM    585  CD2 LEU A  35      -8.520  16.614  18.445  1.00  0.00           C  
ATOM    586  H   LEU A  35      -6.238  19.782  17.528  1.00  0.00           H  
ATOM    587  HA  LEU A  35      -8.940  19.245  18.642  1.00  0.00           H  
ATOM    588 1HB  LEU A  35      -6.151  18.724  19.739  1.00  0.00           H  
ATOM    589 2HB  LEU A  35      -7.661  18.208  20.496  1.00  0.00           H  
ATOM    590  HG  LEU A  35      -6.554  17.228  17.841  1.00  0.00           H  
ATOM    591 1HD1 LEU A  35      -6.320  15.103  19.048  1.00  0.00           H  
ATOM    592 2HD1 LEU A  35      -5.353  16.396  19.797  1.00  0.00           H  
ATOM    593 3HD1 LEU A  35      -6.889  15.888  20.540  1.00  0.00           H  
ATOM    594 1HD2 LEU A  35      -8.476  15.675  17.894  1.00  0.00           H  
ATOM    595 2HD2 LEU A  35      -9.077  16.467  19.371  1.00  0.00           H  
ATOM    596 3HD2 LEU A  35      -9.023  17.367  17.837  1.00  0.00           H  
ATOM    597  N   LYS A  36      -7.523  21.938  19.376  1.00  0.00           N  
ATOM    598  CA  LYS A  36      -7.666  23.262  20.031  1.00  0.00           C  
ATOM    599  C   LYS A  36      -6.962  23.452  21.390  1.00  0.00           C  
ATOM    600  O   LYS A  36      -7.023  24.545  21.955  1.00  0.00           O  
ATOM    601  CB  LYS A  36      -9.154  23.570  20.207  1.00  0.00           C  
ATOM    602  CG  LYS A  36      -9.999  23.328  18.964  1.00  0.00           C  
ATOM    603  CD  LYS A  36      -9.478  24.127  17.778  1.00  0.00           C  
ATOM    604  CE  LYS A  36     -10.329  23.898  16.538  1.00  0.00           C  
ATOM    605  NZ  LYS A  36      -9.769  24.587  15.343  1.00  0.00           N1+
ATOM    606  H   LYS A  36      -7.073  21.943  18.467  1.00  0.00           H  
ATOM    607  HA  LYS A  36      -7.214  24.017  19.387  1.00  0.00           H  
ATOM    608 1HB  LYS A  36      -9.560  22.955  21.013  1.00  0.00           H  
ATOM    609 2HB  LYS A  36      -9.278  24.613  20.499  1.00  0.00           H  
ATOM    610 1HG  LYS A  36      -9.981  22.267  18.712  1.00  0.00           H  
ATOM    611 2HG  LYS A  36     -11.030  23.618  19.162  1.00  0.00           H  
ATOM    612 1HD  LYS A  36      -9.487  25.190  18.024  1.00  0.00           H  
ATOM    613 2HD  LYS A  36      -8.452  23.831  17.562  1.00  0.00           H  
ATOM    614 1HE  LYS A  36     -10.391  22.830  16.330  1.00  0.00           H  
ATOM    615 2HE  LYS A  36     -11.338  24.269  16.715  1.00  0.00           H  
ATOM    616 1HZ  LYS A  36     -10.362  24.412  14.545  1.00  0.00           H  
ATOM    617 2HZ  LYS A  36      -9.726  25.582  15.518  1.00  0.00           H  
ATOM    618 3HZ  LYS A  36      -8.841  24.237  15.157  1.00  0.00           H  
ATOM    619  N   ARG A  37      -6.244  22.440  21.900  1.00  0.00           N  
ATOM    620  CA  ARG A  37      -5.378  22.541  23.094  1.00  0.00           C  
ATOM    621  C   ARG A  37      -4.065  23.272  22.758  1.00  0.00           C  
ATOM    622  O   ARG A  37      -3.376  22.818  21.843  1.00  0.00           O  
ATOM    623  CB  ARG A  37      -5.058  21.160  23.647  1.00  0.00           C  
ATOM    624  CG  ARG A  37      -6.257  20.393  24.183  1.00  0.00           C  
ATOM    625  CD  ARG A  37      -6.655  20.869  25.533  1.00  0.00           C  
ATOM    626  NE  ARG A  37      -7.717  20.055  26.103  1.00  0.00           N  
ATOM    627  CZ  ARG A  37      -8.245  20.238  27.329  1.00  0.00           C  
ATOM    628  NH1 ARG A  37      -7.801  21.206  28.098  1.00  0.00           N1+
ATOM    629  NH2 ARG A  37      -9.211  19.443  27.757  1.00  0.00           N  
ATOM    630  H   ARG A  37      -6.259  21.569  21.391  1.00  0.00           H  
ATOM    631  HA  ARG A  37      -5.909  23.106  23.860  1.00  0.00           H  
ATOM    632 1HB  ARG A  37      -4.600  20.553  22.868  1.00  0.00           H  
ATOM    633 2HB  ARG A  37      -4.335  21.250  24.458  1.00  0.00           H  
ATOM    634 1HG  ARG A  37      -7.103  20.523  23.509  1.00  0.00           H  
ATOM    635 2HG  ARG A  37      -6.008  19.333  24.252  1.00  0.00           H  
ATOM    636 1HD  ARG A  37      -5.796  20.826  26.202  1.00  0.00           H  
ATOM    637 2HD  ARG A  37      -7.010  21.895  25.466  1.00  0.00           H  
ATOM    638  HE  ARG A  37      -8.085  19.300  25.540  1.00  0.00           H  
ATOM    639 1HH1 ARG A  37      -7.064  21.814  27.772  1.00  0.00           H  
ATOM    640 2HH1 ARG A  37      -8.197  21.343  29.018  1.00  0.00           H  
ATOM    641 1HH2 ARG A  37      -9.551  18.698  27.165  1.00  0.00           H  
ATOM    642 2HH2 ARG A  37      -9.606  19.579  28.676  1.00  0.00           H  
ATOM    643  N   PRO A  38      -3.665  24.338  23.475  1.00  0.00           N  
ATOM    644  CA  PRO A  38      -2.384  25.014  23.247  1.00  0.00           C  
ATOM    645  C   PRO A  38      -1.182  24.153  23.699  1.00  0.00           C  
ATOM    646  O   PRO A  38      -1.370  23.208  24.469  1.00  0.00           O  
ATOM    647  CB  PRO A  38      -2.520  26.282  24.097  1.00  0.00           C  
ATOM    648  CG  PRO A  38      -3.449  25.888  25.195  1.00  0.00           C  
ATOM    649  CD  PRO A  38      -4.455  24.987  24.529  1.00  0.00           C  
ATOM    650  HA  PRO A  38      -2.289  25.260  22.179  1.00  0.00           H  
ATOM    651 1HB  PRO A  38      -1.533  26.595  24.465  1.00  0.00           H  
ATOM    652 2HB  PRO A  38      -2.911  27.106  23.481  1.00  0.00           H  
ATOM    653 1HG  PRO A  38      -2.893  25.381  25.998  1.00  0.00           H  
ATOM    654 2HG  PRO A  38      -3.909  26.781  25.642  1.00  0.00           H  
ATOM    655 1HD  PRO A  38      -4.832  24.256  25.259  1.00  0.00           H  
ATOM    656 2HD  PRO A  38      -5.279  25.594  24.125  1.00  0.00           H  
ATOM    657  N   PRO A  39       0.062  24.443  23.264  1.00  0.00           N  
ATOM    658  CA  PRO A  39       1.225  23.579  23.518  1.00  0.00           C  
ATOM    659  C   PRO A  39       1.550  23.312  24.998  1.00  0.00           C  
ATOM    660  O   PRO A  39       2.044  22.232  25.327  1.00  0.00           O  
ATOM    661  CB  PRO A  39       2.353  24.371  22.849  1.00  0.00           C  
ATOM    662  CG  PRO A  39       1.684  25.081  21.723  1.00  0.00           C  
ATOM    663  CD  PRO A  39       0.355  25.507  22.287  1.00  0.00           C  
ATOM    664  HA  PRO A  39       1.069  22.607  23.027  1.00  0.00           H  
ATOM    665 1HB  PRO A  39       2.813  25.059  23.575  1.00  0.00           H  
ATOM    666 2HB  PRO A  39       3.145  23.686  22.510  1.00  0.00           H  
ATOM    667 1HG  PRO A  39       2.297  25.934  21.394  1.00  0.00           H  
ATOM    668 2HG  PRO A  39       1.581  24.411  20.857  1.00  0.00           H  
ATOM    669 1HD  PRO A  39       0.461  26.485  22.779  1.00  0.00           H  
ATOM    670 2HD  PRO A  39      -0.389  25.558  21.478  1.00  0.00           H  
ATOM    671  N   ASP A  40       1.243  24.248  25.898  1.00  0.00           N  
ATOM    672  CA  ASP A  40       1.403  24.112  27.356  1.00  0.00           C  
ATOM    673  C   ASP A  40       0.264  23.317  28.032  1.00  0.00           C  
ATOM    674  O   ASP A  40       0.279  23.112  29.246  1.00  0.00           O  
ATOM    675  CB  ASP A  40       1.498  25.499  27.997  1.00  0.00           C  
ATOM    676  CG  ASP A  40       2.766  26.246  27.607  1.00  0.00           C  
ATOM    677  OD1 ASP A  40       3.674  25.619  27.114  1.00  0.00           O  
ATOM    678  OD2 ASP A  40       2.816  27.435  27.808  1.00  0.00           O1-
ATOM    679  H   ASP A  40       0.834  25.120  25.572  1.00  0.00           H  
ATOM    680  HA  ASP A  40       2.326  23.566  27.553  1.00  0.00           H  
ATOM    681 1HB  ASP A  40       0.636  26.097  27.701  1.00  0.00           H  
ATOM    682 2HB  ASP A  40       1.470  25.400  29.082  1.00  0.00           H  
ATOM    683  N   GLU A  41      -0.730  22.853  27.269  1.00  0.00           N  
ATOM    684  CA  GLU A  41      -1.749  21.882  27.693  1.00  0.00           C  
ATOM    685  C   GLU A  41      -1.579  20.507  27.020  1.00  0.00           C  
ATOM    686  O   GLU A  41      -2.433  19.640  27.197  1.00  0.00           O  
ATOM    687  CB  GLU A  41      -3.147  22.429  27.393  1.00  0.00           C  
ATOM    688  CG  GLU A  41      -3.550  23.625  28.243  1.00  0.00           C  
ATOM    689  CD  GLU A  41      -4.945  24.105  27.955  1.00  0.00           C  
ATOM    690  OE1 GLU A  41      -5.724  23.337  27.445  1.00  0.00           O  
ATOM    691  OE2 GLU A  41      -5.232  25.243  28.245  1.00  0.00           O1-
ATOM    692  H   GLU A  41      -0.752  23.139  26.293  1.00  0.00           H  
ATOM    693  HA  GLU A  41      -1.653  21.727  28.769  1.00  0.00           H  
ATOM    694 1HB  GLU A  41      -3.203  22.729  26.347  1.00  0.00           H  
ATOM    695 2HB  GLU A  41      -3.887  21.643  27.549  1.00  0.00           H  
ATOM    696 1HG  GLU A  41      -3.483  23.349  29.296  1.00  0.00           H  
ATOM    697 2HG  GLU A  41      -2.846  24.438  28.065  1.00  0.00           H  
ATOM    698  N   GLN A  42      -0.482  20.282  26.283  1.00  0.00           N  
ATOM    699  CA  GLN A  42      -0.157  19.017  25.606  1.00  0.00           C  
ATOM    700  C   GLN A  42       1.148  18.382  26.116  1.00  0.00           C  
ATOM    701  O   GLN A  42       2.102  19.085  26.451  1.00  0.00           O  
ATOM    702  CB  GLN A  42      -0.060  19.241  24.095  1.00  0.00           C  
ATOM    703  CG  GLN A  42      -1.361  19.680  23.446  1.00  0.00           C  
ATOM    704  CD  GLN A  42      -1.231  19.851  21.944  1.00  0.00           C  
ATOM    705  NE2 GLN A  42      -1.987  20.792  21.390  1.00  0.00           N  
ATOM    706  OE1 GLN A  42      -0.462  19.144  21.290  1.00  0.00           O  
ATOM    707  H   GLN A  42       0.201  21.027  26.213  1.00  0.00           H  
ATOM    708  HA  GLN A  42      -0.955  18.302  25.806  1.00  0.00           H  
ATOM    709 1HB  GLN A  42       0.693  20.003  23.887  1.00  0.00           H  
ATOM    710 2HB  GLN A  42       0.263  18.321  23.610  1.00  0.00           H  
ATOM    711 1HG  GLN A  42      -2.125  18.925  23.639  1.00  0.00           H  
ATOM    712 2HG  GLN A  42      -1.666  20.634  23.874  1.00  0.00           H  
ATOM    713 1HE2 GLN A  42      -1.943  20.952  20.403  1.00  0.00           H  
ATOM    714 2HE2 GLN A  42      -2.598  21.343  21.958  1.00  0.00           H  
ATOM    715  N   ARG A  43       1.245  17.052  26.028  1.00  0.00           N  
ATOM    716  CA  ARG A  43       2.496  16.266  26.070  1.00  0.00           C  
ATOM    717  C   ARG A  43       2.515  15.258  24.916  1.00  0.00           C  
ATOM    718  O   ARG A  43       1.500  14.613  24.667  1.00  0.00           O  
ATOM    719  CB  ARG A  43       2.637  15.528  27.393  1.00  0.00           C  
ATOM    720  CG  ARG A  43       2.796  16.424  28.611  1.00  0.00           C  
ATOM    721  CD  ARG A  43       4.178  16.954  28.726  1.00  0.00           C  
ATOM    722  NE  ARG A  43       4.324  17.846  29.866  1.00  0.00           N  
ATOM    723  CZ  ARG A  43       5.452  18.514  30.176  1.00  0.00           C  
ATOM    724  NH1 ARG A  43       6.522  18.381  29.424  1.00  0.00           N1+
ATOM    725  NH2 ARG A  43       5.483  19.303  31.236  1.00  0.00           N  
ATOM    726  H   ARG A  43       0.386  16.538  25.833  1.00  0.00           H  
ATOM    727  HA  ARG A  43       3.339  16.952  25.969  1.00  0.00           H  
ATOM    728 1HB  ARG A  43       1.760  14.902  27.555  1.00  0.00           H  
ATOM    729 2HB  ARG A  43       3.505  14.870  27.352  1.00  0.00           H  
ATOM    730 1HG  ARG A  43       2.109  17.267  28.536  1.00  0.00           H  
ATOM    731 2HG  ARG A  43       2.571  15.854  29.514  1.00  0.00           H  
ATOM    732 1HD  ARG A  43       4.876  16.126  28.850  1.00  0.00           H  
ATOM    733 2HD  ARG A  43       4.431  17.511  27.824  1.00  0.00           H  
ATOM    734  HE  ARG A  43       3.521  17.974  30.467  1.00  0.00           H  
ATOM    735 1HH1 ARG A  43       6.498  17.778  28.613  1.00  0.00           H  
ATOM    736 2HH1 ARG A  43       7.367  18.881  29.656  1.00  0.00           H  
ATOM    737 1HH2 ARG A  43       4.660  19.405  31.814  1.00  0.00           H  
ATOM    738 2HH2 ARG A  43       6.328  19.804  31.468  1.00  0.00           H  
ATOM    739  N   LEU A  44       3.652  15.133  24.226  1.00  0.00           N  
ATOM    740  CA  LEU A  44       3.863  14.190  23.113  1.00  0.00           C  
ATOM    741  C   LEU A  44       4.905  13.122  23.480  1.00  0.00           C  
ATOM    742  O   LEU A  44       5.861  13.402  24.200  1.00  0.00           O  
ATOM    743  CB  LEU A  44       4.318  14.944  21.857  1.00  0.00           C  
ATOM    744  CG  LEU A  44       3.270  15.864  21.218  1.00  0.00           C  
ATOM    745  CD1 LEU A  44       3.924  16.697  20.124  1.00  0.00           C  
ATOM    746  CD2 LEU A  44       2.131  15.025  20.658  1.00  0.00           C  
ATOM    747  H   LEU A  44       4.460  15.648  24.544  1.00  0.00           H  
ATOM    748  HA  LEU A  44       2.919  13.691  22.898  1.00  0.00           H  
ATOM    749 1HB  LEU A  44       5.182  15.555  22.113  1.00  0.00           H  
ATOM    750 2HB  LEU A  44       4.622  14.216  21.105  1.00  0.00           H  
ATOM    751  HG  LEU A  44       2.879  16.549  21.971  1.00  0.00           H  
ATOM    752 1HD1 LEU A  44       3.180  17.350  19.670  1.00  0.00           H  
ATOM    753 2HD1 LEU A  44       4.722  17.302  20.556  1.00  0.00           H  
ATOM    754 3HD1 LEU A  44       4.339  16.037  19.363  1.00  0.00           H  
ATOM    755 1HD2 LEU A  44       1.385  15.678  20.204  1.00  0.00           H  
ATOM    756 2HD2 LEU A  44       2.520  14.340  19.904  1.00  0.00           H  
ATOM    757 3HD2 LEU A  44       1.670  14.453  21.463  1.00  0.00           H  
ATOM    758  N   TYR A  45       4.721  11.902  22.973  1.00  0.00           N  
ATOM    759  CA  TYR A  45       5.444  10.709  23.425  1.00  0.00           C  
ATOM    760  C   TYR A  45       5.881   9.797  22.270  1.00  0.00           C  
ATOM    761  O   TYR A  45       5.199   9.703  21.247  1.00  0.00           O  
ATOM    762  CB  TYR A  45       4.581   9.920  24.412  1.00  0.00           C  
ATOM    763  CG  TYR A  45       4.135  10.725  25.612  1.00  0.00           C  
ATOM    764  CD1 TYR A  45       3.035  11.564  25.514  1.00  0.00           C  
ATOM    765  CD2 TYR A  45       4.828  10.624  26.810  1.00  0.00           C  
ATOM    766  CE1 TYR A  45       2.628  12.300  26.612  1.00  0.00           C  
ATOM    767  CE2 TYR A  45       4.421  11.361  27.907  1.00  0.00           C  
ATOM    768  CZ  TYR A  45       3.325  12.195  27.810  1.00  0.00           C  
ATOM    769  OH  TYR A  45       2.920  12.928  28.902  1.00  0.00           O  
ATOM    770  H   TYR A  45       3.917  11.756  22.372  1.00  0.00           H  
ATOM    771  HA  TYR A  45       6.357  11.027  23.929  1.00  0.00           H  
ATOM    772 1HB  TYR A  45       3.691   9.548  23.901  1.00  0.00           H  
ATOM    773 2HB  TYR A  45       5.137   9.054  24.770  1.00  0.00           H  
ATOM    774  HD1 TYR A  45       2.492  11.643  24.574  1.00  0.00           H  
ATOM    775  HD2 TYR A  45       5.693   9.967  26.887  1.00  0.00           H  
ATOM    776  HE1 TYR A  45       1.764  12.958  26.535  1.00  0.00           H  
ATOM    777  HE2 TYR A  45       4.965  11.283  28.848  1.00  0.00           H  
ATOM    778  HH  TYR A  45       3.497  12.737  29.646  1.00  0.00           H  
ATOM    779  N   LYS A  46       6.969   9.051  22.481  1.00  0.00           N  
ATOM    780  CA  LYS A  46       7.387   7.903  21.662  1.00  0.00           C  
ATOM    781  C   LYS A  46       7.392   6.653  22.546  1.00  0.00           C  
ATOM    782  O   LYS A  46       8.224   6.534  23.446  1.00  0.00           O  
ATOM    783  CB  LYS A  46       8.766   8.134  21.041  1.00  0.00           C  
ATOM    784  CG  LYS A  46       9.196   7.061  20.050  1.00  0.00           C  
ATOM    785  CD  LYS A  46      10.597   7.331  19.519  1.00  0.00           C  
ATOM    786  CE  LYS A  46      10.976   6.343  18.426  1.00  0.00           C  
ATOM    787  NZ  LYS A  46      12.375   6.538  17.958  1.00  0.00           N1+
ATOM    788  H   LYS A  46       7.462   9.197  23.359  1.00  0.00           H  
ATOM    789  HA  LYS A  46       6.667   7.774  20.853  1.00  0.00           H  
ATOM    790 1HB  LYS A  46       8.775   9.093  20.523  1.00  0.00           H  
ATOM    791 2HB  LYS A  46       9.515   8.181  21.831  1.00  0.00           H  
ATOM    792 1HG  LYS A  46       9.185   6.086  20.540  1.00  0.00           H  
ATOM    793 2HG  LYS A  46       8.499   7.037  19.214  1.00  0.00           H  
ATOM    794 1HD  LYS A  46      10.644   8.343  19.115  1.00  0.00           H  
ATOM    795 2HD  LYS A  46      11.316   7.251  20.333  1.00  0.00           H  
ATOM    796 1HE  LYS A  46      10.870   5.327  18.803  1.00  0.00           H  
ATOM    797 2HE  LYS A  46      10.301   6.462  17.578  1.00  0.00           H  
ATOM    798 1HZ  LYS A  46      12.585   5.864  17.235  1.00  0.00           H  
ATOM    799 2HZ  LYS A  46      12.477   7.472  17.588  1.00  0.00           H  
ATOM    800 3HZ  LYS A  46      13.009   6.410  18.732  1.00  0.00           H  
ATOM    801  N   ASP A  47       6.435   5.752  22.329  1.00  0.00           N  
ATOM    802  CA  ASP A  47       6.089   4.684  23.282  1.00  0.00           C  
ATOM    803  C   ASP A  47       5.891   5.265  24.707  1.00  0.00           C  
ATOM    804  O   ASP A  47       5.068   6.165  24.886  1.00  0.00           O  
ATOM    805  CB  ASP A  47       7.178   3.609  23.302  1.00  0.00           C  
ATOM    806  CG  ASP A  47       7.335   2.900  21.962  1.00  0.00           C  
ATOM    807  OD1 ASP A  47       6.340   2.655  21.323  1.00  0.00           O  
ATOM    808  OD2 ASP A  47       8.448   2.612  21.592  1.00  0.00           O1-
ATOM    809  H   ASP A  47       5.808   5.900  21.551  1.00  0.00           H  
ATOM    810  HA  ASP A  47       5.151   4.225  22.963  1.00  0.00           H  
ATOM    811 1HB  ASP A  47       8.132   4.062  23.570  1.00  0.00           H  
ATOM    812 2HB  ASP A  47       6.942   2.866  24.063  1.00  0.00           H  
ATOM    813  N   ASP A  48       6.638   4.796  25.713  1.00  0.00           N  
ATOM    814  CA  ASP A  48       6.581   5.319  27.090  1.00  0.00           C  
ATOM    815  C   ASP A  48       7.348   6.647  27.302  1.00  0.00           C  
ATOM    816  O   ASP A  48       7.145   7.316  28.319  1.00  0.00           O  
ATOM    817  CB  ASP A  48       7.127   4.266  28.059  1.00  0.00           C  
ATOM    818  CG  ASP A  48       6.246   3.028  28.148  1.00  0.00           C  
ATOM    819  OD1 ASP A  48       5.117   3.095  27.723  1.00  0.00           O  
ATOM    820  OD2 ASP A  48       6.711   2.027  28.638  1.00  0.00           O1-
ATOM    821  H   ASP A  48       7.300   4.059  25.515  1.00  0.00           H  
ATOM    822  HA  ASP A  48       5.539   5.526  27.339  1.00  0.00           H  
ATOM    823 1HB  ASP A  48       8.126   3.963  27.741  1.00  0.00           H  
ATOM    824 2HB  ASP A  48       7.219   4.702  29.055  1.00  0.00           H  
ATOM    825  N   GLN A  49       8.246   7.032  26.386  1.00  0.00           N  
ATOM    826  CA  GLN A  49       9.147   8.182  26.553  1.00  0.00           C  
ATOM    827  C   GLN A  49       8.461   9.518  26.218  1.00  0.00           C  
ATOM    828  O   GLN A  49       8.044   9.740  25.080  1.00  0.00           O  
ATOM    829  CB  GLN A  49      10.391   8.007  25.678  1.00  0.00           C  
ATOM    830  CG  GLN A  49      11.378   9.158  25.762  1.00  0.00           C  
ATOM    831  CD  GLN A  49      12.026   9.266  27.129  1.00  0.00           C  
ATOM    832  NE2 GLN A  49      11.907  10.435  27.749  1.00  0.00           N  
ATOM    833  OE1 GLN A  49      12.628   8.309  27.624  1.00  0.00           O  
ATOM    834  H   GLN A  49       8.312   6.508  25.520  1.00  0.00           H  
ATOM    835  HA  GLN A  49       9.456   8.231  27.597  1.00  0.00           H  
ATOM    836 1HB  GLN A  49      10.914   7.095  25.966  1.00  0.00           H  
ATOM    837 2HB  GLN A  49      10.091   7.897  24.636  1.00  0.00           H  
ATOM    838 1HG  GLN A  49      12.164   9.005  25.023  1.00  0.00           H  
ATOM    839 2HG  GLN A  49      10.852  10.091  25.559  1.00  0.00           H  
ATOM    840 1HE2 GLN A  49      12.314  10.566  28.655  1.00  0.00           H  
ATOM    841 2HE2 GLN A  49      11.410  11.185  27.313  1.00  0.00           H  
ATOM    842  N   LEU A  50       8.409  10.437  27.189  1.00  0.00           N  
ATOM    843  CA  LEU A  50       8.009  11.836  26.986  1.00  0.00           C  
ATOM    844  C   LEU A  50       9.057  12.580  26.134  1.00  0.00           C  
ATOM    845  O   LEU A  50      10.251  12.547  26.445  1.00  0.00           O  
ATOM    846  CB  LEU A  50       7.836  12.541  28.337  1.00  0.00           C  
ATOM    847  CG  LEU A  50       7.625  14.059  28.272  1.00  0.00           C  
ATOM    848  CD1 LEU A  50       6.357  14.364  27.485  1.00  0.00           C  
ATOM    849  CD2 LEU A  50       7.541  14.621  29.684  1.00  0.00           C  
ATOM    850  H   LEU A  50       8.750  10.180  28.104  1.00  0.00           H  
ATOM    851  HA  LEU A  50       7.055  11.850  26.459  1.00  0.00           H  
ATOM    852 1HB  LEU A  50       6.976  12.109  28.846  1.00  0.00           H  
ATOM    853 2HB  LEU A  50       8.723  12.356  28.943  1.00  0.00           H  
ATOM    854  HG  LEU A  50       8.461  14.522  27.747  1.00  0.00           H  
ATOM    855 1HD1 LEU A  50       6.207  15.442  27.440  1.00  0.00           H  
ATOM    856 2HD1 LEU A  50       6.453  13.968  26.475  1.00  0.00           H  
ATOM    857 3HD1 LEU A  50       5.503  13.900  27.978  1.00  0.00           H  
ATOM    858 1HD2 LEU A  50       7.391  15.700  29.638  1.00  0.00           H  
ATOM    859 2HD2 LEU A  50       6.703  14.161  30.210  1.00  0.00           H  
ATOM    860 3HD2 LEU A  50       8.465  14.405  30.218  1.00  0.00           H  
ATOM    861  N   LEU A  51       8.615  13.255  25.070  1.00  0.00           N  
ATOM    862  CA  LEU A  51       9.469  14.030  24.165  1.00  0.00           C  
ATOM    863  C   LEU A  51       9.609  15.496  24.623  1.00  0.00           C  
ATOM    864  O   LEU A  51       8.622  16.137  24.996  1.00  0.00           O  
ATOM    865  CB  LEU A  51       8.897  13.985  22.742  1.00  0.00           C  
ATOM    866  CG  LEU A  51       8.705  12.586  22.146  1.00  0.00           C  
ATOM    867  CD1 LEU A  51       8.079  12.703  20.763  1.00  0.00           C  
ATOM    868  CD2 LEU A  51      10.049  11.874  22.078  1.00  0.00           C  
ATOM    869  H   LEU A  51       7.617  13.266  24.885  1.00  0.00           H  
ATOM    870  HA  LEU A  51      10.463  13.584  24.160  1.00  0.00           H  
ATOM    871 1HB  LEU A  51       7.929  14.482  22.741  1.00  0.00           H  
ATOM    872 2HB  LEU A  51       9.566  14.538  22.082  1.00  0.00           H  
ATOM    873  HG  LEU A  51       8.022  12.014  22.774  1.00  0.00           H  
ATOM    874 1HD1 LEU A  51       7.942  11.708  20.339  1.00  0.00           H  
ATOM    875 2HD1 LEU A  51       7.111  13.199  20.844  1.00  0.00           H  
ATOM    876 3HD1 LEU A  51       8.734  13.287  20.116  1.00  0.00           H  
ATOM    877 1HD2 LEU A  51       9.912  10.878  21.655  1.00  0.00           H  
ATOM    878 2HD2 LEU A  51      10.731  12.444  21.449  1.00  0.00           H  
ATOM    879 3HD2 LEU A  51      10.466  11.787  23.082  1.00  0.00           H  
ATOM    880  N   ASP A  52      10.827  16.039  24.557  1.00  0.00           N  
ATOM    881  CA  ASP A  52      11.102  17.458  24.836  1.00  0.00           C  
ATOM    882  C   ASP A  52      10.772  18.357  23.630  1.00  0.00           C  
ATOM    883  O   ASP A  52      11.093  18.032  22.485  1.00  0.00           O  
ATOM    884  CB  ASP A  52      12.570  17.647  25.228  1.00  0.00           C  
ATOM    885  CG  ASP A  52      12.895  19.077  25.639  1.00  0.00           C  
ATOM    886  OD1 ASP A  52      12.957  19.922  24.778  1.00  0.00           O  
ATOM    887  OD2 ASP A  52      13.078  19.310  26.811  1.00  0.00           O1-
ATOM    888  H   ASP A  52      11.589  15.472  24.219  1.00  0.00           H  
ATOM    889  HA  ASP A  52      10.474  17.776  25.668  1.00  0.00           H  
ATOM    890 1HB  ASP A  52      12.813  16.981  26.056  1.00  0.00           H  
ATOM    891 2HB  ASP A  52      13.209  17.372  24.389  1.00  0.00           H  
ATOM    892  N   ASP A  53      10.157  19.514  23.889  1.00  0.00           N  
ATOM    893  CA  ASP A  53       9.558  20.403  22.882  1.00  0.00           C  
ATOM    894  C   ASP A  53      10.544  20.905  21.806  1.00  0.00           C  
ATOM    895  O   ASP A  53      10.176  21.034  20.636  1.00  0.00           O  
ATOM    896  CB  ASP A  53       8.923  21.610  23.578  1.00  0.00           C  
ATOM    897  CG  ASP A  53       7.680  21.247  24.378  1.00  0.00           C  
ATOM    898  OD1 ASP A  53       7.182  20.159  24.205  1.00  0.00           O  
ATOM    899  OD2 ASP A  53       7.239  22.060  25.156  1.00  0.00           O1-
ATOM    900  H   ASP A  53       9.915  19.716  24.856  1.00  0.00           H  
ATOM    901  HA  ASP A  53       8.783  19.850  22.350  1.00  0.00           H  
ATOM    902 1HB  ASP A  53       9.650  22.066  24.250  1.00  0.00           H  
ATOM    903 2HB  ASP A  53       8.653  22.359  22.833  1.00  0.00           H  
ATOM    904  N   GLY A  54      11.795  21.179  22.192  1.00  0.00           N  
ATOM    905  CA  GLY A  54      12.818  21.754  21.310  1.00  0.00           C  
ATOM    906  C   GLY A  54      13.490  20.764  20.349  1.00  0.00           C  
ATOM    907  O   GLY A  54      14.147  21.198  19.397  1.00  0.00           O  
ATOM    908  H   GLY A  54      12.027  21.051  23.169  1.00  0.00           H  
ATOM    909 1HA  GLY A  54      12.375  22.547  20.707  1.00  0.00           H  
ATOM    910 2HA  GLY A  54      13.603  22.210  21.912  1.00  0.00           H  
ATOM    911  N   LYS A  55      13.340  19.448  20.566  1.00  0.00           N  
ATOM    912  CA  LYS A  55      13.937  18.402  19.713  1.00  0.00           C  
ATOM    913  C   LYS A  55      13.272  18.359  18.338  1.00  0.00           C  
ATOM    914  O   LYS A  55      12.065  18.588  18.228  1.00  0.00           O  
ATOM    915  CB  LYS A  55      13.830  17.032  20.385  1.00  0.00           C  
ATOM    916  CG  LYS A  55      14.687  16.876  21.635  1.00  0.00           C  
ATOM    917  CD  LYS A  55      14.607  15.459  22.186  1.00  0.00           C  
ATOM    918  CE  LYS A  55      15.457  15.304  23.438  1.00  0.00           C  
ATOM    919  NZ  LYS A  55      16.909  15.465  23.149  1.00  0.00           N1+
ATOM    920  H   LYS A  55      12.726  19.158  21.319  1.00  0.00           H  
ATOM    921  HA  LYS A  55      14.992  18.635  19.566  1.00  0.00           H  
ATOM    922 1HB  LYS A  55      12.794  16.843  20.664  1.00  0.00           H  
ATOM    923 2HB  LYS A  55      14.125  16.256  19.678  1.00  0.00           H  
ATOM    924 1HG  LYS A  55      15.725  17.105  21.395  1.00  0.00           H  
ATOM    925 2HG  LYS A  55      14.346  17.574  22.399  1.00  0.00           H  
ATOM    926 1HD  LYS A  55      13.571  15.222  22.428  1.00  0.00           H  
ATOM    927 2HD  LYS A  55      14.957  14.756  21.431  1.00  0.00           H  
ATOM    928 1HE  LYS A  55      15.162  16.050  24.173  1.00  0.00           H  
ATOM    929 2HE  LYS A  55      15.293  14.316  23.868  1.00  0.00           H  
ATOM    930 1HZ  LYS A  55      17.436  15.353  24.002  1.00  0.00           H  
ATOM    931 2HZ  LYS A  55      17.198  14.764  22.481  1.00  0.00           H  
ATOM    932 3HZ  LYS A  55      17.077  16.384  22.766  1.00  0.00           H  
ATOM    933  N   THR A  56      14.028  18.037  17.289  1.00  0.00           N  
ATOM    934  CA  THR A  56      13.448  17.739  15.967  1.00  0.00           C  
ATOM    935  C   THR A  56      12.818  16.345  15.932  1.00  0.00           C  
ATOM    936  O   THR A  56      13.163  15.466  16.726  1.00  0.00           O  
ATOM    937  CB  THR A  56      14.509  17.849  14.857  1.00  0.00           C  
ATOM    938  CG2 THR A  56      15.099  19.250  14.820  1.00  0.00           C  
ATOM    939  OG1 THR A  56      15.555  16.899  15.097  1.00  0.00           O  
ATOM    940  H   THR A  56      15.021  17.867  17.439  1.00  0.00           H  
ATOM    941  HA  THR A  56      12.662  18.466  15.763  1.00  0.00           H  
ATOM    942  HB  THR A  56      14.050  17.628  13.892  1.00  0.00           H  
ATOM    943  HG1 THR A  56      16.307  17.347  15.494  1.00  0.00           H  
ATOM    944 1HG2 THR A  56      15.846  19.310  14.029  1.00  0.00           H  
ATOM    945 2HG2 THR A  56      14.308  19.973  14.627  1.00  0.00           H  
ATOM    946 3HG2 THR A  56      15.567  19.473  15.779  1.00  0.00           H  
ATOM    947  N   LEU A  57      11.903  16.105  14.992  1.00  0.00           N  
ATOM    948  CA  LEU A  57      11.343  14.768  14.769  1.00  0.00           C  
ATOM    949  C   LEU A  57      12.425  13.767  14.316  1.00  0.00           C  
ATOM    950  O   LEU A  57      12.406  12.615  14.750  1.00  0.00           O  
ATOM    951  CB  LEU A  57      10.228  14.837  13.718  1.00  0.00           C  
ATOM    952  CG  LEU A  57       8.991  15.654  14.112  1.00  0.00           C  
ATOM    953  CD1 LEU A  57       7.977  15.623  12.976  1.00  0.00           C  
ATOM    954  CD2 LEU A  57       8.396  15.089  15.393  1.00  0.00           C  
ATOM    955  H   LEU A  57      11.611  16.869  14.388  1.00  0.00           H  
ATOM    956  HA  LEU A  57      10.922  14.409  15.707  1.00  0.00           H  
ATOM    957 1HB  LEU A  57      10.635  15.273  12.807  1.00  0.00           H  
ATOM    958 2HB  LEU A  57       9.897  13.823  13.495  1.00  0.00           H  
ATOM    959  HG  LEU A  57       9.278  16.694  14.275  1.00  0.00           H  
ATOM    960 1HD1 LEU A  57       7.098  16.204  13.257  1.00  0.00           H  
ATOM    961 2HD1 LEU A  57       8.422  16.051  12.079  1.00  0.00           H  
ATOM    962 3HD1 LEU A  57       7.682  14.592  12.781  1.00  0.00           H  
ATOM    963 1HD2 LEU A  57       7.516  15.671  15.675  1.00  0.00           H  
ATOM    964 2HD2 LEU A  57       8.107  14.049  15.232  1.00  0.00           H  
ATOM    965 3HD2 LEU A  57       9.135  15.140  16.192  1.00  0.00           H  
ATOM    966  N   GLY A  58      13.431  14.227  13.562  1.00  0.00           N  
ATOM    967  CA  GLY A  58      14.639  13.462  13.231  1.00  0.00           C  
ATOM    968  C   GLY A  58      15.486  13.084  14.455  1.00  0.00           C  
ATOM    969  O   GLY A  58      15.935  11.943  14.557  1.00  0.00           O  
ATOM    970  H   GLY A  58      13.353  15.167  13.188  1.00  0.00           H  
ATOM    971 1HA  GLY A  58      14.359  12.545  12.712  1.00  0.00           H  
ATOM    972 2HA  GLY A  58      15.261  14.040  12.549  1.00  0.00           H  
ATOM    973  N   GLU A  59      15.648  13.985  15.431  1.00  0.00           N  
ATOM    974  CA  GLU A  59      16.299  13.685  16.722  1.00  0.00           C  
ATOM    975  C   GLU A  59      15.485  12.691  17.571  1.00  0.00           C  
ATOM    976  O   GLU A  59      16.064  11.880  18.300  1.00  0.00           O  
ATOM    977  CB  GLU A  59      16.517  14.976  17.513  1.00  0.00           C  
ATOM    978  CG  GLU A  59      17.298  14.795  18.808  1.00  0.00           C  
ATOM    979  CD  GLU A  59      17.608  16.099  19.491  1.00  0.00           C  
ATOM    980  OE1 GLU A  59      17.255  17.125  18.960  1.00  0.00           O  
ATOM    981  OE2 GLU A  59      18.198  16.068  20.546  1.00  0.00           O1-
ATOM    982  H   GLU A  59      15.285  14.925  15.292  1.00  0.00           H  
ATOM    983  HA  GLU A  59      17.269  13.227  16.522  1.00  0.00           H  
ATOM    984 1HB  GLU A  59      17.056  15.695  16.896  1.00  0.00           H  
ATOM    985 2HB  GLU A  59      15.553  15.417  17.763  1.00  0.00           H  
ATOM    986 1HG  GLU A  59      16.717  14.172  19.486  1.00  0.00           H  
ATOM    987 2HG  GLU A  59      18.229  14.275  18.588  1.00  0.00           H  
ATOM    988  N   CYS A  60      14.152  12.693  17.435  1.00  0.00           N  
ATOM    989  CA  CYS A  60      13.260  11.668  17.996  1.00  0.00           C  
ATOM    990  C   CYS A  60      13.301  10.328  17.219  1.00  0.00           C  
ATOM    991  O   CYS A  60      12.702   9.342  17.651  1.00  0.00           O  
ATOM    992  CB  CYS A  60      11.822  12.186  18.017  1.00  0.00           C  
ATOM    993  SG  CYS A  60      11.588  13.674  19.020  1.00  0.00           S  
ATOM    994  H   CYS A  60      13.739  13.424  16.866  1.00  0.00           H  
ATOM    995  HA  CYS A  60      13.576  11.456  19.018  1.00  0.00           H  
ATOM    996 1HB  CYS A  60      11.502  12.412  17.000  1.00  0.00           H  
ATOM    997 2HB  CYS A  60      11.162  11.411  18.404  1.00  0.00           H  
ATOM    998  HG  CYS A  60      12.400  14.449  18.309  1.00  0.00           H  
ATOM    999  N   GLY A  61      14.000  10.261  16.080  1.00  0.00           N  
ATOM   1000  CA  GLY A  61      14.141   9.064  15.237  1.00  0.00           C  
ATOM   1001  C   GLY A  61      12.995   8.826  14.241  1.00  0.00           C  
ATOM   1002  O   GLY A  61      12.963   7.784  13.584  1.00  0.00           O  
ATOM   1003  H   GLY A  61      14.489  11.095  15.777  1.00  0.00           H  
ATOM   1004 1HA  GLY A  61      15.066   9.129  14.664  1.00  0.00           H  
ATOM   1005 2HA  GLY A  61      14.216   8.180  15.869  1.00  0.00           H  
ATOM   1006  N   PHE A  62      12.063   9.773  14.097  1.00  0.00           N  
ATOM   1007  CA  PHE A  62      11.072   9.763  13.017  1.00  0.00           C  
ATOM   1008  C   PHE A  62      11.737  10.275  11.727  1.00  0.00           C  
ATOM   1009  O   PHE A  62      12.224  11.402  11.681  1.00  0.00           O  
ATOM   1010  CB  PHE A  62       9.864  10.631  13.373  1.00  0.00           C  
ATOM   1011  CG  PHE A  62       9.137  10.181  14.609  1.00  0.00           C  
ATOM   1012  CD1 PHE A  62       9.683  10.392  15.866  1.00  0.00           C  
ATOM   1013  CD2 PHE A  62       7.908   9.548  14.516  1.00  0.00           C  
ATOM   1014  CE1 PHE A  62       9.015   9.979  17.004  1.00  0.00           C  
ATOM   1015  CE2 PHE A  62       7.238   9.135  15.651  1.00  0.00           C  
ATOM   1016  CZ  PHE A  62       7.793   9.351  16.897  1.00  0.00           C  
ATOM   1017  H   PHE A  62      12.164  10.636  14.620  1.00  0.00           H  
ATOM   1018  HA  PHE A  62      10.728   8.738  12.872  1.00  0.00           H  
ATOM   1019 1HB  PHE A  62      10.188  11.661  13.524  1.00  0.00           H  
ATOM   1020 2HB  PHE A  62       9.157  10.630  12.544  1.00  0.00           H  
ATOM   1021  HD1 PHE A  62      10.650  10.890  15.952  1.00  0.00           H  
ATOM   1022  HD2 PHE A  62       7.469   9.377  13.533  1.00  0.00           H  
ATOM   1023  HE1 PHE A  62       9.456  10.150  17.985  1.00  0.00           H  
ATOM   1024  HE2 PHE A  62       6.272   8.638  15.565  1.00  0.00           H  
ATOM   1025  HZ  PHE A  62       7.267   9.024  17.792  1.00  0.00           H  
ATOM   1026  N   THR A  63      11.781   9.443  10.682  1.00  0.00           N  
ATOM   1027  CA  THR A  63      12.519   9.715   9.429  1.00  0.00           C  
ATOM   1028  C   THR A  63      11.754   9.186   8.222  1.00  0.00           C  
ATOM   1029  O   THR A  63      10.852   8.369   8.385  1.00  0.00           O  
ATOM   1030  CB  THR A  63      13.926   9.091   9.457  1.00  0.00           C  
ATOM   1031  CG2 THR A  63      14.687   9.544  10.693  1.00  0.00           C  
ATOM   1032  OG1 THR A  63      13.818   7.662   9.465  1.00  0.00           O  
ATOM   1033  H   THR A  63      11.348   8.531  10.766  1.00  0.00           H  
ATOM   1034  HA  THR A  63      12.628  10.794   9.319  1.00  0.00           H  
ATOM   1035  HB  THR A  63      14.478   9.395   8.567  1.00  0.00           H  
ATOM   1036  HG1 THR A  63      14.629   7.281   9.811  1.00  0.00           H  
ATOM   1037 1HG2 THR A  63      15.679   9.093  10.696  1.00  0.00           H  
ATOM   1038 2HG2 THR A  63      14.781  10.630  10.685  1.00  0.00           H  
ATOM   1039 3HG2 THR A  63      14.146   9.234  11.587  1.00  0.00           H  
ATOM   1040  N   SER A  64      12.132   9.565   7.000  1.00  0.00           N  
ATOM   1041  CA  SER A  64      11.529   9.011   5.772  1.00  0.00           C  
ATOM   1042  C   SER A  64      11.659   7.478   5.659  1.00  0.00           C  
ATOM   1043  O   SER A  64      10.826   6.835   5.015  1.00  0.00           O  
ATOM   1044  CB  SER A  64      12.168   9.658   4.558  1.00  0.00           C  
ATOM   1045  OG  SER A  64      11.811  11.009   4.464  1.00  0.00           O  
ATOM   1046  H   SER A  64      12.884  10.236   6.899  1.00  0.00           H  
ATOM   1047  HA  SER A  64      10.461   9.239   5.778  1.00  0.00           H  
ATOM   1048 1HB  SER A  64      13.252   9.569   4.628  1.00  0.00           H  
ATOM   1049 2HB  SER A  64      11.854   9.132   3.659  1.00  0.00           H  
ATOM   1050  HG  SER A  64      11.019  11.112   4.998  1.00  0.00           H  
ATOM   1051  N   GLN A  65      12.660   6.877   6.318  1.00  0.00           N  
ATOM   1052  CA  GLN A  65      12.875   5.424   6.383  1.00  0.00           C  
ATOM   1053  C   GLN A  65      11.970   4.703   7.404  1.00  0.00           C  
ATOM   1054  O   GLN A  65      11.823   3.482   7.326  1.00  0.00           O  
ATOM   1055  CB  GLN A  65      14.342   5.136   6.711  1.00  0.00           C  
ATOM   1056  CG  GLN A  65      15.318   5.562   5.627  1.00  0.00           C  
ATOM   1057  CD  GLN A  65      16.760   5.277   6.002  1.00  0.00           C  
ATOM   1058  NE2 GLN A  65      17.602   5.076   4.995  1.00  0.00           N  
ATOM   1059  OE1 GLN A  65      17.113   5.238   7.183  1.00  0.00           O  
ATOM   1060  H   GLN A  65      13.318   7.470   6.805  1.00  0.00           H  
ATOM   1061  HA  GLN A  65      12.637   4.996   5.409  1.00  0.00           H  
ATOM   1062 1HB  GLN A  65      14.617   5.651   7.632  1.00  0.00           H  
ATOM   1063 2HB  GLN A  65      14.475   4.068   6.881  1.00  0.00           H  
ATOM   1064 1HG  GLN A  65      15.088   5.018   4.711  1.00  0.00           H  
ATOM   1065 2HG  GLN A  65      15.214   6.635   5.461  1.00  0.00           H  
ATOM   1066 1HE2 GLN A  65      18.566   4.882   5.180  1.00  0.00           H  
ATOM   1067 2HE2 GLN A  65      17.275   5.116   4.052  1.00  0.00           H  
ATOM   1068  N   THR A  66      11.360   5.428   8.354  1.00  0.00           N  
ATOM   1069  CA  THR A  66      10.558   4.862   9.463  1.00  0.00           C  
ATOM   1070  C   THR A  66       9.107   5.359   9.450  1.00  0.00           C  
ATOM   1071  O   THR A  66       8.179   4.555   9.397  1.00  0.00           O  
ATOM   1072  CB  THR A  66      11.192   5.195  10.826  1.00  0.00           C  
ATOM   1073  CG2 THR A  66      12.549   4.524  10.961  1.00  0.00           C  
ATOM   1074  OG1 THR A  66      11.350   6.613  10.950  1.00  0.00           O  
ATOM   1075  H   THR A  66      11.530   6.428   8.363  1.00  0.00           H  
ATOM   1076  HA  THR A  66      10.529   3.778   9.351  1.00  0.00           H  
ATOM   1077  HB  THR A  66      10.539   4.844  11.627  1.00  0.00           H  
ATOM   1078  HG1 THR A  66      12.153   6.886  10.498  1.00  0.00           H  
ATOM   1079 1HG2 THR A  66      12.982   4.769  11.931  1.00  0.00           H  
ATOM   1080 2HG2 THR A  66      12.432   3.443  10.878  1.00  0.00           H  
ATOM   1081 3HG2 THR A  66      13.210   4.876  10.169  1.00  0.00           H  
ATOM   1082  N   ALA A  67       8.901   6.673   9.406  1.00  0.00           N  
ATOM   1083  CA  ALA A  67       7.614   7.364   9.312  1.00  0.00           C  
ATOM   1084  C   ALA A  67       7.115   7.427   7.849  1.00  0.00           C  
ATOM   1085  O   ALA A  67       7.099   8.491   7.229  1.00  0.00           O  
ATOM   1086  CB  ALA A  67       7.728   8.763   9.900  1.00  0.00           C  
ATOM   1087  H   ALA A  67       9.726   7.263   9.375  1.00  0.00           H  
ATOM   1088  HA  ALA A  67       6.882   6.795   9.886  1.00  0.00           H  
ATOM   1089 1HB  ALA A  67       6.764   9.265   9.833  1.00  0.00           H  
ATOM   1090 2HB  ALA A  67       8.031   8.696  10.945  1.00  0.00           H  
ATOM   1091 3HB  ALA A  67       8.472   9.331   9.343  1.00  0.00           H  
ATOM   1092  N   ARG A  68       6.765   6.266   7.279  1.00  0.00           N  
ATOM   1093  CA  ARG A  68       6.487   6.053   5.836  1.00  0.00           C  
ATOM   1094  C   ARG A  68       5.014   6.315   5.467  1.00  0.00           C  
ATOM   1095  O   ARG A  68       4.154   6.068   6.304  1.00  0.00           O  
ATOM   1096  CB  ARG A  68       6.849   4.632   5.432  1.00  0.00           C  
ATOM   1097  CG  ARG A  68       8.335   4.313   5.472  1.00  0.00           C  
ATOM   1098  CD  ARG A  68       8.599   2.884   5.166  1.00  0.00           C  
ATOM   1099  NE  ARG A  68       8.224   2.014   6.270  1.00  0.00           N  
ATOM   1100  CZ  ARG A  68       8.218   0.668   6.214  1.00  0.00           C  
ATOM   1101  NH1 ARG A  68       8.567   0.054   5.105  1.00  0.00           N1+
ATOM   1102  NH2 ARG A  68       7.861  -0.035   7.273  1.00  0.00           N  
ATOM   1103  H   ARG A  68       6.726   5.457   7.891  1.00  0.00           H  
ATOM   1104  HA  ARG A  68       7.101   6.747   5.260  1.00  0.00           H  
ATOM   1105 1HB  ARG A  68       6.343   3.927   6.090  1.00  0.00           H  
ATOM   1106 2HB  ARG A  68       6.498   4.440   4.418  1.00  0.00           H  
ATOM   1107 1HG  ARG A  68       8.858   4.925   4.736  1.00  0.00           H  
ATOM   1108 2HG  ARG A  68       8.726   4.528   6.468  1.00  0.00           H  
ATOM   1109 1HD  ARG A  68       8.025   2.589   4.288  1.00  0.00           H  
ATOM   1110 2HD  ARG A  68       9.662   2.745   4.967  1.00  0.00           H  
ATOM   1111  HE  ARG A  68       7.949   2.450   7.139  1.00  0.00           H  
ATOM   1112 1HH1 ARG A  68       8.840   0.592   4.294  1.00  0.00           H  
ATOM   1113 2HH1 ARG A  68       8.562  -0.955   5.063  1.00  0.00           H  
ATOM   1114 1HH2 ARG A  68       7.592   0.437   8.127  1.00  0.00           H  
ATOM   1115 2HH2 ARG A  68       7.855  -1.044   7.232  1.00  0.00           H  
ATOM   1116  N   PRO A  69       4.669   6.683   4.216  1.00  0.00           N  
ATOM   1117  CA  PRO A  69       3.273   6.907   3.795  1.00  0.00           C  
ATOM   1118  C   PRO A  69       2.335   5.706   4.017  1.00  0.00           C  
ATOM   1119  O   PRO A  69       1.212   5.865   4.492  1.00  0.00           O  
ATOM   1120  CB  PRO A  69       3.432   7.209   2.301  1.00  0.00           C  
ATOM   1121  CG  PRO A  69       4.782   7.833   2.197  1.00  0.00           C  
ATOM   1122  CD  PRO A  69       5.629   7.060   3.172  1.00  0.00           C  
ATOM   1123  HA  PRO A  69       2.866   7.773   4.337  1.00  0.00           H  
ATOM   1124 1HB  PRO A  69       3.345   6.280   1.718  1.00  0.00           H  
ATOM   1125 2HB  PRO A  69       2.626   7.877   1.963  1.00  0.00           H  
ATOM   1126 1HG  PRO A  69       5.154   7.762   1.164  1.00  0.00           H  
ATOM   1127 2HG  PRO A  69       4.725   8.905   2.441  1.00  0.00           H  
ATOM   1128 1HD  PRO A  69       6.045   6.172   2.674  1.00  0.00           H  
ATOM   1129 2HD  PRO A  69       6.434   7.706   3.552  1.00  0.00           H  
ATOM   1130  N   GLN A  70       2.811   4.497   3.691  1.00  0.00           N  
ATOM   1131  CA  GLN A  70       2.090   3.219   3.827  1.00  0.00           C  
ATOM   1132  C   GLN A  70       2.238   2.549   5.211  1.00  0.00           C  
ATOM   1133  O   GLN A  70       1.578   1.545   5.483  1.00  0.00           O  
ATOM   1134  CB  GLN A  70       2.562   2.246   2.743  1.00  0.00           C  
ATOM   1135  CG  GLN A  70       3.987   1.752   2.928  1.00  0.00           C  
ATOM   1136  CD  GLN A  70       5.003   2.640   2.239  1.00  0.00           C  
ATOM   1137  NE2 GLN A  70       6.136   2.060   1.861  1.00  0.00           N  
ATOM   1138  OE1 GLN A  70       4.772   3.838   2.047  1.00  0.00           O  
ATOM   1139  H   GLN A  70       3.713   4.472   3.220  1.00  0.00           H  
ATOM   1140  HA  GLN A  70       1.025   3.407   3.697  1.00  0.00           H  
ATOM   1141 1HB  GLN A  70       1.905   1.377   2.722  1.00  0.00           H  
ATOM   1142 2HB  GLN A  70       2.499   2.728   1.769  1.00  0.00           H  
ATOM   1143 1HG  GLN A  70       4.217   1.731   3.994  1.00  0.00           H  
ATOM   1144 2HG  GLN A  70       4.070   0.748   2.510  1.00  0.00           H  
ATOM   1145 1HE2 GLN A  70       6.845   2.597   1.401  1.00  0.00           H  
ATOM   1146 2HE2 GLN A  70       6.283   1.087   2.036  1.00  0.00           H  
ATOM   1147  N   ALA A  71       3.111   3.086   6.070  1.00  0.00           N  
ATOM   1148  CA  ALA A  71       3.430   2.575   7.410  1.00  0.00           C  
ATOM   1149  C   ALA A  71       3.893   3.731   8.336  1.00  0.00           C  
ATOM   1150  O   ALA A  71       5.074   3.803   8.694  1.00  0.00           O  
ATOM   1151  CB  ALA A  71       4.496   1.493   7.323  1.00  0.00           C  
ATOM   1152  H   ALA A  71       3.563   3.948   5.797  1.00  0.00           H  
ATOM   1153  HA  ALA A  71       2.522   2.144   7.832  1.00  0.00           H  
ATOM   1154 1HB  ALA A  71       4.721   1.122   8.323  1.00  0.00           H  
ATOM   1155 2HB  ALA A  71       4.132   0.671   6.706  1.00  0.00           H  
ATOM   1156 3HB  ALA A  71       5.399   1.907   6.878  1.00  0.00           H  
ATOM   1157  N   PRO A  72       2.999   4.689   8.656  1.00  0.00           N  
ATOM   1158  CA  PRO A  72       3.340   5.898   9.409  1.00  0.00           C  
ATOM   1159  C   PRO A  72       3.727   5.602  10.866  1.00  0.00           C  
ATOM   1160  O   PRO A  72       3.252   4.638  11.471  1.00  0.00           O  
ATOM   1161  CB  PRO A  72       2.046   6.714   9.329  1.00  0.00           C  
ATOM   1162  CG  PRO A  72       0.984   5.694   9.098  1.00  0.00           C  
ATOM   1163  CD  PRO A  72       1.630   4.680   8.192  1.00  0.00           C  
ATOM   1164  HA  PRO A  72       4.169   6.417   8.905  1.00  0.00           H  
ATOM   1165 1HB  PRO A  72       1.899   7.280  10.262  1.00  0.00           H  
ATOM   1166 2HB  PRO A  72       2.115   7.451   8.516  1.00  0.00           H  
ATOM   1167 1HG  PRO A  72       0.659   5.260  10.055  1.00  0.00           H  
ATOM   1168 2HG  PRO A  72       0.098   6.163   8.645  1.00  0.00           H  
ATOM   1169 1HD  PRO A  72       1.158   3.698   8.345  1.00  0.00           H  
ATOM   1170 2HD  PRO A  72       1.524   5.003   7.147  1.00  0.00           H  
ATOM   1171  N   ALA A  73       4.586   6.450  11.444  1.00  0.00           N  
ATOM   1172  CA  ALA A  73       5.067   6.281  12.819  1.00  0.00           C  
ATOM   1173  C   ALA A  73       4.009   6.718  13.848  1.00  0.00           C  
ATOM   1174  O   ALA A  73       3.351   7.742  13.669  1.00  0.00           O  
ATOM   1175  CB  ALA A  73       6.357   7.061  13.023  1.00  0.00           C  
ATOM   1176  H   ALA A  73       4.852   7.287  10.936  1.00  0.00           H  
ATOM   1177  HA  ALA A  73       5.265   5.221  12.981  1.00  0.00           H  
ATOM   1178 1HB  ALA A  73       6.709   6.923  14.045  1.00  0.00           H  
ATOM   1179 2HB  ALA A  73       7.115   6.701  12.327  1.00  0.00           H  
ATOM   1180 3HB  ALA A  73       6.174   8.120  12.844  1.00  0.00           H  
ATOM   1181  N   THR A  74       3.851   5.962  14.940  1.00  0.00           N  
ATOM   1182  CA  THR A  74       2.922   6.326  16.028  1.00  0.00           C  
ATOM   1183  C   THR A  74       3.575   7.320  16.996  1.00  0.00           C  
ATOM   1184  O   THR A  74       4.691   7.096  17.465  1.00  0.00           O  
ATOM   1185  CB  THR A  74       2.455   5.081  16.805  1.00  0.00           C  
ATOM   1186  CG2 THR A  74       1.542   5.480  17.954  1.00  0.00           C  
ATOM   1187  OG1 THR A  74       1.748   4.201  15.921  1.00  0.00           O  
ATOM   1188  H   THR A  74       4.459   5.162  15.069  1.00  0.00           H  
ATOM   1189  HA  THR A  74       2.046   6.803  15.590  1.00  0.00           H  
ATOM   1190  HB  THR A  74       3.321   4.555  17.203  1.00  0.00           H  
ATOM   1191  HG1 THR A  74       2.378   3.691  15.406  1.00  0.00           H  
ATOM   1192 1HG2 THR A  74       1.223   4.588  18.492  1.00  0.00           H  
ATOM   1193 2HG2 THR A  74       2.080   6.141  18.633  1.00  0.00           H  
ATOM   1194 3HG2 THR A  74       0.668   6.000  17.560  1.00  0.00           H  
ATOM   1195  N   VAL A  75       2.848   8.388  17.338  1.00  0.00           N  
ATOM   1196  CA  VAL A  75       3.216   9.386  18.356  1.00  0.00           C  
ATOM   1197  C   VAL A  75       2.108   9.425  19.410  1.00  0.00           C  
ATOM   1198  O   VAL A  75       0.944   9.625  19.071  1.00  0.00           O  
ATOM   1199  CB  VAL A  75       3.397  10.781  17.730  1.00  0.00           C  
ATOM   1200  CG1 VAL A  75       3.745  11.805  18.800  1.00  0.00           C  
ATOM   1201  CG2 VAL A  75       4.476  10.732  16.659  1.00  0.00           C  
ATOM   1202  H   VAL A  75       1.942   8.502  16.893  1.00  0.00           H  
ATOM   1203  HA  VAL A  75       4.164   9.088  18.807  1.00  0.00           H  
ATOM   1204  HB  VAL A  75       2.452  11.094  17.282  1.00  0.00           H  
ATOM   1205 1HG1 VAL A  75       3.868  12.785  18.340  1.00  0.00           H  
ATOM   1206 2HG1 VAL A  75       2.943  11.848  19.537  1.00  0.00           H  
ATOM   1207 3HG1 VAL A  75       4.673  11.515  19.292  1.00  0.00           H  
ATOM   1208 1HG2 VAL A  75       4.597  11.722  16.220  1.00  0.00           H  
ATOM   1209 2HG2 VAL A  75       5.417  10.416  17.106  1.00  0.00           H  
ATOM   1210 3HG2 VAL A  75       4.185  10.025  15.883  1.00  0.00           H  
ATOM   1211  N   GLY A  76       2.439   9.225  20.683  1.00  0.00           N  
ATOM   1212  CA  GLY A  76       1.467   9.321  21.775  1.00  0.00           C  
ATOM   1213  C   GLY A  76       1.170  10.771  22.158  1.00  0.00           C  
ATOM   1214  O   GLY A  76       2.036  11.633  22.024  1.00  0.00           O  
ATOM   1215  H   GLY A  76       3.422   9.138  20.916  1.00  0.00           H  
ATOM   1216 1HA  GLY A  76       0.539   8.830  21.481  1.00  0.00           H  
ATOM   1217 2HA  GLY A  76       1.848   8.791  22.647  1.00  0.00           H  
ATOM   1218  N   LEU A  77      -0.037  11.041  22.658  1.00  0.00           N  
ATOM   1219  CA  LEU A  77      -0.500  12.371  23.066  1.00  0.00           C  
ATOM   1220  C   LEU A  77      -1.292  12.305  24.386  1.00  0.00           C  
ATOM   1221  O   LEU A  77      -2.128  11.422  24.571  1.00  0.00           O  
ATOM   1222  CB  LEU A  77      -1.373  12.986  21.964  1.00  0.00           C  
ATOM   1223  CG  LEU A  77      -2.040  14.322  22.312  1.00  0.00           C  
ATOM   1224  CD1 LEU A  77      -0.970  15.382  22.536  1.00  0.00           C  
ATOM   1225  CD2 LEU A  77      -2.985  14.727  21.191  1.00  0.00           C  
ATOM   1226  H   LEU A  77      -0.729  10.298  22.658  1.00  0.00           H  
ATOM   1227  HA  LEU A  77       0.371  13.007  23.221  1.00  0.00           H  
ATOM   1228 1HB  LEU A  77      -0.757  13.144  21.080  1.00  0.00           H  
ATOM   1229 2HB  LEU A  77      -2.162  12.278  21.711  1.00  0.00           H  
ATOM   1230  HG  LEU A  77      -2.603  14.218  23.241  1.00  0.00           H  
ATOM   1231 1HD1 LEU A  77      -1.443  16.332  22.784  1.00  0.00           H  
ATOM   1232 2HD1 LEU A  77      -0.321  15.076  23.357  1.00  0.00           H  
ATOM   1233 3HD1 LEU A  77      -0.378  15.498  21.629  1.00  0.00           H  
ATOM   1234 1HD2 LEU A  77      -3.459  15.677  21.438  1.00  0.00           H  
ATOM   1235 2HD2 LEU A  77      -2.421  14.833  20.262  1.00  0.00           H  
ATOM   1236 3HD2 LEU A  77      -3.750  13.961  21.064  1.00  0.00           H  
ATOM   1237  N   ALA A  78      -1.065  13.276  25.275  1.00  0.00           N  
ATOM   1238  CA  ALA A  78      -1.824  13.479  26.514  1.00  0.00           C  
ATOM   1239  C   ALA A  78      -2.086  14.976  26.773  1.00  0.00           C  
ATOM   1240  O   ALA A  78      -1.339  15.831  26.287  1.00  0.00           O  
ATOM   1241  CB  ALA A  78      -1.086  12.857  27.690  1.00  0.00           C  
ATOM   1242  H   ALA A  78      -0.330  13.945  25.070  1.00  0.00           H  
ATOM   1243  HA  ALA A  78      -2.791  12.988  26.403  1.00  0.00           H  
ATOM   1244 1HB  ALA A  78      -1.661  13.010  28.603  1.00  0.00           H  
ATOM   1245 2HB  ALA A  78      -0.958  11.788  27.517  1.00  0.00           H  
ATOM   1246 3HB  ALA A  78      -0.108  13.327  27.795  1.00  0.00           H  
ATOM   1247  N   PHE A  79      -3.131  15.291  27.542  1.00  0.00           N  
ATOM   1248  CA  PHE A  79      -3.572  16.658  27.850  1.00  0.00           C  
ATOM   1249  C   PHE A  79      -3.547  17.001  29.351  1.00  0.00           C  
ATOM   1250  O   PHE A  79      -3.598  16.129  30.223  1.00  0.00           O  
ATOM   1251  CB  PHE A  79      -4.989  16.871  27.312  1.00  0.00           C  
ATOM   1252  CG  PHE A  79      -5.125  16.601  25.841  1.00  0.00           C  
ATOM   1253  CD1 PHE A  79      -5.923  15.563  25.383  1.00  0.00           C  
ATOM   1254  CD2 PHE A  79      -4.458  17.383  24.912  1.00  0.00           C  
ATOM   1255  CE1 PHE A  79      -6.049  15.313  24.030  1.00  0.00           C  
ATOM   1256  CE2 PHE A  79      -4.583  17.138  23.559  1.00  0.00           C  
ATOM   1257  CZ  PHE A  79      -5.381  16.100  23.118  1.00  0.00           C  
ATOM   1258  H   PHE A  79      -3.698  14.528  27.906  1.00  0.00           H  
ATOM   1259  HA  PHE A  79      -2.896  17.359  27.360  1.00  0.00           H  
ATOM   1260 1HB  PHE A  79      -5.682  16.220  27.844  1.00  0.00           H  
ATOM   1261 2HB  PHE A  79      -5.297  17.899  27.499  1.00  0.00           H  
ATOM   1262  HD1 PHE A  79      -6.454  14.940  26.106  1.00  0.00           H  
ATOM   1263  HD2 PHE A  79      -3.827  18.203  25.260  1.00  0.00           H  
ATOM   1264  HE1 PHE A  79      -6.680  14.493  23.684  1.00  0.00           H  
ATOM   1265  HE2 PHE A  79      -4.052  17.759  22.838  1.00  0.00           H  
ATOM   1266  HZ  PHE A  79      -5.478  15.904  22.051  1.00  0.00           H  
ATOM   1267  N   ARG A  80      -3.499  18.307  29.653  1.00  0.00           N  
ATOM   1268  CA  ARG A  80      -3.595  18.860  31.017  1.00  0.00           C  
ATOM   1269  C   ARG A  80      -5.049  18.994  31.486  1.00  0.00           C  
ATOM   1270  O   ARG A  80      -5.847  19.689  30.858  1.00  0.00           O  
ATOM   1271  CB  ARG A  80      -2.925  20.223  31.087  1.00  0.00           C  
ATOM   1272  CG  ARG A  80      -2.657  20.734  32.494  1.00  0.00           C  
ATOM   1273  CD  ARG A  80      -1.786  21.937  32.487  1.00  0.00           C  
ATOM   1274  NE  ARG A  80      -2.492  23.115  32.011  1.00  0.00           N  
ATOM   1275  CZ  ARG A  80      -1.902  24.281  31.681  1.00  0.00           C  
ATOM   1276  NH1 ARG A  80      -0.597  24.406  31.779  1.00  0.00           N1+
ATOM   1277  NH2 ARG A  80      -2.635  25.296  31.259  1.00  0.00           N  
ATOM   1278  H   ARG A  80      -3.405  18.958  28.876  1.00  0.00           H  
ATOM   1279  HA  ARG A  80      -3.082  18.183  31.701  1.00  0.00           H  
ATOM   1280 1HB  ARG A  80      -1.969  20.187  30.563  1.00  0.00           H  
ATOM   1281 2HB  ARG A  80      -3.546  20.961  30.581  1.00  0.00           H  
ATOM   1282 1HG  ARG A  80      -3.601  20.997  32.971  1.00  0.00           H  
ATOM   1283 2HG  ARG A  80      -2.161  19.956  33.075  1.00  0.00           H  
ATOM   1284 1HD  ARG A  80      -1.432  22.136  33.497  1.00  0.00           H  
ATOM   1285 2HD  ARG A  80      -0.933  21.763  31.831  1.00  0.00           H  
ATOM   1286  HE  ARG A  80      -3.498  23.056  31.923  1.00  0.00           H  
ATOM   1287 1HH1 ARG A  80      -0.037  23.630  32.101  1.00  0.00           H  
ATOM   1288 2HH1 ARG A  80      -0.154  25.279  31.531  1.00  0.00           H  
ATOM   1289 1HH2 ARG A  80      -3.637  25.199  31.184  1.00  0.00           H  
ATOM   1290 2HH2 ARG A  80      -2.192  26.168  31.012  1.00  0.00           H  
ATOM   1291  N   ALA A  81      -5.382  18.392  32.625  1.00  0.00           N  
ATOM   1292  CA  ALA A  81      -6.660  18.533  33.329  1.00  0.00           C  
ATOM   1293  C   ALA A  81      -6.669  19.808  34.209  1.00  0.00           C  
ATOM   1294  O   ALA A  81      -6.841  19.743  35.428  1.00  0.00           O  
ATOM   1295  CB  ALA A  81      -6.934  17.297  34.173  1.00  0.00           C  
ATOM   1296  H   ALA A  81      -4.662  17.867  33.110  1.00  0.00           H  
ATOM   1297  HA  ALA A  81      -7.448  18.636  32.583  1.00  0.00           H  
ATOM   1298 1HB  ALA A  81      -7.889  17.412  34.686  1.00  0.00           H  
ATOM   1299 2HB  ALA A  81      -6.973  16.418  33.528  1.00  0.00           H  
ATOM   1300 3HB  ALA A  81      -6.140  17.174  34.907  1.00  0.00           H  
ATOM   1301  N   ASP A  82      -6.427  20.966  33.578  1.00  0.00           N  
ATOM   1302  CA  ASP A  82      -6.172  22.290  34.176  1.00  0.00           C  
ATOM   1303  C   ASP A  82      -4.938  22.347  35.107  1.00  0.00           C  
ATOM   1304  O   ASP A  82      -3.919  22.945  34.753  1.00  0.00           O  
ATOM   1305  CB  ASP A  82      -7.406  22.743  34.960  1.00  0.00           C  
ATOM   1306  CG  ASP A  82      -8.584  23.093  34.060  1.00  0.00           C  
ATOM   1307  OD1 ASP A  82      -8.379  23.242  32.878  1.00  0.00           O  
ATOM   1308  OD2 ASP A  82      -9.675  23.209  34.561  1.00  0.00           O1-
ATOM   1309  H   ASP A  82      -6.365  20.917  32.568  1.00  0.00           H  
ATOM   1310  HA  ASP A  82      -5.978  23.001  33.373  1.00  0.00           H  
ATOM   1311 1HB  ASP A  82      -7.714  21.952  35.643  1.00  0.00           H  
ATOM   1312 2HB  ASP A  82      -7.156  23.617  35.562  1.00  0.00           H  
ATOM   1313  N   ASP A  83      -4.996  21.704  36.274  1.00  0.00           N  
ATOM   1314  CA  ASP A  83      -3.942  21.732  37.298  1.00  0.00           C  
ATOM   1315  C   ASP A  83      -2.731  20.832  36.963  1.00  0.00           C  
ATOM   1316  O   ASP A  83      -1.581  21.215  37.194  1.00  0.00           O  
ATOM   1317  CB  ASP A  83      -4.524  21.314  38.650  1.00  0.00           C  
ATOM   1318  CG  ASP A  83      -5.515  22.326  39.208  1.00  0.00           C  
ATOM   1319  OD1 ASP A  83      -5.555  23.426  38.707  1.00  0.00           O  
ATOM   1320  OD2 ASP A  83      -6.221  21.992  40.129  1.00  0.00           O1-
ATOM   1321  H   ASP A  83      -5.831  21.161  36.461  1.00  0.00           H  
ATOM   1322  HA  ASP A  83      -3.562  22.752  37.375  1.00  0.00           H  
ATOM   1323 1HB  ASP A  83      -5.028  20.352  38.547  1.00  0.00           H  
ATOM   1324 2HB  ASP A  83      -3.716  21.184  39.369  1.00  0.00           H  
ATOM   1325  N   THR A  84      -2.978  19.638  36.406  1.00  0.00           N  
ATOM   1326  CA  THR A  84      -1.975  18.570  36.203  1.00  0.00           C  
ATOM   1327  C   THR A  84      -2.219  17.770  34.920  1.00  0.00           C  
ATOM   1328  O   THR A  84      -3.357  17.632  34.472  1.00  0.00           O  
ATOM   1329  CB  THR A  84      -1.951  17.602  37.401  1.00  0.00           C  
ATOM   1330  CG2 THR A  84      -3.267  16.845  37.502  1.00  0.00           C  
ATOM   1331  OG1 THR A  84      -0.877  16.667  37.242  1.00  0.00           O  
ATOM   1332  H   THR A  84      -3.946  19.401  36.222  1.00  0.00           H  
ATOM   1333  HA  THR A  84      -0.991  19.031  36.113  1.00  0.00           H  
ATOM   1334  HB  THR A  84      -1.793  18.166  38.321  1.00  0.00           H  
ATOM   1335  HG1 THR A  84      -1.144  15.972  36.638  1.00  0.00           H  
ATOM   1336 1HG2 THR A  84      -3.233  16.167  38.354  1.00  0.00           H  
ATOM   1337 2HG2 THR A  84      -4.085  17.553  37.633  1.00  0.00           H  
ATOM   1338 3HG2 THR A  84      -3.426  16.272  36.590  1.00  0.00           H  
ATOM   1339  N   PHE A  85      -1.163  17.203  34.332  1.00  0.00           N  
ATOM   1340  CA  PHE A  85      -1.278  16.268  33.206  1.00  0.00           C  
ATOM   1341  C   PHE A  85      -1.826  14.895  33.624  1.00  0.00           C  
ATOM   1342  O   PHE A  85      -1.492  14.365  34.686  1.00  0.00           O  
ATOM   1343  CB  PHE A  85       0.085  16.084  32.537  1.00  0.00           C  
ATOM   1344  CG  PHE A  85       0.542  17.282  31.753  1.00  0.00           C  
ATOM   1345  CD1 PHE A  85       1.528  18.120  32.252  1.00  0.00           C  
ATOM   1346  CD2 PHE A  85      -0.015  17.573  30.518  1.00  0.00           C  
ATOM   1347  CE1 PHE A  85       1.949  19.222  31.531  1.00  0.00           C  
ATOM   1348  CE2 PHE A  85       0.404  18.673  29.794  1.00  0.00           C  
ATOM   1349  CZ  PHE A  85       1.387  19.498  30.302  1.00  0.00           C  
ATOM   1350  H   PHE A  85      -0.247  17.339  34.736  1.00  0.00           H  
ATOM   1351  HA  PHE A  85      -1.974  16.686  32.478  1.00  0.00           H  
ATOM   1352 1HB  PHE A  85       0.837  15.870  33.297  1.00  0.00           H  
ATOM   1353 2HB  PHE A  85       0.049  15.230  31.863  1.00  0.00           H  
ATOM   1354  HD1 PHE A  85       1.974  17.901  33.222  1.00  0.00           H  
ATOM   1355  HD2 PHE A  85      -0.791  16.920  30.116  1.00  0.00           H  
ATOM   1356  HE1 PHE A  85       2.725  19.872  31.934  1.00  0.00           H  
ATOM   1357  HE2 PHE A  85      -0.041  18.890  28.824  1.00  0.00           H  
ATOM   1358  HZ  PHE A  85       1.717  20.366  29.735  1.00  0.00           H  
ATOM   1359  N   GLU A  86      -2.656  14.311  32.756  1.00  0.00           N  
ATOM   1360  CA  GLU A  86      -3.094  12.912  32.853  1.00  0.00           C  
ATOM   1361  C   GLU A  86      -1.939  11.926  32.562  1.00  0.00           C  
ATOM   1362  O   GLU A  86      -0.968  12.264  31.874  1.00  0.00           O  
ATOM   1363  CB  GLU A  86      -4.252  12.657  31.886  1.00  0.00           C  
ATOM   1364  CG  GLU A  86      -3.865  12.706  30.416  1.00  0.00           C  
ATOM   1365  CD  GLU A  86      -5.048  12.585  29.494  1.00  0.00           C  
ATOM   1366  OE1 GLU A  86      -6.022  11.989  29.886  1.00  0.00           O  
ATOM   1367  OE2 GLU A  86      -4.977  13.091  28.399  1.00  0.00           O1-
ATOM   1368  H   GLU A  86      -2.895  14.811  31.907  1.00  0.00           H  
ATOM   1369  HA  GLU A  86      -3.439  12.728  33.871  1.00  0.00           H  
ATOM   1370 1HB  GLU A  86      -4.685  11.676  32.086  1.00  0.00           H  
ATOM   1371 2HB  GLU A  86      -5.035  13.399  32.051  1.00  0.00           H  
ATOM   1372 1HG  GLU A  86      -3.358  13.649  30.214  1.00  0.00           H  
ATOM   1373 2HG  GLU A  86      -3.166  11.898  30.207  1.00  0.00           H  
ATOM   1374  N   ALA A  87      -2.057  10.683  33.040  1.00  0.00           N  
ATOM   1375  CA  ALA A  87      -1.208   9.583  32.578  1.00  0.00           C  
ATOM   1376  C   ALA A  87      -1.536   9.224  31.112  1.00  0.00           C  
ATOM   1377  O   ALA A  87      -2.708   9.214  30.721  1.00  0.00           O  
ATOM   1378  CB  ALA A  87      -1.377   8.368  33.479  1.00  0.00           C  
ATOM   1379  H   ALA A  87      -2.860  10.448  33.607  1.00  0.00           H  
ATOM   1380  HA  ALA A  87      -0.170   9.914  32.622  1.00  0.00           H  
ATOM   1381 1HB  ALA A  87      -0.740   7.559  33.124  1.00  0.00           H  
ATOM   1382 2HB  ALA A  87      -1.096   8.631  34.500  1.00  0.00           H  
ATOM   1383 3HB  ALA A  87      -2.417   8.046  33.462  1.00  0.00           H  
ATOM   1384  N   LEU A  88      -0.516   8.911  30.301  1.00  0.00           N  
ATOM   1385  CA  LEU A  88      -0.697   8.569  28.883  1.00  0.00           C  
ATOM   1386  C   LEU A  88      -1.615   7.343  28.719  1.00  0.00           C  
ATOM   1387  O   LEU A  88      -1.409   6.309  29.362  1.00  0.00           O  
ATOM   1388  CB  LEU A  88       0.663   8.291  28.229  1.00  0.00           C  
ATOM   1389  CG  LEU A  88       0.631   8.016  26.721  1.00  0.00           C  
ATOM   1390  CD1 LEU A  88       0.140   9.257  25.987  1.00  0.00           C  
ATOM   1391  CD2 LEU A  88       2.021   7.618  26.248  1.00  0.00           C  
ATOM   1392  H   LEU A  88       0.423   8.915  30.676  1.00  0.00           H  
ATOM   1393  HA  LEU A  88      -1.162   9.415  28.380  1.00  0.00           H  
ATOM   1394 1HB  LEU A  88       1.310   9.151  28.396  1.00  0.00           H  
ATOM   1395 2HB  LEU A  88       1.112   7.426  28.716  1.00  0.00           H  
ATOM   1396  HG  LEU A  88      -0.068   7.206  26.513  1.00  0.00           H  
ATOM   1397 1HD1 LEU A  88       0.117   9.061  24.916  1.00  0.00           H  
ATOM   1398 2HD1 LEU A  88      -0.864   9.507  26.331  1.00  0.00           H  
ATOM   1399 3HD1 LEU A  88       0.812  10.089  26.190  1.00  0.00           H  
ATOM   1400 1HD2 LEU A  88       2.000   7.421  25.177  1.00  0.00           H  
ATOM   1401 2HD2 LEU A  88       2.723   8.427  26.454  1.00  0.00           H  
ATOM   1402 3HD2 LEU A  88       2.342   6.719  26.775  1.00  0.00           H  
ATOM   1403  N   CYS A  89      -2.611   7.452  27.833  1.00  0.00           N  
ATOM   1404  CA  CYS A  89      -3.601   6.408  27.572  1.00  0.00           C  
ATOM   1405  C   CYS A  89      -3.954   6.361  26.078  1.00  0.00           C  
ATOM   1406  O   CYS A  89      -4.337   7.375  25.489  1.00  0.00           O  
ATOM   1407  CB  CYS A  89      -4.870   6.650  28.390  1.00  0.00           C  
ATOM   1408  SG  CYS A  89      -6.160   5.407  28.139  1.00  0.00           S  
ATOM   1409  H   CYS A  89      -2.725   8.328  27.341  1.00  0.00           H  
ATOM   1410  HA  CYS A  89      -3.178   5.448  27.867  1.00  0.00           H  
ATOM   1411 1HB  CYS A  89      -4.621   6.669  29.452  1.00  0.00           H  
ATOM   1412 2HB  CYS A  89      -5.287   7.625  28.136  1.00  0.00           H  
ATOM   1413  HG  CYS A  89      -5.434   4.371  28.547  1.00  0.00           H  
ATOM   1414  N   ILE A  90      -3.814   5.185  25.460  1.00  0.00           N  
ATOM   1415  CA  ILE A  90      -4.090   4.931  24.038  1.00  0.00           C  
ATOM   1416  C   ILE A  90      -4.669   3.516  23.896  1.00  0.00           C  
ATOM   1417  O   ILE A  90      -4.095   2.553  24.411  1.00  0.00           O  
ATOM   1418  CB  ILE A  90      -2.819   5.074  23.180  1.00  0.00           C  
ATOM   1419  CG1 ILE A  90      -2.182   6.449  23.395  1.00  0.00           C  
ATOM   1420  CG2 ILE A  90      -3.145   4.858  21.710  1.00  0.00           C  
ATOM   1421  CD1 ILE A  90      -0.847   6.617  22.704  1.00  0.00           C  
ATOM   1422  H   ILE A  90      -3.509   4.392  26.011  1.00  0.00           H  
ATOM   1423  HA  ILE A  90      -4.817   5.665  23.692  1.00  0.00           H  
ATOM   1424  HB  ILE A  90      -2.084   4.333  23.492  1.00  0.00           H  
ATOM   1425 1HG1 ILE A  90      -2.855   7.224  23.028  1.00  0.00           H  
ATOM   1426 2HG1 ILE A  90      -2.036   6.620  24.462  1.00  0.00           H  
ATOM   1427 1HG2 ILE A  90      -2.236   4.962  21.118  1.00  0.00           H  
ATOM   1428 2HG2 ILE A  90      -3.554   3.859  21.571  1.00  0.00           H  
ATOM   1429 3HG2 ILE A  90      -3.875   5.599  21.386  1.00  0.00           H  
ATOM   1430 1HD1 ILE A  90      -0.458   7.617  22.904  1.00  0.00           H  
ATOM   1431 2HD1 ILE A  90      -0.145   5.872  23.083  1.00  0.00           H  
ATOM   1432 3HD1 ILE A  90      -0.973   6.485  21.631  1.00  0.00           H  
ATOM   1433  N   GLU A  91      -5.794   3.373  23.195  1.00  0.00           N  
ATOM   1434  CA  GLU A  91      -6.401   2.073  22.888  1.00  0.00           C  
ATOM   1435  C   GLU A  91      -5.831   1.480  21.585  1.00  0.00           C  
ATOM   1436  O   GLU A  91      -5.682   2.211  20.595  1.00  0.00           O  
ATOM   1437  CB  GLU A  91      -7.920   2.211  22.778  1.00  0.00           C  
ATOM   1438  CG  GLU A  91      -8.602   2.696  24.050  1.00  0.00           C  
ATOM   1439  CD  GLU A  91      -8.569   1.680  25.156  1.00  0.00           C  
ATOM   1440  OE1 GLU A  91      -8.955   0.560  24.919  1.00  0.00           O  
ATOM   1441  OE2 GLU A  91      -8.159   2.022  26.240  1.00  0.00           O1-
ATOM   1442  H   GLU A  91      -6.211   4.195  22.767  1.00  0.00           H  
ATOM   1443  HA  GLU A  91      -6.169   1.384  23.701  1.00  0.00           H  
ATOM   1444 1HB  GLU A  91      -8.166   2.912  21.980  1.00  0.00           H  
ATOM   1445 2HB  GLU A  91      -8.355   1.247  22.514  1.00  0.00           H  
ATOM   1446 1HG  GLU A  91      -8.103   3.604  24.393  1.00  0.00           H  
ATOM   1447 2HG  GLU A  91      -9.636   2.947  23.823  1.00  0.00           H  
ATOM   1448  N   PRO A  92      -5.543   0.168  21.518  1.00  0.00           N  
ATOM   1449  CA  PRO A  92      -5.233  -0.501  20.258  1.00  0.00           C  
ATOM   1450  C   PRO A  92      -6.472  -0.578  19.346  1.00  0.00           C  
ATOM   1451  O   PRO A  92      -7.618  -0.527  19.809  1.00  0.00           O  
ATOM   1452  CB  PRO A  92      -4.775  -1.890  20.716  1.00  0.00           C  
ATOM   1453  CG  PRO A  92      -5.546  -2.135  21.968  1.00  0.00           C  
ATOM   1454  CD  PRO A  92      -5.596  -0.791  22.646  1.00  0.00           C  
ATOM   1455  HA  PRO A  92      -4.417   0.038  19.754  1.00  0.00           H  
ATOM   1456 1HB  PRO A  92      -4.987  -2.633  19.932  1.00  0.00           H  
ATOM   1457 2HB  PRO A  92      -3.688  -1.894  20.876  1.00  0.00           H  
ATOM   1458 1HG  PRO A  92      -6.546  -2.525  21.728  1.00  0.00           H  
ATOM   1459 2HG  PRO A  92      -5.044  -2.899  22.580  1.00  0.00           H  
ATOM   1460 1HD  PRO A  92      -6.534  -0.699  23.212  1.00  0.00           H  
ATOM   1461 2HD  PRO A  92      -4.728  -0.683  23.312  1.00  0.00           H  
ATOM   1462  N   PHE A  93      -6.245  -0.744  18.041  1.00  0.00           N  
ATOM   1463  CA  PHE A  93      -7.305  -1.105  17.094  1.00  0.00           C  
ATOM   1464  C   PHE A  93      -7.875  -2.505  17.409  1.00  0.00           C  
ATOM   1465  O   PHE A  93      -7.221  -3.328  18.062  1.00  0.00           O  
ATOM   1466  CB  PHE A  93      -6.771  -1.070  15.661  1.00  0.00           C  
ATOM   1467  CG  PHE A  93      -5.463  -1.787  15.484  1.00  0.00           C  
ATOM   1468  CD1 PHE A  93      -5.428  -3.157  15.278  1.00  0.00           C  
ATOM   1469  CD2 PHE A  93      -4.264  -1.091  15.524  1.00  0.00           C  
ATOM   1470  CE1 PHE A  93      -4.225  -3.818  15.116  1.00  0.00           C  
ATOM   1471  CE2 PHE A  93      -3.060  -1.748  15.360  1.00  0.00           C  
ATOM   1472  CZ  PHE A  93      -3.040  -3.114  15.156  1.00  0.00           C  
ATOM   1473  H   PHE A  93      -5.289  -0.766  17.711  1.00  0.00           H  
ATOM   1474  HA  PHE A  93      -8.112  -0.378  17.185  1.00  0.00           H  
ATOM   1475 1HB  PHE A  93      -7.500  -1.524  14.991  1.00  0.00           H  
ATOM   1476 2HB  PHE A  93      -6.637  -0.037  15.348  1.00  0.00           H  
ATOM   1477  HD1 PHE A  93      -6.365  -3.714  15.244  1.00  0.00           H  
ATOM   1478  HD2 PHE A  93      -4.279  -0.013  15.686  1.00  0.00           H  
ATOM   1479  HE1 PHE A  93      -4.212  -4.895  14.954  1.00  0.00           H  
ATOM   1480  HE2 PHE A  93      -2.124  -1.190  15.393  1.00  0.00           H  
ATOM   1481  HZ  PHE A  93      -2.092  -3.632  15.029  1.00  0.00           H  
ATOM   1482  N   SER A  94      -9.097  -2.783  16.947  1.00  0.00           N  
ATOM   1483  CA  SER A  94      -9.776  -4.075  17.131  1.00  0.00           C  
ATOM   1484  C   SER A  94      -8.987  -5.263  16.554  1.00  0.00           C  
ATOM   1485  O   SER A  94      -8.197  -5.125  15.618  1.00  0.00           O  
ATOM   1486  CB  SER A  94     -11.148  -4.023  16.487  1.00  0.00           C  
ATOM   1487  OG  SER A  94     -11.771  -5.277  16.532  1.00  0.00           O  
ATOM   1488  H   SER A  94      -9.578  -2.084  16.390  1.00  0.00           H  
ATOM   1489  HA  SER A  94      -9.889  -4.258  18.200  1.00  0.00           H  
ATOM   1490 1HB  SER A  94     -11.765  -3.289  17.006  1.00  0.00           H  
ATOM   1491 2HB  SER A  94     -11.052  -3.696  15.452  1.00  0.00           H  
ATOM   1492  HG  SER A  94     -11.196  -5.875  16.047  1.00  0.00           H  
ATOM   1493  N   SER A  95      -9.207  -6.456  17.116  1.00  0.00           N  
ATOM   1494  CA  SER A  95      -8.640  -7.703  16.586  1.00  0.00           C  
ATOM   1495  C   SER A  95      -9.374  -8.138  15.301  1.00  0.00           C  
ATOM   1496  O   SER A  95     -10.611  -8.188  15.312  1.00  0.00           O  
ATOM   1497  CB  SER A  95      -8.726  -8.801  17.629  1.00  0.00           C  
ATOM   1498  OG  SER A  95      -8.285 -10.025  17.107  1.00  0.00           O  
ATOM   1499  H   SER A  95      -9.831  -6.522  17.909  1.00  0.00           H  
ATOM   1500  HA  SER A  95      -7.591  -7.530  16.342  1.00  0.00           H  
ATOM   1501 1HB  SER A  95      -8.118  -8.531  18.492  1.00  0.00           H  
ATOM   1502 2HB  SER A  95      -9.754  -8.897  17.971  1.00  0.00           H  
ATOM   1503  HG  SER A  95      -8.647 -10.080  16.219  1.00  0.00           H  
ATOM   1504  N   PRO A  96      -8.665  -8.502  14.213  1.00  0.00           N  
ATOM   1505  CA  PRO A  96      -9.286  -9.126  13.045  1.00  0.00           C  
ATOM   1506  C   PRO A  96      -9.796 -10.551  13.357  1.00  0.00           C  
ATOM   1507  O   PRO A  96      -9.340 -11.174  14.328  1.00  0.00           O  
ATOM   1508  CB  PRO A  96      -8.140  -9.144  12.028  1.00  0.00           C  
ATOM   1509  CG  PRO A  96      -6.911  -9.258  12.864  1.00  0.00           C  
ATOM   1510  CD  PRO A  96      -7.197  -8.402  14.068  1.00  0.00           C  
ATOM   1511  HA  PRO A  96     -10.116  -8.495  12.695  1.00  0.00           H  
ATOM   1512 1HB  PRO A  96      -8.265  -9.990  11.334  1.00  0.00           H  
ATOM   1513 2HB  PRO A  96      -8.161  -8.226  11.422  1.00  0.00           H  
ATOM   1514 1HG  PRO A  96      -6.727 -10.311  13.126  1.00  0.00           H  
ATOM   1515 2HG  PRO A  96      -6.033  -8.914  12.297  1.00  0.00           H  
ATOM   1516 1HD  PRO A  96      -6.673  -8.814  14.944  1.00  0.00           H  
ATOM   1517 2HD  PRO A  96      -6.872  -7.371  13.872  1.00  0.00           H  
ATOM   1518  N   PRO A  97     -10.725 -11.096  12.549  1.00  0.00           N  
ATOM   1519  CA  PRO A  97     -11.222 -12.464  12.703  1.00  0.00           C  
ATOM   1520  C   PRO A  97     -10.134 -13.520  12.434  1.00  0.00           C  
ATOM   1521  O   PRO A  97      -9.148 -13.275  11.730  1.00  0.00           O  
ATOM   1522  CB  PRO A  97     -12.341 -12.529  11.659  1.00  0.00           C  
ATOM   1523  CG  PRO A  97     -11.945 -11.519  10.637  1.00  0.00           C  
ATOM   1524  CD  PRO A  97     -11.347 -10.391  11.436  1.00  0.00           C  
ATOM   1525  HA  PRO A  97     -11.620 -12.591  13.721  1.00  0.00           H  
ATOM   1526 1HB  PRO A  97     -12.412 -13.547  11.248  1.00  0.00           H  
ATOM   1527 2HB  PRO A  97     -13.309 -12.304  12.130  1.00  0.00           H  
ATOM   1528 1HG  PRO A  97     -11.232 -11.957   9.924  1.00  0.00           H  
ATOM   1529 2HG  PRO A  97     -12.824 -11.204  10.055  1.00  0.00           H  
ATOM   1530 1HD  PRO A  97     -10.603  -9.861  10.823  1.00  0.00           H  
ATOM   1531 2HD  PRO A  97     -12.145  -9.707  11.758  1.00  0.00           H  
ATOM   1532  N   GLU A  98     -10.339 -14.730  12.961  1.00  0.00           N  
ATOM   1533  CA  GLU A  98      -9.548 -15.912  12.594  1.00  0.00           C  
ATOM   1534  C   GLU A  98      -9.722 -16.246  11.097  1.00  0.00           C  
ATOM   1535  O   GLU A  98     -10.818 -16.099  10.543  1.00  0.00           O  
ATOM   1536  CB  GLU A  98      -9.954 -17.112  13.451  1.00  0.00           C  
ATOM   1537  CG  GLU A  98      -9.590 -16.985  14.923  1.00  0.00           C  
ATOM   1538  CD  GLU A  98      -9.963 -18.202  15.725  1.00  0.00           C  
ATOM   1539  OE1 GLU A  98     -10.548 -19.101  15.169  1.00  0.00           O  
ATOM   1540  OE2 GLU A  98      -9.663 -18.232  16.896  1.00  0.00           O1-
ATOM   1541  H   GLU A  98     -11.164 -14.873  13.528  1.00  0.00           H  
ATOM   1542  HA  GLU A  98      -8.495 -15.693  12.777  1.00  0.00           H  
ATOM   1543 1HB  GLU A  98     -11.032 -17.260  13.385  1.00  0.00           H  
ATOM   1544 2HB  GLU A  98      -9.477 -18.014  13.066  1.00  0.00           H  
ATOM   1545 1HG  GLU A  98      -8.517 -16.823  15.010  1.00  0.00           H  
ATOM   1546 2HG  GLU A  98     -10.096 -16.114  15.339  1.00  0.00           H  
ATOM   1547  N   LEU A  99      -8.645 -16.689  10.430  1.00  0.00           N  
ATOM   1548  CA  LEU A  99      -8.654 -16.963   8.988  1.00  0.00           C  
ATOM   1549  C   LEU A  99      -9.695 -18.042   8.599  1.00  0.00           C  
ATOM   1550  O   LEU A  99      -9.781 -19.075   9.275  1.00  0.00           O  
ATOM   1551  CB  LEU A  99      -7.258 -17.410   8.539  1.00  0.00           C  
ATOM   1552  CG  LEU A  99      -6.187 -16.312   8.504  1.00  0.00           C  
ATOM   1553  CD1 LEU A  99      -4.836 -16.929   8.170  1.00  0.00           C  
ATOM   1554  CD2 LEU A  99      -6.574 -15.257   7.478  1.00  0.00           C  
ATOM   1555  H   LEU A  99      -7.781 -16.821  10.935  1.00  0.00           H  
ATOM   1556  HA  LEU A  99      -8.920 -16.046   8.463  1.00  0.00           H  
ATOM   1557 1HB  LEU A  99      -6.909 -18.191   9.212  1.00  0.00           H  
ATOM   1558 2HB  LEU A  99      -7.332 -17.831   7.536  1.00  0.00           H  
ATOM   1559  HG  LEU A  99      -6.108 -15.850   9.488  1.00  0.00           H  
ATOM   1560 1HD1 LEU A  99      -4.075 -16.149   8.146  1.00  0.00           H  
ATOM   1561 2HD1 LEU A  99      -4.575 -17.666   8.930  1.00  0.00           H  
ATOM   1562 3HD1 LEU A  99      -4.888 -17.415   7.197  1.00  0.00           H  
ATOM   1563 1HD2 LEU A  99      -5.813 -14.476   7.455  1.00  0.00           H  
ATOM   1564 2HD2 LEU A  99      -6.652 -15.717   6.494  1.00  0.00           H  
ATOM   1565 3HD2 LEU A  99      -7.535 -14.820   7.751  1.00  0.00           H  
ATOM   1566  N   PRO A 100     -10.435 -17.857   7.484  1.00  0.00           N  
ATOM   1567  CA  PRO A 100     -11.193 -18.925   6.834  1.00  0.00           C  
ATOM   1568  C   PRO A 100     -10.317 -20.141   6.496  1.00  0.00           C  
ATOM   1569  O   PRO A 100      -9.123 -20.008   6.227  1.00  0.00           O  
ATOM   1570  CB  PRO A 100     -11.715 -18.239   5.568  1.00  0.00           C  
ATOM   1571  CG  PRO A 100     -11.692 -16.787   5.903  1.00  0.00           C  
ATOM   1572  CD  PRO A 100     -10.463 -16.618   6.755  1.00  0.00           C  
ATOM   1573  HA  PRO A 100     -12.020 -19.232   7.491  1.00  0.00           H  
ATOM   1574 1HB  PRO A 100     -11.073 -18.490   4.711  1.00  0.00           H  
ATOM   1575 2HB  PRO A 100     -12.726 -18.607   5.330  1.00  0.00           H  
ATOM   1576 1HG  PRO A 100     -11.655 -16.186   4.982  1.00  0.00           H  
ATOM   1577 2HG  PRO A 100     -12.616 -16.504   6.429  1.00  0.00           H  
ATOM   1578 1HD  PRO A 100      -9.580 -16.513   6.109  1.00  0.00           H  
ATOM   1579 2HD  PRO A 100     -10.582 -15.734   7.400  1.00  0.00           H  
ATOM   1580  N   ASP A 101     -10.923 -21.328   6.436  1.00  0.00           N  
ATOM   1581  CA  ASP A 101     -10.219 -22.599   6.179  1.00  0.00           C  
ATOM   1582  C   ASP A 101      -9.485 -22.636   4.817  1.00  0.00           C  
ATOM   1583  O   ASP A 101      -8.529 -23.391   4.633  1.00  0.00           O  
ATOM   1584  CB  ASP A 101     -11.211 -23.762   6.249  1.00  0.00           C  
ATOM   1585  CG  ASP A 101     -11.686 -24.053   7.667  1.00  0.00           C  
ATOM   1586  OD1 ASP A 101     -11.089 -23.545   8.587  1.00  0.00           O  
ATOM   1587  OD2 ASP A 101     -12.639 -24.778   7.816  1.00  0.00           O1-
ATOM   1588  H   ASP A 101     -11.907 -21.375   6.670  1.00  0.00           H  
ATOM   1589  HA  ASP A 101      -9.458 -22.734   6.948  1.00  0.00           H  
ATOM   1590 1HB  ASP A 101     -12.080 -23.538   5.630  1.00  0.00           H  
ATOM   1591 2HB  ASP A 101     -10.746 -24.662   5.846  1.00  0.00           H  
ATOM   1592  N   VAL A 102      -9.927 -21.807   3.858  1.00  0.00           N  
ATOM   1593  CA  VAL A 102      -9.350 -21.694   2.504  1.00  0.00           C  
ATOM   1594  C   VAL A 102      -8.209 -20.667   2.370  1.00  0.00           C  
ATOM   1595  O   VAL A 102      -7.551 -20.644   1.324  1.00  0.00           O  
ATOM   1596  CB  VAL A 102     -10.462 -21.318   1.507  1.00  0.00           C  
ATOM   1597  CG1 VAL A 102     -11.562 -22.369   1.514  1.00  0.00           C  
ATOM   1598  CG2 VAL A 102     -11.024 -19.947   1.851  1.00  0.00           C  
ATOM   1599  H   VAL A 102     -10.719 -21.225   4.087  1.00  0.00           H  
ATOM   1600  HA  VAL A 102      -8.930 -22.661   2.224  1.00  0.00           H  
ATOM   1601  HB  VAL A 102     -10.044 -21.297   0.500  1.00  0.00           H  
ATOM   1602 1HG1 VAL A 102     -12.340 -22.087   0.804  1.00  0.00           H  
ATOM   1603 2HG1 VAL A 102     -11.145 -23.335   1.230  1.00  0.00           H  
ATOM   1604 3HG1 VAL A 102     -11.992 -22.438   2.514  1.00  0.00           H  
ATOM   1605 1HG2 VAL A 102     -11.810 -19.687   1.142  1.00  0.00           H  
ATOM   1606 2HG2 VAL A 102     -11.437 -19.966   2.860  1.00  0.00           H  
ATOM   1607 3HG2 VAL A 102     -10.228 -19.204   1.799  1.00  0.00           H  
ATOM   1608  N   MET A 103      -7.969 -19.822   3.385  1.00  0.00           N  
ATOM   1609  CA  MET A 103      -6.912 -18.789   3.409  1.00  0.00           C  
ATOM   1610  C   MET A 103      -5.604 -19.281   4.056  1.00  0.00           C  
ATOM   1611  O   MET A 103      -4.523 -18.989   3.491  1.00  0.00           O  
ATOM   1612  CB  MET A 103      -7.420 -17.548   4.141  1.00  0.00           C  
ATOM   1613  CG  MET A 103      -8.482 -16.760   3.385  1.00  0.00           C  
ATOM   1614  SD  MET A 103      -8.807 -15.147   4.121  1.00  0.00           S  
ATOM   1615  CE  MET A 103      -7.343 -14.246   3.622  1.00  0.00           C  
ATOM   1616  H   MET A 103      -8.477 -19.972   4.249  1.00  0.00           H  
ATOM   1617  HA  MET A 103      -6.669 -18.520   2.381  1.00  0.00           H  
ATOM   1618 1HB  MET A 103      -7.842 -17.839   5.101  1.00  0.00           H  
ATOM   1619 2HB  MET A 103      -6.585 -16.875   4.340  1.00  0.00           H  
ATOM   1620 1HG  MET A 103      -8.159 -16.612   2.354  1.00  0.00           H  
ATOM   1621 2HG  MET A 103      -9.413 -17.327   3.370  1.00  0.00           H  
ATOM   1622 1HE  MET A 103      -7.395 -13.226   4.002  1.00  0.00           H  
ATOM   1623 2HE  MET A 103      -6.457 -14.740   4.025  1.00  0.00           H  
ATOM   1624 3HE  MET A 103      -7.282 -14.224   2.533  1.00  0.00           H  
ATOM   1625  N   MET A 104      -7.018  21.626   5.564  1.00  0.00           N  
ATOM   1626  CA  MET A 104      -8.328  21.301   6.214  1.00  0.00           C  
ATOM   1627  C   MET A 104      -8.404  19.817   6.604  1.00  0.00           C  
ATOM   1628  O   MET A 104      -8.020  18.964   5.807  1.00  0.00           O  
ATOM   1629  CB  MET A 104      -9.490  21.660   5.291  1.00  0.00           C  
ATOM   1630  CG  MET A 104      -9.664  23.153   5.046  1.00  0.00           C  
ATOM   1631  SD  MET A 104     -11.109  23.528   4.035  1.00  0.00           S  
ATOM   1632  CE  MET A 104     -10.541  22.997   2.422  1.00  0.00           C  
ATOM   1633  H   MET A 104      -6.752  22.594   5.450  1.00  0.00           H  
ATOM   1634  HA  MET A 104      -8.416  21.890   7.127  1.00  0.00           H  
ATOM   1635 1HB  MET A 104      -9.348  21.177   4.323  1.00  0.00           H  
ATOM   1636 2HB  MET A 104     -10.421  21.279   5.711  1.00  0.00           H  
ATOM   1637 1HG  MET A 104      -9.767  23.667   6.000  1.00  0.00           H  
ATOM   1638 2HG  MET A 104      -8.780  23.543   4.542  1.00  0.00           H  
ATOM   1639 1HE  MET A 104     -11.328  23.165   1.686  1.00  0.00           H  
ATOM   1640 2HE  MET A 104      -9.653  23.567   2.143  1.00  0.00           H  
ATOM   1641 3HE  MET A 104     -10.295  21.935   2.454  1.00  0.00           H  
ATOM   1642  N   TYR A 105      -8.918  19.498   7.797  1.00  0.00           N  
ATOM   1643  CA  TYR A 105      -9.076  18.124   8.309  1.00  0.00           C  
ATOM   1644  C   TYR A 105     -10.553  17.702   8.434  1.00  0.00           C  
ATOM   1645  O   TYR A 105     -11.442  18.531   8.633  1.00  0.00           O  
ATOM   1646  CB  TYR A 105      -8.378  17.985   9.664  1.00  0.00           C  
ATOM   1647  CG  TYR A 105      -6.868  17.991   9.576  1.00  0.00           C  
ATOM   1648  CD1 TYR A 105      -6.179  19.194   9.564  1.00  0.00           C  
ATOM   1649  CD2 TYR A 105      -6.173  16.792   9.508  1.00  0.00           C  
ATOM   1650  CE1 TYR A 105      -4.799  19.199   9.483  1.00  0.00           C  
ATOM   1651  CE2 TYR A 105      -4.793  16.798   9.427  1.00  0.00           C  
ATOM   1652  CZ  TYR A 105      -4.108  17.996   9.415  1.00  0.00           C  
ATOM   1653  OH  TYR A 105      -2.734  18.001   9.335  1.00  0.00           O  
ATOM   1654  H   TYR A 105      -9.262  20.240   8.399  1.00  0.00           H  
ATOM   1655  HA  TYR A 105      -8.612  17.436   7.602  1.00  0.00           H  
ATOM   1656 1HB  TYR A 105      -8.683  18.803  10.316  1.00  0.00           H  
ATOM   1657 2HB  TYR A 105      -8.687  17.055  10.139  1.00  0.00           H  
ATOM   1658  HD1 TYR A 105      -6.725  20.137   9.618  1.00  0.00           H  
ATOM   1659  HD2 TYR A 105      -6.715  15.847   9.517  1.00  0.00           H  
ATOM   1660  HE1 TYR A 105      -4.257  20.145   9.474  1.00  0.00           H  
ATOM   1661  HE2 TYR A 105      -4.247  15.855   9.373  1.00  0.00           H  
ATOM   1662  HH  TYR A 105      -2.418  18.907   9.338  1.00  0.00           H  
ATOM   1663  N   VAL A 106     -10.809  16.393   8.346  1.00  0.00           N  
ATOM   1664  CA  VAL A 106     -12.124  15.736   8.511  1.00  0.00           C  
ATOM   1665  C   VAL A 106     -11.968  14.441   9.322  1.00  0.00           C  
ATOM   1666  O   VAL A 106     -10.885  13.858   9.352  1.00  0.00           O  
ATOM   1667  CB  VAL A 106     -12.749  15.414   7.140  1.00  0.00           C  
ATOM   1668  CG1 VAL A 106     -13.000  16.693   6.355  1.00  0.00           C  
ATOM   1669  CG2 VAL A 106     -11.837  14.475   6.365  1.00  0.00           C  
ATOM   1670  H   VAL A 106     -10.012  15.772   8.196  1.00  0.00           H  
ATOM   1671  HA  VAL A 106     -12.788  16.420   9.042  1.00  0.00           H  
ATOM   1672  HB  VAL A 106     -13.717  14.937   7.297  1.00  0.00           H  
ATOM   1673 1HG1 VAL A 106     -13.442  16.446   5.390  1.00  0.00           H  
ATOM   1674 2HG1 VAL A 106     -13.683  17.333   6.913  1.00  0.00           H  
ATOM   1675 3HG1 VAL A 106     -12.056  17.214   6.199  1.00  0.00           H  
ATOM   1676 1HG2 VAL A 106     -12.286  14.250   5.397  1.00  0.00           H  
ATOM   1677 2HG2 VAL A 106     -10.868  14.949   6.214  1.00  0.00           H  
ATOM   1678 3HG2 VAL A 106     -11.705  13.549   6.927  1.00  0.00           H  
ATOM   1679  N   LYS A 107     -13.033  13.977   9.987  1.00  0.00           N  
ATOM   1680  CA  LYS A 107     -13.012  12.779  10.847  1.00  0.00           C  
ATOM   1681  C   LYS A 107     -13.804  11.615  10.240  1.00  0.00           C  
ATOM   1682  O   LYS A 107     -14.982  11.760   9.919  1.00  0.00           O  
ATOM   1683  CB  LYS A 107     -13.564  13.110  12.234  1.00  0.00           C  
ATOM   1684  CG  LYS A 107     -13.479  11.966  13.234  1.00  0.00           C  
ATOM   1685  CD  LYS A 107     -14.128  12.341  14.559  1.00  0.00           C  
ATOM   1686  CE  LYS A 107     -13.370  13.466  15.248  1.00  0.00           C  
ATOM   1687  NZ  LYS A 107     -13.921  13.762  16.599  1.00  0.00           N1+
ATOM   1688  H   LYS A 107     -13.899  14.512   9.948  1.00  0.00           H  
ATOM   1689  HA  LYS A 107     -11.979  12.446  10.952  1.00  0.00           H  
ATOM   1690 1HB  LYS A 107     -13.019  13.959  12.649  1.00  0.00           H  
ATOM   1691 2HB  LYS A 107     -14.611  13.404  12.149  1.00  0.00           H  
ATOM   1692 1HG  LYS A 107     -13.985  11.089  12.828  1.00  0.00           H  
ATOM   1693 2HG  LYS A 107     -12.435  11.712  13.410  1.00  0.00           H  
ATOM   1694 1HD  LYS A 107     -15.157  12.661  14.383  1.00  0.00           H  
ATOM   1695 2HD  LYS A 107     -14.143  11.471  15.216  1.00  0.00           H  
ATOM   1696 1HE  LYS A 107     -12.322  13.189  15.349  1.00  0.00           H  
ATOM   1697 2HE  LYS A 107     -13.428  14.369  14.641  1.00  0.00           H  
ATOM   1698 1HZ  LYS A 107     -13.392  14.513  17.021  1.00  0.00           H  
ATOM   1699 2HZ  LYS A 107     -14.890  14.039  16.516  1.00  0.00           H  
ATOM   1700 3HZ  LYS A 107     -13.855  12.938  17.178  1.00  0.00           H  
ATOM   1701  N   LEU A 108     -13.173  10.449  10.157  1.00  0.00           N  
ATOM   1702  CA  LEU A 108     -13.762   9.165   9.771  1.00  0.00           C  
ATOM   1703  C   LEU A 108     -13.865   8.267  11.018  1.00  0.00           C  
ATOM   1704  O   LEU A 108     -12.891   8.138  11.756  1.00  0.00           O  
ATOM   1705  CB  LEU A 108     -12.916   8.484   8.689  1.00  0.00           C  
ATOM   1706  CG  LEU A 108     -12.913   9.169   7.316  1.00  0.00           C  
ATOM   1707  CD1 LEU A 108     -12.214  10.517   7.422  1.00  0.00           C  
ATOM   1708  CD2 LEU A 108     -12.221   8.271   6.302  1.00  0.00           C  
ATOM   1709  H   LEU A 108     -12.201  10.423  10.448  1.00  0.00           H  
ATOM   1710  HA  LEU A 108     -14.758   9.349   9.368  1.00  0.00           H  
ATOM   1711 1HB  LEU A 108     -11.885   8.433   9.035  1.00  0.00           H  
ATOM   1712 2HB  LEU A 108     -13.281   7.466   8.550  1.00  0.00           H  
ATOM   1713  HG  LEU A 108     -13.940   9.351   6.998  1.00  0.00           H  
ATOM   1714 1HD1 LEU A 108     -12.213  11.004   6.446  1.00  0.00           H  
ATOM   1715 2HD1 LEU A 108     -12.741  11.146   8.139  1.00  0.00           H  
ATOM   1716 3HD1 LEU A 108     -11.187  10.369   7.755  1.00  0.00           H  
ATOM   1717 1HD2 LEU A 108     -12.220   8.758   5.326  1.00  0.00           H  
ATOM   1718 2HD2 LEU A 108     -11.193   8.090   6.617  1.00  0.00           H  
ATOM   1719 3HD2 LEU A 108     -12.752   7.322   6.232  1.00  0.00           H  
ATOM   1720  N   ILE A 109     -15.024   7.664  11.289  1.00  0.00           N  
ATOM   1721  CA  ILE A 109     -15.286   6.928  12.539  1.00  0.00           C  
ATOM   1722  C   ILE A 109     -15.648   5.467  12.245  1.00  0.00           C  
ATOM   1723  O   ILE A 109     -16.615   5.201  11.527  1.00  0.00           O  
ATOM   1724  CB  ILE A 109     -16.422   7.587  13.343  1.00  0.00           C  
ATOM   1725  CG1 ILE A 109     -16.073   9.043  13.664  1.00  0.00           C  
ATOM   1726  CG2 ILE A 109     -16.693   6.807  14.620  1.00  0.00           C  
ATOM   1727  CD1 ILE A 109     -17.226   9.833  14.241  1.00  0.00           C  
ATOM   1728  H   ILE A 109     -15.815   7.847  10.678  1.00  0.00           H  
ATOM   1729  HA  ILE A 109     -14.382   6.946  13.147  1.00  0.00           H  
ATOM   1730  HB  ILE A 109     -17.329   7.607  12.740  1.00  0.00           H  
ATOM   1731 1HG1 ILE A 109     -15.249   9.071  14.377  1.00  0.00           H  
ATOM   1732 2HG1 ILE A 109     -15.736   9.546  12.758  1.00  0.00           H  
ATOM   1733 1HG2 ILE A 109     -17.497   7.287  15.177  1.00  0.00           H  
ATOM   1734 2HG2 ILE A 109     -16.982   5.788  14.369  1.00  0.00           H  
ATOM   1735 3HG2 ILE A 109     -15.791   6.786  15.232  1.00  0.00           H  
ATOM   1736 1HD1 ILE A 109     -16.902  10.855  14.441  1.00  0.00           H  
ATOM   1737 2HD1 ILE A 109     -18.051   9.849  13.527  1.00  0.00           H  
ATOM   1738 3HD1 ILE A 109     -17.558   9.370  15.168  1.00  0.00           H  
ATOM   1739  N   SER A 110     -14.877   4.522  12.788  1.00  0.00           N  
ATOM   1740  CA  SER A 110     -15.064   3.081  12.555  1.00  0.00           C  
ATOM   1741  C   SER A 110     -16.289   2.498  13.276  1.00  0.00           C  
ATOM   1742  O   SER A 110     -16.868   3.120  14.173  1.00  0.00           O  
ATOM   1743  CB  SER A 110     -13.822   2.331  12.994  1.00  0.00           C  
ATOM   1744  OG  SER A 110     -13.568   2.535  14.357  1.00  0.00           O  
ATOM   1745  H   SER A 110     -14.138   4.805  13.425  1.00  0.00           H  
ATOM   1746  HA  SER A 110     -15.219   2.920  11.487  1.00  0.00           H  
ATOM   1747 1HB  SER A 110     -13.952   1.267  12.800  1.00  0.00           H  
ATOM   1748 2HB  SER A 110     -12.968   2.667  12.408  1.00  0.00           H  
ATOM   1749  HG  SER A 110     -13.306   1.681  14.708  1.00  0.00           H  
ATOM   1750  N   SER A 111     -16.679   1.271  12.916  1.00  0.00           N  
ATOM   1751  CA  SER A 111     -17.803   0.545  13.528  1.00  0.00           C  
ATOM   1752  C   SER A 111     -17.612   0.281  15.033  1.00  0.00           C  
ATOM   1753  O   SER A 111     -18.579   0.330  15.796  1.00  0.00           O  
ATOM   1754  CB  SER A 111     -18.005  -0.774  12.808  1.00  0.00           C  
ATOM   1755  OG  SER A 111     -16.933  -1.644  13.044  1.00  0.00           O  
ATOM   1756  H   SER A 111     -16.188   0.816  12.152  1.00  0.00           H  
ATOM   1757  HA  SER A 111     -18.705   1.151  13.423  1.00  0.00           H  
ATOM   1758 1HB  SER A 111     -18.932  -1.236  13.147  1.00  0.00           H  
ATOM   1759 2HB  SER A 111     -18.102  -0.593  11.738  1.00  0.00           H  
ATOM   1760  HG  SER A 111     -16.941  -2.277  12.322  1.00  0.00           H  
ATOM   1761  N   ASP A 112     -16.371   0.057  15.477  1.00  0.00           N  
ATOM   1762  CA  ASP A 112     -15.957  -0.045  16.884  1.00  0.00           C  
ATOM   1763  C   ASP A 112     -15.605   1.320  17.524  1.00  0.00           C  
ATOM   1764  O   ASP A 112     -15.240   1.378  18.700  1.00  0.00           O  
ATOM   1765  CB  ASP A 112     -14.754  -0.984  17.001  1.00  0.00           C  
ATOM   1766  CG  ASP A 112     -13.562  -0.527  16.171  1.00  0.00           C  
ATOM   1767  OD1 ASP A 112     -13.657   0.505  15.549  1.00  0.00           O  
ATOM   1768  OD2 ASP A 112     -12.569  -1.213  16.166  1.00  0.00           O1-
ATOM   1769  H   ASP A 112     -15.633  -0.021  14.789  1.00  0.00           H  
ATOM   1770  HA  ASP A 112     -16.787  -0.455  17.460  1.00  0.00           H  
ATOM   1771 1HB  ASP A 112     -14.447  -1.054  18.044  1.00  0.00           H  
ATOM   1772 2HB  ASP A 112     -15.041  -1.985  16.676  1.00  0.00           H  
ATOM   1773  N   GLY A 113     -15.733   2.430  16.787  1.00  0.00           N  
ATOM   1774  CA  GLY A 113     -15.712   3.794  17.328  1.00  0.00           C  
ATOM   1775  C   GLY A 113     -14.336   4.434  17.554  1.00  0.00           C  
ATOM   1776  O   GLY A 113     -14.224   5.312  18.412  1.00  0.00           O  
ATOM   1777  H   GLY A 113     -16.036   2.325  15.825  1.00  0.00           H  
ATOM   1778 1HA  GLY A 113     -16.259   4.458  16.660  1.00  0.00           H  
ATOM   1779 2HA  GLY A 113     -16.225   3.811  18.290  1.00  0.00           H  
ATOM   1780  N   HIS A 114     -13.286   4.029  16.826  1.00  0.00           N  
ATOM   1781  CA  HIS A 114     -12.057   4.837  16.723  1.00  0.00           C  
ATOM   1782  C   HIS A 114     -12.270   6.025  15.778  1.00  0.00           C  
ATOM   1783  O   HIS A 114     -12.946   5.913  14.755  1.00  0.00           O  
ATOM   1784  CB  HIS A 114     -10.883   3.987  16.228  1.00  0.00           C  
ATOM   1785  CG  HIS A 114     -10.457   2.926  17.196  1.00  0.00           C  
ATOM   1786  CD2 HIS A 114      -9.264   2.685  17.787  1.00  0.00           C  
ATOM   1787  ND1 HIS A 114     -11.320   1.955  17.661  1.00  0.00           N  
ATOM   1788  CE1 HIS A 114     -10.672   1.161  18.496  1.00  0.00           C  
ATOM   1789  NE2 HIS A 114      -9.425   1.582  18.590  1.00  0.00           N  
ATOM   1790  H   HIS A 114     -13.450   3.336  16.103  1.00  0.00           H  
ATOM   1791  HA  HIS A 114     -11.796   5.229  17.705  1.00  0.00           H  
ATOM   1792 1HB  HIS A 114     -11.154   3.504  15.288  1.00  0.00           H  
ATOM   1793 2HB  HIS A 114     -10.026   4.631  16.030  1.00  0.00           H  
ATOM   1794  HD2 HIS A 114      -8.347   3.258  17.651  1.00  0.00           H  
ATOM   1795  HE1 HIS A 114     -11.097   0.303  19.018  1.00  0.00           H  
ATOM   1796  HE2 HIS A 114      -8.702   1.165  19.158  1.00  0.00           H  
ATOM   1797  N   GLU A 115     -11.698   7.170  16.141  1.00  0.00           N  
ATOM   1798  CA  GLU A 115     -11.903   8.470  15.492  1.00  0.00           C  
ATOM   1799  C   GLU A 115     -10.662   8.863  14.676  1.00  0.00           C  
ATOM   1800  O   GLU A 115      -9.720   9.471  15.191  1.00  0.00           O  
ATOM   1801  CB  GLU A 115     -12.210   9.548  16.533  1.00  0.00           C  
ATOM   1802  CG  GLU A 115     -13.541   9.369  17.250  1.00  0.00           C  
ATOM   1803  CD  GLU A 115     -13.841  10.482  18.215  1.00  0.00           C  
ATOM   1804  OE1 GLU A 115     -13.211  11.508  18.123  1.00  0.00           O  
ATOM   1805  OE2 GLU A 115     -14.700  10.305  19.045  1.00  0.00           O1-
ATOM   1806  H   GLU A 115     -11.110   7.151  16.968  1.00  0.00           H  
ATOM   1807  HA  GLU A 115     -12.752   8.388  14.814  1.00  0.00           H  
ATOM   1808 1HB  GLU A 115     -11.424   9.560  17.289  1.00  0.00           H  
ATOM   1809 2HB  GLU A 115     -12.217  10.527  16.054  1.00  0.00           H  
ATOM   1810 1HG  GLU A 115     -14.338   9.324  16.507  1.00  0.00           H  
ATOM   1811 2HG  GLU A 115     -13.530   8.422  17.786  1.00  0.00           H  
ATOM   1812  N   PHE A 116     -10.649   8.482  13.399  1.00  0.00           N  
ATOM   1813  CA  PHE A 116      -9.557   8.731  12.458  1.00  0.00           C  
ATOM   1814  C   PHE A 116      -9.689  10.109  11.806  1.00  0.00           C  
ATOM   1815  O   PHE A 116     -10.449  10.303  10.857  1.00  0.00           O  
ATOM   1816  CB  PHE A 116      -9.530   7.650  11.376  1.00  0.00           C  
ATOM   1817  CG  PHE A 116      -9.252   6.272  11.903  1.00  0.00           C  
ATOM   1818  CD1 PHE A 116     -10.292   5.397  12.181  1.00  0.00           C  
ATOM   1819  CD2 PHE A 116      -7.951   5.846  12.123  1.00  0.00           C  
ATOM   1820  CE1 PHE A 116     -10.038   4.128  12.666  1.00  0.00           C  
ATOM   1821  CE2 PHE A 116      -7.694   4.577  12.607  1.00  0.00           C  
ATOM   1822  CZ  PHE A 116      -8.740   3.718  12.880  1.00  0.00           C  
ATOM   1823  H   PHE A 116     -11.472   8.020  13.023  1.00  0.00           H  
ATOM   1824  HA  PHE A 116      -8.614   8.701  13.006  1.00  0.00           H  
ATOM   1825 1HB  PHE A 116     -10.487   7.630  10.857  1.00  0.00           H  
ATOM   1826 2HB  PHE A 116      -8.765   7.893  10.639  1.00  0.00           H  
ATOM   1827  HD1 PHE A 116     -11.320   5.722  12.011  1.00  0.00           H  
ATOM   1828  HD2 PHE A 116      -7.125   6.525  11.909  1.00  0.00           H  
ATOM   1829  HE1 PHE A 116     -10.866   3.452  12.880  1.00  0.00           H  
ATOM   1830  HE2 PHE A 116      -6.667   4.255  12.775  1.00  0.00           H  
ATOM   1831  HZ  PHE A 116      -8.539   2.720  13.262  1.00  0.00           H  
ATOM   1832  N   ILE A 117      -8.945  11.084  12.316  1.00  0.00           N  
ATOM   1833  CA  ILE A 117      -8.824  12.410  11.708  1.00  0.00           C  
ATOM   1834  C   ILE A 117      -7.798  12.341  10.566  1.00  0.00           C  
ATOM   1835  O   ILE A 117      -6.691  11.837  10.747  1.00  0.00           O  
ATOM   1836  CB  ILE A 117      -8.397  13.467  12.743  1.00  0.00           C  
ATOM   1837  CG1 ILE A 117      -9.467  13.613  13.829  1.00  0.00           C  
ATOM   1838  CG2 ILE A 117      -8.137  14.803  12.064  1.00  0.00           C  
ATOM   1839  CD1 ILE A 117      -9.014  14.411  15.030  1.00  0.00           C  
ATOM   1840  H   ILE A 117      -8.287  10.833  13.049  1.00  0.00           H  
ATOM   1841  HA  ILE A 117      -9.796  12.698  11.311  1.00  0.00           H  
ATOM   1842  HB  ILE A 117      -7.485  13.141  13.242  1.00  0.00           H  
ATOM   1843 1HG1 ILE A 117     -10.347  14.099  13.409  1.00  0.00           H  
ATOM   1844 2HG1 ILE A 117      -9.774  12.626  14.173  1.00  0.00           H  
ATOM   1845 1HG2 ILE A 117      -7.838  15.538  12.811  1.00  0.00           H  
ATOM   1846 2HG2 ILE A 117      -7.343  14.687  11.328  1.00  0.00           H  
ATOM   1847 3HG2 ILE A 117      -9.046  15.141  11.566  1.00  0.00           H  
ATOM   1848 1HD1 ILE A 117      -9.825  14.471  15.755  1.00  0.00           H  
ATOM   1849 2HD1 ILE A 117      -8.153  13.922  15.488  1.00  0.00           H  
ATOM   1850 3HD1 ILE A 117      -8.734  15.415  14.716  1.00  0.00           H  
ATOM   1851  N   VAL A 118      -8.171  12.853   9.393  1.00  0.00           N  
ATOM   1852  CA  VAL A 118      -7.382  12.837   8.146  1.00  0.00           C  
ATOM   1853  C   VAL A 118      -7.497  14.187   7.439  1.00  0.00           C  
ATOM   1854  O   VAL A 118      -8.427  14.946   7.713  1.00  0.00           O  
ATOM   1855  CB  VAL A 118      -7.871  11.721   7.204  1.00  0.00           C  
ATOM   1856  CG1 VAL A 118      -7.823  10.372   7.906  1.00  0.00           C  
ATOM   1857  CG2 VAL A 118      -9.280  12.028   6.724  1.00  0.00           C  
ATOM   1858  H   VAL A 118      -9.100  13.265   9.333  1.00  0.00           H  
ATOM   1859  HA  VAL A 118      -6.339  12.644   8.399  1.00  0.00           H  
ATOM   1860  HB  VAL A 118      -7.199  11.660   6.347  1.00  0.00           H  
ATOM   1861 1HG1 VAL A 118      -8.171   9.595   7.225  1.00  0.00           H  
ATOM   1862 2HG1 VAL A 118      -6.798  10.155   8.210  1.00  0.00           H  
ATOM   1863 3HG1 VAL A 118      -8.465  10.396   8.786  1.00  0.00           H  
ATOM   1864 1HG2 VAL A 118      -9.618  11.235   6.056  1.00  0.00           H  
ATOM   1865 2HG2 VAL A 118      -9.950  12.094   7.579  1.00  0.00           H  
ATOM   1866 3HG2 VAL A 118      -9.283  12.977   6.188  1.00  0.00           H  
ATOM   1867  N   LYS A 119      -6.594  14.513   6.509  1.00  0.00           N  
ATOM   1868  CA  LYS A 119      -6.763  15.707   5.657  1.00  0.00           C  
ATOM   1869  C   LYS A 119      -7.928  15.505   4.685  1.00  0.00           C  
ATOM   1870  O   LYS A 119      -8.188  14.386   4.247  1.00  0.00           O  
ATOM   1871  CB  LYS A 119      -5.479  16.013   4.884  1.00  0.00           C  
ATOM   1872  CG  LYS A 119      -4.317  16.478   5.754  1.00  0.00           C  
ATOM   1873  CD  LYS A 119      -3.065  16.715   4.921  1.00  0.00           C  
ATOM   1874  CE  LYS A 119      -1.932  17.268   5.772  1.00  0.00           C  
ATOM   1875  NZ  LYS A 119      -0.667  17.398   4.998  1.00  0.00           N1+
ATOM   1876  H   LYS A 119      -5.863  13.847   6.274  1.00  0.00           H  
ATOM   1877  HA  LYS A 119      -6.990  16.559   6.297  1.00  0.00           H  
ATOM   1878 1HB  LYS A 119      -5.157  15.121   4.345  1.00  0.00           H  
ATOM   1879 2HB  LYS A 119      -5.675  16.790   4.144  1.00  0.00           H  
ATOM   1880 1HG  LYS A 119      -4.590  17.406   6.258  1.00  0.00           H  
ATOM   1881 2HG  LYS A 119      -4.103  15.723   6.509  1.00  0.00           H  
ATOM   1882 1HD  LYS A 119      -2.744  15.775   4.471  1.00  0.00           H  
ATOM   1883 2HD  LYS A 119      -3.287  17.424   4.124  1.00  0.00           H  
ATOM   1884 1HE  LYS A 119      -2.211  18.249   6.156  1.00  0.00           H  
ATOM   1885 2HE  LYS A 119      -1.758  16.607   6.621  1.00  0.00           H  
ATOM   1886 1HZ  LYS A 119       0.058  17.768   5.596  1.00  0.00           H  
ATOM   1887 2HZ  LYS A 119      -0.388  16.490   4.653  1.00  0.00           H  
ATOM   1888 3HZ  LYS A 119      -0.812  18.025   4.220  1.00  0.00           H  
ATOM   1889  N   ARG A 120      -8.598  16.582   4.267  1.00  0.00           N  
ATOM   1890  CA  ARG A 120      -9.709  16.516   3.289  1.00  0.00           C  
ATOM   1891  C   ARG A 120      -9.261  15.902   1.953  1.00  0.00           C  
ATOM   1892  O   ARG A 120      -9.972  15.082   1.385  1.00  0.00           O  
ATOM   1893  CB  ARG A 120     -10.278  17.903   3.031  1.00  0.00           C  
ATOM   1894  CG  ARG A 120     -11.525  17.932   2.162  1.00  0.00           C  
ATOM   1895  CD  ARG A 120     -12.087  19.303   2.054  1.00  0.00           C  
ATOM   1896  NE  ARG A 120     -12.585  19.787   3.332  1.00  0.00           N  
ATOM   1897  CZ  ARG A 120     -13.797  19.492   3.842  1.00  0.00           C  
ATOM   1898  NH1 ARG A 120     -14.621  18.717   3.173  1.00  0.00           N1+
ATOM   1899  NH2 ARG A 120     -14.156  19.985   5.015  1.00  0.00           N  
ATOM   1900  H   ARG A 120      -8.344  17.481   4.671  1.00  0.00           H  
ATOM   1901  HA  ARG A 120     -10.498  15.888   3.704  1.00  0.00           H  
ATOM   1902 1HB  ARG A 120     -10.527  18.377   3.979  1.00  0.00           H  
ATOM   1903 2HB  ARG A 120      -9.523  18.521   2.545  1.00  0.00           H  
ATOM   1904 1HG  ARG A 120     -11.278  17.584   1.159  1.00  0.00           H  
ATOM   1905 2HG  ARG A 120     -12.287  17.282   2.595  1.00  0.00           H  
ATOM   1906 1HD  ARG A 120     -11.314  19.987   1.707  1.00  0.00           H  
ATOM   1907 2HD  ARG A 120     -12.915  19.302   1.345  1.00  0.00           H  
ATOM   1908  HE  ARG A 120     -11.979  20.387   3.876  1.00  0.00           H  
ATOM   1909 1HH1 ARG A 120     -14.346  18.341   2.277  1.00  0.00           H  
ATOM   1910 2HH1 ARG A 120     -15.529  18.497   3.556  1.00  0.00           H  
ATOM   1911 1HH2 ARG A 120     -13.523  20.581   5.530  1.00  0.00           H  
ATOM   1912 2HH2 ARG A 120     -15.064  19.765   5.397  1.00  0.00           H  
ATOM   1913  N   GLU A 121      -8.036  16.200   1.518  1.00  0.00           N  
ATOM   1914  CA  GLU A 121      -7.427  15.596   0.318  1.00  0.00           C  
ATOM   1915  C   GLU A 121      -7.144  14.085   0.460  1.00  0.00           C  
ATOM   1916  O   GLU A 121      -7.141  13.373  -0.545  1.00  0.00           O  
ATOM   1917  CB  GLU A 121      -6.123  16.324  -0.020  1.00  0.00           C  
ATOM   1918  CG  GLU A 121      -6.309  17.760  -0.487  1.00  0.00           C  
ATOM   1919  CD  GLU A 121      -5.008  18.448  -0.794  1.00  0.00           C  
ATOM   1920  OE1 GLU A 121      -3.979  17.860  -0.567  1.00  0.00           O  
ATOM   1921  OE2 GLU A 121      -5.044  19.564  -1.259  1.00  0.00           O1-
ATOM   1922  H   GLU A 121      -7.526  16.920   2.013  1.00  0.00           H  
ATOM   1923  HA  GLU A 121      -8.122  15.705  -0.515  1.00  0.00           H  
ATOM   1924 1HB  GLU A 121      -5.477  16.338   0.857  1.00  0.00           H  
ATOM   1925 2HB  GLU A 121      -5.596  15.783  -0.806  1.00  0.00           H  
ATOM   1926 1HG  GLU A 121      -6.928  17.763  -1.383  1.00  0.00           H  
ATOM   1927 2HG  GLU A 121      -6.834  18.319   0.288  1.00  0.00           H  
ATOM   1928  N   HIS A 122      -6.964  13.569   1.688  1.00  0.00           N  
ATOM   1929  CA  HIS A 122      -6.958  12.120   1.949  1.00  0.00           C  
ATOM   1930  C   HIS A 122      -8.370  11.557   1.760  1.00  0.00           C  
ATOM   1931  O   HIS A 122      -8.575  10.685   0.920  1.00  0.00           O  
ATOM   1932  CB  HIS A 122      -6.457  11.814   3.364  1.00  0.00           C  
ATOM   1933  CG  HIS A 122      -5.019  12.171   3.585  1.00  0.00           C  
ATOM   1934  CD2 HIS A 122      -3.943  12.081   2.767  1.00  0.00           C  
ATOM   1935  ND1 HIS A 122      -4.557  12.695   4.774  1.00  0.00           N  
ATOM   1936  CE1 HIS A 122      -3.256  12.911   4.678  1.00  0.00           C  
ATOM   1937  NE2 HIS A 122      -2.861  12.547   3.472  1.00  0.00           N  
ATOM   1938  H   HIS A 122      -6.985  14.191   2.485  1.00  0.00           H  
ATOM   1939  HA  HIS A 122      -6.288  11.626   1.246  1.00  0.00           H  
ATOM   1940 1HB  HIS A 122      -7.059  12.361   4.091  1.00  0.00           H  
ATOM   1941 2HB  HIS A 122      -6.579  10.752   3.572  1.00  0.00           H  
ATOM   1942  HD2 HIS A 122      -3.937  11.708   1.743  1.00  0.00           H  
ATOM   1943  HE1 HIS A 122      -2.618  13.320   5.462  1.00  0.00           H  
ATOM   1944  HE2 HIS A 122      -1.916  12.601   3.118  1.00  0.00           H  
ATOM   1945  N   ALA A 123      -9.354  12.090   2.494  1.00  0.00           N  
ATOM   1946  CA  ALA A 123     -10.728  11.577   2.531  1.00  0.00           C  
ATOM   1947  C   ALA A 123     -11.412  11.550   1.151  1.00  0.00           C  
ATOM   1948  O   ALA A 123     -12.044  10.557   0.788  1.00  0.00           O  
ATOM   1949  CB  ALA A 123     -11.555  12.405   3.503  1.00  0.00           C  
ATOM   1950  H   ALA A 123      -9.112  12.844   3.131  1.00  0.00           H  
ATOM   1951  HA  ALA A 123     -10.694  10.544   2.877  1.00  0.00           H  
ATOM   1952 1HB  ALA A 123     -12.570  12.009   3.547  1.00  0.00           H  
ATOM   1953 2HB  ALA A 123     -11.104  12.362   4.494  1.00  0.00           H  
ATOM   1954 3HB  ALA A 123     -11.585  13.440   3.164  1.00  0.00           H  
ATOM   1955  N   LEU A 124     -11.228  12.603   0.346  1.00  0.00           N  
ATOM   1956  CA  LEU A 124     -11.775  12.712  -1.015  1.00  0.00           C  
ATOM   1957  C   LEU A 124     -11.153  11.730  -2.033  1.00  0.00           C  
ATOM   1958  O   LEU A 124     -11.578  11.702  -3.189  1.00  0.00           O  
ATOM   1959  CB  LEU A 124     -11.583  14.147  -1.521  1.00  0.00           C  
ATOM   1960  CG  LEU A 124     -12.400  15.224  -0.795  1.00  0.00           C  
ATOM   1961  CD1 LEU A 124     -12.050  16.595  -1.360  1.00  0.00           C  
ATOM   1962  CD2 LEU A 124     -13.885  14.931  -0.958  1.00  0.00           C  
ATOM   1963  H   LEU A 124     -10.700  13.392   0.712  1.00  0.00           H  
ATOM   1964  HA  LEU A 124     -12.839  12.483  -0.979  1.00  0.00           H  
ATOM   1965 1HB  LEU A 124     -10.531  14.411  -1.427  1.00  0.00           H  
ATOM   1966 2HB  LEU A 124     -11.853  14.182  -2.577  1.00  0.00           H  
ATOM   1967  HG  LEU A 124     -12.144  15.223   0.264  1.00  0.00           H  
ATOM   1968 1HD1 LEU A 124     -12.630  17.359  -0.845  1.00  0.00           H  
ATOM   1969 2HD1 LEU A 124     -10.986  16.786  -1.213  1.00  0.00           H  
ATOM   1970 3HD1 LEU A 124     -12.279  16.620  -2.423  1.00  0.00           H  
ATOM   1971 1HD2 LEU A 124     -14.465  15.695  -0.441  1.00  0.00           H  
ATOM   1972 2HD2 LEU A 124     -14.142  14.932  -2.018  1.00  0.00           H  
ATOM   1973 3HD2 LEU A 124     -14.110  13.953  -0.531  1.00  0.00           H  
ATOM   1974  N   THR A 125     -10.194  10.885  -1.624  1.00  0.00           N  
ATOM   1975  CA  THR A 125      -9.727   9.739  -2.429  1.00  0.00           C  
ATOM   1976  C   THR A 125     -10.868   8.755  -2.726  1.00  0.00           C  
ATOM   1977  O   THR A 125     -10.940   8.205  -3.826  1.00  0.00           O  
ATOM   1978  CB  THR A 125      -8.580   8.995  -1.721  1.00  0.00           C  
ATOM   1979  CG2 THR A 125      -8.159   7.774  -2.526  1.00  0.00           C  
ATOM   1980  OG1 THR A 125      -7.457   9.874  -1.570  1.00  0.00           O  
ATOM   1981  H   THR A 125      -9.851  10.973  -0.674  1.00  0.00           H  
ATOM   1982  HA  THR A 125      -9.355  10.116  -3.382  1.00  0.00           H  
ATOM   1983  HB  THR A 125      -8.909   8.675  -0.732  1.00  0.00           H  
ATOM   1984  HG1 THR A 125      -7.590  10.432  -0.801  1.00  0.00           H  
ATOM   1985 1HG2 THR A 125      -7.348   7.260  -2.010  1.00  0.00           H  
ATOM   1986 2HG2 THR A 125      -9.008   7.099  -2.632  1.00  0.00           H  
ATOM   1987 3HG2 THR A 125      -7.820   8.089  -3.513  1.00  0.00           H  
ATOM   1988  N   SER A 126     -11.779   8.549  -1.766  1.00  0.00           N  
ATOM   1989  CA  SER A 126     -12.990   7.738  -1.938  1.00  0.00           C  
ATOM   1990  C   SER A 126     -14.155   8.561  -2.508  1.00  0.00           C  
ATOM   1991  O   SER A 126     -14.529   9.597  -1.949  1.00  0.00           O  
ATOM   1992  CB  SER A 126     -13.396   7.129  -0.610  1.00  0.00           C  
ATOM   1993  OG  SER A 126     -14.688   6.591  -0.679  1.00  0.00           O  
ATOM   1994  H   SER A 126     -11.695   9.080  -0.906  1.00  0.00           H  
ATOM   1995  HA  SER A 126     -12.771   6.935  -2.644  1.00  0.00           H  
ATOM   1996 1HB  SER A 126     -12.688   6.347  -0.337  1.00  0.00           H  
ATOM   1997 2HB  SER A 126     -13.358   7.891   0.166  1.00  0.00           H  
ATOM   1998  HG  SER A 126     -14.733   6.116  -1.513  1.00  0.00           H  
ATOM   1999  N   GLY A 127     -14.794   8.055  -3.569  1.00  0.00           N  
ATOM   2000  CA  GLY A 127     -16.035   8.624  -4.114  1.00  0.00           C  
ATOM   2001  C   GLY A 127     -17.218   8.499  -3.144  1.00  0.00           C  
ATOM   2002  O   GLY A 127     -18.017   9.427  -3.012  1.00  0.00           O  
ATOM   2003  H   GLY A 127     -14.429   7.214  -4.000  1.00  0.00           H  
ATOM   2004 1HA  GLY A 127     -15.879   9.678  -4.348  1.00  0.00           H  
ATOM   2005 2HA  GLY A 127     -16.287   8.121  -5.047  1.00  0.00           H  
ATOM   2006  N   THR A 128     -17.283   7.400  -2.385  1.00  0.00           N  
ATOM   2007  CA  THR A 128     -18.278   7.198  -1.316  1.00  0.00           C  
ATOM   2008  C   THR A 128     -18.111   8.224  -0.191  1.00  0.00           C  
ATOM   2009  O   THR A 128     -19.091   8.842   0.221  1.00  0.00           O  
ATOM   2010  CB  THR A 128     -18.182   5.777  -0.731  1.00  0.00           C  
ATOM   2011  CG2 THR A 128     -19.155   5.611   0.427  1.00  0.00           C  
ATOM   2012  OG1 THR A 128     -18.489   4.816  -1.749  1.00  0.00           O  
ATOM   2013  H   THR A 128     -16.624   6.655  -2.565  1.00  0.00           H  
ATOM   2014  HA  THR A 128     -19.274   7.328  -1.741  1.00  0.00           H  
ATOM   2015  HB  THR A 128     -17.168   5.597  -0.374  1.00  0.00           H  
ATOM   2016  HG1 THR A 128     -18.367   3.930  -1.399  1.00  0.00           H  
ATOM   2017 1HG2 THR A 128     -19.073   4.601   0.828  1.00  0.00           H  
ATOM   2018 2HG2 THR A 128     -18.917   6.333   1.209  1.00  0.00           H  
ATOM   2019 3HG2 THR A 128     -20.172   5.780   0.075  1.00  0.00           H  
ATOM   2020  N   ILE A 129     -16.879   8.488   0.264  1.00  0.00           N  
ATOM   2021  CA  ILE A 129     -16.622   9.511   1.295  1.00  0.00           C  
ATOM   2022  C   ILE A 129     -16.913  10.920   0.758  1.00  0.00           C  
ATOM   2023  O   ILE A 129     -17.531  11.713   1.464  1.00  0.00           O  
ATOM   2024  CB  ILE A 129     -15.166   9.442   1.792  1.00  0.00           C  
ATOM   2025  CG1 ILE A 129     -14.915   8.123   2.527  1.00  0.00           C  
ATOM   2026  CG2 ILE A 129     -14.854  10.627   2.693  1.00  0.00           C  
ATOM   2027  CD1 ILE A 129     -13.477   7.926   2.952  1.00  0.00           C  
ATOM   2028  H   ILE A 129     -16.094   7.954  -0.103  1.00  0.00           H  
ATOM   2029  HA  ILE A 129     -17.282   9.323   2.141  1.00  0.00           H  
ATOM   2030  HB  ILE A 129     -14.489   9.460   0.937  1.00  0.00           H  
ATOM   2031 1HG1 ILE A 129     -15.542   8.079   3.416  1.00  0.00           H  
ATOM   2032 2HG1 ILE A 129     -15.198   7.289   1.886  1.00  0.00           H  
ATOM   2033 1HG2 ILE A 129     -13.822  10.561   3.035  1.00  0.00           H  
ATOM   2034 2HG2 ILE A 129     -14.995  11.553   2.138  1.00  0.00           H  
ATOM   2035 3HG2 ILE A 129     -15.523  10.615   3.554  1.00  0.00           H  
ATOM   2036 1HD1 ILE A 129     -13.378   6.969   3.467  1.00  0.00           H  
ATOM   2037 2HD1 ILE A 129     -12.834   7.932   2.071  1.00  0.00           H  
ATOM   2038 3HD1 ILE A 129     -13.183   8.730   3.624  1.00  0.00           H  
ATOM   2039  N   LYS A 130     -16.579  11.227  -0.505  1.00  0.00           N  
ATOM   2040  CA  LYS A 130     -16.985  12.488  -1.159  1.00  0.00           C  
ATOM   2041  C   LYS A 130     -18.511  12.674  -1.151  1.00  0.00           C  
ATOM   2042  O   LYS A 130     -18.991  13.743  -0.777  1.00  0.00           O  
ATOM   2043  CB  LYS A 130     -16.464  12.533  -2.596  1.00  0.00           C  
ATOM   2044  CG  LYS A 130     -16.788  13.820  -3.343  1.00  0.00           C  
ATOM   2045  CD  LYS A 130     -16.164  13.827  -4.729  1.00  0.00           C  
ATOM   2046  CE  LYS A 130     -16.513  15.099  -5.489  1.00  0.00           C  
ATOM   2047  NZ  LYS A 130     -15.914  15.117  -6.851  1.00  0.00           N1+
ATOM   2048  H   LYS A 130     -16.025  10.558  -1.034  1.00  0.00           H  
ATOM   2049  HA  LYS A 130     -16.552  13.321  -0.605  1.00  0.00           H  
ATOM   2050 1HB  LYS A 130     -15.381  12.410  -2.595  1.00  0.00           H  
ATOM   2051 2HB  LYS A 130     -16.888  11.703  -3.163  1.00  0.00           H  
ATOM   2052 1HG  LYS A 130     -17.870  13.923  -3.440  1.00  0.00           H  
ATOM   2053 2HG  LYS A 130     -16.410  14.672  -2.779  1.00  0.00           H  
ATOM   2054 1HD  LYS A 130     -15.081  13.751  -4.643  1.00  0.00           H  
ATOM   2055 2HD  LYS A 130     -16.527  12.968  -5.295  1.00  0.00           H  
ATOM   2056 1HE  LYS A 130     -17.595  15.182  -5.580  1.00  0.00           H  
ATOM   2057 2HE  LYS A 130     -16.150  15.964  -4.934  1.00  0.00           H  
ATOM   2058 1HZ  LYS A 130     -16.168  15.976  -7.320  1.00  0.00           H  
ATOM   2059 2HZ  LYS A 130     -14.908  15.059  -6.777  1.00  0.00           H  
ATOM   2060 3HZ  LYS A 130     -16.259  14.330  -7.381  1.00  0.00           H  
ATOM   2061  N   ALA A 131     -19.277  11.630  -1.478  1.00  0.00           N  
ATOM   2062  CA  ALA A 131     -20.742  11.657  -1.416  1.00  0.00           C  
ATOM   2063  C   ALA A 131     -21.285  11.854   0.019  1.00  0.00           C  
ATOM   2064  O   ALA A 131     -22.279  12.557   0.206  1.00  0.00           O  
ATOM   2065  CB  ALA A 131     -21.303  10.376  -2.016  1.00  0.00           C  
ATOM   2066  H   ALA A 131     -18.825  10.788  -1.817  1.00  0.00           H  
ATOM   2067  HA  ALA A 131     -21.090  12.509  -2.001  1.00  0.00           H  
ATOM   2068 1HB  ALA A 131     -22.392  10.407  -1.989  1.00  0.00           H  
ATOM   2069 2HB  ALA A 131     -20.967  10.279  -3.048  1.00  0.00           H  
ATOM   2070 3HB  ALA A 131     -20.950   9.521  -1.439  1.00  0.00           H  
ATOM   2071  N   MET A 132     -20.622  11.284   1.035  1.00  0.00           N  
ATOM   2072  CA  MET A 132     -20.970  11.466   2.454  1.00  0.00           C  
ATOM   2073  C   MET A 132     -20.615  12.865   3.002  1.00  0.00           C  
ATOM   2074  O   MET A 132     -21.370  13.413   3.809  1.00  0.00           O  
ATOM   2075  CB  MET A 132     -20.277  10.390   3.289  1.00  0.00           C  
ATOM   2076  CG  MET A 132     -20.824   8.984   3.084  1.00  0.00           C  
ATOM   2077  SD  MET A 132     -19.877   7.733   3.975  1.00  0.00           S  
ATOM   2078  CE  MET A 132     -20.850   6.268   3.635  1.00  0.00           C  
ATOM   2079  H   MET A 132     -19.854  10.660   0.808  1.00  0.00           H  
ATOM   2080  HA  MET A 132     -22.050  11.362   2.562  1.00  0.00           H  
ATOM   2081 1HB  MET A 132     -19.215  10.373   3.050  1.00  0.00           H  
ATOM   2082 2HB  MET A 132     -20.372  10.634   4.348  1.00  0.00           H  
ATOM   2083 1HG  MET A 132     -21.858   8.943   3.426  1.00  0.00           H  
ATOM   2084 2HG  MET A 132     -20.806   8.738   2.022  1.00  0.00           H  
ATOM   2085 1HE  MET A 132     -20.392   5.406   4.119  1.00  0.00           H  
ATOM   2086 2HE  MET A 132     -21.862   6.406   4.018  1.00  0.00           H  
ATOM   2087 3HE  MET A 132     -20.890   6.100   2.557  1.00  0.00           H  
ATOM   2088  N   LEU A 133     -19.493  13.455   2.570  1.00  0.00           N  
ATOM   2089  CA  LEU A 133     -19.059  14.810   2.951  1.00  0.00           C  
ATOM   2090  C   LEU A 133     -19.860  15.935   2.255  1.00  0.00           C  
ATOM   2091  O   LEU A 133     -19.912  17.051   2.782  1.00  0.00           O  
ATOM   2092  CB  LEU A 133     -17.569  14.978   2.630  1.00  0.00           C  
ATOM   2093  CG  LEU A 133     -16.606  14.142   3.483  1.00  0.00           C  
ATOM   2094  CD1 LEU A 133     -15.188  14.304   2.954  1.00  0.00           C  
ATOM   2095  CD2 LEU A 133     -16.703  14.580   4.936  1.00  0.00           C  
ATOM   2096  H   LEU A 133     -18.886  12.921   1.959  1.00  0.00           H  
ATOM   2097  HA  LEU A 133     -19.211  14.933   4.023  1.00  0.00           H  
ATOM   2098 1HB  LEU A 133     -17.406  14.711   1.587  1.00  0.00           H  
ATOM   2099 2HB  LEU A 133     -17.302  16.027   2.760  1.00  0.00           H  
ATOM   2100  HG  LEU A 133     -16.873  13.087   3.403  1.00  0.00           H  
ATOM   2101 1HD1 LEU A 133     -14.504  13.709   3.561  1.00  0.00           H  
ATOM   2102 2HD1 LEU A 133     -15.143  13.964   1.920  1.00  0.00           H  
ATOM   2103 3HD1 LEU A 133     -14.899  15.353   3.007  1.00  0.00           H  
ATOM   2104 1HD2 LEU A 133     -16.019  13.985   5.543  1.00  0.00           H  
ATOM   2105 2HD2 LEU A 133     -16.436  15.634   5.016  1.00  0.00           H  
ATOM   2106 3HD2 LEU A 133     -17.723  14.437   5.293  1.00  0.00           H  
ATOM   2107  N   SER A 134     -20.465  15.658   1.091  1.00  0.00           N  
ATOM   2108  CA  SER A 134     -21.283  16.596   0.298  1.00  0.00           C  
ATOM   2109  C   SER A 134     -22.520  17.112   1.055  1.00  0.00           C  
ATOM   2110  O   SER A 134     -23.349  16.289   1.513  1.00  0.00           O  
ATOM   2111  CB  SER A 134     -21.727  15.923  -0.987  1.00  0.00           C  
ATOM   2112  OG  SER A 134     -20.630  15.644  -1.812  1.00  0.00           O  
ATOM   2113  H   SER A 134     -20.318  14.732   0.714  1.00  0.00           H  
ATOM   2114  HA  SER A 134     -20.672  17.466   0.051  1.00  0.00           H  
ATOM   2115 1HB  SER A 134     -22.253  14.998  -0.750  1.00  0.00           H  
ATOM   2116 2HB  SER A 134     -22.426  16.571  -1.513  1.00  0.00           H  
ATOM   2117  HG  SER A 134     -20.055  15.068  -1.302  1.00  0.00           H  
ATOM   2118  N   ASN A 135     -17.849  18.167  10.677  1.00  0.00           N  
ATOM   2119  CA  ASN A 135     -16.915  17.463   9.734  1.00  0.00           C  
ATOM   2120  C   ASN A 135     -16.635  16.001  10.155  1.00  0.00           C  
ATOM   2121  O   ASN A 135     -15.480  15.607  10.319  1.00  0.00           O  
ATOM   2122  CB  ASN A 135     -15.608  18.225   9.612  1.00  0.00           C  
ATOM   2123  CG  ASN A 135     -15.784  19.577   8.978  1.00  0.00           C  
ATOM   2124  ND2 ASN A 135     -15.775  20.607   9.786  1.00  0.00           N  
ATOM   2125  OD1 ASN A 135     -15.929  19.688   7.755  1.00  0.00           O  
ATOM   2126  H   ASN A 135     -17.550  18.341  11.626  1.00  0.00           H  
ATOM   2127  HA  ASN A 135     -17.385  17.418   8.750  1.00  0.00           H  
ATOM   2128 1HB  ASN A 135     -15.168  18.355  10.602  1.00  0.00           H  
ATOM   2129 2HB  ASN A 135     -14.904  17.644   9.016  1.00  0.00           H  
ATOM   2130 1HD2 ASN A 135     -15.886  21.531   9.419  1.00  0.00           H  
ATOM   2131 2HD2 ASN A 135     -15.655  20.470  10.769  1.00  0.00           H  
ATOM   2132  N   GLU A 136     -17.674  15.167  10.310  1.00  0.00           N  
ATOM   2133  CA  GLU A 136     -17.572  13.775  10.801  1.00  0.00           C  
ATOM   2134  C   GLU A 136     -18.396  12.800   9.933  1.00  0.00           C  
ATOM   2135  O   GLU A 136     -19.502  13.140   9.504  1.00  0.00           O  
ATOM   2136  CB  GLU A 136     -18.038  13.690  12.257  1.00  0.00           C  
ATOM   2137  CG  GLU A 136     -17.259  14.574  13.219  1.00  0.00           C  
ATOM   2138  CD  GLU A 136     -17.666  14.379  14.652  1.00  0.00           C  
ATOM   2139  OE1 GLU A 136     -18.601  13.653  14.891  1.00  0.00           O  
ATOM   2140  OE2 GLU A 136     -17.042  14.957  15.511  1.00  0.00           O1-
ATOM   2141  H   GLU A 136     -18.606  15.467  10.045  1.00  0.00           H  
ATOM   2142  HA  GLU A 136     -16.527  13.466  10.750  1.00  0.00           H  
ATOM   2143 1HB  GLU A 136     -19.090  13.973  12.319  1.00  0.00           H  
ATOM   2144 2HB  GLU A 136     -17.956  12.661  12.605  1.00  0.00           H  
ATOM   2145 1HG  GLU A 136     -16.196  14.351  13.122  1.00  0.00           H  
ATOM   2146 2HG  GLU A 136     -17.410  15.616  12.943  1.00  0.00           H  
ATOM   2147  N   VAL A 137     -17.885  11.581   9.706  1.00  0.00           N  
ATOM   2148  CA  VAL A 137     -18.557  10.508   8.935  1.00  0.00           C  
ATOM   2149  C   VAL A 137     -18.395   9.153   9.640  1.00  0.00           C  
ATOM   2150  O   VAL A 137     -17.287   8.794  10.032  1.00  0.00           O  
ATOM   2151  CB  VAL A 137     -17.973  10.416   7.513  1.00  0.00           C  
ATOM   2152  CG1 VAL A 137     -18.622   9.274   6.745  1.00  0.00           C  
ATOM   2153  CG2 VAL A 137     -18.171  11.736   6.785  1.00  0.00           C  
ATOM   2154  H   VAL A 137     -16.940  11.391  10.030  1.00  0.00           H  
ATOM   2155  HA  VAL A 137     -19.618  10.749   8.861  1.00  0.00           H  
ATOM   2156  HB  VAL A 137     -16.908  10.194   7.580  1.00  0.00           H  
ATOM   2157 1HG1 VAL A 137     -18.198   9.223   5.741  1.00  0.00           H  
ATOM   2158 2HG1 VAL A 137     -18.437   8.334   7.265  1.00  0.00           H  
ATOM   2159 3HG1 VAL A 137     -19.696   9.446   6.675  1.00  0.00           H  
ATOM   2160 1HG2 VAL A 137     -17.756  11.664   5.780  1.00  0.00           H  
ATOM   2161 2HG2 VAL A 137     -19.236  11.962   6.723  1.00  0.00           H  
ATOM   2162 3HG2 VAL A 137     -17.664  12.532   7.331  1.00  0.00           H  
ATOM   2163  N   ASN A 138     -19.486   8.393   9.796  1.00  0.00           N  
ATOM   2164  CA  ASN A 138     -19.496   7.058  10.415  1.00  0.00           C  
ATOM   2165  C   ASN A 138     -19.471   5.917   9.377  1.00  0.00           C  
ATOM   2166  O   ASN A 138     -20.120   6.005   8.333  1.00  0.00           O  
ATOM   2167  CB  ASN A 138     -20.703   6.916  11.324  1.00  0.00           C  
ATOM   2168  CG  ASN A 138     -20.623   7.805  12.533  1.00  0.00           C  
ATOM   2169  ND2 ASN A 138     -21.393   8.863  12.530  1.00  0.00           N  
ATOM   2170  OD1 ASN A 138     -19.864   7.534  13.471  1.00  0.00           O  
ATOM   2171  H   ASN A 138     -20.359   8.730   9.413  1.00  0.00           H  
ATOM   2172  HA  ASN A 138     -18.589   6.946  11.012  1.00  0.00           H  
ATOM   2173 1HB  ASN A 138     -21.609   7.158  10.768  1.00  0.00           H  
ATOM   2174 2HB  ASN A 138     -20.789   5.881  11.655  1.00  0.00           H  
ATOM   2175 1HD2 ASN A 138     -21.382   9.493  13.309  1.00  0.00           H  
ATOM   2176 2HD2 ASN A 138     -21.991   9.045  11.751  1.00  0.00           H  
ATOM   2177  N   PHE A 139     -18.790   4.813   9.711  1.00  0.00           N  
ATOM   2178  CA  PHE A 139     -18.623   3.623   8.864  1.00  0.00           C  
ATOM   2179  C   PHE A 139     -19.000   2.341   9.625  1.00  0.00           C  
ATOM   2180  O   PHE A 139     -18.143   1.605  10.114  1.00  0.00           O  
ATOM   2181  CB  PHE A 139     -17.180   3.521   8.365  1.00  0.00           C  
ATOM   2182  CG  PHE A 139     -16.735   4.704   7.553  1.00  0.00           C  
ATOM   2183  CD1 PHE A 139     -16.144   5.799   8.164  1.00  0.00           C  
ATOM   2184  CD2 PHE A 139     -16.905   4.722   6.177  1.00  0.00           C  
ATOM   2185  CE1 PHE A 139     -15.733   6.888   7.418  1.00  0.00           C  
ATOM   2186  CE2 PHE A 139     -16.494   5.808   5.429  1.00  0.00           C  
ATOM   2187  CZ  PHE A 139     -15.909   6.893   6.051  1.00  0.00           C  
ATOM   2188  H   PHE A 139     -18.232   4.846  10.560  1.00  0.00           H  
ATOM   2189  HA  PHE A 139     -19.284   3.716   8.001  1.00  0.00           H  
ATOM   2190 1HB  PHE A 139     -16.507   3.420   9.216  1.00  0.00           H  
ATOM   2191 2HB  PHE A 139     -17.069   2.626   7.753  1.00  0.00           H  
ATOM   2192  HD1 PHE A 139     -16.005   5.797   9.245  1.00  0.00           H  
ATOM   2193  HD2 PHE A 139     -17.367   3.865   5.687  1.00  0.00           H  
ATOM   2194  HE1 PHE A 139     -15.272   7.743   7.911  1.00  0.00           H  
ATOM   2195  HE2 PHE A 139     -16.633   5.810   4.347  1.00  0.00           H  
ATOM   2196  HZ  PHE A 139     -15.586   7.750   5.462  1.00  0.00           H  
ATOM   2197  N   ARG A 140     -20.309   2.061   9.712  1.00  0.00           N  
ATOM   2198  CA  ARG A 140     -20.893   0.942  10.490  1.00  0.00           C  
ATOM   2199  C   ARG A 140     -20.417  -0.456  10.067  1.00  0.00           C  
ATOM   2200  O   ARG A 140     -20.516  -1.396  10.854  1.00  0.00           O  
ATOM   2201  CB  ARG A 140     -22.411   0.980  10.385  1.00  0.00           C  
ATOM   2202  CG  ARG A 140     -23.074   2.141  11.109  1.00  0.00           C  
ATOM   2203  CD  ARG A 140     -24.547   2.133  10.928  1.00  0.00           C  
ATOM   2204  NE  ARG A 140     -25.185   3.240  11.621  1.00  0.00           N  
ATOM   2205  CZ  ARG A 140     -26.491   3.556  11.518  1.00  0.00           C  
ATOM   2206  NH1 ARG A 140     -27.282   2.841  10.748  1.00  0.00           N1+
ATOM   2207  NH2 ARG A 140     -26.977   4.585  12.189  1.00  0.00           N  
ATOM   2208  H   ARG A 140     -20.949   2.707   9.266  1.00  0.00           H  
ATOM   2209  HA  ARG A 140     -20.607   1.060  11.535  1.00  0.00           H  
ATOM   2210 1HB  ARG A 140     -22.701   1.036   9.336  1.00  0.00           H  
ATOM   2211 2HB  ARG A 140     -22.827   0.058  10.789  1.00  0.00           H  
ATOM   2212 1HG  ARG A 140     -22.859   2.073  12.176  1.00  0.00           H  
ATOM   2213 2HG  ARG A 140     -22.685   3.081  10.719  1.00  0.00           H  
ATOM   2214 1HD  ARG A 140     -24.784   2.211   9.867  1.00  0.00           H  
ATOM   2215 2HD  ARG A 140     -24.957   1.202  11.323  1.00  0.00           H  
ATOM   2216  HE  ARG A 140     -24.609   3.813  12.221  1.00  0.00           H  
ATOM   2217 1HH1 ARG A 140     -26.911   2.054  10.236  1.00  0.00           H  
ATOM   2218 2HH1 ARG A 140     -28.261   3.079  10.672  1.00  0.00           H  
ATOM   2219 1HH2 ARG A 140     -26.368   5.137  12.781  1.00  0.00           H  
ATOM   2220 2HH2 ARG A 140     -27.955   4.822  12.111  1.00  0.00           H  
ATOM   2221  N   GLU A 141     -19.883  -0.594   8.851  1.00  0.00           N  
ATOM   2222  CA  GLU A 141     -19.366  -1.857   8.294  1.00  0.00           C  
ATOM   2223  C   GLU A 141     -17.821  -1.943   8.250  1.00  0.00           C  
ATOM   2224  O   GLU A 141     -17.288  -2.932   7.743  1.00  0.00           O  
ATOM   2225  CB  GLU A 141     -19.923  -2.057   6.883  1.00  0.00           C  
ATOM   2226  CG  GLU A 141     -21.437  -2.198   6.820  1.00  0.00           C  
ATOM   2227  CD  GLU A 141     -21.945  -2.425   5.423  1.00  0.00           C  
ATOM   2228  OE1 GLU A 141     -21.149  -2.433   4.515  1.00  0.00           O  
ATOM   2229  OE2 GLU A 141     -23.132  -2.591   5.263  1.00  0.00           O1-
ATOM   2230  H   GLU A 141     -19.903   0.215   8.247  1.00  0.00           H  
ATOM   2231  HA  GLU A 141     -19.699  -2.677   8.930  1.00  0.00           H  
ATOM   2232 1HB  GLU A 141     -19.640  -1.211   6.257  1.00  0.00           H  
ATOM   2233 2HB  GLU A 141     -19.485  -2.952   6.443  1.00  0.00           H  
ATOM   2234 1HG  GLU A 141     -21.740  -3.038   7.445  1.00  0.00           H  
ATOM   2235 2HG  GLU A 141     -21.893  -1.297   7.225  1.00  0.00           H  
ATOM   2236  N   ILE A 142     -17.089  -0.942   8.770  1.00  0.00           N  
ATOM   2237  CA  ILE A 142     -15.614  -0.871   8.692  1.00  0.00           C  
ATOM   2238  C   ILE A 142     -14.995  -0.726  10.102  1.00  0.00           C  
ATOM   2239  O   ILE A 142     -15.074   0.359  10.684  1.00  0.00           O  
ATOM   2240  CB  ILE A 142     -15.165   0.307   7.807  1.00  0.00           C  
ATOM   2241  CG1 ILE A 142     -15.794   0.200   6.416  1.00  0.00           C  
ATOM   2242  CG2 ILE A 142     -13.648   0.348   7.706  1.00  0.00           C  
ATOM   2243  CD1 ILE A 142     -15.411   1.327   5.483  1.00  0.00           C  
ATOM   2244  H   ILE A 142     -17.571  -0.169   9.221  1.00  0.00           H  
ATOM   2245  HA  ILE A 142     -15.247  -1.794   8.247  1.00  0.00           H  
ATOM   2246  HB  ILE A 142     -15.516   1.243   8.241  1.00  0.00           H  
ATOM   2247 1HG1 ILE A 142     -15.498  -0.742   5.954  1.00  0.00           H  
ATOM   2248 2HG1 ILE A 142     -16.881   0.190   6.509  1.00  0.00           H  
ATOM   2249 1HG2 ILE A 142     -13.348   1.186   7.078  1.00  0.00           H  
ATOM   2250 2HG2 ILE A 142     -13.221   0.470   8.700  1.00  0.00           H  
ATOM   2251 3HG2 ILE A 142     -13.287  -0.583   7.268  1.00  0.00           H  
ATOM   2252 1HD1 ILE A 142     -15.897   1.181   4.519  1.00  0.00           H  
ATOM   2253 2HD1 ILE A 142     -15.731   2.277   5.911  1.00  0.00           H  
ATOM   2254 3HD1 ILE A 142     -14.331   1.334   5.349  1.00  0.00           H  
ATOM   2255  N   PRO A 143     -14.365  -1.777  10.668  1.00  0.00           N  
ATOM   2256  CA  PRO A 143     -13.709  -1.721  11.978  1.00  0.00           C  
ATOM   2257  C   PRO A 143     -12.360  -0.984  11.933  1.00  0.00           C  
ATOM   2258  O   PRO A 143     -11.773  -0.783  10.865  1.00  0.00           O  
ATOM   2259  CB  PRO A 143     -13.526  -3.202  12.322  1.00  0.00           C  
ATOM   2260  CG  PRO A 143     -13.340  -3.864  11.000  1.00  0.00           C  
ATOM   2261  CD  PRO A 143     -14.287  -3.140  10.081  1.00  0.00           C  
ATOM   2262  HA  PRO A 143     -14.378  -1.225  12.697  1.00  0.00           H  
ATOM   2263 1HB  PRO A 143     -12.661  -3.330  12.989  1.00  0.00           H  
ATOM   2264 2HB  PRO A 143     -14.408  -3.573  12.866  1.00  0.00           H  
ATOM   2265 1HG  PRO A 143     -12.292  -3.781  10.678  1.00  0.00           H  
ATOM   2266 2HG  PRO A 143     -13.563  -4.938  11.078  1.00  0.00           H  
ATOM   2267 1HD  PRO A 143     -13.867  -3.117   9.065  1.00  0.00           H  
ATOM   2268 2HD  PRO A 143     -15.263  -3.647  10.087  1.00  0.00           H  
ATOM   2269  N   SER A 144     -11.846  -0.576  13.094  1.00  0.00           N  
ATOM   2270  CA  SER A 144     -10.673   0.303  13.216  1.00  0.00           C  
ATOM   2271  C   SER A 144      -9.401  -0.250  12.568  1.00  0.00           C  
ATOM   2272  O   SER A 144      -8.699   0.509  11.902  1.00  0.00           O  
ATOM   2273  CB  SER A 144     -10.401   0.576  14.682  1.00  0.00           C  
ATOM   2274  OG  SER A 144     -10.135  -0.614  15.374  1.00  0.00           O  
ATOM   2275  H   SER A 144     -12.384  -0.740  13.943  1.00  0.00           H  
ATOM   2276  HA  SER A 144     -10.892   1.245  12.710  1.00  0.00           H  
ATOM   2277 1HB  SER A 144      -9.551   1.251  14.776  1.00  0.00           H  
ATOM   2278 2HB  SER A 144     -11.264   1.072  15.125  1.00  0.00           H  
ATOM   2279  HG  SER A 144     -10.945  -0.836  15.840  1.00  0.00           H  
ATOM   2280  N   HIS A 145      -9.132  -1.559  12.663  1.00  0.00           N  
ATOM   2281  CA  HIS A 145      -7.972  -2.195  12.014  1.00  0.00           C  
ATOM   2282  C   HIS A 145      -8.051  -2.201  10.476  1.00  0.00           C  
ATOM   2283  O   HIS A 145      -7.032  -2.394   9.810  1.00  0.00           O  
ATOM   2284  CB  HIS A 145      -7.818  -3.635  12.513  1.00  0.00           C  
ATOM   2285  CG  HIS A 145      -8.904  -4.554  12.045  1.00  0.00           C  
ATOM   2286  CD2 HIS A 145     -10.119  -4.838  12.569  1.00  0.00           C  
ATOM   2287  ND1 HIS A 145      -8.796  -5.308  10.895  1.00  0.00           N  
ATOM   2288  CE1 HIS A 145      -9.900  -6.019  10.734  1.00  0.00           C  
ATOM   2289  NE2 HIS A 145     -10.717  -5.752  11.735  1.00  0.00           N  
ATOM   2290  H   HIS A 145      -9.744  -2.135  13.230  1.00  0.00           H  
ATOM   2291  HA  HIS A 145      -7.067  -1.645  12.267  1.00  0.00           H  
ATOM   2292 1HB  HIS A 145      -6.862  -4.038  12.176  1.00  0.00           H  
ATOM   2293 2HB  HIS A 145      -7.811  -3.645  13.603  1.00  0.00           H  
ATOM   2294  HD1 HIS A 145      -7.987  -5.384  10.312  1.00  0.00           H  
ATOM   2295  HD2 HIS A 145     -10.643  -4.489  13.460  1.00  0.00           H  
ATOM   2296  HE1 HIS A 145     -10.010  -6.684   9.878  1.00  0.00           H  
ATOM   2297  N   VAL A 146      -9.241  -1.975   9.908  1.00  0.00           N  
ATOM   2298  CA  VAL A 146      -9.454  -1.775   8.467  1.00  0.00           C  
ATOM   2299  C   VAL A 146      -9.430  -0.285   8.115  1.00  0.00           C  
ATOM   2300  O   VAL A 146      -8.737   0.110   7.176  1.00  0.00           O  
ATOM   2301  CB  VAL A 146     -10.802  -2.381   8.032  1.00  0.00           C  
ATOM   2302  CG1 VAL A 146     -11.081  -2.065   6.571  1.00  0.00           C  
ATOM   2303  CG2 VAL A 146     -10.792  -3.885   8.266  1.00  0.00           C  
ATOM   2304  H   VAL A 146     -10.031  -1.828  10.524  1.00  0.00           H  
ATOM   2305  HA  VAL A 146      -8.653  -2.279   7.926  1.00  0.00           H  
ATOM   2306  HB  VAL A 146     -11.600  -1.927   8.619  1.00  0.00           H  
ATOM   2307 1HG1 VAL A 146     -12.037  -2.501   6.281  1.00  0.00           H  
ATOM   2308 2HG1 VAL A 146     -11.119  -0.984   6.434  1.00  0.00           H  
ATOM   2309 3HG1 VAL A 146     -10.289  -2.483   5.950  1.00  0.00           H  
ATOM   2310 1HG2 VAL A 146     -11.748  -4.307   7.958  1.00  0.00           H  
ATOM   2311 2HG2 VAL A 146      -9.990  -4.338   7.685  1.00  0.00           H  
ATOM   2312 3HG2 VAL A 146     -10.632  -4.087   9.326  1.00  0.00           H  
ATOM   2313  N   LEU A 147     -10.140   0.564   8.870  1.00  0.00           N  
ATOM   2314  CA  LEU A 147     -10.237   2.000   8.577  1.00  0.00           C  
ATOM   2315  C   LEU A 147      -8.887   2.730   8.722  1.00  0.00           C  
ATOM   2316  O   LEU A 147      -8.601   3.636   7.937  1.00  0.00           O  
ATOM   2317  CB  LEU A 147     -11.270   2.648   9.507  1.00  0.00           C  
ATOM   2318  CG  LEU A 147     -11.723   4.061   9.118  1.00  0.00           C  
ATOM   2319  CD1 LEU A 147     -12.110   4.085   7.647  1.00  0.00           C  
ATOM   2320  CD2 LEU A 147     -12.890   4.482  10.000  1.00  0.00           C  
ATOM   2321  H   LEU A 147     -10.684   0.186   9.640  1.00  0.00           H  
ATOM   2322  HA  LEU A 147     -10.564   2.120   7.545  1.00  0.00           H  
ATOM   2323 1HB  LEU A 147     -12.155   2.014   9.538  1.00  0.00           H  
ATOM   2324 2HB  LEU A 147     -10.850   2.698  10.512  1.00  0.00           H  
ATOM   2325  HG  LEU A 147     -10.895   4.758   9.256  1.00  0.00           H  
ATOM   2326 1HD1 LEU A 147     -12.432   5.088   7.371  1.00  0.00           H  
ATOM   2327 2HD1 LEU A 147     -11.252   3.797   7.040  1.00  0.00           H  
ATOM   2328 3HD1 LEU A 147     -12.927   3.382   7.476  1.00  0.00           H  
ATOM   2329 1HD2 LEU A 147     -13.210   5.486   9.724  1.00  0.00           H  
ATOM   2330 2HD2 LEU A 147     -13.718   3.786   9.862  1.00  0.00           H  
ATOM   2331 3HD2 LEU A 147     -12.579   4.473  11.044  1.00  0.00           H  
ATOM   2332  N   SER A 148      -8.010   2.292   9.631  1.00  0.00           N  
ATOM   2333  CA  SER A 148      -6.626   2.785   9.708  1.00  0.00           C  
ATOM   2334  C   SER A 148      -5.863   2.510   8.403  1.00  0.00           C  
ATOM   2335  O   SER A 148      -5.284   3.426   7.821  1.00  0.00           O  
ATOM   2336  CB  SER A 148      -5.904   2.133  10.871  1.00  0.00           C  
ATOM   2337  OG  SER A 148      -4.598   2.627  10.992  1.00  0.00           O  
ATOM   2338  H   SER A 148      -8.287   1.556  10.275  1.00  0.00           H  
ATOM   2339  HA  SER A 148      -6.651   3.863   9.868  1.00  0.00           H  
ATOM   2340 1HB  SER A 148      -6.453   2.324  11.792  1.00  0.00           H  
ATOM   2341 2HB  SER A 148      -5.876   1.055  10.725  1.00  0.00           H  
ATOM   2342  HG  SER A 148      -4.019   1.870  10.883  1.00  0.00           H  
ATOM   2343  N   LYS A 149      -5.935   1.284   7.868  1.00  0.00           N  
ATOM   2344  CA  LYS A 149      -5.305   0.895   6.595  1.00  0.00           C  
ATOM   2345  C   LYS A 149      -5.913   1.584   5.374  1.00  0.00           C  
ATOM   2346  O   LYS A 149      -5.169   1.932   4.463  1.00  0.00           O  
ATOM   2347  CB  LYS A 149      -5.388  -0.621   6.415  1.00  0.00           C  
ATOM   2348  CG  LYS A 149      -4.635  -1.423   7.468  1.00  0.00           C  
ATOM   2349  CD  LYS A 149      -3.133  -1.203   7.361  1.00  0.00           C  
ATOM   2350  CE  LYS A 149      -2.551  -1.938   6.162  1.00  0.00           C  
ATOM   2351  NZ  LYS A 149      -1.070  -1.805   6.094  1.00  0.00           N1+
ATOM   2352  H   LYS A 149      -6.403   0.574   8.420  1.00  0.00           H  
ATOM   2353  HA  LYS A 149      -4.256   1.191   6.624  1.00  0.00           H  
ATOM   2354 1HB  LYS A 149      -6.432  -0.935   6.439  1.00  0.00           H  
ATOM   2355 2HB  LYS A 149      -4.989  -0.894   5.438  1.00  0.00           H  
ATOM   2356 1HG  LYS A 149      -4.968  -1.121   8.462  1.00  0.00           H  
ATOM   2357 2HG  LYS A 149      -4.849  -2.484   7.340  1.00  0.00           H  
ATOM   2358 1HD  LYS A 149      -2.928  -0.137   7.257  1.00  0.00           H  
ATOM   2359 2HD  LYS A 149      -2.647  -1.564   8.267  1.00  0.00           H  
ATOM   2360 1HE  LYS A 149      -2.805  -2.996   6.225  1.00  0.00           H  
ATOM   2361 2HE  LYS A 149      -2.981  -1.538   5.245  1.00  0.00           H  
ATOM   2362 1HZ  LYS A 149      -0.723  -2.305   5.288  1.00  0.00           H  
ATOM   2363 2HZ  LYS A 149      -0.822  -0.828   6.019  1.00  0.00           H  
ATOM   2364 3HZ  LYS A 149      -0.658  -2.192   6.932  1.00  0.00           H  
ATOM   2365  N   VAL A 150      -7.211   1.888   5.377  1.00  0.00           N  
ATOM   2366  CA  VAL A 150      -7.836   2.774   4.372  1.00  0.00           C  
ATOM   2367  C   VAL A 150      -7.170   4.161   4.373  1.00  0.00           C  
ATOM   2368  O   VAL A 150      -6.755   4.650   3.323  1.00  0.00           O  
ATOM   2369  CB  VAL A 150      -9.341   2.932   4.655  1.00  0.00           C  
ATOM   2370  CG1 VAL A 150      -9.935   4.030   3.785  1.00  0.00           C  
ATOM   2371  CG2 VAL A 150     -10.054   1.609   4.415  1.00  0.00           C  
ATOM   2372  H   VAL A 150      -7.777   1.513   6.131  1.00  0.00           H  
ATOM   2373  HA  VAL A 150      -7.711   2.323   3.387  1.00  0.00           H  
ATOM   2374  HB  VAL A 150      -9.477   3.236   5.692  1.00  0.00           H  
ATOM   2375 1HG1 VAL A 150     -11.001   4.127   3.998  1.00  0.00           H  
ATOM   2376 2HG1 VAL A 150      -9.434   4.974   3.999  1.00  0.00           H  
ATOM   2377 3HG1 VAL A 150      -9.798   3.776   2.734  1.00  0.00           H  
ATOM   2378 1HG2 VAL A 150     -11.118   1.728   4.618  1.00  0.00           H  
ATOM   2379 2HG2 VAL A 150      -9.914   1.303   3.379  1.00  0.00           H  
ATOM   2380 3HG2 VAL A 150      -9.641   0.850   5.078  1.00  0.00           H  
ATOM   2381  N   CYS A 151      -6.976   4.770   5.548  1.00  0.00           N  
ATOM   2382  CA  CYS A 151      -6.304   6.070   5.676  1.00  0.00           C  
ATOM   2383  C   CYS A 151      -4.809   6.011   5.293  1.00  0.00           C  
ATOM   2384  O   CYS A 151      -4.293   6.926   4.640  1.00  0.00           O  
ATOM   2385  CB  CYS A 151      -6.430   6.585   7.110  1.00  0.00           C  
ATOM   2386  SG  CYS A 151      -8.133   6.892   7.636  1.00  0.00           S  
ATOM   2387  H   CYS A 151      -7.330   4.329   6.389  1.00  0.00           H  
ATOM   2388  HA  CYS A 151      -6.787   6.778   5.003  1.00  0.00           H  
ATOM   2389 1HB  CYS A 151      -5.991   5.862   7.797  1.00  0.00           H  
ATOM   2390 2HB  CYS A 151      -5.872   7.515   7.213  1.00  0.00           H  
ATOM   2391  HG  CYS A 151      -8.545   5.635   7.519  1.00  0.00           H  
ATOM   2392  N   MET A 152      -4.113   4.913   5.618  1.00  0.00           N  
ATOM   2393  CA  MET A 152      -2.748   4.651   5.131  1.00  0.00           C  
ATOM   2394  C   MET A 152      -2.710   4.536   3.601  1.00  0.00           C  
ATOM   2395  O   MET A 152      -1.821   5.112   2.982  1.00  0.00           O  
ATOM   2396  CB  MET A 152      -2.194   3.380   5.770  1.00  0.00           C  
ATOM   2397  CG  MET A 152      -1.910   3.498   7.262  1.00  0.00           C  
ATOM   2398  SD  MET A 152      -1.261   1.971   7.968  1.00  0.00           S  
ATOM   2399  CE  MET A 152      -1.246   2.384   9.710  1.00  0.00           C  
ATOM   2400  H   MET A 152      -4.558   4.228   6.223  1.00  0.00           H  
ATOM   2401  HA  MET A 152      -2.114   5.491   5.412  1.00  0.00           H  
ATOM   2402 1HB  MET A 152      -2.901   2.565   5.630  1.00  0.00           H  
ATOM   2403 2HB  MET A 152      -1.264   3.098   5.274  1.00  0.00           H  
ATOM   2404 1HG  MET A 152      -1.184   4.292   7.431  1.00  0.00           H  
ATOM   2405 2HG  MET A 152      -2.829   3.758   7.787  1.00  0.00           H  
ATOM   2406 1HE  MET A 152      -0.868   1.536  10.283  1.00  0.00           H  
ATOM   2407 2HE  MET A 152      -0.601   3.250   9.874  1.00  0.00           H  
ATOM   2408 3HE  MET A 152      -2.258   2.620  10.038  1.00  0.00           H  
ATOM   2409  N   TYR A 153      -3.679   3.861   2.974  1.00  0.00           N  
ATOM   2410  CA  TYR A 153      -3.762   3.776   1.512  1.00  0.00           C  
ATOM   2411  C   TYR A 153      -4.001   5.147   0.864  1.00  0.00           C  
ATOM   2412  O   TYR A 153      -3.311   5.487  -0.093  1.00  0.00           O  
ATOM   2413  CB  TYR A 153      -4.868   2.801   1.104  1.00  0.00           C  
ATOM   2414  CG  TYR A 153      -5.090   2.719  -0.391  1.00  0.00           C  
ATOM   2415  CD1 TYR A 153      -4.260   1.930  -1.172  1.00  0.00           C  
ATOM   2416  CD2 TYR A 153      -6.122   3.435  -0.979  1.00  0.00           C  
ATOM   2417  CE1 TYR A 153      -4.462   1.855  -2.536  1.00  0.00           C  
ATOM   2418  CE2 TYR A 153      -6.324   3.362  -2.344  1.00  0.00           C  
ATOM   2419  CZ  TYR A 153      -5.498   2.574  -3.120  1.00  0.00           C  
ATOM   2420  OH  TYR A 153      -5.699   2.501  -4.480  1.00  0.00           O  
ATOM   2421  H   TYR A 153      -4.374   3.363   3.522  1.00  0.00           H  
ATOM   2422  HA  TYR A 153      -2.810   3.405   1.133  1.00  0.00           H  
ATOM   2423 1HB  TYR A 153      -4.626   1.801   1.466  1.00  0.00           H  
ATOM   2424 2HB  TYR A 153      -5.807   3.100   1.570  1.00  0.00           H  
ATOM   2425  HD1 TYR A 153      -3.449   1.366  -0.709  1.00  0.00           H  
ATOM   2426  HD2 TYR A 153      -6.773   4.058  -0.365  1.00  0.00           H  
ATOM   2427  HE1 TYR A 153      -3.811   1.233  -3.151  1.00  0.00           H  
ATOM   2428  HE2 TYR A 153      -7.134   3.925  -2.806  1.00  0.00           H  
ATOM   2429  HH  TYR A 153      -5.035   1.928  -4.871  1.00  0.00           H  
ATOM   2430  N   PHE A 154      -4.895   5.979   1.412  1.00  0.00           N  
ATOM   2431  CA  PHE A 154      -5.069   7.363   0.943  1.00  0.00           C  
ATOM   2432  C   PHE A 154      -3.748   8.151   1.033  1.00  0.00           C  
ATOM   2433  O   PHE A 154      -3.349   8.815   0.076  1.00  0.00           O  
ATOM   2434  CB  PHE A 154      -6.149   8.072   1.761  1.00  0.00           C  
ATOM   2435  CG  PHE A 154      -7.516   7.469   1.612  1.00  0.00           C  
ATOM   2436  CD1 PHE A 154      -7.761   6.500   0.649  1.00  0.00           C  
ATOM   2437  CD2 PHE A 154      -8.561   7.867   2.433  1.00  0.00           C  
ATOM   2438  CE1 PHE A 154      -9.019   5.944   0.511  1.00  0.00           C  
ATOM   2439  CE2 PHE A 154      -9.818   7.311   2.299  1.00  0.00           C  
ATOM   2440  CZ  PHE A 154     -10.047   6.348   1.336  1.00  0.00           C  
ATOM   2441  H   PHE A 154      -5.486   5.636   2.165  1.00  0.00           H  
ATOM   2442  HA  PHE A 154      -5.382   7.337  -0.102  1.00  0.00           H  
ATOM   2443 1HB  PHE A 154      -5.881   8.050   2.816  1.00  0.00           H  
ATOM   2444 2HB  PHE A 154      -6.206   9.119   1.460  1.00  0.00           H  
ATOM   2445  HD1 PHE A 154      -6.948   6.179  -0.002  1.00  0.00           H  
ATOM   2446  HD2 PHE A 154      -8.379   8.626   3.194  1.00  0.00           H  
ATOM   2447  HE1 PHE A 154      -9.197   5.184  -0.249  1.00  0.00           H  
ATOM   2448  HE2 PHE A 154     -10.629   7.633   2.951  1.00  0.00           H  
ATOM   2449  HZ  PHE A 154     -11.038   5.911   1.228  1.00  0.00           H  
ATOM   2450  N   THR A 155      -3.024   8.015   2.149  1.00  0.00           N  
ATOM   2451  CA  THR A 155      -1.712   8.653   2.369  1.00  0.00           C  
ATOM   2452  C   THR A 155      -0.664   8.170   1.353  1.00  0.00           C  
ATOM   2453  O   THR A 155       0.032   8.978   0.736  1.00  0.00           O  
ATOM   2454  CB  THR A 155      -1.201   8.387   3.797  1.00  0.00           C  
ATOM   2455  CG2 THR A 155       0.157   9.039   4.008  1.00  0.00           C  
ATOM   2456  OG1 THR A 155      -2.134   8.916   4.748  1.00  0.00           O  
ATOM   2457  H   THR A 155      -3.416   7.449   2.893  1.00  0.00           H  
ATOM   2458  HA  THR A 155      -1.825   9.730   2.240  1.00  0.00           H  
ATOM   2459  HB  THR A 155      -1.111   7.312   3.957  1.00  0.00           H  
ATOM   2460  HG1 THR A 155      -2.872   8.309   4.842  1.00  0.00           H  
ATOM   2461 1HG2 THR A 155       0.503   8.840   5.023  1.00  0.00           H  
ATOM   2462 2HG2 THR A 155       0.872   8.631   3.295  1.00  0.00           H  
ATOM   2463 3HG2 THR A 155       0.071  10.115   3.860  1.00  0.00           H  
ATOM   2464  N   TYR A 156      -0.592   6.855   1.118  1.00  0.00           N  
ATOM   2465  CA  TYR A 156       0.253   6.198   0.114  1.00  0.00           C  
ATOM   2466  C   TYR A 156      -0.061   6.666  -1.318  1.00  0.00           C  
ATOM   2467  O   TYR A 156       0.838   7.138  -2.015  1.00  0.00           O  
ATOM   2468  CB  TYR A 156       0.101   4.679   0.213  1.00  0.00           C  
ATOM   2469  CG  TYR A 156       0.694   3.928  -0.958  1.00  0.00           C  
ATOM   2470  CD1 TYR A 156       1.954   3.356  -0.849  1.00  0.00           C  
ATOM   2471  CD2 TYR A 156      -0.021   3.811  -2.140  1.00  0.00           C  
ATOM   2472  CE1 TYR A 156       2.495   2.669  -1.919  1.00  0.00           C  
ATOM   2473  CE2 TYR A 156       0.521   3.124  -3.210  1.00  0.00           C  
ATOM   2474  CZ  TYR A 156       1.772   2.556  -3.101  1.00  0.00           C  
ATOM   2475  OH  TYR A 156       2.311   1.872  -4.167  1.00  0.00           O  
ATOM   2476  H   TYR A 156      -1.180   6.250   1.683  1.00  0.00           H  
ATOM   2477  HA  TYR A 156       1.292   6.462   0.310  1.00  0.00           H  
ATOM   2478 1HB  TYR A 156       0.584   4.324   1.125  1.00  0.00           H  
ATOM   2479 2HB  TYR A 156      -0.956   4.423   0.281  1.00  0.00           H  
ATOM   2480  HD1 TYR A 156       2.516   3.448   0.080  1.00  0.00           H  
ATOM   2481  HD2 TYR A 156      -1.011   4.262  -2.226  1.00  0.00           H  
ATOM   2482  HE1 TYR A 156       3.484   2.221  -1.834  1.00  0.00           H  
ATOM   2483  HE2 TYR A 156      -0.041   3.033  -4.140  1.00  0.00           H  
ATOM   2484  HH  TYR A 156       3.163   1.507  -3.914  1.00  0.00           H  
ATOM   2485  N   LYS A 157      -1.330   6.632  -1.743  1.00  0.00           N  
ATOM   2486  CA  LYS A 157      -1.754   7.048  -3.091  1.00  0.00           C  
ATOM   2487  C   LYS A 157      -1.415   8.513  -3.377  1.00  0.00           C  
ATOM   2488  O   LYS A 157      -0.910   8.809  -4.460  1.00  0.00           O  
ATOM   2489  CB  LYS A 157      -3.255   6.821  -3.270  1.00  0.00           C  
ATOM   2490  CG  LYS A 157      -3.785   7.171  -4.656  1.00  0.00           C  
ATOM   2491  CD  LYS A 157      -5.231   6.734  -4.822  1.00  0.00           C  
ATOM   2492  CE  LYS A 157      -5.770   7.111  -6.195  1.00  0.00           C  
ATOM   2493  NZ  LYS A 157      -7.179   6.670  -6.379  1.00  0.00           N1+
ATOM   2494  H   LYS A 157      -2.031   6.238  -1.119  1.00  0.00           H  
ATOM   2495  HA  LYS A 157      -1.219   6.444  -3.824  1.00  0.00           H  
ATOM   2496 1HB  LYS A 157      -3.490   5.774  -3.077  1.00  0.00           H  
ATOM   2497 2HB  LYS A 157      -3.803   7.419  -2.543  1.00  0.00           H  
ATOM   2498 1HG  LYS A 157      -3.719   8.249  -4.808  1.00  0.00           H  
ATOM   2499 2HG  LYS A 157      -3.174   6.678  -5.412  1.00  0.00           H  
ATOM   2500 1HD  LYS A 157      -5.301   5.652  -4.697  1.00  0.00           H  
ATOM   2501 2HD  LYS A 157      -5.846   7.210  -4.058  1.00  0.00           H  
ATOM   2502 1HE  LYS A 157      -5.720   8.190  -6.320  1.00  0.00           H  
ATOM   2503 2HE  LYS A 157      -5.155   6.647  -6.966  1.00  0.00           H  
ATOM   2504 1HZ  LYS A 157      -7.499   6.938  -7.298  1.00  0.00           H  
ATOM   2505 2HZ  LYS A 157      -7.236   5.666  -6.281  1.00  0.00           H  
ATOM   2506 3HZ  LYS A 157      -7.764   7.109  -5.680  1.00  0.00           H  
ATOM   2507  N   VAL A 158      -1.619   9.409  -2.409  1.00  0.00           N  
ATOM   2508  CA  VAL A 158      -1.276  10.841  -2.528  1.00  0.00           C  
ATOM   2509  C   VAL A 158       0.229  11.056  -2.770  1.00  0.00           C  
ATOM   2510  O   VAL A 158       0.589  11.875  -3.618  1.00  0.00           O  
ATOM   2511  CB  VAL A 158      -1.693  11.594  -1.251  1.00  0.00           C  
ATOM   2512  CG1 VAL A 158      -1.064  12.979  -1.220  1.00  0.00           C  
ATOM   2513  CG2 VAL A 158      -3.209  11.690  -1.179  1.00  0.00           C  
ATOM   2514  H   VAL A 158      -2.066   9.088  -1.556  1.00  0.00           H  
ATOM   2515  HA  VAL A 158      -1.820  11.258  -3.377  1.00  0.00           H  
ATOM   2516  HB  VAL A 158      -1.321  11.052  -0.382  1.00  0.00           H  
ATOM   2517 1HG1 VAL A 158      -1.369  13.497  -0.310  1.00  0.00           H  
ATOM   2518 2HG1 VAL A 158       0.022  12.885  -1.236  1.00  0.00           H  
ATOM   2519 3HG1 VAL A 158      -1.393  13.548  -2.089  1.00  0.00           H  
ATOM   2520 1HG2 VAL A 158      -3.498  12.222  -0.273  1.00  0.00           H  
ATOM   2521 2HG2 VAL A 158      -3.582  12.227  -2.051  1.00  0.00           H  
ATOM   2522 3HG2 VAL A 158      -3.637  10.686  -1.161  1.00  0.00           H  
ATOM   2523  N   ARG A 159       1.113  10.300  -2.097  1.00  0.00           N  
ATOM   2524  CA  ARG A 159       2.571  10.367  -2.328  1.00  0.00           C  
ATOM   2525  C   ARG A 159       3.011   9.696  -3.636  1.00  0.00           C  
ATOM   2526  O   ARG A 159       3.895  10.223  -4.313  1.00  0.00           O  
ATOM   2527  CB  ARG A 159       3.315   9.716  -1.172  1.00  0.00           C  
ATOM   2528  CG  ARG A 159       4.830   9.718  -1.304  1.00  0.00           C  
ATOM   2529  CD  ARG A 159       5.380  11.098  -1.285  1.00  0.00           C  
ATOM   2530  NE  ARG A 159       6.831  11.105  -1.382  1.00  0.00           N  
ATOM   2531  CZ  ARG A 159       7.578  12.206  -1.595  1.00  0.00           C  
ATOM   2532  NH1 ARG A 159       6.998  13.378  -1.729  1.00  0.00           N1+
ATOM   2533  NH2 ARG A 159       8.894  12.108  -1.667  1.00  0.00           N  
ATOM   2534  H   ARG A 159       0.760   9.655  -1.395  1.00  0.00           H  
ATOM   2535  HA  ARG A 159       2.864  11.416  -2.388  1.00  0.00           H  
ATOM   2536 1HB  ARG A 159       3.063  10.225  -0.243  1.00  0.00           H  
ATOM   2537 2HB  ARG A 159       2.995   8.677  -1.073  1.00  0.00           H  
ATOM   2538 1HG  ARG A 159       5.269   9.163  -0.474  1.00  0.00           H  
ATOM   2539 2HG  ARG A 159       5.115   9.248  -2.246  1.00  0.00           H  
ATOM   2540 1HD  ARG A 159       4.978  11.661  -2.127  1.00  0.00           H  
ATOM   2541 2HD  ARG A 159       5.099  11.589  -0.354  1.00  0.00           H  
ATOM   2542  HE  ARG A 159       7.313  10.221  -1.285  1.00  0.00           H  
ATOM   2543 1HH1 ARG A 159       5.992  13.454  -1.673  1.00  0.00           H  
ATOM   2544 2HH1 ARG A 159       7.559  14.203  -1.888  1.00  0.00           H  
ATOM   2545 1HH2 ARG A 159       9.340  11.206  -1.564  1.00  0.00           H  
ATOM   2546 2HH2 ARG A 159       9.453  12.932  -1.826  1.00  0.00           H  
ATOM   2547  N   TYR A 160       2.471   8.522  -3.967  1.00  0.00           N  
ATOM   2548  CA  TYR A 160       3.048   7.656  -5.008  1.00  0.00           C  
ATOM   2549  C   TYR A 160       2.374   7.718  -6.388  1.00  0.00           C  
ATOM   2550  O   TYR A 160       2.962   7.236  -7.358  1.00  0.00           O  
ATOM   2551  CB  TYR A 160       3.041   6.209  -4.513  1.00  0.00           C  
ATOM   2552  CG  TYR A 160       3.936   5.968  -3.317  1.00  0.00           C  
ATOM   2553  CD1 TYR A 160       3.380   5.620  -2.094  1.00  0.00           C  
ATOM   2554  CD2 TYR A 160       5.310   6.094  -3.444  1.00  0.00           C  
ATOM   2555  CE1 TYR A 160       4.197   5.401  -1.002  1.00  0.00           C  
ATOM   2556  CE2 TYR A 160       6.128   5.874  -2.350  1.00  0.00           C  
ATOM   2557  CZ  TYR A 160       5.574   5.530  -1.135  1.00  0.00           C  
ATOM   2558  OH  TYR A 160       6.388   5.311  -0.046  1.00  0.00           O  
ATOM   2559  H   TYR A 160       1.796   8.114  -3.325  1.00  0.00           H  
ATOM   2560  HA  TYR A 160       4.076   7.971  -5.189  1.00  0.00           H  
ATOM   2561 1HB  TYR A 160       2.024   5.921  -4.241  1.00  0.00           H  
ATOM   2562 2HB  TYR A 160       3.363   5.548  -5.317  1.00  0.00           H  
ATOM   2563  HD1 TYR A 160       2.299   5.522  -1.995  1.00  0.00           H  
ATOM   2564  HD2 TYR A 160       5.747   6.368  -4.404  1.00  0.00           H  
ATOM   2565  HE1 TYR A 160       3.761   5.128  -0.042  1.00  0.00           H  
ATOM   2566  HE2 TYR A 160       7.208   5.976  -2.450  1.00  0.00           H  
ATOM   2567  HH  TYR A 160       5.859   4.992   0.688  1.00  0.00           H  
ATOM   2568  N   THR A 161       1.208   8.356  -6.534  1.00  0.00           N  
ATOM   2569  CA  THR A 161       0.592   8.577  -7.863  1.00  0.00           C  
ATOM   2570  C   THR A 161       1.529   9.401  -8.763  1.00  0.00           C  
ATOM   2571  O   THR A 161       1.929  10.507  -8.396  1.00  0.00           O  
ATOM   2572  CB  THR A 161      -0.767   9.290  -7.740  1.00  0.00           C  
ATOM   2573  CG2 THR A 161      -1.393   9.484  -9.112  1.00  0.00           C  
ATOM   2574  OG1 THR A 161      -1.648   8.507  -6.923  1.00  0.00           O  
ATOM   2575  H   THR A 161       0.757   8.742  -5.712  1.00  0.00           H  
ATOM   2576  HA  THR A 161       0.426   7.607  -8.333  1.00  0.00           H  
ATOM   2577  HB  THR A 161      -0.627  10.264  -7.270  1.00  0.00           H  
ATOM   2578  HG1 THR A 161      -1.268   8.409  -6.047  1.00  0.00           H  
ATOM   2579 1HG2 THR A 161      -2.354   9.990  -9.006  1.00  0.00           H  
ATOM   2580 2HG2 THR A 161      -0.732  10.088  -9.732  1.00  0.00           H  
ATOM   2581 3HG2 THR A 161      -1.546   8.513  -9.583  1.00  0.00           H  
ATOM   2582  N   ASN A 162       1.887   8.856  -9.935  1.00  0.00           N  
ATOM   2583  CA  ASN A 162       2.830   9.445 -10.907  1.00  0.00           C  
ATOM   2584  C   ASN A 162       4.222   9.795 -10.316  1.00  0.00           C  
ATOM   2585  O   ASN A 162       4.871  10.747 -10.757  1.00  0.00           O  
ATOM   2586  CB  ASN A 162       2.207  10.680 -11.532  1.00  0.00           C  
ATOM   2587  CG  ASN A 162       0.939  10.373 -12.278  1.00  0.00           C  
ATOM   2588  ND2 ASN A 162       0.055  11.335 -12.349  1.00  0.00           N  
ATOM   2589  OD1 ASN A 162       0.759   9.262 -12.791  1.00  0.00           O  
ATOM   2590  H   ASN A 162       1.507   7.948 -10.171  1.00  0.00           H  
ATOM   2591  HA  ASN A 162       3.026   8.710 -11.688  1.00  0.00           H  
ATOM   2592 1HB  ASN A 162       1.989  11.412 -10.754  1.00  0.00           H  
ATOM   2593 2HB  ASN A 162       2.918  11.136 -12.220  1.00  0.00           H  
ATOM   2594 1HD2 ASN A 162      -0.808  11.188 -12.834  1.00  0.00           H  
ATOM   2595 2HD2 ASN A 162       0.242  12.218 -11.920  1.00  0.00           H  
ATOM   2596  N   SER A 163       4.684   9.043  -9.307  1.00  0.00           N  
ATOM   2597  CA  SER A 163       5.960   9.289  -8.608  1.00  0.00           C  
ATOM   2598  C   SER A 163       7.189   9.173  -9.522  1.00  0.00           C  
ATOM   2599  O   SER A 163       7.297   8.241 -10.324  1.00  0.00           O  
ATOM   2600  CB  SER A 163       6.103   8.317  -7.453  1.00  0.00           C  
ATOM   2601  OG  SER A 163       7.356   8.445  -6.841  1.00  0.00           O  
ATOM   2602  H   SER A 163       4.102   8.280  -8.980  1.00  0.00           H  
ATOM   2603  HA  SER A 163       5.949  10.307  -8.218  1.00  0.00           H  
ATOM   2604 1HB  SER A 163       5.316   8.503  -6.722  1.00  0.00           H  
ATOM   2605 2HB  SER A 163       5.974   7.299  -7.817  1.00  0.00           H  
ATOM   2606  HG  SER A 163       7.903   7.746  -7.209  1.00  0.00           H  
ATOM   2607  N   SER A 164       8.140  10.100  -9.365  1.00  0.00           N  
ATOM   2608  CA  SER A 164       9.459  10.063 -10.016  1.00  0.00           C  
ATOM   2609  C   SER A 164      10.408   9.049  -9.355  1.00  0.00           C  
ATOM   2610  O   SER A 164      11.176   8.379 -10.049  1.00  0.00           O  
ATOM   2611  CB  SER A 164      10.088  11.443  -9.984  1.00  0.00           C  
ATOM   2612  OG  SER A 164      10.350  11.844  -8.667  1.00  0.00           O  
ATOM   2613  H   SER A 164       7.976  10.852  -8.708  1.00  0.00           H  
ATOM   2614  HA  SER A 164       9.324   9.760 -11.056  1.00  0.00           H  
ATOM   2615 1HB  SER A 164      11.015  11.433 -10.555  1.00  0.00           H  
ATOM   2616 2HB  SER A 164       9.418  12.159 -10.459  1.00  0.00           H  
ATOM   2617  HG  SER A 164      11.283  11.677  -8.519  1.00  0.00           H  
ATOM   2618  N   THR A 165      10.333   8.895  -8.026  1.00  0.00           N  
ATOM   2619  CA  THR A 165      11.018   7.831  -7.268  1.00  0.00           C  
ATOM   2620  C   THR A 165      10.276   6.497  -7.408  1.00  0.00           C  
ATOM   2621  O   THR A 165       9.062   6.482  -7.629  1.00  0.00           O  
ATOM   2622  CB  THR A 165      11.145   8.197  -5.778  1.00  0.00           C  
ATOM   2623  CG2 THR A 165      11.882   9.518  -5.614  1.00  0.00           C  
ATOM   2624  OG1 THR A 165       9.839   8.308  -5.198  1.00  0.00           O  
ATOM   2625  H   THR A 165       9.707   9.506  -7.517  1.00  0.00           H  
ATOM   2626  HA  THR A 165      12.022   7.708  -7.676  1.00  0.00           H  
ATOM   2627  HB  THR A 165      11.696   7.415  -5.256  1.00  0.00           H  
ATOM   2628  HG1 THR A 165       9.504   7.431  -4.997  1.00  0.00           H  
ATOM   2629 1HG2 THR A 165      11.962   9.762  -4.556  1.00  0.00           H  
ATOM   2630 2HG2 THR A 165      12.879   9.435  -6.045  1.00  0.00           H  
ATOM   2631 3HG2 THR A 165      11.331  10.307  -6.127  1.00  0.00           H  
ATOM   2632  N   GLU A 166      10.983   5.379  -7.216  1.00  0.00           N  
ATOM   2633  CA  GLU A 166      10.414   4.020  -7.250  1.00  0.00           C  
ATOM   2634  C   GLU A 166       9.216   3.865  -6.290  1.00  0.00           C  
ATOM   2635  O   GLU A 166       9.308   4.199  -5.105  1.00  0.00           O  
ATOM   2636  CB  GLU A 166      11.492   2.990  -6.901  1.00  0.00           C  
ATOM   2637  CG  GLU A 166      11.010   1.547  -6.910  1.00  0.00           C  
ATOM   2638  CD  GLU A 166      12.105   0.561  -6.613  1.00  0.00           C  
ATOM   2639  OE1 GLU A 166      13.240   0.859  -6.902  1.00  0.00           O  
ATOM   2640  OE2 GLU A 166      11.808  -0.491  -6.098  1.00  0.00           O1-
ATOM   2641  H   GLU A 166      11.975   5.461  -7.028  1.00  0.00           H  
ATOM   2642  HA  GLU A 166      10.053   3.822  -8.260  1.00  0.00           H  
ATOM   2643 1HB  GLU A 166      12.317   3.072  -7.608  1.00  0.00           H  
ATOM   2644 2HB  GLU A 166      11.889   3.203  -5.907  1.00  0.00           H  
ATOM   2645 1HG  GLU A 166      10.222   1.432  -6.166  1.00  0.00           H  
ATOM   2646 2HG  GLU A 166      10.583   1.325  -7.888  1.00  0.00           H  
ATOM   2647  N   ILE A 167       8.092   3.353  -6.807  1.00  0.00           N  
ATOM   2648  CA  ILE A 167       6.853   3.127  -6.044  1.00  0.00           C  
ATOM   2649  C   ILE A 167       6.969   1.807  -5.249  1.00  0.00           C  
ATOM   2650  O   ILE A 167       7.170   0.758  -5.873  1.00  0.00           O  
ATOM   2651  CB  ILE A 167       5.625   3.078  -6.971  1.00  0.00           C  
ATOM   2652  CG1 ILE A 167       5.419   4.431  -7.656  1.00  0.00           C  
ATOM   2653  CG2 ILE A 167       4.383   2.678  -6.189  1.00  0.00           C  
ATOM   2654  CD1 ILE A 167       4.393   4.403  -8.767  1.00  0.00           C  
ATOM   2655  H   ILE A 167       8.089   3.090  -7.783  1.00  0.00           H  
ATOM   2656  HA  ILE A 167       6.720   3.954  -5.347  1.00  0.00           H  
ATOM   2657  HB  ILE A 167       5.797   2.347  -7.763  1.00  0.00           H  
ATOM   2658 1HG1 ILE A 167       5.103   5.168  -6.919  1.00  0.00           H  
ATOM   2659 2HG1 ILE A 167       6.364   4.775  -8.076  1.00  0.00           H  
ATOM   2660 1HG2 ILE A 167       3.525   2.648  -6.860  1.00  0.00           H  
ATOM   2661 2HG2 ILE A 167       4.532   1.693  -5.749  1.00  0.00           H  
ATOM   2662 3HG2 ILE A 167       4.200   3.405  -5.400  1.00  0.00           H  
ATOM   2663 1HD1 ILE A 167       4.303   5.398  -9.204  1.00  0.00           H  
ATOM   2664 2HD1 ILE A 167       4.708   3.697  -9.535  1.00  0.00           H  
ATOM   2665 3HD1 ILE A 167       3.429   4.096  -8.363  1.00  0.00           H  
ATOM   2666  N   PRO A 168       6.844   1.817  -3.906  1.00  0.00           N  
ATOM   2667  CA  PRO A 168       6.853   0.606  -3.089  1.00  0.00           C  
ATOM   2668  C   PRO A 168       5.496  -0.114  -3.112  1.00  0.00           C  
ATOM   2669  O   PRO A 168       4.464   0.463  -3.463  1.00  0.00           O  
ATOM   2670  CB  PRO A 168       7.182   1.145  -1.693  1.00  0.00           C  
ATOM   2671  CG  PRO A 168       6.539   2.489  -1.659  1.00  0.00           C  
ATOM   2672  CD  PRO A 168       6.691   3.012  -3.063  1.00  0.00           C  
ATOM   2673  HA  PRO A 168       7.644  -0.068  -3.449  1.00  0.00           H  
ATOM   2674 1HB  PRO A 168       6.788   0.464  -0.924  1.00  0.00           H  
ATOM   2675 2HB  PRO A 168       8.272   1.190  -1.554  1.00  0.00           H  
ATOM   2676 1HG  PRO A 168       5.487   2.399  -1.351  1.00  0.00           H  
ATOM   2677 2HG  PRO A 168       7.033   3.129  -0.914  1.00  0.00           H  
ATOM   2678 1HD  PRO A 168       5.784   3.567  -3.347  1.00  0.00           H  
ATOM   2679 2HD  PRO A 168       7.576   3.660  -3.119  1.00  0.00           H  
ATOM   2680  N   GLU A 169       5.479  -1.381  -2.701  1.00  0.00           N  
ATOM   2681  CA  GLU A 169       4.238  -2.143  -2.501  1.00  0.00           C  
ATOM   2682  C   GLU A 169       3.456  -1.627  -1.276  1.00  0.00           C  
ATOM   2683  O   GLU A 169       4.058  -1.302  -0.250  1.00  0.00           O  
ATOM   2684  CB  GLU A 169       4.551  -3.632  -2.331  1.00  0.00           C  
ATOM   2685  CG  GLU A 169       3.324  -4.518  -2.179  1.00  0.00           C  
ATOM   2686  CD  GLU A 169       3.665  -5.981  -2.096  1.00  0.00           C  
ATOM   2687  OE1 GLU A 169       4.821  -6.308  -2.209  1.00  0.00           O  
ATOM   2688  OE2 GLU A 169       2.767  -6.770  -1.921  1.00  0.00           O1-
ATOM   2689  H   GLU A 169       6.349  -1.804  -2.405  1.00  0.00           H  
ATOM   2690  HA  GLU A 169       3.608  -2.015  -3.382  1.00  0.00           H  
ATOM   2691 1HB  GLU A 169       5.114  -3.985  -3.195  1.00  0.00           H  
ATOM   2692 2HB  GLU A 169       5.178  -3.773  -1.450  1.00  0.00           H  
ATOM   2693 1HG  GLU A 169       2.789  -4.229  -1.273  1.00  0.00           H  
ATOM   2694 2HG  GLU A 169       2.661  -4.352  -3.026  1.00  0.00           H  
ATOM   2695  N   PHE A 170       2.118  -1.605  -1.344  1.00  0.00           N  
ATOM   2696  CA  PHE A 170       1.272  -1.394  -0.162  1.00  0.00           C  
ATOM   2697  C   PHE A 170       1.118  -2.709   0.640  1.00  0.00           C  
ATOM   2698  O   PHE A 170       0.607  -3.688   0.080  1.00  0.00           O  
ATOM   2699  CB  PHE A 170      -0.103  -0.869  -0.577  1.00  0.00           C  
ATOM   2700  CG  PHE A 170      -0.966  -0.449   0.579  1.00  0.00           C  
ATOM   2701  CD1 PHE A 170      -0.719   0.739   1.251  1.00  0.00           C  
ATOM   2702  CD2 PHE A 170      -2.024  -1.241   0.997  1.00  0.00           C  
ATOM   2703  CE1 PHE A 170      -1.512   1.127   2.314  1.00  0.00           C  
ATOM   2704  CE2 PHE A 170      -2.819  -0.856   2.060  1.00  0.00           C  
ATOM   2705  CZ  PHE A 170      -2.563   0.329   2.719  1.00  0.00           C  
ATOM   2706  H   PHE A 170       1.665  -1.840  -2.217  1.00  0.00           H  
ATOM   2707  HA  PHE A 170       1.751  -0.651   0.478  1.00  0.00           H  
ATOM   2708 1HB  PHE A 170       0.019  -0.014  -1.239  1.00  0.00           H  
ATOM   2709 2HB  PHE A 170      -0.634  -1.640  -1.133  1.00  0.00           H  
ATOM   2710  HD1 PHE A 170       0.110   1.369   0.930  1.00  0.00           H  
ATOM   2711  HD2 PHE A 170      -2.227  -2.177   0.477  1.00  0.00           H  
ATOM   2712  HE1 PHE A 170      -1.307   2.063   2.833  1.00  0.00           H  
ATOM   2713  HE2 PHE A 170      -3.649  -1.487   2.378  1.00  0.00           H  
ATOM   2714  HZ  PHE A 170      -3.187   0.634   3.557  1.00  0.00           H  
ATOM   2715  N   PRO A 171       1.562  -2.788   1.913  1.00  0.00           N  
ATOM   2716  CA  PRO A 171       1.548  -4.028   2.693  1.00  0.00           C  
ATOM   2717  C   PRO A 171       0.193  -4.275   3.378  1.00  0.00           C  
ATOM   2718  O   PRO A 171      -0.366  -3.378   4.012  1.00  0.00           O  
ATOM   2719  CB  PRO A 171       2.660  -3.791   3.719  1.00  0.00           C  
ATOM   2720  CG  PRO A 171       2.601  -2.326   3.989  1.00  0.00           C  
ATOM   2721  CD  PRO A 171       2.273  -1.712   2.654  1.00  0.00           C  
ATOM   2722  HA  PRO A 171       1.790  -4.874   2.033  1.00  0.00           H  
ATOM   2723 1HB  PRO A 171       2.479  -4.398   4.619  1.00  0.00           H  
ATOM   2724 2HB  PRO A 171       3.629  -4.110   3.305  1.00  0.00           H  
ATOM   2725 1HG  PRO A 171       1.840  -2.110   4.753  1.00  0.00           H  
ATOM   2726 2HG  PRO A 171       3.564  -1.974   4.391  1.00  0.00           H  
ATOM   2727 1HD  PRO A 171       1.616  -0.842   2.801  1.00  0.00           H  
ATOM   2728 2HD  PRO A 171       3.203  -1.415   2.148  1.00  0.00           H  
ATOM   2729  N   ILE A 172      -0.312  -5.510   3.288  1.00  0.00           N  
ATOM   2730  CA  ILE A 172      -1.604  -5.957   3.848  1.00  0.00           C  
ATOM   2731  C   ILE A 172      -1.417  -7.317   4.550  1.00  0.00           C  
ATOM   2732  O   ILE A 172      -0.819  -8.232   3.979  1.00  0.00           O  
ATOM   2733  CB  ILE A 172      -2.681  -6.076   2.754  1.00  0.00           C  
ATOM   2734  CG1 ILE A 172      -2.896  -4.724   2.069  1.00  0.00           C  
ATOM   2735  CG2 ILE A 172      -3.984  -6.592   3.344  1.00  0.00           C  
ATOM   2736  CD1 ILE A 172      -3.788  -4.794   0.849  1.00  0.00           C  
ATOM   2737  H   ILE A 172       0.230  -6.206   2.793  1.00  0.00           H  
ATOM   2738  HA  ILE A 172      -1.939  -5.220   4.577  1.00  0.00           H  
ATOM   2739  HB  ILE A 172      -2.341  -6.768   1.984  1.00  0.00           H  
ATOM   2740 1HG1 ILE A 172      -3.341  -4.025   2.776  1.00  0.00           H  
ATOM   2741 2HG1 ILE A 172      -1.934  -4.312   1.765  1.00  0.00           H  
ATOM   2742 1HG2 ILE A 172      -4.733  -6.670   2.557  1.00  0.00           H  
ATOM   2743 2HG2 ILE A 172      -3.820  -7.575   3.785  1.00  0.00           H  
ATOM   2744 3HG2 ILE A 172      -4.334  -5.903   4.113  1.00  0.00           H  
ATOM   2745 1HD1 ILE A 172      -3.893  -3.797   0.419  1.00  0.00           H  
ATOM   2746 2HD1 ILE A 172      -3.342  -5.462   0.112  1.00  0.00           H  
ATOM   2747 3HD1 ILE A 172      -4.768  -5.170   1.136  1.00  0.00           H  
ATOM   2748  N   ALA A 173      -1.948  -7.464   5.769  1.00  0.00           N  
ATOM   2749  CA  ALA A 173      -1.948  -8.734   6.506  1.00  0.00           C  
ATOM   2750  C   ALA A 173      -3.073  -9.683   6.021  1.00  0.00           C  
ATOM   2751  O   ALA A 173      -4.201  -9.217   5.817  1.00  0.00           O  
ATOM   2752  CB  ALA A 173      -2.084  -8.467   7.997  1.00  0.00           C  
ATOM   2753  H   ALA A 173      -2.423  -6.679   6.191  1.00  0.00           H  
ATOM   2754  HA  ALA A 173      -0.998  -9.234   6.318  1.00  0.00           H  
ATOM   2755 1HB  ALA A 173      -2.070  -9.413   8.539  1.00  0.00           H  
ATOM   2756 2HB  ALA A 173      -1.254  -7.845   8.333  1.00  0.00           H  
ATOM   2757 3HB  ALA A 173      -3.025  -7.953   8.191  1.00  0.00           H  
ATOM   2758  N   PRO A 174      -2.844 -11.007   5.893  1.00  0.00           N  
ATOM   2759  CA  PRO A 174      -3.873 -11.970   5.479  1.00  0.00           C  
ATOM   2760  C   PRO A 174      -5.167 -11.915   6.304  1.00  0.00           C  
ATOM   2761  O   PRO A 174      -6.258 -12.051   5.751  1.00  0.00           O  
ATOM   2762  CB  PRO A 174      -3.156 -13.309   5.671  1.00  0.00           C  
ATOM   2763  CG  PRO A 174      -1.723 -12.998   5.410  1.00  0.00           C  
ATOM   2764  CD  PRO A 174      -1.512 -11.647   6.038  1.00  0.00           C  
ATOM   2765  HA  PRO A 174      -4.124 -11.798   4.421  1.00  0.00           H  
ATOM   2766 1HB  PRO A 174      -3.332 -13.688   6.690  1.00  0.00           H  
ATOM   2767 2HB  PRO A 174      -3.565 -14.058   4.977  1.00  0.00           H  
ATOM   2768 1HG  PRO A 174      -1.079 -13.774   5.849  1.00  0.00           H  
ATOM   2769 2HG  PRO A 174      -1.526 -12.997   4.327  1.00  0.00           H  
ATOM   2770 1HD  PRO A 174      -1.239 -11.773   7.096  1.00  0.00           H  
ATOM   2771 2HD  PRO A 174      -0.721 -11.107   5.495  1.00  0.00           H  
ATOM   2772  N   GLU A 175      -5.065 -11.669   7.614  1.00  0.00           N  
ATOM   2773  CA  GLU A 175      -6.207 -11.586   8.533  1.00  0.00           C  
ATOM   2774  C   GLU A 175      -7.137 -10.392   8.242  1.00  0.00           C  
ATOM   2775  O   GLU A 175      -8.349 -10.506   8.436  1.00  0.00           O  
ATOM   2776  CB  GLU A 175      -5.703 -11.498   9.976  1.00  0.00           C  
ATOM   2777  CG  GLU A 175      -5.010 -12.758  10.477  1.00  0.00           C  
ATOM   2778  CD  GLU A 175      -4.477 -12.615  11.874  1.00  0.00           C  
ATOM   2779  OE1 GLU A 175      -4.154 -11.516  12.258  1.00  0.00           O  
ATOM   2780  OE2 GLU A 175      -4.387 -13.606  12.560  1.00  0.00           O1-
ATOM   2781  H   GLU A 175      -4.133 -11.599   8.020  1.00  0.00           H  
ATOM   2782  HA  GLU A 175      -6.808 -12.488   8.421  1.00  0.00           H  
ATOM   2783 1HB  GLU A 175      -4.998 -10.671  10.066  1.00  0.00           H  
ATOM   2784 2HB  GLU A 175      -6.541 -11.289  10.641  1.00  0.00           H  
ATOM   2785 1HG  GLU A 175      -5.721 -13.584  10.455  1.00  0.00           H  
ATOM   2786 2HG  GLU A 175      -4.191 -13.002   9.803  1.00  0.00           H  
ATOM   2787  N   ILE A 176      -6.592  -9.263   7.757  1.00  0.00           N  
ATOM   2788  CA  ILE A 176      -7.384  -8.070   7.400  1.00  0.00           C  
ATOM   2789  C   ILE A 176      -7.809  -8.057   5.926  1.00  0.00           C  
ATOM   2790  O   ILE A 176      -8.772  -7.372   5.589  1.00  0.00           O  
ATOM   2791  CB  ILE A 176      -6.593  -6.785   7.704  1.00  0.00           C  
ATOM   2792  CG1 ILE A 176      -5.405  -6.651   6.746  1.00  0.00           C  
ATOM   2793  CG2 ILE A 176      -6.118  -6.781   9.149  1.00  0.00           C  
ATOM   2794  CD1 ILE A 176      -4.711  -5.310   6.819  1.00  0.00           C  
ATOM   2795  H   ILE A 176      -5.594  -9.246   7.589  1.00  0.00           H  
ATOM   2796  HA  ILE A 176      -8.295  -8.068   7.998  1.00  0.00           H  
ATOM   2797  HB  ILE A 176      -7.231  -5.918   7.538  1.00  0.00           H  
ATOM   2798 1HG1 ILE A 176      -4.672  -7.426   6.964  1.00  0.00           H  
ATOM   2799 2HG1 ILE A 176      -5.746  -6.801   5.722  1.00  0.00           H  
ATOM   2800 1HG2 ILE A 176      -5.560  -5.867   9.346  1.00  0.00           H  
ATOM   2801 2HG2 ILE A 176      -6.979  -6.832   9.815  1.00  0.00           H  
ATOM   2802 3HG2 ILE A 176      -5.475  -7.644   9.322  1.00  0.00           H  
ATOM   2803 1HD1 ILE A 176      -3.882  -5.290   6.113  1.00  0.00           H  
ATOM   2804 2HD1 ILE A 176      -5.419  -4.519   6.571  1.00  0.00           H  
ATOM   2805 3HD1 ILE A 176      -4.332  -5.152   7.829  1.00  0.00           H  
ATOM   2806  N   ALA A 177      -7.113  -8.777   5.037  1.00  0.00           N  
ATOM   2807  CA  ALA A 177      -7.227  -8.619   3.581  1.00  0.00           C  
ATOM   2808  C   ALA A 177      -8.659  -8.778   3.033  1.00  0.00           C  
ATOM   2809  O   ALA A 177      -9.081  -7.994   2.184  1.00  0.00           O  
ATOM   2810  CB  ALA A 177      -6.303  -9.613   2.892  1.00  0.00           C  
ATOM   2811  H   ALA A 177      -6.322  -9.309   5.381  1.00  0.00           H  
ATOM   2812  HA  ALA A 177      -6.921  -7.605   3.325  1.00  0.00           H  
ATOM   2813 1HB  ALA A 177      -6.363  -9.478   1.812  1.00  0.00           H  
ATOM   2814 2HB  ALA A 177      -5.278  -9.446   3.222  1.00  0.00           H  
ATOM   2815 3HB  ALA A 177      -6.606 -10.627   3.148  1.00  0.00           H  
ATOM   2816  N   LEU A 178      -9.425  -9.751   3.540  1.00  0.00           N  
ATOM   2817  CA  LEU A 178     -10.806 -10.002   3.101  1.00  0.00           C  
ATOM   2818  C   LEU A 178     -11.778  -8.896   3.558  1.00  0.00           C  
ATOM   2819  O   LEU A 178     -12.683  -8.512   2.818  1.00  0.00           O  
ATOM   2820  CB  LEU A 178     -11.282 -11.357   3.638  1.00  0.00           C  
ATOM   2821  CG  LEU A 178     -12.558 -11.917   2.994  1.00  0.00           C  
ATOM   2822  CD1 LEU A 178     -12.326 -12.121   1.504  1.00  0.00           C  
ATOM   2823  CD2 LEU A 178     -12.938 -13.225   3.673  1.00  0.00           C  
ATOM   2824  H   LEU A 178      -9.016 -10.364   4.234  1.00  0.00           H  
ATOM   2825  HA  LEU A 178     -10.823 -10.027   2.013  1.00  0.00           H  
ATOM   2826 1HB  LEU A 178     -10.489 -12.088   3.492  1.00  0.00           H  
ATOM   2827 2HB  LEU A 178     -11.467 -11.262   4.708  1.00  0.00           H  
ATOM   2828  HG  LEU A 178     -13.370 -11.199   3.110  1.00  0.00           H  
ATOM   2829 1HD1 LEU A 178     -13.230 -12.519   1.045  1.00  0.00           H  
ATOM   2830 2HD1 LEU A 178     -12.075 -11.167   1.040  1.00  0.00           H  
ATOM   2831 3HD1 LEU A 178     -11.506 -12.824   1.356  1.00  0.00           H  
ATOM   2832 1HD2 LEU A 178     -13.844 -13.622   3.215  1.00  0.00           H  
ATOM   2833 2HD2 LEU A 178     -12.127 -13.944   3.556  1.00  0.00           H  
ATOM   2834 3HD2 LEU A 178     -13.115 -13.047   4.733  1.00  0.00           H  
ATOM   2835  N   GLU A 179     -11.577  -8.333   4.752  1.00  0.00           N  
ATOM   2836  CA  GLU A 179     -12.367  -7.199   5.256  1.00  0.00           C  
ATOM   2837  C   GLU A 179     -11.970  -5.878   4.582  1.00  0.00           C  
ATOM   2838  O   GLU A 179     -12.835  -5.090   4.203  1.00  0.00           O  
ATOM   2839  CB  GLU A 179     -12.202  -7.072   6.773  1.00  0.00           C  
ATOM   2840  CG  GLU A 179     -12.738  -8.259   7.563  1.00  0.00           C  
ATOM   2841  CD  GLU A 179     -14.220  -8.448   7.403  1.00  0.00           C  
ATOM   2842  OE1 GLU A 179     -14.944  -7.499   7.583  1.00  0.00           O  
ATOM   2843  OE2 GLU A 179     -14.629  -9.543   7.100  1.00  0.00           O1-
ATOM   2844  H   GLU A 179     -10.793  -8.655   5.307  1.00  0.00           H  
ATOM   2845  HA  GLU A 179     -13.418  -7.382   5.031  1.00  0.00           H  
ATOM   2846 1HB  GLU A 179     -11.146  -6.959   7.015  1.00  0.00           H  
ATOM   2847 2HB  GLU A 179     -12.718  -6.179   7.121  1.00  0.00           H  
ATOM   2848 1HG  GLU A 179     -12.229  -9.162   7.232  1.00  0.00           H  
ATOM   2849 2HG  GLU A 179     -12.506  -8.111   8.618  1.00  0.00           H  
ATOM   2850  N   LEU A 180     -10.668  -5.659   4.362  1.00  0.00           N  
ATOM   2851  CA  LEU A 180     -10.130  -4.507   3.636  1.00  0.00           C  
ATOM   2852  C   LEU A 180     -10.575  -4.503   2.163  1.00  0.00           C  
ATOM   2853  O   LEU A 180     -10.863  -3.436   1.628  1.00  0.00           O  
ATOM   2854  CB  LEU A 180      -8.598  -4.509   3.713  1.00  0.00           C  
ATOM   2855  CG  LEU A 180      -7.907  -3.218   3.256  1.00  0.00           C  
ATOM   2856  CD1 LEU A 180      -8.408  -2.049   4.096  1.00  0.00           C  
ATOM   2857  CD2 LEU A 180      -6.400  -3.376   3.382  1.00  0.00           C  
ATOM   2858  H   LEU A 180     -10.009  -6.341   4.725  1.00  0.00           H  
ATOM   2859  HA  LEU A 180     -10.506  -3.598   4.103  1.00  0.00           H  
ATOM   2860 1HB  LEU A 180      -8.303  -4.696   4.744  1.00  0.00           H  
ATOM   2861 2HB  LEU A 180      -8.219  -5.324   3.095  1.00  0.00           H  
ATOM   2862  HG  LEU A 180      -8.165  -3.016   2.216  1.00  0.00           H  
ATOM   2863 1HD1 LEU A 180      -7.917  -1.132   3.771  1.00  0.00           H  
ATOM   2864 2HD1 LEU A 180      -9.486  -1.948   3.971  1.00  0.00           H  
ATOM   2865 3HD1 LEU A 180      -8.178  -2.232   5.145  1.00  0.00           H  
ATOM   2866 1HD2 LEU A 180      -5.909  -2.458   3.058  1.00  0.00           H  
ATOM   2867 2HD2 LEU A 180      -6.140  -3.577   4.422  1.00  0.00           H  
ATOM   2868 3HD2 LEU A 180      -6.067  -4.206   2.760  1.00  0.00           H  
ATOM   2869  N   LEU A 181     -10.751  -5.680   1.544  1.00  0.00           N  
ATOM   2870  CA  LEU A 181     -11.402  -5.831   0.237  1.00  0.00           C  
ATOM   2871  C   LEU A 181     -12.852  -5.322   0.252  1.00  0.00           C  
ATOM   2872  O   LEU A 181     -13.219  -4.491  -0.575  1.00  0.00           O  
ATOM   2873  CB  LEU A 181     -11.379  -7.304  -0.190  1.00  0.00           C  
ATOM   2874  CG  LEU A 181     -12.099  -7.625  -1.507  1.00  0.00           C  
ATOM   2875  CD1 LEU A 181     -11.462  -6.836  -2.642  1.00  0.00           C  
ATOM   2876  CD2 LEU A 181     -12.026  -9.122  -1.773  1.00  0.00           C  
ATOM   2877  H   LEU A 181     -10.413  -6.516   2.009  1.00  0.00           H  
ATOM   2878  HA  LEU A 181     -10.850  -5.242  -0.495  1.00  0.00           H  
ATOM   2879 1HB  LEU A 181     -10.343  -7.619  -0.294  1.00  0.00           H  
ATOM   2880 2HB  LEU A 181     -11.843  -7.901   0.596  1.00  0.00           H  
ATOM   2881  HG  LEU A 181     -13.144  -7.320  -1.433  1.00  0.00           H  
ATOM   2882 1HD1 LEU A 181     -11.973  -7.065  -3.576  1.00  0.00           H  
ATOM   2883 2HD1 LEU A 181     -11.545  -5.769  -2.434  1.00  0.00           H  
ATOM   2884 3HD1 LEU A 181     -10.410  -7.108  -2.727  1.00  0.00           H  
ATOM   2885 1HD2 LEU A 181     -12.539  -9.351  -2.707  1.00  0.00           H  
ATOM   2886 2HD2 LEU A 181     -10.983  -9.428  -1.847  1.00  0.00           H  
ATOM   2887 3HD2 LEU A 181     -12.505  -9.661  -0.955  1.00  0.00           H  
ATOM   2888  N   MET A 182     -13.675  -5.795   1.195  1.00  0.00           N  
ATOM   2889  CA  MET A 182     -15.081  -5.373   1.305  1.00  0.00           C  
ATOM   2890  C   MET A 182     -15.207  -3.870   1.600  1.00  0.00           C  
ATOM   2891  O   MET A 182     -16.009  -3.186   0.963  1.00  0.00           O  
ATOM   2892  CB  MET A 182     -15.786  -6.186   2.389  1.00  0.00           C  
ATOM   2893  CG  MET A 182     -17.290  -5.957   2.468  1.00  0.00           C  
ATOM   2894  SD  MET A 182     -18.158  -6.519   0.991  1.00  0.00           S  
ATOM   2895  CE  MET A 182     -18.187  -8.288   1.268  1.00  0.00           C  
ATOM   2896  H   MET A 182     -13.316  -6.478   1.853  1.00  0.00           H  
ATOM   2897  HA  MET A 182     -15.573  -5.556   0.350  1.00  0.00           H  
ATOM   2898 1HB  MET A 182     -15.620  -7.248   2.213  1.00  0.00           H  
ATOM   2899 2HB  MET A 182     -15.359  -5.944   3.363  1.00  0.00           H  
ATOM   2900 1HG  MET A 182     -17.693  -6.489   3.330  1.00  0.00           H  
ATOM   2901 2HG  MET A 182     -17.488  -4.894   2.603  1.00  0.00           H  
ATOM   2902 1HE  MET A 182     -18.694  -8.777   0.436  1.00  0.00           H  
ATOM   2903 2HE  MET A 182     -17.165  -8.661   1.342  1.00  0.00           H  
ATOM   2904 3HE  MET A 182     -18.720  -8.502   2.194  1.00  0.00           H  
ATOM   2905  N   ALA A 183     -14.358  -3.330   2.482  1.00  0.00           N  
ATOM   2906  CA  ALA A 183     -14.271  -1.893   2.740  1.00  0.00           C  
ATOM   2907  C   ALA A 183     -13.873  -1.104   1.481  1.00  0.00           C  
ATOM   2908  O   ALA A 183     -14.562  -0.159   1.115  1.00  0.00           O  
ATOM   2909  CB  ALA A 183     -13.281  -1.626   3.864  1.00  0.00           C  
ATOM   2910  H   ALA A 183     -13.742  -3.947   3.001  1.00  0.00           H  
ATOM   2911  HA  ALA A 183     -15.258  -1.543   3.042  1.00  0.00           H  
ATOM   2912 1HB  ALA A 183     -13.231  -0.554   4.059  1.00  0.00           H  
ATOM   2913 2HB  ALA A 183     -13.609  -2.143   4.767  1.00  0.00           H  
ATOM   2914 3HB  ALA A 183     -12.296  -1.988   3.575  1.00  0.00           H  
ATOM   2915  N   ALA A 184     -12.821  -1.509   0.764  1.00  0.00           N  
ATOM   2916  CA  ALA A 184     -12.383  -0.833  -0.458  1.00  0.00           C  
ATOM   2917  C   ALA A 184     -13.434  -0.876  -1.583  1.00  0.00           C  
ATOM   2918  O   ALA A 184     -13.602   0.101  -2.310  1.00  0.00           O  
ATOM   2919  CB  ALA A 184     -11.077  -1.445  -0.942  1.00  0.00           C  
ATOM   2920  H   ALA A 184     -12.266  -2.291   1.100  1.00  0.00           H  
ATOM   2921  HA  ALA A 184     -12.222   0.219  -0.224  1.00  0.00           H  
ATOM   2922 1HB  ALA A 184     -10.743  -0.926  -1.840  1.00  0.00           H  
ATOM   2923 2HB  ALA A 184     -10.319  -1.349  -0.165  1.00  0.00           H  
ATOM   2924 3HB  ALA A 184     -11.231  -2.498  -1.169  1.00  0.00           H  
ATOM   2925  N   ASN A 185     -14.188  -1.975  -1.697  1.00  0.00           N  
ATOM   2926  CA  ASN A 185     -15.313  -2.090  -2.629  1.00  0.00           C  
ATOM   2927  C   ASN A 185     -16.479  -1.147  -2.266  1.00  0.00           C  
ATOM   2928  O   ASN A 185     -17.032  -0.489  -3.147  1.00  0.00           O  
ATOM   2929  CB  ASN A 185     -15.792  -3.528  -2.690  1.00  0.00           C  
ATOM   2930  CG  ASN A 185     -16.822  -3.748  -3.763  1.00  0.00           C  
ATOM   2931  ND2 ASN A 185     -18.004  -4.150  -3.365  1.00  0.00           N  
ATOM   2932  OD1 ASN A 185     -16.549  -3.555  -4.953  1.00  0.00           O  
ATOM   2933  H   ASN A 185     -13.958  -2.777  -1.117  1.00  0.00           H  
ATOM   2934  HA  ASN A 185     -14.971  -1.790  -3.621  1.00  0.00           H  
ATOM   2935 1HB  ASN A 185     -14.944  -4.188  -2.876  1.00  0.00           H  
ATOM   2936 2HB  ASN A 185     -16.221  -3.810  -1.728  1.00  0.00           H  
ATOM   2937 1HD2 ASN A 185     -18.728  -4.313  -4.035  1.00  0.00           H  
ATOM   2938 2HD2 ASN A 185     -18.181  -4.295  -2.392  1.00  0.00           H  
ATOM   2939  N   PHE A 186     -16.822  -1.033  -0.976  1.00  0.00           N  
ATOM   2940  CA  PHE A 186     -17.834  -0.086  -0.480  1.00  0.00           C  
ATOM   2941  C   PHE A 186     -17.399   1.385  -0.646  1.00  0.00           C  
ATOM   2942  O   PHE A 186     -18.202   2.243  -1.022  1.00  0.00           O  
ATOM   2943  CB  PHE A 186     -18.133  -0.364   0.994  1.00  0.00           C  
ATOM   2944  CG  PHE A 186     -19.004   0.673   1.643  1.00  0.00           C  
ATOM   2945  CD1 PHE A 186     -20.370   0.701   1.403  1.00  0.00           C  
ATOM   2946  CD2 PHE A 186     -18.459   1.626   2.491  1.00  0.00           C  
ATOM   2947  CE1 PHE A 186     -21.171   1.655   1.999  1.00  0.00           C  
ATOM   2948  CE2 PHE A 186     -19.259   2.580   3.090  1.00  0.00           C  
ATOM   2949  CZ  PHE A 186     -20.617   2.595   2.843  1.00  0.00           C  
ATOM   2950  H   PHE A 186     -16.357  -1.627  -0.295  1.00  0.00           H  
ATOM   2951  HA  PHE A 186     -18.749  -0.222  -1.057  1.00  0.00           H  
ATOM   2952 1HB  PHE A 186     -18.627  -1.330   1.088  1.00  0.00           H  
ATOM   2953 2HB  PHE A 186     -17.198  -0.419   1.550  1.00  0.00           H  
ATOM   2954  HD1 PHE A 186     -20.808  -0.042   0.737  1.00  0.00           H  
ATOM   2955  HD2 PHE A 186     -17.386   1.614   2.686  1.00  0.00           H  
ATOM   2956  HE1 PHE A 186     -22.243   1.666   1.804  1.00  0.00           H  
ATOM   2957  HE2 PHE A 186     -18.817   3.321   3.756  1.00  0.00           H  
ATOM   2958  HZ  PHE A 186     -21.248   3.348   3.313  1.00  0.00           H  
ATOM   2959  N   LEU A 187     -16.121   1.681  -0.390  1.00  0.00           N  
ATOM   2960  CA  LEU A 187     -15.531   3.017  -0.515  1.00  0.00           C  
ATOM   2961  C   LEU A 187     -15.170   3.417  -1.960  1.00  0.00           C  
ATOM   2962  O   LEU A 187     -14.942   4.601  -2.211  1.00  0.00           O  
ATOM   2963  CB  LEU A 187     -14.273   3.097   0.359  1.00  0.00           C  
ATOM   2964  CG  LEU A 187     -14.502   2.953   1.869  1.00  0.00           C  
ATOM   2965  CD1 LEU A 187     -13.158   2.929   2.585  1.00  0.00           C  
ATOM   2966  CD2 LEU A 187     -15.365   4.104   2.364  1.00  0.00           C  
ATOM   2967  H   LEU A 187     -15.529   0.938  -0.034  1.00  0.00           H  
ATOM   2968  HA  LEU A 187     -16.258   3.750  -0.165  1.00  0.00           H  
ATOM   2969 1HB  LEU A 187     -13.587   2.309   0.051  1.00  0.00           H  
ATOM   2970 2HB  LEU A 187     -13.790   4.058   0.185  1.00  0.00           H  
ATOM   2971  HG  LEU A 187     -15.006   2.008   2.072  1.00  0.00           H  
ATOM   2972 1HD1 LEU A 187     -13.320   2.827   3.659  1.00  0.00           H  
ATOM   2973 2HD1 LEU A 187     -12.570   2.085   2.226  1.00  0.00           H  
ATOM   2974 3HD1 LEU A 187     -12.623   3.856   2.386  1.00  0.00           H  
ATOM   2975 1HD2 LEU A 187     -15.527   4.002   3.437  1.00  0.00           H  
ATOM   2976 2HD2 LEU A 187     -14.861   5.050   2.161  1.00  0.00           H  
ATOM   2977 3HD2 LEU A 187     -16.325   4.088   1.847  1.00  0.00           H  
ATOM   2978  N   ASP A 188     -15.125   2.470  -2.898  1.00  0.00           N  
ATOM   2979  CA  ASP A 188     -14.708   2.666  -4.293  1.00  0.00           C  
ATOM   2980  C   ASP A 188     -13.313   3.326  -4.412  1.00  0.00           C  
ATOM   2981  O   ASP A 188     -13.163   4.432  -4.952  1.00  0.00           O  
ATOM   2982  CB  ASP A 188     -15.743   3.519  -5.031  1.00  0.00           C  
ATOM   2983  CG  ASP A 188     -15.602   3.445  -6.545  1.00  0.00           C  
ATOM   2984  OD1 ASP A 188     -15.048   2.482  -7.023  1.00  0.00           O  
ATOM   2985  OD2 ASP A 188     -16.048   4.349  -7.207  1.00  0.00           O1-
ATOM   2986  H   ASP A 188     -15.253   1.516  -2.593  1.00  0.00           H  
ATOM   2987  HA  ASP A 188     -14.645   1.690  -4.776  1.00  0.00           H  
ATOM   2988 1HB  ASP A 188     -16.746   3.191  -4.757  1.00  0.00           H  
ATOM   2989 2HB  ASP A 188     -15.643   4.560  -4.721  1.00  0.00           H  
ATOM   2990  N   CYS A 189     -12.293   2.652  -3.861  1.00  0.00           N  
ATOM   2991  CA  CYS A 189     -10.897   3.112  -3.803  1.00  0.00           C  
ATOM   2992  C   CYS A 189      -9.860   2.012  -4.134  1.00  0.00           C  
ATOM   2993  O   CYS A 189      -8.755   2.392  -4.585  1.00  0.00           O  
ATOM   2994  CB  CYS A 189     -10.595   3.668  -2.411  1.00  0.00           C  
ATOM   2995  SG  CYS A 189     -10.761   2.455  -1.079  1.00  0.00           S  
ATOM   2996  H   CYS A 189     -12.493   1.764  -3.419  1.00  0.00           H  
ATOM   2997  HA  CYS A 189     -10.762   3.904  -4.539  1.00  0.00           H  
ATOM   2998 1HB  CYS A 189      -9.578   4.059  -2.387  1.00  0.00           H  
ATOM   2999 2HB  CYS A 189     -11.269   4.498  -2.197  1.00  0.00           H  
ATOM   3000  HG  CYS A 189     -12.042   2.181  -1.300  1.00  0.00           H  
ATOM   3001  N   VAL A 190      -4.937  -5.822 -33.794  1.00  0.00           N  
ATOM   3002  CA  VAL A 190      -4.487  -4.405 -34.011  1.00  0.00           C  
ATOM   3003  C   VAL A 190      -3.047  -4.175 -33.525  1.00  0.00           C  
ATOM   3004  O   VAL A 190      -2.167  -3.976 -34.359  1.00  0.00           O  
ATOM   3005  CB  VAL A 190      -5.418  -3.423 -33.275  1.00  0.00           C  
ATOM   3006  CG1 VAL A 190      -4.899  -1.999 -33.403  1.00  0.00           C  
ATOM   3007  CG2 VAL A 190      -6.830  -3.534 -33.828  1.00  0.00           C  
ATOM   3008  H   VAL A 190      -4.931  -6.465 -34.572  1.00  0.00           H  
ATOM   3009  HA  VAL A 190      -4.528  -4.188 -35.079  1.00  0.00           H  
ATOM   3010  HB  VAL A 190      -5.422  -3.668 -32.213  1.00  0.00           H  
ATOM   3011 1HG1 VAL A 190      -5.569  -1.319 -32.877  1.00  0.00           H  
ATOM   3012 2HG1 VAL A 190      -3.902  -1.935 -32.968  1.00  0.00           H  
ATOM   3013 3HG1 VAL A 190      -4.855  -1.721 -34.457  1.00  0.00           H  
ATOM   3014 1HG2 VAL A 190      -7.483  -2.838 -33.303  1.00  0.00           H  
ATOM   3015 2HG2 VAL A 190      -6.824  -3.295 -34.892  1.00  0.00           H  
ATOM   3016 3HG2 VAL A 190      -7.197  -4.552 -33.688  1.00  0.00           H  
ATOM   3017  N   LEU A 191      -2.779  -4.204 -32.208  1.00  0.00           N  
ATOM   3018  CA  LEU A 191      -1.428  -3.979 -31.654  1.00  0.00           C  
ATOM   3019  C   LEU A 191      -0.441  -5.086 -32.082  1.00  0.00           C  
ATOM   3020  O   LEU A 191      -0.705  -6.271 -31.877  1.00  0.00           O  
ATOM   3021  CB  LEU A 191      -1.492  -3.911 -30.123  1.00  0.00           C  
ATOM   3022  CG  LEU A 191      -2.244  -2.707 -29.541  1.00  0.00           C  
ATOM   3023  CD1 LEU A 191      -2.330  -2.847 -28.027  1.00  0.00           C  
ATOM   3024  CD2 LEU A 191      -1.528  -1.423 -29.932  1.00  0.00           C  
ATOM   3025  H   LEU A 191      -3.526  -4.377 -31.547  1.00  0.00           H  
ATOM   3026  HA  LEU A 191      -1.053  -3.029 -32.033  1.00  0.00           H  
ATOM   3027 1HB  LEU A 191      -1.976  -4.814 -29.755  1.00  0.00           H  
ATOM   3028 2HB  LEU A 191      -0.474  -3.886 -29.734  1.00  0.00           H  
ATOM   3029  HG  LEU A 191      -3.261  -2.690 -29.933  1.00  0.00           H  
ATOM   3030 1HD1 LEU A 191      -2.866  -1.991 -27.613  1.00  0.00           H  
ATOM   3031 2HD1 LEU A 191      -2.864  -3.762 -27.775  1.00  0.00           H  
ATOM   3032 3HD1 LEU A 191      -1.326  -2.884 -27.606  1.00  0.00           H  
ATOM   3033 1HD2 LEU A 191      -2.063  -0.568 -29.519  1.00  0.00           H  
ATOM   3034 2HD2 LEU A 191      -0.510  -1.440 -29.539  1.00  0.00           H  
ATOM   3035 3HD2 LEU A 191      -1.495  -1.341 -31.018  1.00  0.00           H  
ATOM   3036  N   ARG A 192       0.700  -4.686 -32.660  1.00  0.00           N  
ATOM   3037  CA  ARG A 192       1.809  -5.552 -33.110  1.00  0.00           C  
ATOM   3038  C   ARG A 192       3.118  -4.761 -33.238  1.00  0.00           C  
ATOM   3039  O   ARG A 192       3.089  -3.534 -33.332  1.00  0.00           O  
ATOM   3040  CB  ARG A 192       1.481  -6.195 -34.450  1.00  0.00           C  
ATOM   3041  CG  ARG A 192       1.300  -5.217 -35.602  1.00  0.00           C  
ATOM   3042  CD  ARG A 192       1.231  -5.917 -36.909  1.00  0.00           C  
ATOM   3043  NE  ARG A 192       0.880  -5.010 -37.991  1.00  0.00           N  
ATOM   3044  CZ  ARG A 192       1.753  -4.215 -38.637  1.00  0.00           C  
ATOM   3045  NH1 ARG A 192       3.025  -4.225 -38.300  1.00  0.00           N1+
ATOM   3046  NH2 ARG A 192       1.335  -3.424 -39.609  1.00  0.00           N  
ATOM   3047  H   ARG A 192       0.821  -3.689 -32.797  1.00  0.00           H  
ATOM   3048  HA  ARG A 192       1.952  -6.343 -32.373  1.00  0.00           H  
ATOM   3049 1HB  ARG A 192       2.275  -6.886 -34.727  1.00  0.00           H  
ATOM   3050 2HB  ARG A 192       0.562  -6.773 -34.360  1.00  0.00           H  
ATOM   3051 1HG  ARG A 192       0.373  -4.659 -35.460  1.00  0.00           H  
ATOM   3052 2HG  ARG A 192       2.141  -4.524 -35.626  1.00  0.00           H  
ATOM   3053 1HD  ARG A 192       2.199  -6.359 -37.137  1.00  0.00           H  
ATOM   3054 2HD  ARG A 192       0.475  -6.701 -36.863  1.00  0.00           H  
ATOM   3055  HE  ARG A 192      -0.090  -4.974 -38.277  1.00  0.00           H  
ATOM   3056 1HH1 ARG A 192       3.346  -4.829 -37.557  1.00  0.00           H  
ATOM   3057 2HH1 ARG A 192       3.680  -3.629 -38.783  1.00  0.00           H  
ATOM   3058 1HH2 ARG A 192       0.357  -3.416 -39.868  1.00  0.00           H  
ATOM   3059 2HH2 ARG A 192       1.990  -2.828 -40.092  1.00  0.00           H  
ATOM   3060  N   SER A 193       4.249  -5.459 -33.319  1.00  0.00           N  
ATOM   3061  CA  SER A 193       5.528  -4.853 -33.728  1.00  0.00           C  
ATOM   3062  C   SER A 193       5.559  -4.465 -35.213  1.00  0.00           C  
ATOM   3063  O   SER A 193       4.902  -5.087 -36.055  1.00  0.00           O  
ATOM   3064  CB  SER A 193       6.665  -5.812 -33.437  1.00  0.00           C  
ATOM   3065  OG  SER A 193       6.275  -6.787 -32.509  1.00  0.00           O  
ATOM   3066  H   SER A 193       4.204  -6.464 -33.203  1.00  0.00           H  
ATOM   3067  HA  SER A 193       5.677  -3.938 -33.152  1.00  0.00           H  
ATOM   3068 1HB  SER A 193       6.981  -6.294 -34.363  1.00  0.00           H  
ATOM   3069 2HB  SER A 193       7.519  -5.258 -33.050  1.00  0.00           H  
ATOM   3070  HG  SER A 193       5.545  -7.261 -32.914  1.00  0.00           H  
ATOM   3071  N   VAL A 194       6.368  -3.454 -35.540  1.00  0.00           N  
ATOM   3072  CA  VAL A 194       6.780  -3.114 -36.914  1.00  0.00           C  
ATOM   3073  C   VAL A 194       8.006  -3.950 -37.303  1.00  0.00           C  
ATOM   3074  O   VAL A 194       9.001  -3.955 -36.585  1.00  0.00           O  
ATOM   3075  CB  VAL A 194       7.116  -1.615 -37.030  1.00  0.00           C  
ATOM   3076  CG1 VAL A 194       7.605  -1.286 -38.431  1.00  0.00           C  
ATOM   3077  CG2 VAL A 194       5.892  -0.782 -36.676  1.00  0.00           C  
ATOM   3078  H   VAL A 194       6.823  -2.947 -34.784  1.00  0.00           H  
ATOM   3079  HA  VAL A 194       5.952  -3.335 -37.588  1.00  0.00           H  
ATOM   3080  HB  VAL A 194       7.928  -1.380 -36.341  1.00  0.00           H  
ATOM   3081 1HG1 VAL A 194       7.839  -0.223 -38.496  1.00  0.00           H  
ATOM   3082 2HG1 VAL A 194       8.502  -1.867 -38.649  1.00  0.00           H  
ATOM   3083 3HG1 VAL A 194       6.829  -1.530 -39.155  1.00  0.00           H  
ATOM   3084 1HG2 VAL A 194       6.137   0.276 -36.759  1.00  0.00           H  
ATOM   3085 2HG2 VAL A 194       5.079  -1.022 -37.361  1.00  0.00           H  
ATOM   3086 3HG2 VAL A 194       5.584  -1.003 -35.654  1.00  0.00           H  
ATOM   3087  N   ASN A 195       7.975  -4.633 -38.452  1.00  0.00           N  
ATOM   3088  CA  ASN A 195       9.108  -5.414 -38.970  1.00  0.00           C  
ATOM   3089  C   ASN A 195      10.138  -4.506 -39.685  1.00  0.00           C  
ATOM   3090  O   ASN A 195      10.355  -4.598 -40.896  1.00  0.00           O  
ATOM   3091  CB  ASN A 195       8.615  -6.506 -39.903  1.00  0.00           C  
ATOM   3092  CG  ASN A 195       7.820  -5.963 -41.058  1.00  0.00           C  
ATOM   3093  ND2 ASN A 195       8.035  -6.515 -42.224  1.00  0.00           N  
ATOM   3094  OD1 ASN A 195       7.010  -5.043 -40.892  1.00  0.00           O  
ATOM   3095  H   ASN A 195       7.138  -4.593 -39.018  1.00  0.00           H  
ATOM   3096  HA  ASN A 195       9.621  -5.880 -38.128  1.00  0.00           H  
ATOM   3097 1HB  ASN A 195       9.468  -7.062 -40.293  1.00  0.00           H  
ATOM   3098 2HB  ASN A 195       7.994  -7.206 -39.346  1.00  0.00           H  
ATOM   3099 1HD2 ASN A 195       7.534  -6.193 -43.029  1.00  0.00           H  
ATOM   3100 2HD2 ASN A 195       8.698  -7.256 -42.313  1.00  0.00           H  
ATOM   3101  N   SER A 196      10.730  -3.572 -38.930  1.00  0.00           N  
ATOM   3102  CA  SER A 196      11.622  -2.516 -39.443  1.00  0.00           C  
ATOM   3103  C   SER A 196      12.981  -3.034 -39.933  1.00  0.00           C  
ATOM   3104  O   SER A 196      13.583  -2.427 -40.823  1.00  0.00           O  
ATOM   3105  CB  SER A 196      11.847  -1.478 -38.363  1.00  0.00           C  
ATOM   3106  OG  SER A 196      12.697  -1.968 -37.362  1.00  0.00           O  
ATOM   3107  H   SER A 196      10.503  -3.550 -37.940  1.00  0.00           H  
ATOM   3108  HA  SER A 196      11.141  -2.042 -40.299  1.00  0.00           H  
ATOM   3109 1HB  SER A 196      12.282  -0.581 -38.805  1.00  0.00           H  
ATOM   3110 2HB  SER A 196      10.891  -1.194 -37.924  1.00  0.00           H  
ATOM   3111  HG  SER A 196      12.357  -1.625 -36.533  1.00  0.00           H  
ATOM   3112  N   ARG A 197      13.471  -4.140 -39.344  1.00  0.00           N  
ATOM   3113  CA  ARG A 197      14.827  -4.699 -39.529  1.00  0.00           C  
ATOM   3114  C   ARG A 197      15.958  -3.706 -39.199  1.00  0.00           C  
ATOM   3115  O   ARG A 197      17.078  -3.845 -39.693  1.00  0.00           O  
ATOM   3116  CB  ARG A 197      15.000  -5.175 -40.964  1.00  0.00           C  
ATOM   3117  CG  ARG A 197      13.999  -6.227 -41.415  1.00  0.00           C  
ATOM   3118  CD  ARG A 197      14.278  -6.695 -42.797  1.00  0.00           C  
ATOM   3119  NE  ARG A 197      13.317  -7.695 -43.235  1.00  0.00           N  
ATOM   3120  CZ  ARG A 197      13.287  -8.238 -44.468  1.00  0.00           C  
ATOM   3121  NH1 ARG A 197      14.169  -7.869 -45.370  1.00  0.00           N1+
ATOM   3122  NH2 ARG A 197      12.372  -9.142 -44.770  1.00  0.00           N  
ATOM   3123  H   ARG A 197      12.887  -4.559 -38.630  1.00  0.00           H  
ATOM   3124  HA  ARG A 197      14.944  -5.551 -38.858  1.00  0.00           H  
ATOM   3125 1HB  ARG A 197      14.914  -4.327 -41.641  1.00  0.00           H  
ATOM   3126 2HB  ARG A 197      15.998  -5.595 -41.090  1.00  0.00           H  
ATOM   3127 1HG  ARG A 197      14.048  -7.086 -40.745  1.00  0.00           H  
ATOM   3128 2HG  ARG A 197      12.993  -5.805 -41.391  1.00  0.00           H  
ATOM   3129 1HD  ARG A 197      14.228  -5.850 -43.484  1.00  0.00           H  
ATOM   3130 2HD  ARG A 197      15.272  -7.138 -42.837  1.00  0.00           H  
ATOM   3131  HE  ARG A 197      12.623  -8.004 -42.568  1.00  0.00           H  
ATOM   3132 1HH1 ARG A 197      14.869  -7.178 -45.140  1.00  0.00           H  
ATOM   3133 2HH1 ARG A 197      14.147  -8.276 -46.294  1.00  0.00           H  
ATOM   3134 1HH2 ARG A 197      11.693  -9.426 -44.075  1.00  0.00           H  
ATOM   3135 2HH2 ARG A 197      12.349  -9.549 -45.692  1.00  0.00           H  
ATOM   3136  N   GLU A 198      15.681  -2.718 -38.340  1.00  0.00           N  
ATOM   3137  CA  GLU A 198      16.672  -1.787 -37.772  1.00  0.00           C  
ATOM   3138  C   GLU A 198      16.912  -2.109 -36.283  1.00  0.00           C  
ATOM   3139  O   GLU A 198      16.036  -1.824 -35.459  1.00  0.00           O  
ATOM   3140  CB  GLU A 198      16.203  -0.338 -37.929  1.00  0.00           C  
ATOM   3141  CG  GLU A 198      16.094   0.134 -39.371  1.00  0.00           C  
ATOM   3142  CD  GLU A 198      15.670   1.571 -39.486  1.00  0.00           C  
ATOM   3143  OE1 GLU A 198      15.439   2.186 -38.472  1.00  0.00           O  
ATOM   3144  OE2 GLU A 198      15.576   2.056 -40.590  1.00  0.00           O1-
ATOM   3145  H   GLU A 198      14.734  -2.653 -37.992  1.00  0.00           H  
ATOM   3146  HA  GLU A 198      17.611  -1.909 -38.313  1.00  0.00           H  
ATOM   3147 1HB  GLU A 198      15.225  -0.220 -37.463  1.00  0.00           H  
ATOM   3148 2HB  GLU A 198      16.896   0.326 -37.411  1.00  0.00           H  
ATOM   3149 1HG  GLU A 198      17.063   0.013 -39.858  1.00  0.00           H  
ATOM   3150 2HG  GLU A 198      15.376  -0.495 -39.896  1.00  0.00           H  
ATOM   3151  N   PRO A 199      18.054  -2.719 -35.904  1.00  0.00           N  
ATOM   3152  CA  PRO A 199      18.326  -3.103 -34.518  1.00  0.00           C  
ATOM   3153  C   PRO A 199      18.385  -1.921 -33.538  1.00  0.00           C  
ATOM   3154  O   PRO A 199      18.773  -0.805 -33.893  1.00  0.00           O  
ATOM   3155  CB  PRO A 199      19.689  -3.792 -34.638  1.00  0.00           C  
ATOM   3156  CG  PRO A 199      19.737  -4.265 -36.051  1.00  0.00           C  
ATOM   3157  CD  PRO A 199      19.070  -3.166 -36.836  1.00  0.00           C  
ATOM   3158  HA  PRO A 199      17.550  -3.804 -34.179  1.00  0.00           H  
ATOM   3159 1HB  PRO A 199      20.492  -3.079 -34.398  1.00  0.00           H  
ATOM   3160 2HB  PRO A 199      19.760  -4.614 -33.911  1.00  0.00           H  
ATOM   3161 1HG  PRO A 199      20.779  -4.432 -36.359  1.00  0.00           H  
ATOM   3162 2HG  PRO A 199      19.219  -5.229 -36.147  1.00  0.00           H  
ATOM   3163 1HD  PRO A 199      19.805  -2.381 -37.066  1.00  0.00           H  
ATOM   3164 2HD  PRO A 199      18.644  -3.583 -37.761  1.00  0.00           H  
ATOM   3165  N   SER A 200      18.064  -2.199 -32.273  1.00  0.00           N  
ATOM   3166  CA  SER A 200      18.285  -1.305 -31.134  1.00  0.00           C  
ATOM   3167  C   SER A 200      18.535  -2.105 -29.850  1.00  0.00           C  
ATOM   3168  O   SER A 200      17.755  -2.994 -29.501  1.00  0.00           O  
ATOM   3169  CB  SER A 200      17.091  -0.389 -30.948  1.00  0.00           C  
ATOM   3170  OG  SER A 200      17.281   0.469 -29.857  1.00  0.00           O  
ATOM   3171  H   SER A 200      17.727  -3.136 -32.066  1.00  0.00           H  
ATOM   3172  HA  SER A 200      19.166  -0.696 -31.338  1.00  0.00           H  
ATOM   3173 1HB  SER A 200      16.938   0.197 -31.854  1.00  0.00           H  
ATOM   3174 2HB  SER A 200      16.194  -0.988 -30.792  1.00  0.00           H  
ATOM   3175  HG  SER A 200      16.912   1.316 -30.119  1.00  0.00           H  
ATOM   3176  N   GLN A 201      19.631  -1.815 -29.145  1.00  0.00           N  
ATOM   3177  CA  GLN A 201      19.915  -2.391 -27.825  1.00  0.00           C  
ATOM   3178  C   GLN A 201      19.115  -1.681 -26.726  1.00  0.00           C  
ATOM   3179  O   GLN A 201      18.894  -0.469 -26.789  1.00  0.00           O  
ATOM   3180  CB  GLN A 201      21.412  -2.311 -27.517  1.00  0.00           C  
ATOM   3181  CG  GLN A 201      22.280  -3.174 -28.416  1.00  0.00           C  
ATOM   3182  CD  GLN A 201      23.728  -3.213 -27.961  1.00  0.00           C  
ATOM   3183  NE2 GLN A 201      24.512  -2.241 -28.410  1.00  0.00           N  
ATOM   3184  OE1 GLN A 201      24.135  -4.107 -27.214  1.00  0.00           O  
ATOM   3185  H   GLN A 201      20.221  -1.060 -29.480  1.00  0.00           H  
ATOM   3186  HA  GLN A 201      19.616  -3.439 -27.835  1.00  0.00           H  
ATOM   3187 1HB  GLN A 201      21.750  -1.280 -27.614  1.00  0.00           H  
ATOM   3188 2HB  GLN A 201      21.589  -2.617 -26.486  1.00  0.00           H  
ATOM   3189 1HG  GLN A 201      21.893  -4.194 -28.407  1.00  0.00           H  
ATOM   3190 2HG  GLN A 201      22.251  -2.773 -29.428  1.00  0.00           H  
ATOM   3191 1HE2 GLN A 201      25.477  -2.213 -28.144  1.00  0.00           H  
ATOM   3192 2HE2 GLN A 201      24.142  -1.534 -29.014  1.00  0.00           H  
ATOM   3193  N   VAL A 202      18.709  -2.436 -25.705  1.00  0.00           N  
ATOM   3194  CA  VAL A 202      17.780  -2.023 -24.641  1.00  0.00           C  
ATOM   3195  C   VAL A 202      18.284  -2.511 -23.278  1.00  0.00           C  
ATOM   3196  O   VAL A 202      18.831  -3.609 -23.183  1.00  0.00           O  
ATOM   3197  CB  VAL A 202      16.370  -2.588 -24.901  1.00  0.00           C  
ATOM   3198  CG1 VAL A 202      15.427  -2.206 -23.770  1.00  0.00           C  
ATOM   3199  CG2 VAL A 202      15.846  -2.078 -26.235  1.00  0.00           C  
ATOM   3200  H   VAL A 202      18.944  -3.426 -25.728  1.00  0.00           H  
ATOM   3201  HA  VAL A 202      17.722  -0.934 -24.635  1.00  0.00           H  
ATOM   3202  HB  VAL A 202      16.424  -3.676 -24.922  1.00  0.00           H  
ATOM   3203 1HG1 VAL A 202      14.436  -2.614 -23.970  1.00  0.00           H  
ATOM   3204 2HG1 VAL A 202      15.803  -2.612 -22.831  1.00  0.00           H  
ATOM   3205 3HG1 VAL A 202      15.364  -1.121 -23.699  1.00  0.00           H  
ATOM   3206 1HG2 VAL A 202      14.851  -2.482 -26.412  1.00  0.00           H  
ATOM   3207 2HG2 VAL A 202      15.799  -0.989 -26.215  1.00  0.00           H  
ATOM   3208 3HG2 VAL A 202      16.515  -2.398 -27.034  1.00  0.00           H  
ATOM   3209  N   ILE A 203      18.088  -1.723 -22.216  1.00  0.00           N  
ATOM   3210  CA  ILE A 203      18.286  -2.141 -20.819  1.00  0.00           C  
ATOM   3211  C   ILE A 203      16.922  -2.333 -20.150  1.00  0.00           C  
ATOM   3212  O   ILE A 203      16.248  -1.351 -19.843  1.00  0.00           O  
ATOM   3213  CB  ILE A 203      19.115  -1.109 -20.033  1.00  0.00           C  
ATOM   3214  CG1 ILE A 203      20.531  -1.013 -20.608  1.00  0.00           C  
ATOM   3215  CG2 ILE A 203      19.159  -1.475 -18.558  1.00  0.00           C  
ATOM   3216  CD1 ILE A 203      21.312   0.181 -20.108  1.00  0.00           C  
ATOM   3217  H   ILE A 203      17.621  -0.836 -22.376  1.00  0.00           H  
ATOM   3218  HA  ILE A 203      18.828  -3.086 -20.815  1.00  0.00           H  
ATOM   3219  HB  ILE A 203      18.663  -0.123 -20.140  1.00  0.00           H  
ATOM   3220 1HG1 ILE A 203      21.087  -1.915 -20.354  1.00  0.00           H  
ATOM   3221 2HG1 ILE A 203      20.480  -0.955 -21.695  1.00  0.00           H  
ATOM   3222 1HG2 ILE A 203      19.749  -0.736 -18.017  1.00  0.00           H  
ATOM   3223 2HG2 ILE A 203      18.145  -1.494 -18.157  1.00  0.00           H  
ATOM   3224 3HG2 ILE A 203      19.613  -2.459 -18.440  1.00  0.00           H  
ATOM   3225 1HD1 ILE A 203      22.305   0.181 -20.560  1.00  0.00           H  
ATOM   3226 2HD1 ILE A 203      20.789   1.098 -20.381  1.00  0.00           H  
ATOM   3227 3HD1 ILE A 203      21.406   0.126 -19.024  1.00  0.00           H  
ATOM   3228  N   PHE A 204      16.518  -3.575 -19.880  1.00  0.00           N  
ATOM   3229  CA  PHE A 204      15.423  -3.854 -18.943  1.00  0.00           C  
ATOM   3230  C   PHE A 204      15.928  -3.652 -17.505  1.00  0.00           C  
ATOM   3231  O   PHE A 204      17.002  -4.144 -17.160  1.00  0.00           O  
ATOM   3232  CB  PHE A 204      14.898  -5.280 -19.124  1.00  0.00           C  
ATOM   3233  CG  PHE A 204      14.043  -5.460 -20.347  1.00  0.00           C  
ATOM   3234  CD1 PHE A 204      13.756  -4.385 -21.174  1.00  0.00           C  
ATOM   3235  CD2 PHE A 204      13.526  -6.705 -20.672  1.00  0.00           C  
ATOM   3236  CE1 PHE A 204      12.971  -4.550 -22.300  1.00  0.00           C  
ATOM   3237  CE2 PHE A 204      12.742  -6.872 -21.796  1.00  0.00           C  
ATOM   3238  CZ  PHE A 204      12.463  -5.793 -22.611  1.00  0.00           C  
ATOM   3239  H   PHE A 204      17.140  -4.342 -20.116  1.00  0.00           H  
ATOM   3240  HA  PHE A 204      14.608  -3.158 -19.146  1.00  0.00           H  
ATOM   3241 1HB  PHE A 204      15.737  -5.970 -19.190  1.00  0.00           H  
ATOM   3242 2HB  PHE A 204      14.309  -5.562 -18.253  1.00  0.00           H  
ATOM   3243  HD1 PHE A 204      14.158  -3.402 -20.929  1.00  0.00           H  
ATOM   3244  HD2 PHE A 204      13.745  -7.557 -20.028  1.00  0.00           H  
ATOM   3245  HE1 PHE A 204      12.753  -3.695 -22.941  1.00  0.00           H  
ATOM   3246  HE2 PHE A 204      12.341  -7.855 -22.041  1.00  0.00           H  
ATOM   3247  HZ  PHE A 204      11.843  -5.924 -23.497  1.00  0.00           H  
ATOM   3248  N   CYS A 205      15.165  -2.963 -16.651  1.00  0.00           N  
ATOM   3249  CA  CYS A 205      15.495  -2.776 -15.233  1.00  0.00           C  
ATOM   3250  C   CYS A 205      14.244  -2.910 -14.352  1.00  0.00           C  
ATOM   3251  O   CYS A 205      13.334  -2.084 -14.422  1.00  0.00           O  
ATOM   3252  CB  CYS A 205      16.131  -1.405 -15.005  1.00  0.00           C  
ATOM   3253  SG  CYS A 205      16.592  -1.081 -13.287  1.00  0.00           S  
ATOM   3254  H   CYS A 205      14.342  -2.486 -17.007  1.00  0.00           H  
ATOM   3255  HA  CYS A 205      16.211  -3.543 -14.941  1.00  0.00           H  
ATOM   3256 1HB  CYS A 205      17.028  -1.313 -15.618  1.00  0.00           H  
ATOM   3257 2HB  CYS A 205      15.437  -0.625 -15.320  1.00  0.00           H  
ATOM   3258  HG  CYS A 205      17.418  -2.115 -13.167  1.00  0.00           H  
ATOM   3259  N   ASN A 206      14.189  -3.958 -13.528  1.00  0.00           N  
ATOM   3260  CA  ASN A 206      13.076  -4.257 -12.629  1.00  0.00           C  
ATOM   3261  C   ASN A 206      13.196  -3.482 -11.302  1.00  0.00           C  
ATOM   3262  O   ASN A 206      13.634  -4.027 -10.287  1.00  0.00           O  
ATOM   3263  CB  ASN A 206      12.993  -5.750 -12.372  1.00  0.00           C  
ATOM   3264  CG  ASN A 206      11.891  -6.111 -11.415  1.00  0.00           C  
ATOM   3265  ND2 ASN A 206      11.918  -7.324 -10.924  1.00  0.00           N  
ATOM   3266  OD1 ASN A 206      11.013  -5.292 -11.122  1.00  0.00           O  
ATOM   3267  H   ASN A 206      15.005  -4.562 -13.464  1.00  0.00           H  
ATOM   3268  HA  ASN A 206      12.150  -3.930 -13.104  1.00  0.00           H  
ATOM   3269 1HB  ASN A 206      12.825  -6.273 -13.316  1.00  0.00           H  
ATOM   3270 2HB  ASN A 206      13.941  -6.104 -11.967  1.00  0.00           H  
ATOM   3271 1HD2 ASN A 206      11.210  -7.621 -10.282  1.00  0.00           H  
ATOM   3272 2HD2 ASN A 206      12.647  -7.955 -11.190  1.00  0.00           H  
ATOM   3273  N   ARG A 207      12.763  -2.218 -11.288  1.00  0.00           N  
ATOM   3274  CA  ARG A 207      12.558  -1.424 -10.063  1.00  0.00           C  
ATOM   3275  C   ARG A 207      11.203  -1.758  -9.417  1.00  0.00           C  
ATOM   3276  O   ARG A 207      10.310  -0.914  -9.309  1.00  0.00           O  
ATOM   3277  CB  ARG A 207      12.619   0.065 -10.369  1.00  0.00           C  
ATOM   3278  CG  ARG A 207      13.946   0.549 -10.932  1.00  0.00           C  
ATOM   3279  CD  ARG A 207      13.907   1.996 -11.264  1.00  0.00           C  
ATOM   3280  NE  ARG A 207      15.153   2.448 -11.862  1.00  0.00           N  
ATOM   3281  CZ  ARG A 207      15.407   3.720 -12.230  1.00  0.00           C  
ATOM   3282  NH1 ARG A 207      14.495   4.650 -12.055  1.00  0.00           N1+
ATOM   3283  NH2 ARG A 207      16.573   4.032 -12.767  1.00  0.00           N  
ATOM   3284  H   ARG A 207      12.369  -1.848 -12.150  1.00  0.00           H  
ATOM   3285  HA  ARG A 207      13.353  -1.665  -9.357  1.00  0.00           H  
ATOM   3286 1HB  ARG A 207      11.842   0.320 -11.089  1.00  0.00           H  
ATOM   3287 2HB  ARG A 207      12.421   0.631  -9.459  1.00  0.00           H  
ATOM   3288 1HG  ARG A 207      14.735   0.385 -10.198  1.00  0.00           H  
ATOM   3289 2HG  ARG A 207      14.177  -0.005 -11.843  1.00  0.00           H  
ATOM   3290 1HD  ARG A 207      13.100   2.186 -11.971  1.00  0.00           H  
ATOM   3291 2HD  ARG A 207      13.736   2.572 -10.354  1.00  0.00           H  
ATOM   3292  HE  ARG A 207      15.879   1.762 -12.011  1.00  0.00           H  
ATOM   3293 1HH1 ARG A 207      13.602   4.412 -11.645  1.00  0.00           H  
ATOM   3294 2HH1 ARG A 207      14.684   5.602 -12.331  1.00  0.00           H  
ATOM   3295 1HH2 ARG A 207      17.275   3.316 -12.901  1.00  0.00           H  
ATOM   3296 2HH2 ARG A 207      16.764   4.983 -13.043  1.00  0.00           H  
ATOM   3297  N   SER A 208      11.030  -3.024  -9.034  1.00  0.00           N  
ATOM   3298  CA  SER A 208       9.862  -3.522  -8.296  1.00  0.00           C  
ATOM   3299  C   SER A 208      10.224  -4.729  -7.405  1.00  0.00           C  
ATOM   3300  O   SER A 208      11.222  -5.409  -7.670  1.00  0.00           O  
ATOM   3301  CB  SER A 208       8.764  -3.911  -9.268  1.00  0.00           C  
ATOM   3302  OG  SER A 208       9.038  -5.150  -9.864  1.00  0.00           O  
ATOM   3303  H   SER A 208      11.790  -3.672  -9.201  1.00  0.00           H  
ATOM   3304  HA  SER A 208       9.495  -2.724  -7.648  1.00  0.00           H  
ATOM   3305 1HB  SER A 208       7.812  -3.959  -8.741  1.00  0.00           H  
ATOM   3306 2HB  SER A 208       8.673  -3.146 -10.038  1.00  0.00           H  
ATOM   3307  HG  SER A 208       9.694  -4.977 -10.542  1.00  0.00           H  
ATOM   3308  N   PRO A 209       9.412  -5.040  -6.372  1.00  0.00           N  
ATOM   3309  CA  PRO A 209       9.565  -6.244  -5.552  1.00  0.00           C  
ATOM   3310  C   PRO A 209       9.023  -7.528  -6.219  1.00  0.00           C  
ATOM   3311  O   PRO A 209       9.161  -8.611  -5.647  1.00  0.00           O  
ATOM   3312  CB  PRO A 209       8.759  -5.885  -4.300  1.00  0.00           C  
ATOM   3313  CG  PRO A 209       7.634  -5.054  -4.816  1.00  0.00           C  
ATOM   3314  CD  PRO A 209       8.252  -4.221  -5.907  1.00  0.00           C  
ATOM   3315  HA  PRO A 209      10.630  -6.387  -5.316  1.00  0.00           H  
ATOM   3316 1HB  PRO A 209       8.416  -6.801  -3.796  1.00  0.00           H  
ATOM   3317 2HB  PRO A 209       9.396  -5.343  -3.585  1.00  0.00           H  
ATOM   3318 1HG  PRO A 209       6.822  -5.700  -5.184  1.00  0.00           H  
ATOM   3319 2HG  PRO A 209       7.210  -4.443  -4.006  1.00  0.00           H  
ATOM   3320 1HD  PRO A 209       7.517  -4.066  -6.711  1.00  0.00           H  
ATOM   3321 2HD  PRO A 209       8.585  -3.259  -5.491  1.00  0.00           H  
ATOM   3322  N   ARG A 210       8.393  -7.434  -7.403  1.00  0.00           N  
ATOM   3323  CA  ARG A 210       7.889  -8.588  -8.175  1.00  0.00           C  
ATOM   3324  C   ARG A 210       9.011  -9.236  -8.994  1.00  0.00           C  
ATOM   3325  O   ARG A 210       9.977  -8.569  -9.363  1.00  0.00           O  
ATOM   3326  CB  ARG A 210       6.766  -8.164  -9.111  1.00  0.00           C  
ATOM   3327  CG  ARG A 210       5.551  -7.566  -8.422  1.00  0.00           C  
ATOM   3328  CD  ARG A 210       4.787  -8.593  -7.667  1.00  0.00           C  
ATOM   3329  NE  ARG A 210       5.185  -8.645  -6.269  1.00  0.00           N  
ATOM   3330  CZ  ARG A 210       4.879  -9.650  -5.424  1.00  0.00           C  
ATOM   3331  NH1 ARG A 210       4.177 -10.676  -5.848  1.00  0.00           N1+
ATOM   3332  NH2 ARG A 210       5.289  -9.604  -4.168  1.00  0.00           N  
ATOM   3333  H   ARG A 210       8.375  -6.529  -7.862  1.00  0.00           H  
ATOM   3334  HA  ARG A 210       7.495  -9.327  -7.476  1.00  0.00           H  
ATOM   3335 1HB  ARG A 210       7.143  -7.424  -9.817  1.00  0.00           H  
ATOM   3336 2HB  ARG A 210       6.428  -9.024  -9.688  1.00  0.00           H  
ATOM   3337 1HG  ARG A 210       5.872  -6.794  -7.721  1.00  0.00           H  
ATOM   3338 2HG  ARG A 210       4.888  -7.127  -9.167  1.00  0.00           H  
ATOM   3339 1HD  ARG A 210       3.724  -8.361  -7.709  1.00  0.00           H  
ATOM   3340 2HD  ARG A 210       4.963  -9.573  -8.107  1.00  0.00           H  
ATOM   3341  HE  ARG A 210       5.728  -7.874  -5.905  1.00  0.00           H  
ATOM   3342 1HH1 ARG A 210       3.863 -10.711  -6.808  1.00  0.00           H  
ATOM   3343 2HH1 ARG A 210       3.947 -11.428  -5.216  1.00  0.00           H  
ATOM   3344 1HH2 ARG A 210       5.831  -8.816  -3.841  1.00  0.00           H  
ATOM   3345 2HH2 ARG A 210       5.061 -10.357  -3.535  1.00  0.00           H  
ATOM   3346  N   VAL A 211       8.851 -10.503  -9.379  1.00  0.00           N  
ATOM   3347  CA  VAL A 211       9.595 -11.072 -10.521  1.00  0.00           C  
ATOM   3348  C   VAL A 211       8.955 -10.544 -11.810  1.00  0.00           C  
ATOM   3349  O   VAL A 211       7.768 -10.760 -12.038  1.00  0.00           O  
ATOM   3350  CB  VAL A 211       9.555 -12.612 -10.505  1.00  0.00           C  
ATOM   3351  CG1 VAL A 211      10.261 -13.176 -11.728  1.00  0.00           C  
ATOM   3352  CG2 VAL A 211      10.193 -13.133  -9.225  1.00  0.00           C  
ATOM   3353  H   VAL A 211       8.038 -11.003  -9.041  1.00  0.00           H  
ATOM   3354  HA  VAL A 211      10.636 -10.756 -10.448  1.00  0.00           H  
ATOM   3355  HB  VAL A 211       8.517 -12.940 -10.554  1.00  0.00           H  
ATOM   3356 1HG1 VAL A 211      10.223 -14.265 -11.701  1.00  0.00           H  
ATOM   3357 2HG1 VAL A 211       9.766 -12.819 -12.632  1.00  0.00           H  
ATOM   3358 3HG1 VAL A 211      11.301 -12.850 -11.730  1.00  0.00           H  
ATOM   3359 1HG2 VAL A 211      10.161 -14.222  -9.220  1.00  0.00           H  
ATOM   3360 2HG2 VAL A 211      11.229 -12.800  -9.174  1.00  0.00           H  
ATOM   3361 3HG2 VAL A 211       9.645 -12.750  -8.365  1.00  0.00           H  
ATOM   3362  N   VAL A 212       9.719  -9.846 -12.651  1.00  0.00           N  
ATOM   3363  CA  VAL A 212       9.246  -9.307 -13.938  1.00  0.00           C  
ATOM   3364  C   VAL A 212       9.300 -10.371 -15.034  1.00  0.00           C  
ATOM   3365  O   VAL A 212      10.323 -11.025 -15.222  1.00  0.00           O  
ATOM   3366  CB  VAL A 212      10.101  -8.099 -14.363  1.00  0.00           C  
ATOM   3367  CG1 VAL A 212       9.914  -7.808 -15.844  1.00  0.00           C  
ATOM   3368  CG2 VAL A 212       9.733  -6.884 -13.525  1.00  0.00           C  
ATOM   3369  H   VAL A 212      10.704  -9.735 -12.426  1.00  0.00           H  
ATOM   3370  HA  VAL A 212       8.214  -8.978 -13.817  1.00  0.00           H  
ATOM   3371  HB  VAL A 212      11.154  -8.339 -14.213  1.00  0.00           H  
ATOM   3372 1HG1 VAL A 212      10.526  -6.952 -16.127  1.00  0.00           H  
ATOM   3373 2HG1 VAL A 212      10.218  -8.678 -16.426  1.00  0.00           H  
ATOM   3374 3HG1 VAL A 212       8.866  -7.585 -16.042  1.00  0.00           H  
ATOM   3375 1HG2 VAL A 212      10.342  -6.033 -13.830  1.00  0.00           H  
ATOM   3376 2HG2 VAL A 212       8.679  -6.647 -13.670  1.00  0.00           H  
ATOM   3377 3HG2 VAL A 212       9.914  -7.100 -12.471  1.00  0.00           H  
ATOM   3378  N   LEU A 213       8.218 -10.489 -15.802  1.00  0.00           N  
ATOM   3379  CA  LEU A 213       8.110 -11.247 -17.047  1.00  0.00           C  
ATOM   3380  C   LEU A 213       7.993 -10.275 -18.239  1.00  0.00           C  
ATOM   3381  O   LEU A 213       6.928  -9.672 -18.411  1.00  0.00           O  
ATOM   3382  CB  LEU A 213       6.895 -12.182 -17.001  1.00  0.00           C  
ATOM   3383  CG  LEU A 213       6.610 -12.965 -18.288  1.00  0.00           C  
ATOM   3384  CD1 LEU A 213       7.802 -13.855 -18.618  1.00  0.00           C  
ATOM   3385  CD2 LEU A 213       5.344 -13.792 -18.110  1.00  0.00           C  
ATOM   3386  H   LEU A 213       7.400  -9.953 -15.526  1.00  0.00           H  
ATOM   3387  HA  LEU A 213       9.010 -11.850 -17.163  1.00  0.00           H  
ATOM   3388 1HB  LEU A 213       7.043 -12.905 -16.199  1.00  0.00           H  
ATOM   3389 2HB  LEU A 213       6.010 -11.590 -16.769  1.00  0.00           H  
ATOM   3390  HG  LEU A 213       6.475 -12.270 -19.116  1.00  0.00           H  
ATOM   3391 1HD1 LEU A 213       7.598 -14.411 -19.532  1.00  0.00           H  
ATOM   3392 2HD1 LEU A 213       8.688 -13.237 -18.759  1.00  0.00           H  
ATOM   3393 3HD1 LEU A 213       7.972 -14.553 -17.799  1.00  0.00           H  
ATOM   3394 1HD2 LEU A 213       5.141 -14.348 -19.025  1.00  0.00           H  
ATOM   3395 2HD2 LEU A 213       5.480 -14.490 -17.283  1.00  0.00           H  
ATOM   3396 3HD2 LEU A 213       4.505 -13.130 -17.893  1.00  0.00           H  
ATOM   3397  N   PRO A 214       9.048 -10.096 -19.057  1.00  0.00           N  
ATOM   3398  CA  PRO A 214       8.957  -9.365 -20.318  1.00  0.00           C  
ATOM   3399  C   PRO A 214       8.119 -10.122 -21.360  1.00  0.00           C  
ATOM   3400  O   PRO A 214       8.182 -11.350 -21.467  1.00  0.00           O  
ATOM   3401  CB  PRO A 214      10.423  -9.251 -20.747  1.00  0.00           C  
ATOM   3402  CG  PRO A 214      11.058 -10.486 -20.207  1.00  0.00           C  
ATOM   3403  CD  PRO A 214      10.393 -10.697 -18.874  1.00  0.00           C  
ATOM   3404  HA  PRO A 214       8.522  -8.372 -20.131  1.00  0.00           H  
ATOM   3405 1HB  PRO A 214      10.490  -9.182 -21.844  1.00  0.00           H  
ATOM   3406 2HB  PRO A 214      10.865  -8.331 -20.339  1.00  0.00           H  
ATOM   3407 1HG  PRO A 214      10.901 -11.328 -20.897  1.00  0.00           H  
ATOM   3408 2HG  PRO A 214      12.147 -10.347 -20.120  1.00  0.00           H  
ATOM   3409 1HD  PRO A 214      10.335 -11.775 -18.659  1.00  0.00           H  
ATOM   3410 2HD  PRO A 214      10.964 -10.176 -18.092  1.00  0.00           H  
ATOM   3411  N   VAL A 215       7.343  -9.374 -22.148  1.00  0.00           N  
ATOM   3412  CA  VAL A 215       6.453  -9.881 -23.198  1.00  0.00           C  
ATOM   3413  C   VAL A 215       6.558  -8.992 -24.440  1.00  0.00           C  
ATOM   3414  O   VAL A 215       6.229  -7.805 -24.403  1.00  0.00           O  
ATOM   3415  CB  VAL A 215       4.993  -9.914 -22.707  1.00  0.00           C  
ATOM   3416  CG1 VAL A 215       4.077 -10.455 -23.795  1.00  0.00           C  
ATOM   3417  CG2 VAL A 215       4.891 -10.759 -21.446  1.00  0.00           C  
ATOM   3418  H   VAL A 215       7.286  -8.379 -21.948  1.00  0.00           H  
ATOM   3419  HA  VAL A 215       6.757 -10.898 -23.450  1.00  0.00           H  
ATOM   3420  HB  VAL A 215       4.669  -8.896 -22.491  1.00  0.00           H  
ATOM   3421 1HG1 VAL A 215       3.049 -10.471 -23.431  1.00  0.00           H  
ATOM   3422 2HG1 VAL A 215       4.139  -9.815 -24.675  1.00  0.00           H  
ATOM   3423 3HG1 VAL A 215       4.384 -11.467 -24.059  1.00  0.00           H  
ATOM   3424 1HG2 VAL A 215       3.856 -10.778 -21.104  1.00  0.00           H  
ATOM   3425 2HG2 VAL A 215       5.220 -11.776 -21.661  1.00  0.00           H  
ATOM   3426 3HG2 VAL A 215       5.522 -10.330 -20.668  1.00  0.00           H  
ATOM   3427  N   TRP A 216       7.004  -9.576 -25.548  1.00  0.00           N  
ATOM   3428  CA  TRP A 216       7.012  -8.960 -26.875  1.00  0.00           C  
ATOM   3429  C   TRP A 216       5.630  -9.097 -27.538  1.00  0.00           C  
ATOM   3430  O   TRP A 216       4.936 -10.092 -27.314  1.00  0.00           O  
ATOM   3431  CB  TRP A 216       8.081  -9.605 -27.759  1.00  0.00           C  
ATOM   3432  CG  TRP A 216       8.512 -10.960 -27.286  1.00  0.00           C  
ATOM   3433  CD1 TRP A 216       8.851 -11.307 -26.011  1.00  0.00           C  
ATOM   3434  CD2 TRP A 216       8.652 -12.162 -28.079  1.00  0.00           C  
ATOM   3435  CE2 TRP A 216       9.074 -13.176 -27.215  1.00  0.00           C  
ATOM   3436  CE3 TRP A 216       8.455 -12.455 -29.435  1.00  0.00           C  
ATOM   3437  NE1 TRP A 216       9.192 -12.637 -25.959  1.00  0.00           N  
ATOM   3438  CZ2 TRP A 216       9.308 -14.468 -27.658  1.00  0.00           C  
ATOM   3439  CZ3 TRP A 216       8.688 -13.751 -29.879  1.00  0.00           C  
ATOM   3440  CH2 TRP A 216       9.103 -14.730 -29.013  1.00  0.00           C  
ATOM   3441  H   TRP A 216       7.198 -10.570 -25.511  1.00  0.00           H  
ATOM   3442  HA  TRP A 216       7.245  -7.901 -26.764  1.00  0.00           H  
ATOM   3443 1HB  TRP A 216       7.701  -9.703 -28.777  1.00  0.00           H  
ATOM   3444 2HB  TRP A 216       8.959  -8.961 -27.799  1.00  0.00           H  
ATOM   3445  HD1 TRP A 216       8.850 -10.630 -25.160  1.00  0.00           H  
ATOM   3446  HE1 TRP A 216       9.483 -13.137 -25.131  1.00  0.00           H  
ATOM   3447  HE3 TRP A 216       8.123 -11.681 -30.126  1.00  0.00           H  
ATOM   3448  HZ2 TRP A 216       9.639 -15.260 -26.986  1.00  0.00           H  
ATOM   3449  HZ3 TRP A 216       8.532 -13.971 -30.936  1.00  0.00           H  
ATOM   3450  HH2 TRP A 216       9.276 -15.737 -29.395  1.00  0.00           H  
ATOM   3451  N   LEU A 217       5.218  -8.131 -28.362  1.00  0.00           N  
ATOM   3452  CA  LEU A 217       4.088  -8.286 -29.285  1.00  0.00           C  
ATOM   3453  C   LEU A 217       4.627  -8.602 -30.682  1.00  0.00           C  
ATOM   3454  O   LEU A 217       5.164  -7.716 -31.348  1.00  0.00           O  
ATOM   3455  CB  LEU A 217       3.234  -7.012 -29.321  1.00  0.00           C  
ATOM   3456  CG  LEU A 217       2.648  -6.567 -27.976  1.00  0.00           C  
ATOM   3457  CD1 LEU A 217       1.683  -5.409 -28.200  1.00  0.00           C  
ATOM   3458  CD2 LEU A 217       1.945  -7.742 -27.313  1.00  0.00           C  
ATOM   3459  H   LEU A 217       5.804  -7.310 -28.468  1.00  0.00           H  
ATOM   3460  HA  LEU A 217       3.466  -9.109 -28.934  1.00  0.00           H  
ATOM   3461 1HB  LEU A 217       3.844  -6.196 -29.703  1.00  0.00           H  
ATOM   3462 2HB  LEU A 217       2.403  -7.171 -30.008  1.00  0.00           H  
ATOM   3463  HG  LEU A 217       3.450  -6.211 -27.329  1.00  0.00           H  
ATOM   3464 1HD1 LEU A 217       1.266  -5.092 -27.245  1.00  0.00           H  
ATOM   3465 2HD1 LEU A 217       2.215  -4.576 -28.657  1.00  0.00           H  
ATOM   3466 3HD1 LEU A 217       0.877  -5.731 -28.858  1.00  0.00           H  
ATOM   3467 1HD2 LEU A 217       1.528  -7.426 -26.356  1.00  0.00           H  
ATOM   3468 2HD2 LEU A 217       1.142  -8.098 -27.958  1.00  0.00           H  
ATOM   3469 3HD2 LEU A 217       2.661  -8.548 -27.147  1.00  0.00           H  
ATOM   3470  N   ASN A 218       4.506  -9.852 -31.127  1.00  0.00           N  
ATOM   3471  CA  ASN A 218       5.082 -10.286 -32.404  1.00  0.00           C  
ATOM   3472  C   ASN A 218       4.353  -9.694 -33.632  1.00  0.00           C  
ATOM   3473  O   ASN A 218       3.358  -8.976 -33.507  1.00  0.00           O  
ATOM   3474  CB  ASN A 218       5.091 -11.802 -32.476  1.00  0.00           C  
ATOM   3475  CG  ASN A 218       6.041 -12.326 -33.517  1.00  0.00           C  
ATOM   3476  ND2 ASN A 218       5.843 -13.553 -33.925  1.00  0.00           N  
ATOM   3477  OD1 ASN A 218       6.957 -11.617 -33.950  1.00  0.00           O  
ATOM   3478  H   ASN A 218       3.992 -10.522 -30.566  1.00  0.00           H  
ATOM   3479  HA  ASN A 218       6.110  -9.922 -32.461  1.00  0.00           H  
ATOM   3480 1HB  ASN A 218       5.372 -12.211 -31.504  1.00  0.00           H  
ATOM   3481 2HB  ASN A 218       4.087 -12.160 -32.704  1.00  0.00           H  
ATOM   3482 1HD2 ASN A 218       6.444 -13.954 -34.615  1.00  0.00           H  
ATOM   3483 2HD2 ASN A 218       5.089 -14.090 -33.544  1.00  0.00           H  
ATOM   3484  N   PHE A 219       4.852  -9.974 -34.840  1.00  0.00           N  
ATOM   3485  CA  PHE A 219       4.306  -9.419 -36.091  1.00  0.00           C  
ATOM   3486  C   PHE A 219       2.876  -9.896 -36.426  1.00  0.00           C  
ATOM   3487  O   PHE A 219       2.159  -9.206 -37.155  1.00  0.00           O  
ATOM   3488  CB  PHE A 219       5.234  -9.774 -37.254  1.00  0.00           C  
ATOM   3489  CG  PHE A 219       5.143 -11.210 -37.686  1.00  0.00           C  
ATOM   3490  CD1 PHE A 219       4.214 -11.606 -38.636  1.00  0.00           C  
ATOM   3491  CD2 PHE A 219       5.987 -12.168 -37.142  1.00  0.00           C  
ATOM   3492  CE1 PHE A 219       4.130 -12.928 -39.034  1.00  0.00           C  
ATOM   3493  CE2 PHE A 219       5.906 -13.488 -37.538  1.00  0.00           C  
ATOM   3494  CZ  PHE A 219       4.975 -13.868 -38.484  1.00  0.00           C  
ATOM   3495  H   PHE A 219       5.695 -10.528 -34.901  1.00  0.00           H  
ATOM   3496  HA  PHE A 219       4.253  -8.334 -35.994  1.00  0.00           H  
ATOM   3497 1HB  PHE A 219       4.997  -9.145 -38.112  1.00  0.00           H  
ATOM   3498 2HB  PHE A 219       6.266  -9.568 -36.972  1.00  0.00           H  
ATOM   3499  HD1 PHE A 219       3.546 -10.862 -39.071  1.00  0.00           H  
ATOM   3500  HD2 PHE A 219       6.720 -11.866 -36.394  1.00  0.00           H  
ATOM   3501  HE1 PHE A 219       3.395 -13.225 -39.781  1.00  0.00           H  
ATOM   3502  HE2 PHE A 219       6.574 -14.231 -37.103  1.00  0.00           H  
ATOM   3503  HZ  PHE A 219       4.909 -14.910 -38.797  1.00  0.00           H  
ATOM   3504  N   ASP A 220       2.433 -11.029 -35.871  1.00  0.00           N  
ATOM   3505  CA  ASP A 220       1.032 -11.487 -35.934  1.00  0.00           C  
ATOM   3506  C   ASP A 220       0.120 -10.794 -34.893  1.00  0.00           C  
ATOM   3507  O   ASP A 220      -1.098 -10.986 -34.908  1.00  0.00           O  
ATOM   3508  CB  ASP A 220       0.971 -13.003 -35.732  1.00  0.00           C  
ATOM   3509  CG  ASP A 220       1.457 -13.783 -36.946  1.00  0.00           C  
ATOM   3510  OD1 ASP A 220       1.112 -13.412 -38.043  1.00  0.00           O  
ATOM   3511  OD2 ASP A 220       2.168 -14.742 -36.765  1.00  0.00           O1-
ATOM   3512  H   ASP A 220       3.061 -11.541 -35.269  1.00  0.00           H  
ATOM   3513  HA  ASP A 220       0.633 -11.245 -36.919  1.00  0.00           H  
ATOM   3514 1HB  ASP A 220       1.579 -13.281 -34.872  1.00  0.00           H  
ATOM   3515 2HB  ASP A 220      -0.056 -13.300 -35.515  1.00  0.00           H  
ATOM   3516  N   GLY A 221       0.694  -9.976 -34.000  1.00  0.00           N  
ATOM   3517  CA  GLY A 221      -0.002  -9.266 -32.924  1.00  0.00           C  
ATOM   3518  C   GLY A 221      -0.270 -10.104 -31.666  1.00  0.00           C  
ATOM   3519  O   GLY A 221      -1.027  -9.675 -30.795  1.00  0.00           O  
ATOM   3520  H   GLY A 221       1.698  -9.862 -34.042  1.00  0.00           H  
ATOM   3521 1HA  GLY A 221       0.582  -8.396 -32.625  1.00  0.00           H  
ATOM   3522 2HA  GLY A 221      -0.961  -8.901 -33.289  1.00  0.00           H  
ATOM   3523  N   GLU A 222       0.328 -11.293 -31.554  1.00  0.00           N  
ATOM   3524  CA  GLU A 222       0.217 -12.145 -30.365  1.00  0.00           C  
ATOM   3525  C   GLU A 222       1.260 -11.759 -29.290  1.00  0.00           C  
ATOM   3526  O   GLU A 222       2.418 -11.484 -29.634  1.00  0.00           O  
ATOM   3527  CB  GLU A 222       0.386 -13.615 -30.755  1.00  0.00           C  
ATOM   3528  CG  GLU A 222      -0.710 -14.155 -31.662  1.00  0.00           C  
ATOM   3529  CD  GLU A 222      -0.524 -15.608 -32.001  1.00  0.00           C  
ATOM   3530  OE1 GLU A 222       0.464 -16.172 -31.597  1.00  0.00           O  
ATOM   3531  OE2 GLU A 222      -1.372 -16.155 -32.668  1.00  0.00           O1-
ATOM   3532  H   GLU A 222       0.998 -11.562 -32.266  1.00  0.00           H  
ATOM   3533  HA  GLU A 222      -0.774 -12.007 -29.933  1.00  0.00           H  
ATOM   3534 1HB  GLU A 222       1.339 -13.747 -31.267  1.00  0.00           H  
ATOM   3535 2HB  GLU A 222       0.411 -14.230 -29.855  1.00  0.00           H  
ATOM   3536 1HG  GLU A 222      -1.672 -14.031 -31.165  1.00  0.00           H  
ATOM   3537 2HG  GLU A 222      -0.728 -13.572 -32.580  1.00  0.00           H  
ATOM   3538  N   PRO A 223       0.901 -11.770 -27.990  1.00  0.00           N  
ATOM   3539  CA  PRO A 223       1.871 -11.657 -26.904  1.00  0.00           C  
ATOM   3540  C   PRO A 223       2.774 -12.902 -26.835  1.00  0.00           C  
ATOM   3541  O   PRO A 223       2.307 -14.039 -26.943  1.00  0.00           O  
ATOM   3542  CB  PRO A 223       0.979 -11.530 -25.664  1.00  0.00           C  
ATOM   3543  CG  PRO A 223      -0.253 -12.288 -26.021  1.00  0.00           C  
ATOM   3544  CD  PRO A 223      -0.464 -11.995 -27.482  1.00  0.00           C  
ATOM   3545  HA  PRO A 223       2.475 -10.749 -27.052  1.00  0.00           H  
ATOM   3546 1HB  PRO A 223       1.496 -11.944 -24.785  1.00  0.00           H  
ATOM   3547 2HB  PRO A 223       0.780 -10.469 -25.451  1.00  0.00           H  
ATOM   3548 1HG  PRO A 223      -0.110 -13.361 -25.822  1.00  0.00           H  
ATOM   3549 2HG  PRO A 223      -1.096 -11.959 -25.397  1.00  0.00           H  
ATOM   3550 1HD  PRO A 223      -0.939 -12.860 -27.967  1.00  0.00           H  
ATOM   3551 2HD  PRO A 223      -1.091 -11.097 -27.590  1.00  0.00           H  
ATOM   3552  N   GLN A 224       4.076 -12.684 -26.626  1.00  0.00           N  
ATOM   3553  CA  GLN A 224       5.123 -13.709 -26.660  1.00  0.00           C  
ATOM   3554  C   GLN A 224       6.152 -13.477 -25.527  1.00  0.00           C  
ATOM   3555  O   GLN A 224       6.832 -12.447 -25.530  1.00  0.00           O  
ATOM   3556  CB  GLN A 224       5.823 -13.712 -28.022  1.00  0.00           C  
ATOM   3557  CG  GLN A 224       4.929 -14.121 -29.181  1.00  0.00           C  
ATOM   3558  CD  GLN A 224       4.543 -15.586 -29.123  1.00  0.00           C  
ATOM   3559  NE2 GLN A 224       3.556 -15.968 -29.928  1.00  0.00           N  
ATOM   3560  OE1 GLN A 224       5.123 -16.367 -28.364  1.00  0.00           O  
ATOM   3561  H   GLN A 224       4.388 -11.717 -26.622  1.00  0.00           H  
ATOM   3562  HA  GLN A 224       4.659 -14.682 -26.504  1.00  0.00           H  
ATOM   3563 1HB  GLN A 224       6.213 -12.716 -28.233  1.00  0.00           H  
ATOM   3564 2HB  GLN A 224       6.671 -14.396 -27.994  1.00  0.00           H  
ATOM   3565 1HG  GLN A 224       4.017 -13.524 -29.149  1.00  0.00           H  
ATOM   3566 2HG  GLN A 224       5.460 -13.942 -30.116  1.00  0.00           H  
ATOM   3567 1HE2 GLN A 224       3.258 -16.923 -29.935  1.00  0.00           H  
ATOM   3568 2HE2 GLN A 224       3.113 -15.303 -30.527  1.00  0.00           H  
ATOM   3569  N   PRO A 225       6.253 -14.377 -24.527  1.00  0.00           N  
ATOM   3570  CA  PRO A 225       7.092 -14.171 -23.341  1.00  0.00           C  
ATOM   3571  C   PRO A 225       8.600 -14.355 -23.605  1.00  0.00           C  
ATOM   3572  O   PRO A 225       9.013 -15.124 -24.478  1.00  0.00           O  
ATOM   3573  CB  PRO A 225       6.562 -15.241 -22.382  1.00  0.00           C  
ATOM   3574  CG  PRO A 225       6.064 -16.323 -23.279  1.00  0.00           C  
ATOM   3575  CD  PRO A 225       5.435 -15.592 -24.435  1.00  0.00           C  
ATOM   3576  HA  PRO A 225       6.920 -13.159 -22.947  1.00  0.00           H  
ATOM   3577 1HB  PRO A 225       7.367 -15.579 -21.714  1.00  0.00           H  
ATOM   3578 2HB  PRO A 225       5.771 -14.818 -21.745  1.00  0.00           H  
ATOM   3579 1HG  PRO A 225       6.896 -16.971 -23.591  1.00  0.00           H  
ATOM   3580 2HG  PRO A 225       5.348 -16.962 -22.742  1.00  0.00           H  
ATOM   3581 1HD  PRO A 225       5.514 -16.204 -25.345  1.00  0.00           H  
ATOM   3582 2HD  PRO A 225       4.381 -15.375 -24.203  1.00  0.00           H  
ATOM   3583  N   TYR A 226       9.410 -13.683 -22.783  1.00  0.00           N  
ATOM   3584  CA  TYR A 226      10.882 -13.712 -22.761  1.00  0.00           C  
ATOM   3585  C   TYR A 226      11.415 -13.929 -21.318  1.00  0.00           C  
ATOM   3586  O   TYR A 226      10.638 -13.812 -20.364  1.00  0.00           O  
ATOM   3587  CB  TYR A 226      11.448 -12.418 -23.353  1.00  0.00           C  
ATOM   3588  CG  TYR A 226      11.778 -12.516 -24.827  1.00  0.00           C  
ATOM   3589  CD1 TYR A 226      11.669 -11.395 -25.635  1.00  0.00           C  
ATOM   3590  CD2 TYR A 226      12.189 -13.724 -25.367  1.00  0.00           C  
ATOM   3591  CE1 TYR A 226      11.971 -11.482 -26.981  1.00  0.00           C  
ATOM   3592  CE2 TYR A 226      12.492 -13.813 -26.712  1.00  0.00           C  
ATOM   3593  CZ  TYR A 226      12.384 -12.698 -27.518  1.00  0.00           C  
ATOM   3594  OH  TYR A 226      12.685 -12.785 -28.858  1.00  0.00           O  
ATOM   3595  H   TYR A 226       8.972 -13.069 -22.103  1.00  0.00           H  
ATOM   3596  HA  TYR A 226      11.221 -14.552 -23.368  1.00  0.00           H  
ATOM   3597 1HB  TYR A 226      10.727 -11.610 -23.219  1.00  0.00           H  
ATOM   3598 2HB  TYR A 226      12.355 -12.140 -22.819  1.00  0.00           H  
ATOM   3599  HD1 TYR A 226      11.347 -10.443 -25.213  1.00  0.00           H  
ATOM   3600  HD2 TYR A 226      12.273 -14.605 -24.730  1.00  0.00           H  
ATOM   3601  HE1 TYR A 226      11.887 -10.602 -27.618  1.00  0.00           H  
ATOM   3602  HE2 TYR A 226      12.814 -14.763 -27.137  1.00  0.00           H  
ATOM   3603  HH  TYR A 226      12.642 -11.911 -29.252  1.00  0.00           H  
ATOM   3604  N   PRO A 227      12.712 -14.260 -21.120  1.00  0.00           N  
ATOM   3605  CA  PRO A 227      13.272 -14.614 -19.807  1.00  0.00           C  
ATOM   3606  C   PRO A 227      13.049 -13.569 -18.697  1.00  0.00           C  
ATOM   3607  O   PRO A 227      13.171 -12.364 -18.918  1.00  0.00           O  
ATOM   3608  CB  PRO A 227      14.762 -14.761 -20.129  1.00  0.00           C  
ATOM   3609  CG  PRO A 227      14.786 -15.257 -21.534  1.00  0.00           C  
ATOM   3610  CD  PRO A 227      13.676 -14.502 -22.216  1.00  0.00           C  
ATOM   3611  HA  PRO A 227      12.836 -15.567 -19.474  1.00  0.00           H  
ATOM   3612 1HB  PRO A 227      15.271 -13.792 -20.010  1.00  0.00           H  
ATOM   3613 2HB  PRO A 227      15.232 -15.459 -19.421  1.00  0.00           H  
ATOM   3614 1HG  PRO A 227      15.769 -15.068 -21.988  1.00  0.00           H  
ATOM   3615 2HG  PRO A 227      14.633 -16.347 -21.554  1.00  0.00           H  
ATOM   3616 1HD  PRO A 227      14.068 -13.555 -22.614  1.00  0.00           H  
ATOM   3617 2HD  PRO A 227      13.256 -15.120 -23.025  1.00  0.00           H  
ATOM   3618  N   THR A 228      12.730 -14.038 -17.486  1.00  0.00           N  
ATOM   3619  CA  THR A 228      12.342 -13.178 -16.347  1.00  0.00           C  
ATOM   3620  C   THR A 228      13.504 -12.392 -15.720  1.00  0.00           C  
ATOM   3621  O   THR A 228      14.670 -12.784 -15.806  1.00  0.00           O  
ATOM   3622  CB  THR A 228      11.667 -14.019 -15.248  1.00  0.00           C  
ATOM   3623  CG2 THR A 228      10.388 -14.656 -15.774  1.00  0.00           C  
ATOM   3624  OG1 THR A 228      12.564 -15.050 -14.811  1.00  0.00           O  
ATOM   3625  H   THR A 228      12.705 -15.039 -17.362  1.00  0.00           H  
ATOM   3626  HA  THR A 228      11.631 -12.432 -16.703  1.00  0.00           H  
ATOM   3627  HB  THR A 228      11.425 -13.382 -14.398  1.00  0.00           H  
ATOM   3628  HG1 THR A 228      12.750 -14.935 -13.877  1.00  0.00           H  
ATOM   3629 1HG2 THR A 228       9.925 -15.246 -14.984  1.00  0.00           H  
ATOM   3630 2HG2 THR A 228       9.700 -13.875 -16.096  1.00  0.00           H  
ATOM   3631 3HG2 THR A 228      10.624 -15.302 -16.618  1.00  0.00           H  
ATOM   3632  N   LEU A 229      13.163 -11.283 -15.048  1.00  0.00           N  
ATOM   3633  CA  LEU A 229      14.053 -10.462 -14.218  1.00  0.00           C  
ATOM   3634  C   LEU A 229      13.610 -10.532 -12.741  1.00  0.00           C  
ATOM   3635  O   LEU A 229      12.564  -9.970 -12.408  1.00  0.00           O  
ATOM   3636  CB  LEU A 229      14.045  -9.007 -14.704  1.00  0.00           C  
ATOM   3637  CG  LEU A 229      14.852  -8.727 -15.979  1.00  0.00           C  
ATOM   3638  CD1 LEU A 229      13.963  -8.934 -17.197  1.00  0.00           C  
ATOM   3639  CD2 LEU A 229      15.396  -7.307 -15.934  1.00  0.00           C  
ATOM   3640  H   LEU A 229      12.177 -11.037 -15.038  1.00  0.00           H  
ATOM   3641  HA  LEU A 229      15.066 -10.853 -14.305  1.00  0.00           H  
ATOM   3642 1HB  LEU A 229      13.015  -8.709 -14.891  1.00  0.00           H  
ATOM   3643 2HB  LEU A 229      14.446  -8.373 -13.913  1.00  0.00           H  
ATOM   3644  HG  LEU A 229      15.681  -9.431 -16.047  1.00  0.00           H  
ATOM   3645 1HD1 LEU A 229      14.537  -8.735 -18.103  1.00  0.00           H  
ATOM   3646 2HD1 LEU A 229      13.604  -9.963 -17.215  1.00  0.00           H  
ATOM   3647 3HD1 LEU A 229      13.114  -8.253 -17.150  1.00  0.00           H  
ATOM   3648 1HD2 LEU A 229      15.970  -7.107 -16.840  1.00  0.00           H  
ATOM   3649 2HD2 LEU A 229      14.567  -6.601 -15.867  1.00  0.00           H  
ATOM   3650 3HD2 LEU A 229      16.042  -7.192 -15.063  1.00  0.00           H  
ATOM   3651  N   PRO A 230      14.384 -11.152 -11.829  1.00  0.00           N  
ATOM   3652  CA  PRO A 230      14.118 -11.123 -10.385  1.00  0.00           C  
ATOM   3653  C   PRO A 230      14.099  -9.699  -9.784  1.00  0.00           C  
ATOM   3654  O   PRO A 230      14.534  -8.750 -10.450  1.00  0.00           O  
ATOM   3655  CB  PRO A 230      15.282 -11.947  -9.825  1.00  0.00           C  
ATOM   3656  CG  PRO A 230      15.708 -12.802 -10.970  1.00  0.00           C  
ATOM   3657  CD  PRO A 230      15.556 -11.914 -12.176  1.00  0.00           C  
ATOM   3658  HA  PRO A 230      13.151 -11.608 -10.186  1.00  0.00           H  
ATOM   3659 1HB  PRO A 230      16.080 -11.278  -9.471  1.00  0.00           H  
ATOM   3660 2HB  PRO A 230      14.945 -12.533  -8.957  1.00  0.00           H  
ATOM   3661 1HG  PRO A 230      16.743 -13.143 -10.823  1.00  0.00           H  
ATOM   3662 2HG  PRO A 230      15.081 -13.704 -11.024  1.00  0.00           H  
ATOM   3663 1HD  PRO A 230      16.454 -11.289 -12.289  1.00  0.00           H  
ATOM   3664 2HD  PRO A 230      15.400 -12.535 -13.070  1.00  0.00           H  
ATOM   3665  N   PRO A 231      13.609  -9.508  -8.542  1.00  0.00           N  
ATOM   3666  CA  PRO A 231      13.468  -8.188  -7.918  1.00  0.00           C  
ATOM   3667  C   PRO A 231      14.774  -7.377  -7.893  1.00  0.00           C  
ATOM   3668  O   PRO A 231      15.828  -7.881  -7.495  1.00  0.00           O  
ATOM   3669  CB  PRO A 231      13.009  -8.545  -6.500  1.00  0.00           C  
ATOM   3670  CG  PRO A 231      12.243  -9.811  -6.672  1.00  0.00           C  
ATOM   3671  CD  PRO A 231      13.019 -10.581  -7.708  1.00  0.00           C  
ATOM   3672  HA  PRO A 231      12.698  -7.615  -8.455  1.00  0.00           H  
ATOM   3673 1HB  PRO A 231      13.882  -8.659  -5.840  1.00  0.00           H  
ATOM   3674 2HB  PRO A 231      12.399  -7.729  -6.086  1.00  0.00           H  
ATOM   3675 1HG  PRO A 231      12.175 -10.346  -5.713  1.00  0.00           H  
ATOM   3676 2HG  PRO A 231      11.214  -9.592  -6.989  1.00  0.00           H  
ATOM   3677 1HD  PRO A 231      13.802 -11.175  -7.216  1.00  0.00           H  
ATOM   3678 2HD  PRO A 231      12.333 -11.231  -8.272  1.00  0.00           H  
ATOM   3679  N   GLY A 232      14.710  -6.116  -8.330  1.00  0.00           N  
ATOM   3680  CA  GLY A 232      15.850  -5.186  -8.369  1.00  0.00           C  
ATOM   3681  C   GLY A 232      16.890  -5.434  -9.478  1.00  0.00           C  
ATOM   3682  O   GLY A 232      17.842  -4.658  -9.590  1.00  0.00           O  
ATOM   3683  H   GLY A 232      13.815  -5.758  -8.642  1.00  0.00           H  
ATOM   3684 1HA  GLY A 232      15.484  -4.167  -8.496  1.00  0.00           H  
ATOM   3685 2HA  GLY A 232      16.381  -5.221  -7.419  1.00  0.00           H  
ATOM   3686  N   THR A 233      16.750  -6.495 -10.285  1.00  0.00           N  
ATOM   3687  CA  THR A 233      17.735  -6.864 -11.329  1.00  0.00           C  
ATOM   3688  C   THR A 233      17.597  -6.040 -12.617  1.00  0.00           C  
ATOM   3689  O   THR A 233      16.550  -5.448 -12.893  1.00  0.00           O  
ATOM   3690  CB  THR A 233      17.621  -8.360 -11.678  1.00  0.00           C  
ATOM   3691  CG2 THR A 233      17.784  -9.214 -10.431  1.00  0.00           C  
ATOM   3692  OG1 THR A 233      16.340  -8.617 -12.266  1.00  0.00           O  
ATOM   3693  H   THR A 233      15.937  -7.083 -10.155  1.00  0.00           H  
ATOM   3694  HA  THR A 233      18.736  -6.674 -10.941  1.00  0.00           H  
ATOM   3695  HB  THR A 233      18.396  -8.625 -12.398  1.00  0.00           H  
ATOM   3696  HG1 THR A 233      15.676  -8.676 -11.574  1.00  0.00           H  
ATOM   3697 1HG2 THR A 233      17.701 -10.267 -10.698  1.00  0.00           H  
ATOM   3698 2HG2 THR A 233      18.763  -9.027  -9.988  1.00  0.00           H  
ATOM   3699 3HG2 THR A 233      17.007  -8.959  -9.712  1.00  0.00           H  
ATOM   3700  N   GLY A 234      18.650  -6.031 -13.441  1.00  0.00           N  
ATOM   3701  CA  GLY A 234      18.646  -5.481 -14.803  1.00  0.00           C  
ATOM   3702  C   GLY A 234      19.324  -6.404 -15.826  1.00  0.00           C  
ATOM   3703  O   GLY A 234      20.115  -7.276 -15.456  1.00  0.00           O  
ATOM   3704  H   GLY A 234      19.495  -6.508 -13.150  1.00  0.00           H  
ATOM   3705 1HA  GLY A 234      17.619  -5.302 -15.120  1.00  0.00           H  
ATOM   3706 2HA  GLY A 234      19.157  -4.519 -14.808  1.00  0.00           H  
ATOM   3707  N   ARG A 235      18.999  -6.223 -17.113  1.00  0.00           N  
ATOM   3708  CA  ARG A 235      19.491  -7.021 -18.258  1.00  0.00           C  
ATOM   3709  C   ARG A 235      19.639  -6.151 -19.512  1.00  0.00           C  
ATOM   3710  O   ARG A 235      18.685  -5.475 -19.894  1.00  0.00           O  
ATOM   3711  CB  ARG A 235      18.546  -8.175 -18.560  1.00  0.00           C  
ATOM   3712  CG  ARG A 235      18.485  -9.249 -17.485  1.00  0.00           C  
ATOM   3713  CD  ARG A 235      19.737 -10.045 -17.432  1.00  0.00           C  
ATOM   3714  NE  ARG A 235      19.636 -11.152 -16.494  1.00  0.00           N  
ATOM   3715  CZ  ARG A 235      19.879 -11.060 -15.172  1.00  0.00           C  
ATOM   3716  NH1 ARG A 235      20.235  -9.908 -14.648  1.00  0.00           N1+
ATOM   3717  NH2 ARG A 235      19.760 -12.128 -14.402  1.00  0.00           N  
ATOM   3718  H   ARG A 235      18.337  -5.475 -17.316  1.00  0.00           H  
ATOM   3719  HA  ARG A 235      20.467  -7.433 -18.000  1.00  0.00           H  
ATOM   3720 1HB  ARG A 235      17.537  -7.792 -18.700  1.00  0.00           H  
ATOM   3721 2HB  ARG A 235      18.845  -8.657 -19.491  1.00  0.00           H  
ATOM   3722 1HG  ARG A 235      18.335  -8.780 -16.510  1.00  0.00           H  
ATOM   3723 2HG  ARG A 235      17.656  -9.925 -17.693  1.00  0.00           H  
ATOM   3724 1HD  ARG A 235      19.951 -10.453 -18.419  1.00  0.00           H  
ATOM   3725 2HD  ARG A 235      20.561  -9.407 -17.117  1.00  0.00           H  
ATOM   3726  HE  ARG A 235      19.365 -12.055 -16.861  1.00  0.00           H  
ATOM   3727 1HH1 ARG A 235      20.326  -9.092 -15.237  1.00  0.00           H  
ATOM   3728 2HH1 ARG A 235      20.418  -9.839 -13.657  1.00  0.00           H  
ATOM   3729 1HH2 ARG A 235      19.486 -13.013 -14.806  1.00  0.00           H  
ATOM   3730 2HH2 ARG A 235      19.941 -12.058 -13.412  1.00  0.00           H  
ATOM   3731  N   ARG A 236      20.786  -6.223 -20.197  1.00  0.00           N  
ATOM   3732  CA  ARG A 236      20.955  -5.716 -21.574  1.00  0.00           C  
ATOM   3733  C   ARG A 236      20.468  -6.764 -22.583  1.00  0.00           C  
ATOM   3734  O   ARG A 236      20.884  -7.921 -22.517  1.00  0.00           O  
ATOM   3735  CB  ARG A 236      22.410  -5.376 -21.857  1.00  0.00           C  
ATOM   3736  CG  ARG A 236      22.947  -4.176 -21.094  1.00  0.00           C  
ATOM   3737  CD  ARG A 236      24.381  -3.929 -21.395  1.00  0.00           C  
ATOM   3738  NE  ARG A 236      24.900  -2.786 -20.662  1.00  0.00           N  
ATOM   3739  CZ  ARG A 236      26.176  -2.361 -20.712  1.00  0.00           C  
ATOM   3740  NH1 ARG A 236      27.050  -2.992 -21.464  1.00  0.00           N1+
ATOM   3741  NH2 ARG A 236      26.551  -1.307 -20.006  1.00  0.00           N  
ATOM   3742  H   ARG A 236      21.527  -6.794 -19.813  1.00  0.00           H  
ATOM   3743  HA  ARG A 236      20.362  -4.807 -21.684  1.00  0.00           H  
ATOM   3744 1HB  ARG A 236      23.039  -6.231 -21.611  1.00  0.00           H  
ATOM   3745 2HB  ARG A 236      22.537  -5.173 -22.921  1.00  0.00           H  
ATOM   3746 1HG  ARG A 236      22.380  -3.285 -21.369  1.00  0.00           H  
ATOM   3747 2HG  ARG A 236      22.848  -4.352 -20.022  1.00  0.00           H  
ATOM   3748 1HD  ARG A 236      24.966  -4.805 -21.119  1.00  0.00           H  
ATOM   3749 2HD  ARG A 236      24.500  -3.734 -22.460  1.00  0.00           H  
ATOM   3750  HE  ARG A 236      24.256  -2.274 -20.072  1.00  0.00           H  
ATOM   3751 1HH1 ARG A 236      26.765  -3.796 -22.004  1.00  0.00           H  
ATOM   3752 2HH1 ARG A 236      28.008  -2.672 -21.502  1.00  0.00           H  
ATOM   3753 1HH2 ARG A 236      25.880  -0.821 -19.428  1.00  0.00           H  
ATOM   3754 2HH2 ARG A 236      27.508  -0.989 -20.044  1.00  0.00           H  
ATOM   3755  N   ILE A 237      19.608  -6.348 -23.511  1.00  0.00           N  
ATOM   3756  CA  ILE A 237      18.946  -7.201 -24.511  1.00  0.00           C  
ATOM   3757  C   ILE A 237      18.941  -6.532 -25.894  1.00  0.00           C  
ATOM   3758  O   ILE A 237      18.905  -5.303 -26.005  1.00  0.00           O  
ATOM   3759  CB  ILE A 237      17.501  -7.523 -24.089  1.00  0.00           C  
ATOM   3760  CG1 ILE A 237      16.622  -6.275 -24.204  1.00  0.00           C  
ATOM   3761  CG2 ILE A 237      17.471  -8.071 -22.670  1.00  0.00           C  
ATOM   3762  CD1 ILE A 237      15.139  -6.567 -24.160  1.00  0.00           C  
ATOM   3763  H   ILE A 237      19.327  -5.372 -23.487  1.00  0.00           H  
ATOM   3764  HA  ILE A 237      19.499  -8.137 -24.587  1.00  0.00           H  
ATOM   3765  HB  ILE A 237      17.082  -8.267 -24.765  1.00  0.00           H  
ATOM   3766 1HG1 ILE A 237      16.858  -5.587 -23.393  1.00  0.00           H  
ATOM   3767 2HG1 ILE A 237      16.839  -5.761 -25.141  1.00  0.00           H  
ATOM   3768 1HG2 ILE A 237      16.442  -8.291 -22.389  1.00  0.00           H  
ATOM   3769 2HG2 ILE A 237      18.064  -8.982 -22.619  1.00  0.00           H  
ATOM   3770 3HG2 ILE A 237      17.884  -7.329 -21.985  1.00  0.00           H  
ATOM   3771 1HD1 ILE A 237      14.582  -5.634 -24.248  1.00  0.00           H  
ATOM   3772 2HD1 ILE A 237      14.874  -7.228 -24.986  1.00  0.00           H  
ATOM   3773 3HD1 ILE A 237      14.891  -7.049 -23.216  1.00  0.00           H  
ATOM   3774  N   HIS A 238      18.966  -7.341 -26.956  1.00  0.00           N  
ATOM   3775  CA  HIS A 238      18.806  -6.884 -28.344  1.00  0.00           C  
ATOM   3776  C   HIS A 238      17.326  -6.860 -28.751  1.00  0.00           C  
ATOM   3777  O   HIS A 238      16.592  -7.813 -28.489  1.00  0.00           O  
ATOM   3778  CB  HIS A 238      19.591  -7.784 -29.305  1.00  0.00           C  
ATOM   3779  CG  HIS A 238      20.993  -8.063 -28.858  1.00  0.00           C  
ATOM   3780  CD2 HIS A 238      21.894  -8.985 -29.271  1.00  0.00           C  
ATOM   3781  ND1 HIS A 238      21.614  -7.337 -27.863  1.00  0.00           N  
ATOM   3782  CE1 HIS A 238      22.837  -7.804 -27.682  1.00  0.00           C  
ATOM   3783  NE2 HIS A 238      23.032  -8.802 -28.524  1.00  0.00           N  
ATOM   3784  H   HIS A 238      18.990  -8.339 -26.796  1.00  0.00           H  
ATOM   3785  HA  HIS A 238      19.193  -5.870 -28.441  1.00  0.00           H  
ATOM   3786 1HB  HIS A 238      19.073  -8.737 -29.416  1.00  0.00           H  
ATOM   3787 2HB  HIS A 238      19.633  -7.317 -30.288  1.00  0.00           H  
ATOM   3788  HD2 HIS A 238      21.745  -9.732 -30.051  1.00  0.00           H  
ATOM   3789  HE1 HIS A 238      23.563  -7.429 -26.961  1.00  0.00           H  
ATOM   3790  HE2 HIS A 238      23.877  -9.348 -28.609  1.00  0.00           H  
ATOM   3791  N   SER A 239      16.906  -5.792 -29.428  1.00  0.00           N  
ATOM   3792  CA  SER A 239      15.564  -5.611 -29.999  1.00  0.00           C  
ATOM   3793  C   SER A 239      15.657  -4.787 -31.301  1.00  0.00           C  
ATOM   3794  O   SER A 239      16.743  -4.676 -31.881  1.00  0.00           O  
ATOM   3795  CB  SER A 239      14.655  -4.919 -29.002  1.00  0.00           C  
ATOM   3796  OG  SER A 239      13.325  -4.931 -29.444  1.00  0.00           O  
ATOM   3797  H   SER A 239      17.556  -5.031 -29.589  1.00  0.00           H  
ATOM   3798  HA  SER A 239      15.150  -6.593 -30.226  1.00  0.00           H  
ATOM   3799 1HB  SER A 239      14.725  -5.419 -28.037  1.00  0.00           H  
ATOM   3800 2HB  SER A 239      14.984  -3.890 -28.863  1.00  0.00           H  
ATOM   3801  HG  SER A 239      13.161  -5.821 -29.766  1.00  0.00           H  
ATOM   3802  N   TYR A 240      14.550  -4.229 -31.794  1.00  0.00           N  
ATOM   3803  CA  TYR A 240      14.474  -3.479 -33.053  1.00  0.00           C  
ATOM   3804  C   TYR A 240      13.579  -2.239 -32.916  1.00  0.00           C  
ATOM   3805  O   TYR A 240      12.637  -2.217 -32.120  1.00  0.00           O  
ATOM   3806  CB  TYR A 240      13.961  -4.380 -34.179  1.00  0.00           C  
ATOM   3807  CG  TYR A 240      12.453  -4.413 -34.296  1.00  0.00           C  
ATOM   3808  CD1 TYR A 240      11.766  -3.288 -34.726  1.00  0.00           C  
ATOM   3809  CD2 TYR A 240      11.758  -5.570 -33.973  1.00  0.00           C  
ATOM   3810  CE1 TYR A 240      10.389  -3.318 -34.832  1.00  0.00           C  
ATOM   3811  CE2 TYR A 240      10.382  -5.600 -34.079  1.00  0.00           C  
ATOM   3812  CZ  TYR A 240       9.697  -4.479 -34.507  1.00  0.00           C  
ATOM   3813  OH  TYR A 240       8.326  -4.510 -34.613  1.00  0.00           O  
ATOM   3814  H   TYR A 240      13.699  -4.318 -31.251  1.00  0.00           H  
ATOM   3815  HA  TYR A 240      15.475  -3.134 -33.311  1.00  0.00           H  
ATOM   3816 1HB  TYR A 240      14.369  -4.039 -35.132  1.00  0.00           H  
ATOM   3817 2HB  TYR A 240      14.313  -5.399 -34.019  1.00  0.00           H  
ATOM   3818  HD1 TYR A 240      12.312  -2.380 -34.980  1.00  0.00           H  
ATOM   3819  HD2 TYR A 240      12.299  -6.453 -33.633  1.00  0.00           H  
ATOM   3820  HE1 TYR A 240       9.849  -2.435 -35.170  1.00  0.00           H  
ATOM   3821  HE2 TYR A 240       9.834  -6.508 -33.825  1.00  0.00           H  
ATOM   3822  HH  TYR A 240       8.053  -5.357 -34.972  1.00  0.00           H  
ATOM   3823  N   ARG A 241      13.851  -1.203 -33.720  1.00  0.00           N  
ATOM   3824  CA  ARG A 241      13.037   0.026 -33.767  1.00  0.00           C  
ATOM   3825  C   ARG A 241      11.589  -0.312 -34.133  1.00  0.00           C  
ATOM   3826  O   ARG A 241      11.351  -1.039 -35.099  1.00  0.00           O  
ATOM   3827  CB  ARG A 241      13.599   1.013 -34.779  1.00  0.00           C  
ATOM   3828  CG  ARG A 241      12.900   2.364 -34.810  1.00  0.00           C  
ATOM   3829  CD  ARG A 241      13.442   3.236 -35.882  1.00  0.00           C  
ATOM   3830  NE  ARG A 241      12.828   4.554 -35.871  1.00  0.00           N  
ATOM   3831  CZ  ARG A 241      13.105   5.536 -36.753  1.00  0.00           C  
ATOM   3832  NH1 ARG A 241      13.985   5.333 -37.707  1.00  0.00           N1+
ATOM   3833  NH2 ARG A 241      12.491   6.702 -36.657  1.00  0.00           N  
ATOM   3834  H   ARG A 241      14.614  -1.308 -34.384  1.00  0.00           H  
ATOM   3835  HA  ARG A 241      13.059   0.492 -32.782  1.00  0.00           H  
ATOM   3836 1HB  ARG A 241      14.652   1.193 -34.566  1.00  0.00           H  
ATOM   3837 2HB  ARG A 241      13.535   0.586 -35.779  1.00  0.00           H  
ATOM   3838 1HG  ARG A 241      11.835   2.218 -34.992  1.00  0.00           H  
ATOM   3839 2HG  ARG A 241      13.040   2.868 -33.853  1.00  0.00           H  
ATOM   3840 1HD  ARG A 241      14.516   3.360 -35.743  1.00  0.00           H  
ATOM   3841 2HD  ARG A 241      13.253   2.781 -36.853  1.00  0.00           H  
ATOM   3842  HE  ARG A 241      12.145   4.749 -35.150  1.00  0.00           H  
ATOM   3843 1HH1 ARG A 241      14.455   4.441 -37.780  1.00  0.00           H  
ATOM   3844 2HH1 ARG A 241      14.192   6.068 -38.367  1.00  0.00           H  
ATOM   3845 1HH2 ARG A 241      11.814   6.859 -35.921  1.00  0.00           H  
ATOM   3846 2HH2 ARG A 241      12.698   7.437 -37.316  1.00  0.00           H  
ATOM   3847  N   GLY A 242      10.627   0.208 -33.372  1.00  0.00           N  
ATOM   3848  CA  GLY A 242       9.197  -0.044 -33.597  1.00  0.00           C  
ATOM   3849  C   GLY A 242       8.680  -1.409 -33.119  1.00  0.00           C  
ATOM   3850  O   GLY A 242       7.545  -1.764 -33.439  1.00  0.00           O  
ATOM   3851  H   GLY A 242      10.897   0.818 -32.610  1.00  0.00           H  
ATOM   3852 1HA  GLY A 242       8.609   0.723 -33.092  1.00  0.00           H  
ATOM   3853 2HA  GLY A 242       8.977   0.033 -34.662  1.00  0.00           H  
ATOM   3854  N   HIS A 243       9.463  -2.189 -32.362  1.00  0.00           N  
ATOM   3855  CA  HIS A 243       8.926  -3.357 -31.647  1.00  0.00           C  
ATOM   3856  C   HIS A 243       8.173  -2.941 -30.379  1.00  0.00           C  
ATOM   3857  O   HIS A 243       8.621  -2.056 -29.654  1.00  0.00           O  
ATOM   3858  CB  HIS A 243      10.052  -4.329 -31.279  1.00  0.00           C  
ATOM   3859  CG  HIS A 243       9.574  -5.718 -30.985  1.00  0.00           C  
ATOM   3860  CD2 HIS A 243       9.990  -6.921 -31.446  1.00  0.00           C  
ATOM   3861  ND1 HIS A 243       8.539  -5.979 -30.111  1.00  0.00           N  
ATOM   3862  CE1 HIS A 243       8.339  -7.284 -30.049  1.00  0.00           C  
ATOM   3863  NE2 HIS A 243       9.207  -7.876 -30.848  1.00  0.00           N  
ATOM   3864  H   HIS A 243      10.413  -1.899 -32.158  1.00  0.00           H  
ATOM   3865  HA  HIS A 243       8.221  -3.884 -32.289  1.00  0.00           H  
ATOM   3866 1HB  HIS A 243      10.769  -4.382 -32.099  1.00  0.00           H  
ATOM   3867 2HB  HIS A 243      10.582  -3.958 -30.403  1.00  0.00           H  
ATOM   3868  HD1 HIS A 243       7.964  -5.298 -29.656  1.00  0.00           H  
ATOM   3869  HD2 HIS A 243      10.773  -7.215 -32.146  1.00  0.00           H  
ATOM   3870  HE1 HIS A 243       7.558  -7.696 -29.410  1.00  0.00           H  
ATOM   3871  N   LEU A 244       7.021  -3.564 -30.115  1.00  0.00           N  
ATOM   3872  CA  LEU A 244       6.197  -3.289 -28.932  1.00  0.00           C  
ATOM   3873  C   LEU A 244       6.461  -4.327 -27.829  1.00  0.00           C  
ATOM   3874  O   LEU A 244       6.456  -5.536 -28.078  1.00  0.00           O  
ATOM   3875  CB  LEU A 244       4.710  -3.293 -29.307  1.00  0.00           C  
ATOM   3876  CG  LEU A 244       4.150  -1.962 -29.823  1.00  0.00           C  
ATOM   3877  CD1 LEU A 244       4.863  -1.575 -31.110  1.00  0.00           C  
ATOM   3878  CD2 LEU A 244       2.650  -2.094 -30.048  1.00  0.00           C  
ATOM   3879  H   LEU A 244       6.748  -4.331 -30.719  1.00  0.00           H  
ATOM   3880  HA  LEU A 244       6.459  -2.302 -28.551  1.00  0.00           H  
ATOM   3881 1HB  LEU A 244       4.549  -4.043 -30.081  1.00  0.00           H  
ATOM   3882 2HB  LEU A 244       4.130  -3.578 -28.428  1.00  0.00           H  
ATOM   3883  HG  LEU A 244       4.339  -1.179 -29.089  1.00  0.00           H  
ATOM   3884 1HD1 LEU A 244       4.465  -0.628 -31.478  1.00  0.00           H  
ATOM   3885 2HD1 LEU A 244       5.931  -1.468 -30.918  1.00  0.00           H  
ATOM   3886 3HD1 LEU A 244       4.706  -2.349 -31.861  1.00  0.00           H  
ATOM   3887 1HD2 LEU A 244       2.253  -1.147 -30.414  1.00  0.00           H  
ATOM   3888 2HD2 LEU A 244       2.460  -2.877 -30.783  1.00  0.00           H  
ATOM   3889 3HD2 LEU A 244       2.163  -2.353 -29.108  1.00  0.00           H  
ATOM   3890  N   TRP A 245       6.635  -3.838 -26.601  1.00  0.00           N  
ATOM   3891  CA  TRP A 245       6.977  -4.606 -25.400  1.00  0.00           C  
ATOM   3892  C   TRP A 245       6.119  -4.194 -24.199  1.00  0.00           C  
ATOM   3893  O   TRP A 245       5.835  -3.011 -24.012  1.00  0.00           O  
ATOM   3894  CB  TRP A 245       8.457  -4.421 -25.058  1.00  0.00           C  
ATOM   3895  CG  TRP A 245       9.384  -4.964 -26.103  1.00  0.00           C  
ATOM   3896  CD1 TRP A 245       9.581  -4.466 -27.356  1.00  0.00           C  
ATOM   3897  CD2 TRP A 245      10.253  -6.117 -25.988  1.00  0.00           C  
ATOM   3898  CE2 TRP A 245      10.929  -6.241 -27.204  1.00  0.00           C  
ATOM   3899  CE3 TRP A 245      10.506  -7.041 -24.966  1.00  0.00           C  
ATOM   3900  NE1 TRP A 245      10.506  -5.228 -28.027  1.00  0.00           N  
ATOM   3901  CZ2 TRP A 245      11.846  -7.254 -27.434  1.00  0.00           C  
ATOM   3902  CZ3 TRP A 245      11.427  -8.056 -25.196  1.00  0.00           C  
ATOM   3903  CH2 TRP A 245      12.079  -8.159 -26.398  1.00  0.00           C  
ATOM   3904  H   TRP A 245       6.652  -2.828 -26.500  1.00  0.00           H  
ATOM   3905  HA  TRP A 245       6.792  -5.661 -25.601  1.00  0.00           H  
ATOM   3906 1HB  TRP A 245       8.670  -3.361 -24.928  1.00  0.00           H  
ATOM   3907 2HB  TRP A 245       8.677  -4.917 -24.114  1.00  0.00           H  
ATOM   3908  HD1 TRP A 245       9.078  -3.593 -27.765  1.00  0.00           H  
ATOM   3909  HE1 TRP A 245      10.824  -5.069 -28.972  1.00  0.00           H  
ATOM   3910  HE3 TRP A 245       9.992  -6.961 -24.008  1.00  0.00           H  
ATOM   3911  HZ2 TRP A 245      12.375  -7.354 -28.383  1.00  0.00           H  
ATOM   3912  HZ3 TRP A 245      11.618  -8.771 -24.395  1.00  0.00           H  
ATOM   3913  HH2 TRP A 245      12.796  -8.968 -26.546  1.00  0.00           H  
ATOM   3914  N   LEU A 246       5.788  -5.151 -23.333  1.00  0.00           N  
ATOM   3915  CA  LEU A 246       5.108  -4.940 -22.051  1.00  0.00           C  
ATOM   3916  C   LEU A 246       5.634  -5.908 -20.981  1.00  0.00           C  
ATOM   3917  O   LEU A 246       6.329  -6.875 -21.296  1.00  0.00           O  
ATOM   3918  CB  LEU A 246       3.594  -5.122 -22.218  1.00  0.00           C  
ATOM   3919  CG  LEU A 246       3.138  -6.514 -22.672  1.00  0.00           C  
ATOM   3920  CD1 LEU A 246       2.849  -7.377 -21.452  1.00  0.00           C  
ATOM   3921  CD2 LEU A 246       1.904  -6.382 -23.553  1.00  0.00           C  
ATOM   3922  H   LEU A 246       6.074  -6.102 -23.548  1.00  0.00           H  
ATOM   3923  HA  LEU A 246       5.305  -3.920 -21.720  1.00  0.00           H  
ATOM   3924 1HB  LEU A 246       3.112  -4.910 -21.265  1.00  0.00           H  
ATOM   3925 2HB  LEU A 246       3.236  -4.400 -22.951  1.00  0.00           H  
ATOM   3926  HG  LEU A 246       3.937  -6.993 -23.237  1.00  0.00           H  
ATOM   3927 1HD1 LEU A 246       2.525  -8.366 -21.774  1.00  0.00           H  
ATOM   3928 2HD1 LEU A 246       3.753  -7.471 -20.851  1.00  0.00           H  
ATOM   3929 3HD1 LEU A 246       2.063  -6.915 -20.857  1.00  0.00           H  
ATOM   3930 1HD2 LEU A 246       1.580  -7.371 -23.877  1.00  0.00           H  
ATOM   3931 2HD2 LEU A 246       1.103  -5.904 -22.988  1.00  0.00           H  
ATOM   3932 3HD2 LEU A 246       2.144  -5.775 -24.426  1.00  0.00           H  
ATOM   3933  N   PHE A 247       5.311  -5.650 -19.709  1.00  0.00           N  
ATOM   3934  CA  PHE A 247       5.903  -6.353 -18.563  1.00  0.00           C  
ATOM   3935  C   PHE A 247       4.837  -6.746 -17.533  1.00  0.00           C  
ATOM   3936  O   PHE A 247       3.982  -5.935 -17.174  1.00  0.00           O  
ATOM   3937  CB  PHE A 247       6.966  -5.480 -17.893  1.00  0.00           C  
ATOM   3938  CG  PHE A 247       8.034  -4.996 -18.833  1.00  0.00           C  
ATOM   3939  CD1 PHE A 247       7.812  -3.897 -19.650  1.00  0.00           C  
ATOM   3940  CD2 PHE A 247       9.259  -5.639 -18.904  1.00  0.00           C  
ATOM   3941  CE1 PHE A 247       8.793  -3.451 -20.515  1.00  0.00           C  
ATOM   3942  CE2 PHE A 247      10.243  -5.195 -19.767  1.00  0.00           C  
ATOM   3943  CZ  PHE A 247      10.008  -4.100 -20.575  1.00  0.00           C  
ATOM   3944  H   PHE A 247       4.706  -4.864 -19.510  1.00  0.00           H  
ATOM   3945  HA  PHE A 247       6.378  -7.267 -18.925  1.00  0.00           H  
ATOM   3946 1HB  PHE A 247       6.491  -4.611 -17.442  1.00  0.00           H  
ATOM   3947 2HB  PHE A 247       7.447  -6.043 -17.094  1.00  0.00           H  
ATOM   3948  HD1 PHE A 247       6.852  -3.384 -19.603  1.00  0.00           H  
ATOM   3949  HD2 PHE A 247       9.445  -6.505 -18.267  1.00  0.00           H  
ATOM   3950  HE1 PHE A 247       8.605  -2.586 -21.151  1.00  0.00           H  
ATOM   3951  HE2 PHE A 247      11.203  -5.709 -19.812  1.00  0.00           H  
ATOM   3952  HZ  PHE A 247      10.781  -3.748 -21.256  1.00  0.00           H  
ATOM   3953  N   ARG A 248       4.885  -7.997 -17.061  1.00  0.00           N  
ATOM   3954  CA  ARG A 248       3.954  -8.562 -16.062  1.00  0.00           C  
ATOM   3955  C   ARG A 248       4.693  -9.002 -14.801  1.00  0.00           C  
ATOM   3956  O   ARG A 248       5.894  -9.255 -14.844  1.00  0.00           O  
ATOM   3957  CB  ARG A 248       3.201  -9.753 -16.638  1.00  0.00           C  
ATOM   3958  CG  ARG A 248       2.171  -9.404 -17.700  1.00  0.00           C  
ATOM   3959  CD  ARG A 248       1.431 -10.608 -18.162  1.00  0.00           C  
ATOM   3960  NE  ARG A 248       2.234 -11.426 -19.055  1.00  0.00           N  
ATOM   3961  CZ  ARG A 248       1.880 -12.648 -19.497  1.00  0.00           C  
ATOM   3962  NH1 ARG A 248       0.736 -13.178 -19.122  1.00  0.00           N1+
ATOM   3963  NH2 ARG A 248       2.681 -13.316 -20.308  1.00  0.00           N  
ATOM   3964  H   ARG A 248       5.619  -8.609 -17.416  1.00  0.00           H  
ATOM   3965  HA  ARG A 248       3.230  -7.793 -15.790  1.00  0.00           H  
ATOM   3966 1HB  ARG A 248       3.909 -10.450 -17.081  1.00  0.00           H  
ATOM   3967 2HB  ARG A 248       2.683 -10.278 -15.835  1.00  0.00           H  
ATOM   3968 1HG  ARG A 248       1.450  -8.696 -17.289  1.00  0.00           H  
ATOM   3969 2HG  ARG A 248       2.669  -8.957 -18.560  1.00  0.00           H  
ATOM   3970 1HD  ARG A 248       1.149 -11.214 -17.302  1.00  0.00           H  
ATOM   3971 2HD  ARG A 248       0.534 -10.299 -18.697  1.00  0.00           H  
ATOM   3972  HE  ARG A 248       3.121 -11.054 -19.364  1.00  0.00           H  
ATOM   3973 1HH1 ARG A 248       0.124 -12.669 -18.502  1.00  0.00           H  
ATOM   3974 2HH1 ARG A 248       0.472 -14.095 -19.454  1.00  0.00           H  
ATOM   3975 1HH2 ARG A 248       3.561 -12.910 -20.597  1.00  0.00           H  
ATOM   3976 2HH2 ARG A 248       2.416 -14.232 -20.639  1.00  0.00           H  
ATOM   3977  N   ASP A 249       3.971  -9.186 -13.706  1.00  0.00           N  
ATOM   3978  CA  ASP A 249       4.399 -10.075 -12.619  1.00  0.00           C  
ATOM   3979  C   ASP A 249       4.389 -11.536 -13.116  1.00  0.00           C  
ATOM   3980  O   ASP A 249       3.372 -12.021 -13.615  1.00  0.00           O  
ATOM   3981  CB  ASP A 249       3.487  -9.923 -11.400  1.00  0.00           C  
ATOM   3982  CG  ASP A 249       3.855 -10.867 -10.263  1.00  0.00           C  
ATOM   3983  OD1 ASP A 249       4.590 -11.795 -10.504  1.00  0.00           O  
ATOM   3984  OD2 ASP A 249       3.398 -10.650  -9.166  1.00  0.00           O1-
ATOM   3985  H   ASP A 249       3.002  -8.891 -13.728  1.00  0.00           H  
ATOM   3986  HA  ASP A 249       5.414  -9.802 -12.329  1.00  0.00           H  
ATOM   3987 1HB  ASP A 249       3.538  -8.897 -11.032  1.00  0.00           H  
ATOM   3988 2HB  ASP A 249       2.454 -10.114 -11.691  1.00  0.00           H  
ATOM   3989  N   ALA A 250       5.516 -12.243 -13.009  1.00  0.00           N  
ATOM   3990  CA  ALA A 250       5.681 -13.603 -13.530  1.00  0.00           C  
ATOM   3991  C   ALA A 250       4.829 -14.680 -12.817  1.00  0.00           C  
ATOM   3992  O   ALA A 250       4.631 -15.764 -13.371  1.00  0.00           O  
ATOM   3993  CB  ALA A 250       7.153 -13.985 -13.461  1.00  0.00           C  
ATOM   3994  H   ALA A 250       6.326 -11.790 -12.597  1.00  0.00           H  
ATOM   3995  HA  ALA A 250       5.350 -13.610 -14.568  1.00  0.00           H  
ATOM   3996 1HB  ALA A 250       7.289 -14.981 -13.883  1.00  0.00           H  
ATOM   3997 2HB  ALA A 250       7.742 -13.266 -14.031  1.00  0.00           H  
ATOM   3998 3HB  ALA A 250       7.481 -13.983 -12.423  1.00  0.00           H  
ATOM   3999  N   GLY A 251       4.344 -14.408 -11.599  1.00  0.00           N  
ATOM   4000  CA  GLY A 251       3.551 -15.328 -10.776  1.00  0.00           C  
ATOM   4001  C   GLY A 251       2.052 -15.002 -10.752  1.00  0.00           C  
ATOM   4002  O   GLY A 251       1.228 -15.905 -10.910  1.00  0.00           O  
ATOM   4003  H   GLY A 251       4.494 -13.472 -11.226  1.00  0.00           H  
ATOM   4004 1HA  GLY A 251       3.675 -16.346 -11.145  1.00  0.00           H  
ATOM   4005 2HA  GLY A 251       3.921 -15.310  -9.751  1.00  0.00           H  
ATOM   4006  N   THR A 252       1.688 -13.727 -10.572  1.00  0.00           N  
ATOM   4007  CA  THR A 252       0.277 -13.276 -10.499  1.00  0.00           C  
ATOM   4008  C   THR A 252      -0.304 -12.825 -11.846  1.00  0.00           C  
ATOM   4009  O   THR A 252      -1.521 -12.664 -11.956  1.00  0.00           O  
ATOM   4010  CB  THR A 252       0.130 -12.124  -9.488  1.00  0.00           C  
ATOM   4011  CG2 THR A 252       0.690 -12.529  -8.133  1.00  0.00           C  
ATOM   4012  OG1 THR A 252       0.836 -10.972  -9.967  1.00  0.00           O  
ATOM   4013  H   THR A 252       2.422 -13.031 -10.435  1.00  0.00           H  
ATOM   4014  HA  THR A 252      -0.336 -14.112 -10.166  1.00  0.00           H  
ATOM   4015  HB  THR A 252      -0.923 -11.868  -9.378  1.00  0.00           H  
ATOM   4016  HG1 THR A 252       0.544 -10.195  -9.483  1.00  0.00           H  
ATOM   4017 1HG2 THR A 252       0.578 -11.703  -7.431  1.00  0.00           H  
ATOM   4018 2HG2 THR A 252       0.148 -13.398  -7.761  1.00  0.00           H  
ATOM   4019 3HG2 THR A 252       1.745 -12.777  -8.234  1.00  0.00           H  
ATOM   4020  N   HIS A 253       0.551 -12.579 -12.849  1.00  0.00           N  
ATOM   4021  CA  HIS A 253       0.226 -11.930 -14.131  1.00  0.00           C  
ATOM   4022  C   HIS A 253      -0.273 -10.477 -14.020  1.00  0.00           C  
ATOM   4023  O   HIS A 253      -0.727  -9.921 -15.024  1.00  0.00           O  
ATOM   4024  CB  HIS A 253      -0.830 -12.758 -14.871  1.00  0.00           C  
ATOM   4025  CG  HIS A 253      -0.418 -14.176 -15.118  1.00  0.00           C  
ATOM   4026  CD2 HIS A 253      -0.887 -15.341 -14.611  1.00  0.00           C  
ATOM   4027  ND1 HIS A 253       0.598 -14.516 -15.984  1.00  0.00           N  
ATOM   4028  CE1 HIS A 253       0.738 -15.830 -16.000  1.00  0.00           C  
ATOM   4029  NE2 HIS A 253      -0.152 -16.352 -15.176  1.00  0.00           N  
ATOM   4030  H   HIS A 253       1.531 -12.754 -12.673  1.00  0.00           H  
ATOM   4031  HA  HIS A 253       1.122 -11.876 -14.749  1.00  0.00           H  
ATOM   4032 1HB  HIS A 253      -1.756 -12.765 -14.295  1.00  0.00           H  
ATOM   4033 2HB  HIS A 253      -1.048 -12.293 -15.833  1.00  0.00           H  
ATOM   4034  HD2 HIS A 253      -1.699 -15.455 -13.891  1.00  0.00           H  
ATOM   4035  HE1 HIS A 253       1.465 -16.387 -16.592  1.00  0.00           H  
ATOM   4036  HE2 HIS A 253      -0.274 -17.338 -14.988  1.00  0.00           H  
ATOM   4037  N   ASP A 254      -0.142  -9.823 -12.858  1.00  0.00           N  
ATOM   4038  CA  ASP A 254      -0.426  -8.386 -12.694  1.00  0.00           C  
ATOM   4039  C   ASP A 254       0.331  -7.533 -13.725  1.00  0.00           C  
ATOM   4040  O   ASP A 254       1.480  -7.821 -14.058  1.00  0.00           O  
ATOM   4041  CB  ASP A 254      -0.056  -7.926 -11.281  1.00  0.00           C  
ATOM   4042  CG  ASP A 254      -0.940  -8.547 -10.207  1.00  0.00           C  
ATOM   4043  OD1 ASP A 254      -2.119  -8.679 -10.440  1.00  0.00           O  
ATOM   4044  OD2 ASP A 254      -0.430  -8.879  -9.165  1.00  0.00           O1-
ATOM   4045  H   ASP A 254       0.234 -10.327 -12.065  1.00  0.00           H  
ATOM   4046  HA  ASP A 254      -1.493  -8.224 -12.845  1.00  0.00           H  
ATOM   4047 1HB  ASP A 254       0.981  -8.190 -11.073  1.00  0.00           H  
ATOM   4048 2HB  ASP A 254      -0.139  -6.841 -11.219  1.00  0.00           H  
ATOM   4049  N   GLY A 255      -0.300  -6.464 -14.219  1.00  0.00           N  
ATOM   4050  CA  GLY A 255       0.363  -5.490 -15.089  1.00  0.00           C  
ATOM   4051  C   GLY A 255       1.384  -4.646 -14.323  1.00  0.00           C  
ATOM   4052  O   GLY A 255       1.125  -4.222 -13.193  1.00  0.00           O  
ATOM   4053  H   GLY A 255      -1.241  -6.261 -13.912  1.00  0.00           H  
ATOM   4054 1HA  GLY A 255       0.863  -6.012 -15.906  1.00  0.00           H  
ATOM   4055 2HA  GLY A 255      -0.384  -4.836 -15.538  1.00  0.00           H  
ATOM   4056  N   LEU A 256       2.538  -4.393 -14.946  1.00  0.00           N  
ATOM   4057  CA  LEU A 256       3.588  -3.497 -14.451  1.00  0.00           C  
ATOM   4058  C   LEU A 256       3.837  -2.361 -15.457  1.00  0.00           C  
ATOM   4059  O   LEU A 256       3.711  -2.546 -16.671  1.00  0.00           O  
ATOM   4060  CB  LEU A 256       4.887  -4.277 -14.207  1.00  0.00           C  
ATOM   4061  CG  LEU A 256       4.779  -5.466 -13.245  1.00  0.00           C  
ATOM   4062  CD1 LEU A 256       6.102  -6.217 -13.215  1.00  0.00           C  
ATOM   4063  CD2 LEU A 256       4.401  -4.966 -11.859  1.00  0.00           C  
ATOM   4064  H   LEU A 256       2.699  -4.804 -15.860  1.00  0.00           H  
ATOM   4065  HA  LEU A 256       3.258  -3.065 -13.506  1.00  0.00           H  
ATOM   4066 1HB  LEU A 256       5.249  -4.654 -15.162  1.00  0.00           H  
ATOM   4067 2HB  LEU A 256       5.634  -3.592 -13.805  1.00  0.00           H  
ATOM   4068  HG  LEU A 256       4.012  -6.155 -13.604  1.00  0.00           H  
ATOM   4069 1HD1 LEU A 256       6.025  -7.064 -12.531  1.00  0.00           H  
ATOM   4070 2HD1 LEU A 256       6.338  -6.581 -14.215  1.00  0.00           H  
ATOM   4071 3HD1 LEU A 256       6.893  -5.549 -12.877  1.00  0.00           H  
ATOM   4072 1HD2 LEU A 256       4.324  -5.812 -11.176  1.00  0.00           H  
ATOM   4073 2HD2 LEU A 256       5.167  -4.278 -11.501  1.00  0.00           H  
ATOM   4074 3HD2 LEU A 256       3.443  -4.448 -11.907  1.00  0.00           H  
ATOM   4075  N   LEU A 257       4.172  -1.176 -14.946  1.00  0.00           N  
ATOM   4076  CA  LEU A 257       4.516  -0.017 -15.770  1.00  0.00           C  
ATOM   4077  C   LEU A 257       5.947  -0.126 -16.302  1.00  0.00           C  
ATOM   4078  O   LEU A 257       6.801  -0.779 -15.706  1.00  0.00           O  
ATOM   4079  CB  LEU A 257       4.359   1.276 -14.960  1.00  0.00           C  
ATOM   4080  CG  LEU A 257       2.928   1.621 -14.527  1.00  0.00           C  
ATOM   4081  CD1 LEU A 257       2.949   2.868 -13.652  1.00  0.00           C  
ATOM   4082  CD2 LEU A 257       2.063   1.832 -15.759  1.00  0.00           C  
ATOM   4083  H   LEU A 257       4.395  -1.128 -13.957  1.00  0.00           H  
ATOM   4084  HA  LEU A 257       3.834   0.018 -16.619  1.00  0.00           H  
ATOM   4085 1HB  LEU A 257       4.968   1.198 -14.060  1.00  0.00           H  
ATOM   4086 2HB  LEU A 257       4.735   2.107 -15.556  1.00  0.00           H  
ATOM   4087  HG  LEU A 257       2.521   0.804 -13.932  1.00  0.00           H  
ATOM   4088 1HD1 LEU A 257       1.933   3.113 -13.345  1.00  0.00           H  
ATOM   4089 2HD1 LEU A 257       3.560   2.683 -12.769  1.00  0.00           H  
ATOM   4090 3HD1 LEU A 257       3.368   3.699 -14.216  1.00  0.00           H  
ATOM   4091 1HD2 LEU A 257       1.045   2.077 -15.452  1.00  0.00           H  
ATOM   4092 2HD2 LEU A 257       2.469   2.651 -16.354  1.00  0.00           H  
ATOM   4093 3HD2 LEU A 257       2.051   0.921 -16.357  1.00  0.00           H  
ATOM   4094  N   VAL A 258       6.219   0.586 -17.391  1.00  0.00           N  
ATOM   4095  CA  VAL A 258       7.547   0.822 -17.958  1.00  0.00           C  
ATOM   4096  C   VAL A 258       7.628   2.263 -18.462  1.00  0.00           C  
ATOM   4097  O   VAL A 258       6.760   2.711 -19.209  1.00  0.00           O  
ATOM   4098  CB  VAL A 258       7.830  -0.153 -19.116  1.00  0.00           C  
ATOM   4099  CG1 VAL A 258       6.660  -0.181 -20.087  1.00  0.00           C  
ATOM   4100  CG2 VAL A 258       9.113   0.246 -19.827  1.00  0.00           C  
ATOM   4101  H   VAL A 258       5.434   1.025 -17.865  1.00  0.00           H  
ATOM   4102  HA  VAL A 258       8.290   0.657 -17.178  1.00  0.00           H  
ATOM   4103  HB  VAL A 258       7.936  -1.162 -18.712  1.00  0.00           H  
ATOM   4104 1HG1 VAL A 258       6.878  -0.876 -20.900  1.00  0.00           H  
ATOM   4105 2HG1 VAL A 258       5.760  -0.506 -19.564  1.00  0.00           H  
ATOM   4106 3HG1 VAL A 258       6.503   0.816 -20.498  1.00  0.00           H  
ATOM   4107 1HG2 VAL A 258       9.308  -0.448 -20.645  1.00  0.00           H  
ATOM   4108 2HG2 VAL A 258       9.008   1.256 -20.227  1.00  0.00           H  
ATOM   4109 3HG2 VAL A 258       9.945   0.218 -19.123  1.00  0.00           H  
ATOM   4110  N   ASN A 259       8.623   3.027 -18.003  1.00  0.00           N  
ATOM   4111  CA  ASN A 259       8.803   4.453 -18.341  1.00  0.00           C  
ATOM   4112  C   ASN A 259       7.506   5.290 -18.149  1.00  0.00           C  
ATOM   4113  O   ASN A 259       7.159   6.119 -18.990  1.00  0.00           O  
ATOM   4114  CB  ASN A 259       9.311   4.585 -19.765  1.00  0.00           C  
ATOM   4115  CG  ASN A 259      10.680   3.992 -19.947  1.00  0.00           C  
ATOM   4116  ND2 ASN A 259      11.159   3.991 -21.164  1.00  0.00           N  
ATOM   4117  OD1 ASN A 259      11.305   3.533 -18.984  1.00  0.00           O  
ATOM   4118  H   ASN A 259       9.300   2.602 -17.373  1.00  0.00           H  
ATOM   4119  HA  ASN A 259       9.542   4.879 -17.660  1.00  0.00           H  
ATOM   4120 1HB  ASN A 259       8.619   4.088 -20.446  1.00  0.00           H  
ATOM   4121 2HB  ASN A 259       9.344   5.639 -20.041  1.00  0.00           H  
ATOM   4122 1HD2 ASN A 259      12.065   3.609 -21.346  1.00  0.00           H  
ATOM   4123 2HD2 ASN A 259      10.619   4.373 -21.914  1.00  0.00           H  
ATOM   4124  N   GLN A 260       6.773   5.040 -17.049  1.00  0.00           N  
ATOM   4125  CA  GLN A 260       5.460   5.639 -16.714  1.00  0.00           C  
ATOM   4126  C   GLN A 260       4.305   5.290 -17.693  1.00  0.00           C  
ATOM   4127  O   GLN A 260       3.308   6.012 -17.765  1.00  0.00           O  
ATOM   4128  CB  GLN A 260       5.606   7.160 -16.634  1.00  0.00           C  
ATOM   4129  CG  GLN A 260       6.581   7.637 -15.571  1.00  0.00           C  
ATOM   4130  CD  GLN A 260       6.100   7.334 -14.166  1.00  0.00           C  
ATOM   4131  NE2 GLN A 260       6.880   6.549 -13.431  1.00  0.00           N  
ATOM   4132  OE1 GLN A 260       5.037   7.798 -13.744  1.00  0.00           O  
ATOM   4133  H   GLN A 260       7.150   4.369 -16.389  1.00  0.00           H  
ATOM   4134  HA  GLN A 260       5.144   5.256 -15.743  1.00  0.00           H  
ATOM   4135 1HB  GLN A 260       5.944   7.545 -17.597  1.00  0.00           H  
ATOM   4136 2HB  GLN A 260       4.634   7.608 -16.426  1.00  0.00           H  
ATOM   4137 1HG  GLN A 260       7.538   7.139 -15.721  1.00  0.00           H  
ATOM   4138 2HG  GLN A 260       6.704   8.717 -15.665  1.00  0.00           H  
ATOM   4139 1HE2 GLN A 260       6.615   6.313 -12.495  1.00  0.00           H  
ATOM   4140 2HE2 GLN A 260       7.733   6.194 -13.813  1.00  0.00           H  
ATOM   4141  N   THR A 261       4.412   4.183 -18.443  1.00  0.00           N  
ATOM   4142  CA  THR A 261       3.437   3.728 -19.467  1.00  0.00           C  
ATOM   4143  C   THR A 261       3.202   2.210 -19.417  1.00  0.00           C  
ATOM   4144  O   THR A 261       3.932   1.494 -18.739  1.00  0.00           O  
ATOM   4145  CB  THR A 261       3.901   4.120 -20.883  1.00  0.00           C  
ATOM   4146  CG2 THR A 261       4.237   5.602 -20.943  1.00  0.00           C  
ATOM   4147  OG1 THR A 261       5.060   3.355 -21.238  1.00  0.00           O  
ATOM   4148  H   THR A 261       5.256   3.633 -18.352  1.00  0.00           H  
ATOM   4149  HA  THR A 261       2.479   4.212 -19.273  1.00  0.00           H  
ATOM   4150  HB  THR A 261       3.107   3.904 -21.598  1.00  0.00           H  
ATOM   4151  HG1 THR A 261       5.631   3.267 -20.471  1.00  0.00           H  
ATOM   4152 1HG2 THR A 261       4.562   5.860 -21.950  1.00  0.00           H  
ATOM   4153 2HG2 THR A 261       3.354   6.185 -20.685  1.00  0.00           H  
ATOM   4154 3HG2 THR A 261       5.036   5.821 -20.236  1.00  0.00           H  
ATOM   4155  N   GLU A 262       2.196   1.691 -20.133  1.00  0.00           N  
ATOM   4156  CA  GLU A 262       1.947   0.237 -20.240  1.00  0.00           C  
ATOM   4157  C   GLU A 262       2.684  -0.454 -21.412  1.00  0.00           C  
ATOM   4158  O   GLU A 262       2.739  -1.685 -21.452  1.00  0.00           O  
ATOM   4159  CB  GLU A 262       0.443  -0.014 -20.378  1.00  0.00           C  
ATOM   4160  CG  GLU A 262      -0.375   0.380 -19.156  1.00  0.00           C  
ATOM   4161  CD  GLU A 262      -1.835   0.057 -19.300  1.00  0.00           C  
ATOM   4162  OE1 GLU A 262      -2.146  -1.066 -19.620  1.00  0.00           O  
ATOM   4163  OE2 GLU A 262      -2.641   0.932 -19.091  1.00  0.00           O1-
ATOM   4164  H   GLU A 262       1.566   2.317 -20.622  1.00  0.00           H  
ATOM   4165  HA  GLU A 262       2.307  -0.244 -19.329  1.00  0.00           H  
ATOM   4166 1HB  GLU A 262       0.058   0.545 -21.231  1.00  0.00           H  
ATOM   4167 2HB  GLU A 262       0.267  -1.071 -20.572  1.00  0.00           H  
ATOM   4168 1HG  GLU A 262       0.018  -0.144 -18.286  1.00  0.00           H  
ATOM   4169 2HG  GLU A 262      -0.259   1.449 -18.983  1.00  0.00           H  
ATOM   4170  N   LEU A 263       3.249   0.309 -22.362  1.00  0.00           N  
ATOM   4171  CA  LEU A 263       3.903  -0.199 -23.582  1.00  0.00           C  
ATOM   4172  C   LEU A 263       5.228   0.532 -23.868  1.00  0.00           C  
ATOM   4173  O   LEU A 263       5.244   1.734 -24.143  1.00  0.00           O  
ATOM   4174  CB  LEU A 263       2.963  -0.048 -24.784  1.00  0.00           C  
ATOM   4175  CG  LEU A 263       1.735  -0.966 -24.789  1.00  0.00           C  
ATOM   4176  CD1 LEU A 263       0.807  -0.568 -25.930  1.00  0.00           C  
ATOM   4177  CD2 LEU A 263       2.183  -2.414 -24.927  1.00  0.00           C  
ATOM   4178  H   LEU A 263       3.221   1.311 -22.241  1.00  0.00           H  
ATOM   4179  HA  LEU A 263       4.126  -1.256 -23.441  1.00  0.00           H  
ATOM   4180 1HB  LEU A 263       2.607   0.982 -24.820  1.00  0.00           H  
ATOM   4181 2HB  LEU A 263       3.528  -0.245 -25.695  1.00  0.00           H  
ATOM   4182  HG  LEU A 263       1.186  -0.845 -23.855  1.00  0.00           H  
ATOM   4183 1HD1 LEU A 263      -0.066  -1.221 -25.932  1.00  0.00           H  
ATOM   4184 2HD1 LEU A 263       0.487   0.464 -25.795  1.00  0.00           H  
ATOM   4185 3HD1 LEU A 263       1.334  -0.665 -26.877  1.00  0.00           H  
ATOM   4186 1HD2 LEU A 263       1.310  -3.066 -24.930  1.00  0.00           H  
ATOM   4187 2HD2 LEU A 263       2.731  -2.536 -25.862  1.00  0.00           H  
ATOM   4188 3HD2 LEU A 263       2.831  -2.675 -24.090  1.00  0.00           H  
ATOM   4189  N   PHE A 264       6.332  -0.217 -23.859  1.00  0.00           N  
ATOM   4190  CA  PHE A 264       7.659   0.227 -24.292  1.00  0.00           C  
ATOM   4191  C   PHE A 264       7.872   0.006 -25.801  1.00  0.00           C  
ATOM   4192  O   PHE A 264       7.371  -0.969 -26.370  1.00  0.00           O  
ATOM   4193  CB  PHE A 264       8.744  -0.510 -23.505  1.00  0.00           C  
ATOM   4194  CG  PHE A 264      10.142  -0.168 -23.933  1.00  0.00           C  
ATOM   4195  CD1 PHE A 264      10.706   1.055 -23.596  1.00  0.00           C  
ATOM   4196  CD2 PHE A 264      10.898  -1.065 -24.672  1.00  0.00           C  
ATOM   4197  CE1 PHE A 264      11.992   1.372 -23.990  1.00  0.00           C  
ATOM   4198  CE2 PHE A 264      12.185  -0.751 -25.065  1.00  0.00           C  
ATOM   4199  CZ  PHE A 264      12.731   0.469 -24.724  1.00  0.00           C  
ATOM   4200  H   PHE A 264       6.213  -1.213 -23.704  1.00  0.00           H  
ATOM   4201  HA  PHE A 264       7.748   1.296 -24.095  1.00  0.00           H  
ATOM   4202 1HB  PHE A 264       8.646  -0.279 -22.446  1.00  0.00           H  
ATOM   4203 2HB  PHE A 264       8.608  -1.586 -23.618  1.00  0.00           H  
ATOM   4204  HD1 PHE A 264      10.121   1.769 -23.015  1.00  0.00           H  
ATOM   4205  HD2 PHE A 264      10.465  -2.029 -24.943  1.00  0.00           H  
ATOM   4206  HE1 PHE A 264      12.421   2.336 -23.719  1.00  0.00           H  
ATOM   4207  HE2 PHE A 264      12.767  -1.465 -25.646  1.00  0.00           H  
ATOM   4208  HZ  PHE A 264      13.744   0.719 -25.035  1.00  0.00           H  
ATOM   4209  N   VAL A 265       8.654   0.893 -26.431  1.00  0.00           N  
ATOM   4210  CA  VAL A 265       9.101   0.792 -27.833  1.00  0.00           C  
ATOM   4211  C   VAL A 265      10.551   1.295 -27.960  1.00  0.00           C  
ATOM   4212  O   VAL A 265      10.812   2.435 -27.559  1.00  0.00           O  
ATOM   4213  CB  VAL A 265       8.185   1.617 -28.756  1.00  0.00           C  
ATOM   4214  CG1 VAL A 265       8.665   1.532 -30.198  1.00  0.00           C  
ATOM   4215  CG2 VAL A 265       6.750   1.126 -28.636  1.00  0.00           C  
ATOM   4216  H   VAL A 265       9.038   1.653 -25.887  1.00  0.00           H  
ATOM   4217  HA  VAL A 265       9.051  -0.253 -28.139  1.00  0.00           H  
ATOM   4218  HB  VAL A 265       8.236   2.666 -28.462  1.00  0.00           H  
ATOM   4219 1HG1 VAL A 265       8.007   2.121 -30.837  1.00  0.00           H  
ATOM   4220 2HG1 VAL A 265       9.681   1.923 -30.267  1.00  0.00           H  
ATOM   4221 3HG1 VAL A 265       8.652   0.493 -30.525  1.00  0.00           H  
ATOM   4222 1HG2 VAL A 265       6.108   1.714 -29.291  1.00  0.00           H  
ATOM   4223 2HG2 VAL A 265       6.700   0.076 -28.926  1.00  0.00           H  
ATOM   4224 3HG2 VAL A 265       6.414   1.234 -27.606  1.00  0.00           H  
ATOM   4225  N   PRO A 266      11.500   0.519 -28.528  1.00  0.00           N  
ATOM   4226  CA  PRO A 266      12.873   0.977 -28.748  1.00  0.00           C  
ATOM   4227  C   PRO A 266      12.957   2.119 -29.772  1.00  0.00           C  
ATOM   4228  O   PRO A 266      12.423   2.021 -30.880  1.00  0.00           O  
ATOM   4229  CB  PRO A 266      13.568  -0.288 -29.261  1.00  0.00           C  
ATOM   4230  CG  PRO A 266      12.694  -1.401 -28.792  1.00  0.00           C  
ATOM   4231  CD  PRO A 266      11.296  -0.854 -28.908  1.00  0.00           C  
ATOM   4232  HA  PRO A 266      13.302   1.305 -27.790  1.00  0.00           H  
ATOM   4233 1HB  PRO A 266      13.659  -0.250 -30.356  1.00  0.00           H  
ATOM   4234 2HB  PRO A 266      14.588  -0.348 -28.856  1.00  0.00           H  
ATOM   4235 1HG  PRO A 266      12.853  -2.296 -29.413  1.00  0.00           H  
ATOM   4236 2HG  PRO A 266      12.955  -1.679 -27.761  1.00  0.00           H  
ATOM   4237 1HD  PRO A 266      10.944  -0.964 -29.945  1.00  0.00           H  
ATOM   4238 2HD  PRO A 266      10.632  -1.392 -28.215  1.00  0.00           H  
ATOM   4239  N   SER A 267      13.687   3.178 -29.420  1.00  0.00           N  
ATOM   4240  CA  SER A 267      14.183   4.215 -30.337  1.00  0.00           C  
ATOM   4241  C   SER A 267      15.591   3.867 -30.857  1.00  0.00           C  
ATOM   4242  O   SER A 267      16.173   2.844 -30.483  1.00  0.00           O  
ATOM   4243  CB  SER A 267      14.208   5.560 -29.638  1.00  0.00           C  
ATOM   4244  OG  SER A 267      15.201   5.595 -28.651  1.00  0.00           O  
ATOM   4245  H   SER A 267      14.054   3.214 -28.479  1.00  0.00           H  
ATOM   4246  HA  SER A 267      13.506   4.274 -31.191  1.00  0.00           H  
ATOM   4247 1HB  SER A 267      14.392   6.347 -30.370  1.00  0.00           H  
ATOM   4248 2HB  SER A 267      13.236   5.754 -29.188  1.00  0.00           H  
ATOM   4249  HG  SER A 267      16.027   5.757 -29.111  1.00  0.00           H  
ATOM   4250  N   LEU A 268      16.150   4.690 -31.753  1.00  0.00           N  
ATOM   4251  CA  LEU A 268      17.530   4.546 -32.241  1.00  0.00           C  
ATOM   4252  C   LEU A 268      18.555   4.813 -31.115  1.00  0.00           C  
ATOM   4253  O   LEU A 268      18.401   5.763 -30.346  1.00  0.00           O  
ATOM   4254  CB  LEU A 268      17.779   5.510 -33.409  1.00  0.00           C  
ATOM   4255  CG  LEU A 268      16.969   5.235 -34.682  1.00  0.00           C  
ATOM   4256  CD1 LEU A 268      17.225   6.341 -35.697  1.00  0.00           C  
ATOM   4257  CD2 LEU A 268      17.355   3.875 -35.245  1.00  0.00           C  
ATOM   4258  H   LEU A 268      15.640   5.519 -32.029  1.00  0.00           H  
ATOM   4259  HA  LEU A 268      17.668   3.524 -32.594  1.00  0.00           H  
ATOM   4260 1HB  LEU A 268      17.544   6.520 -33.080  1.00  0.00           H  
ATOM   4261 2HB  LEU A 268      18.835   5.471 -33.672  1.00  0.00           H  
ATOM   4262  HG  LEU A 268      15.905   5.240 -34.445  1.00  0.00           H  
ATOM   4263 1HD1 LEU A 268      16.651   6.145 -36.602  1.00  0.00           H  
ATOM   4264 2HD1 LEU A 268      16.922   7.300 -35.275  1.00  0.00           H  
ATOM   4265 3HD1 LEU A 268      18.287   6.371 -35.941  1.00  0.00           H  
ATOM   4266 1HD2 LEU A 268      16.780   3.680 -36.150  1.00  0.00           H  
ATOM   4267 2HD2 LEU A 268      18.419   3.869 -35.484  1.00  0.00           H  
ATOM   4268 3HD2 LEU A 268      17.146   3.102 -34.507  1.00  0.00           H  
ATOM   4269  N   ASN A 269      19.624   4.010 -31.042  1.00  0.00           N  
ATOM   4270  CA  ASN A 269      20.714   4.167 -30.063  1.00  0.00           C  
ATOM   4271  C   ASN A 269      21.593   5.403 -30.360  1.00  0.00           C  
ATOM   4272  O   ASN A 269      22.677   5.290 -30.936  1.00  0.00           O  
ATOM   4273  CB  ASN A 269      21.563   2.909 -30.019  1.00  0.00           C  
ATOM   4274  CG  ASN A 269      22.188   2.588 -31.348  1.00  0.00           C  
ATOM   4275  ND2 ASN A 269      23.217   1.780 -31.329  1.00  0.00           N  
ATOM   4276  OD1 ASN A 269      21.740   3.073 -32.393  1.00  0.00           O  
ATOM   4277  H   ASN A 269      19.700   3.251 -31.706  1.00  0.00           H  
ATOM   4278  HA  ASN A 269      20.274   4.328 -29.077  1.00  0.00           H  
ATOM   4279 1HB  ASN A 269      22.355   3.030 -29.278  1.00  0.00           H  
ATOM   4280 2HB  ASN A 269      20.948   2.066 -29.706  1.00  0.00           H  
ATOM   4281 1HD2 ASN A 269      23.673   1.529 -32.184  1.00  0.00           H  
ATOM   4282 2HD2 ASN A 269      23.546   1.411 -30.460  1.00  0.00           H  
ATOM   4283  N   VAL A 270      21.131   6.592 -29.956  1.00  0.00           N  
ATOM   4284  CA  VAL A 270      21.896   7.850 -30.037  1.00  0.00           C  
ATOM   4285  C   VAL A 270      23.220   7.734 -29.265  1.00  0.00           C  
ATOM   4286  O   VAL A 270      23.256   7.228 -28.143  1.00  0.00           O  
ATOM   4287  CB  VAL A 270      21.072   9.019 -29.466  1.00  0.00           C  
ATOM   4288  CG1 VAL A 270      21.914  10.285 -29.403  1.00  0.00           C  
ATOM   4289  CG2 VAL A 270      19.829   9.240 -30.314  1.00  0.00           C  
ATOM   4290  H   VAL A 270      20.197   6.623 -29.565  1.00  0.00           H  
ATOM   4291  HA  VAL A 270      22.114   8.056 -31.085  1.00  0.00           H  
ATOM   4292  HB  VAL A 270      20.777   8.779 -28.445  1.00  0.00           H  
ATOM   4293 1HG1 VAL A 270      21.316  11.100 -28.998  1.00  0.00           H  
ATOM   4294 2HG1 VAL A 270      22.779  10.115 -28.763  1.00  0.00           H  
ATOM   4295 3HG1 VAL A 270      22.251  10.548 -30.407  1.00  0.00           H  
ATOM   4296 1HG2 VAL A 270      19.250  10.068 -29.904  1.00  0.00           H  
ATOM   4297 2HG2 VAL A 270      20.124   9.474 -31.338  1.00  0.00           H  
ATOM   4298 3HG2 VAL A 270      19.221   8.336 -30.311  1.00  0.00           H  
ATOM   4299  N   ASP A 271      24.328   8.139 -29.896  1.00  0.00           N  
ATOM   4300  CA  ASP A 271      25.704   7.964 -29.391  1.00  0.00           C  
ATOM   4301  C   ASP A 271      26.042   6.509 -28.965  1.00  0.00           C  
ATOM   4302  O   ASP A 271      26.859   6.269 -28.071  1.00  0.00           O  
ATOM   4303  CB  ASP A 271      25.937   8.902 -28.205  1.00  0.00           C  
ATOM   4304  CG  ASP A 271      25.836  10.373 -28.583  1.00  0.00           C  
ATOM   4305  OD1 ASP A 271      25.903  10.672 -29.752  1.00  0.00           O  
ATOM   4306  OD2 ASP A 271      25.692  11.185 -27.700  1.00  0.00           O1-
ATOM   4307  H   ASP A 271      24.227   8.556 -30.812  1.00  0.00           H  
ATOM   4308  HA  ASP A 271      26.401   8.220 -30.190  1.00  0.00           H  
ATOM   4309 1HB  ASP A 271      25.205   8.691 -27.425  1.00  0.00           H  
ATOM   4310 2HB  ASP A 271      26.926   8.718 -27.782  1.00  0.00           H  
ATOM   4311  N   GLY A 272      25.370   5.520 -29.574  1.00  0.00           N  
ATOM   4312  CA  GLY A 272      25.492   4.091 -29.254  1.00  0.00           C  
ATOM   4313  C   GLY A 272      24.830   3.647 -27.937  1.00  0.00           C  
ATOM   4314  O   GLY A 272      24.959   2.480 -27.562  1.00  0.00           O  
ATOM   4315  H   GLY A 272      24.692   5.777 -30.281  1.00  0.00           H  
ATOM   4316 1HA  GLY A 272      25.052   3.499 -30.057  1.00  0.00           H  
ATOM   4317 2HA  GLY A 272      26.546   3.820 -29.197  1.00  0.00           H  
ATOM   4318  N   GLN A 273      24.125   4.536 -27.226  1.00  0.00           N  
ATOM   4319  CA  GLN A 273      23.542   4.259 -25.905  1.00  0.00           C  
ATOM   4320  C   GLN A 273      22.334   3.294 -25.985  1.00  0.00           C  
ATOM   4321  O   GLN A 273      21.400   3.562 -26.751  1.00  0.00           O  
ATOM   4322  CB  GLN A 273      23.119   5.570 -25.236  1.00  0.00           C  
ATOM   4323  CG  GLN A 273      22.623   5.407 -23.809  1.00  0.00           C  
ATOM   4324  CD  GLN A 273      22.287   6.736 -23.159  1.00  0.00           C  
ATOM   4325  NE2 GLN A 273      22.650   6.882 -21.891  1.00  0.00           N  
ATOM   4326  OE1 GLN A 273      21.705   7.622 -23.791  1.00  0.00           O  
ATOM   4327  H   GLN A 273      24.027   5.477 -27.594  1.00  0.00           H  
ATOM   4328  HA  GLN A 273      24.299   3.776 -25.288  1.00  0.00           H  
ATOM   4329 1HB  GLN A 273      23.961   6.261 -25.223  1.00  0.00           H  
ATOM   4330 2HB  GLN A 273      22.323   6.035 -25.818  1.00  0.00           H  
ATOM   4331 1HG  GLN A 273      21.723   4.791 -23.815  1.00  0.00           H  
ATOM   4332 2HG  GLN A 273      23.402   4.926 -23.218  1.00  0.00           H  
ATOM   4333 1HE2 GLN A 273      22.455   7.737 -21.408  1.00  0.00           H  
ATOM   4334 2HE2 GLN A 273      23.120   6.137 -21.416  1.00  0.00           H  
ATOM   4335  N   PRO A 274      22.293   2.197 -25.197  1.00  0.00           N  
ATOM   4336  CA  PRO A 274      21.133   1.304 -25.134  1.00  0.00           C  
ATOM   4337  C   PRO A 274      19.931   1.990 -24.458  1.00  0.00           C  
ATOM   4338  O   PRO A 274      20.088   2.724 -23.480  1.00  0.00           O  
ATOM   4339  CB  PRO A 274      21.656   0.128 -24.303  1.00  0.00           C  
ATOM   4340  CG  PRO A 274      22.711   0.729 -23.440  1.00  0.00           C  
ATOM   4341  CD  PRO A 274      23.389   1.739 -24.327  1.00  0.00           C  
ATOM   4342  HA  PRO A 274      20.868   0.982 -26.152  1.00  0.00           H  
ATOM   4343 1HB  PRO A 274      20.833  -0.317 -23.723  1.00  0.00           H  
ATOM   4344 2HB  PRO A 274      22.044  -0.658 -24.966  1.00  0.00           H  
ATOM   4345 1HG  PRO A 274      22.259   1.187 -22.548  1.00  0.00           H  
ATOM   4346 2HG  PRO A 274      23.400  -0.049 -23.083  1.00  0.00           H  
ATOM   4347 1HD  PRO A 274      24.093   2.339 -23.731  1.00  0.00           H  
ATOM   4348 2HD  PRO A 274      23.916   1.219 -25.142  1.00  0.00           H  
ATOM   4349  N   ILE A 275      18.722   1.767 -24.984  1.00  0.00           N  
ATOM   4350  CA  ILE A 275      17.500   2.464 -24.543  1.00  0.00           C  
ATOM   4351  C   ILE A 275      17.020   1.905 -23.198  1.00  0.00           C  
ATOM   4352  O   ILE A 275      16.871   0.694 -23.054  1.00  0.00           O  
ATOM   4353  CB  ILE A 275      16.376   2.333 -25.588  1.00  0.00           C  
ATOM   4354  CG1 ILE A 275      16.854   2.836 -26.952  1.00  0.00           C  
ATOM   4355  CG2 ILE A 275      15.140   3.097 -25.137  1.00  0.00           C  
ATOM   4356  CD1 ILE A 275      17.343   4.268 -26.936  1.00  0.00           C  
ATOM   4357  H   ILE A 275      18.646   1.096 -25.742  1.00  0.00           H  
ATOM   4358  HA  ILE A 275      17.731   3.522 -24.421  1.00  0.00           H  
ATOM   4359  HB  ILE A 275      16.118   1.282 -25.713  1.00  0.00           H  
ATOM   4360 1HG1 ILE A 275      17.665   2.203 -27.310  1.00  0.00           H  
ATOM   4361 2HG1 ILE A 275      16.039   2.764 -27.672  1.00  0.00           H  
ATOM   4362 1HG2 ILE A 275      14.356   2.994 -25.887  1.00  0.00           H  
ATOM   4363 2HG2 ILE A 275      14.790   2.693 -24.188  1.00  0.00           H  
ATOM   4364 3HG2 ILE A 275      15.389   4.151 -25.015  1.00  0.00           H  
ATOM   4365 1HD1 ILE A 275      17.665   4.553 -27.940  1.00  0.00           H  
ATOM   4366 2HD1 ILE A 275      16.536   4.925 -26.614  1.00  0.00           H  
ATOM   4367 3HD1 ILE A 275      18.183   4.357 -26.249  1.00  0.00           H  
ATOM   4368  N   PHE A 276      16.778   2.757 -22.200  1.00  0.00           N  
ATOM   4369  CA  PHE A 276      16.421   2.298 -20.853  1.00  0.00           C  
ATOM   4370  C   PHE A 276      14.911   2.034 -20.698  1.00  0.00           C  
ATOM   4371  O   PHE A 276      14.081   2.870 -21.061  1.00  0.00           O  
ATOM   4372  CB  PHE A 276      16.866   3.330 -19.815  1.00  0.00           C  
ATOM   4373  CG  PHE A 276      18.354   3.388 -19.618  1.00  0.00           C  
ATOM   4374  CD1 PHE A 276      19.159   4.090 -20.502  1.00  0.00           C  
ATOM   4375  CD2 PHE A 276      18.952   2.740 -18.548  1.00  0.00           C  
ATOM   4376  CE1 PHE A 276      20.528   4.143 -20.321  1.00  0.00           C  
ATOM   4377  CE2 PHE A 276      20.321   2.791 -18.364  1.00  0.00           C  
ATOM   4378  CZ  PHE A 276      21.109   3.495 -19.253  1.00  0.00           C  
ATOM   4379  H   PHE A 276      16.889   3.749 -22.358  1.00  0.00           H  
ATOM   4380  HA  PHE A 276      16.937   1.357 -20.660  1.00  0.00           H  
ATOM   4381 1HB  PHE A 276      16.525   4.320 -20.117  1.00  0.00           H  
ATOM   4382 2HB  PHE A 276      16.404   3.103 -18.856  1.00  0.00           H  
ATOM   4383  HD1 PHE A 276      18.699   4.604 -21.346  1.00  0.00           H  
ATOM   4384  HD2 PHE A 276      18.330   2.183 -17.846  1.00  0.00           H  
ATOM   4385  HE1 PHE A 276      21.149   4.699 -21.024  1.00  0.00           H  
ATOM   4386  HE2 PHE A 276      20.778   2.279 -17.519  1.00  0.00           H  
ATOM   4387  HZ  PHE A 276      22.188   3.536 -19.109  1.00  0.00           H  
ATOM   4388  N   ALA A 277      14.562   0.884 -20.116  1.00  0.00           N  
ATOM   4389  CA  ALA A 277      13.207   0.455 -19.777  1.00  0.00           C  
ATOM   4390  C   ALA A 277      13.093   0.270 -18.250  1.00  0.00           C  
ATOM   4391  O   ALA A 277      13.372  -0.796 -17.695  1.00  0.00           O  
ATOM   4392  CB  ALA A 277      12.853  -0.831 -20.509  1.00  0.00           C  
ATOM   4393  H   ALA A 277      15.303   0.226 -19.894  1.00  0.00           H  
ATOM   4394  HA  ALA A 277      12.516   1.238 -20.089  1.00  0.00           H  
ATOM   4395 1HB  ALA A 277      11.843  -1.138 -20.237  1.00  0.00           H  
ATOM   4396 2HB  ALA A 277      12.903  -0.662 -21.585  1.00  0.00           H  
ATOM   4397 3HB  ALA A 277      13.556  -1.614 -20.231  1.00  0.00           H  
ATOM   4398  N   ASN A 278      12.711   1.353 -17.569  1.00  0.00           N  
ATOM   4399  CA  ASN A 278      12.520   1.442 -16.123  1.00  0.00           C  
ATOM   4400  C   ASN A 278      11.164   0.826 -15.731  1.00  0.00           C  
ATOM   4401  O   ASN A 278      10.129   1.482 -15.864  1.00  0.00           O  
ATOM   4402  CB  ASN A 278      12.622   2.883 -15.656  1.00  0.00           C  
ATOM   4403  CG  ASN A 278      14.003   3.452 -15.833  1.00  0.00           C  
ATOM   4404  ND2 ASN A 278      14.081   4.628 -16.398  1.00  0.00           N  
ATOM   4405  OD1 ASN A 278      14.999   2.823 -15.455  1.00  0.00           O  
ATOM   4406  H   ASN A 278      12.467   2.178 -18.109  1.00  0.00           H  
ATOM   4407  HA  ASN A 278      13.305   0.863 -15.634  1.00  0.00           H  
ATOM   4408 1HB  ASN A 278      11.915   3.497 -16.214  1.00  0.00           H  
ATOM   4409 2HB  ASN A 278      12.349   2.943 -14.602  1.00  0.00           H  
ATOM   4410 1HD2 ASN A 278      14.974   5.055 -16.542  1.00  0.00           H  
ATOM   4411 2HD2 ASN A 278      13.248   5.101 -16.689  1.00  0.00           H  
ATOM   4412  N   ILE A 279      11.159  -0.439 -15.304  1.00  0.00           N  
ATOM   4413  CA  ILE A 279       9.947  -1.233 -15.043  1.00  0.00           C  
ATOM   4414  C   ILE A 279       9.565  -1.144 -13.557  1.00  0.00           C  
ATOM   4415  O   ILE A 279      10.412  -1.377 -12.695  1.00  0.00           O  
ATOM   4416  CB  ILE A 279      10.151  -2.706 -15.442  1.00  0.00           C  
ATOM   4417  CG1 ILE A 279      10.934  -2.801 -16.754  1.00  0.00           C  
ATOM   4418  CG2 ILE A 279       8.809  -3.413 -15.564  1.00  0.00           C  
ATOM   4419  CD1 ILE A 279      10.287  -2.065 -17.905  1.00  0.00           C  
ATOM   4420  H   ILE A 279      12.050  -0.914 -15.192  1.00  0.00           H  
ATOM   4421  HA  ILE A 279       9.133  -0.826 -15.641  1.00  0.00           H  
ATOM   4422  HB  ILE A 279      10.747  -3.210 -14.681  1.00  0.00           H  
ATOM   4423 1HG1 ILE A 279      11.935  -2.399 -16.609  1.00  0.00           H  
ATOM   4424 2HG1 ILE A 279      11.042  -3.850 -17.038  1.00  0.00           H  
ATOM   4425 1HG2 ILE A 279       8.971  -4.453 -15.847  1.00  0.00           H  
ATOM   4426 2HG2 ILE A 279       8.288  -3.374 -14.609  1.00  0.00           H  
ATOM   4427 3HG2 ILE A 279       8.206  -2.919 -16.327  1.00  0.00           H  
ATOM   4428 1HD1 ILE A 279      10.900  -2.180 -18.800  1.00  0.00           H  
ATOM   4429 2HD1 ILE A 279       9.294  -2.479 -18.090  1.00  0.00           H  
ATOM   4430 3HD1 ILE A 279      10.201  -1.008 -17.658  1.00  0.00           H  
ATOM   4431  N   THR A 280       8.311  -0.806 -13.245  1.00  0.00           N  
ATOM   4432  CA  THR A 280       7.854  -0.400 -11.896  1.00  0.00           C  
ATOM   4433  C   THR A 280       6.427  -0.865 -11.568  1.00  0.00           C  
ATOM   4434  O   THR A 280       5.637  -1.197 -12.455  1.00  0.00           O  
ATOM   4435  CB  THR A 280       7.929   1.130 -11.735  1.00  0.00           C  
ATOM   4436  CG2 THR A 280       6.880   1.809 -12.602  1.00  0.00           C  
ATOM   4437  OG1 THR A 280       7.709   1.480 -10.362  1.00  0.00           O  
ATOM   4438  H   THR A 280       7.656  -0.673 -14.010  1.00  0.00           H  
ATOM   4439  HA  THR A 280       8.509  -0.860 -11.156  1.00  0.00           H  
ATOM   4440  HB  THR A 280       8.918   1.478 -12.030  1.00  0.00           H  
ATOM   4441  HG1 THR A 280       6.766   1.469 -10.177  1.00  0.00           H  
ATOM   4442 1HG2 THR A 280       6.948   2.889 -12.476  1.00  0.00           H  
ATOM   4443 2HG2 THR A 280       7.052   1.554 -13.648  1.00  0.00           H  
ATOM   4444 3HG2 THR A 280       5.888   1.471 -12.305  1.00  0.00           H  
ATOM   4445  N   LEU A 281       6.068  -0.859 -10.276  1.00  0.00           N  
ATOM   4446  CA  LEU A 281       4.667  -0.984  -9.848  1.00  0.00           C  
ATOM   4447  C   LEU A 281       3.840   0.244 -10.296  1.00  0.00           C  
ATOM   4448  O   LEU A 281       4.298   1.372 -10.090  1.00  0.00           O  
ATOM   4449  CB  LEU A 281       4.593  -1.137  -8.324  1.00  0.00           C  
ATOM   4450  CG  LEU A 281       5.191  -2.431  -7.756  1.00  0.00           C  
ATOM   4451  CD1 LEU A 281       5.131  -2.392  -6.235  1.00  0.00           C  
ATOM   4452  CD2 LEU A 281       4.424  -3.627  -8.301  1.00  0.00           C  
ATOM   4453  H   LEU A 281       6.749  -0.581  -9.582  1.00  0.00           H  
ATOM   4454  HA  LEU A 281       4.242  -1.874 -10.312  1.00  0.00           H  
ATOM   4455 1HB  LEU A 281       5.117  -0.300  -7.865  1.00  0.00           H  
ATOM   4456 2HB  LEU A 281       3.546  -1.095  -8.022  1.00  0.00           H  
ATOM   4457  HG  LEU A 281       6.238  -2.507  -8.048  1.00  0.00           H  
ATOM   4458 1HD1 LEU A 281       5.557  -3.311  -5.830  1.00  0.00           H  
ATOM   4459 2HD1 LEU A 281       5.703  -1.539  -5.870  1.00  0.00           H  
ATOM   4460 3HD1 LEU A 281       4.095  -2.300  -5.912  1.00  0.00           H  
ATOM   4461 1HD2 LEU A 281       4.849  -4.547  -7.898  1.00  0.00           H  
ATOM   4462 2HD2 LEU A 281       3.377  -3.553  -8.009  1.00  0.00           H  
ATOM   4463 3HD2 LEU A 281       4.497  -3.639  -9.390  1.00  0.00           H  
ATOM   4464  N   PRO A 282       2.606   0.078 -10.812  1.00  0.00           N  
ATOM   4465  CA  PRO A 282       1.580   1.114 -10.706  1.00  0.00           C  
ATOM   4466  C   PRO A 282       1.084   1.238  -9.252  1.00  0.00           C  
ATOM   4467  O   PRO A 282       1.220   0.309  -8.454  1.00  0.00           O  
ATOM   4468  CB  PRO A 282       0.480   0.606 -11.644  1.00  0.00           C  
ATOM   4469  CG  PRO A 282       0.493  -0.872 -11.456  1.00  0.00           C  
ATOM   4470  CD  PRO A 282       1.945  -1.211 -11.250  1.00  0.00           C  
ATOM   4471  HA  PRO A 282       1.992   2.070 -11.064  1.00  0.00           H  
ATOM   4472 1HB  PRO A 282      -0.484   1.061 -11.375  1.00  0.00           H  
ATOM   4473 2HB  PRO A 282       0.700   0.906 -12.680  1.00  0.00           H  
ATOM   4474 1HG  PRO A 282      -0.133  -1.153 -10.595  1.00  0.00           H  
ATOM   4475 2HG  PRO A 282       0.063  -1.372 -12.336  1.00  0.00           H  
ATOM   4476 1HD  PRO A 282       2.035  -2.001 -10.490  1.00  0.00           H  
ATOM   4477 2HD  PRO A 282       2.384  -1.539 -12.204  1.00  0.00           H  
ATOM   4478  N   VAL A 283       0.421   2.350  -8.919  1.00  0.00           N  
ATOM   4479  CA  VAL A 283      -0.453   2.396  -7.733  1.00  0.00           C  
ATOM   4480  C   VAL A 283      -1.788   1.722  -8.092  1.00  0.00           C  
ATOM   4481  O   VAL A 283      -2.668   2.346  -8.689  1.00  0.00           O  
ATOM   4482  CB  VAL A 283      -0.700   3.848  -7.281  1.00  0.00           C  
ATOM   4483  CG1 VAL A 283      -1.764   3.894  -6.194  1.00  0.00           C  
ATOM   4484  CG2 VAL A 283       0.600   4.466  -6.790  1.00  0.00           C  
ATOM   4485  H   VAL A 283       0.344   3.094  -9.601  1.00  0.00           H  
ATOM   4486  HA  VAL A 283       0.039   1.863  -6.920  1.00  0.00           H  
ATOM   4487  HB  VAL A 283      -1.079   4.422  -8.128  1.00  0.00           H  
ATOM   4488 1HG1 VAL A 283      -1.927   4.927  -5.887  1.00  0.00           H  
ATOM   4489 2HG1 VAL A 283      -2.696   3.481  -6.580  1.00  0.00           H  
ATOM   4490 3HG1 VAL A 283      -1.433   3.309  -5.337  1.00  0.00           H  
ATOM   4491 1HG2 VAL A 283       0.419   5.492  -6.473  1.00  0.00           H  
ATOM   4492 2HG2 VAL A 283       0.981   3.888  -5.948  1.00  0.00           H  
ATOM   4493 3HG2 VAL A 283       1.332   4.460  -7.597  1.00  0.00           H  
ATOM   4494  N   TYR A 284      -1.924   0.432  -7.763  1.00  0.00           N  
ATOM   4495  CA  TYR A 284      -3.194  -0.302  -7.882  1.00  0.00           C  
ATOM   4496  C   TYR A 284      -4.279   0.334  -6.990  1.00  0.00           C  
ATOM   4497  O   TYR A 284      -3.963   0.931  -5.956  1.00  0.00           O  
ATOM   4498  CB  TYR A 284      -2.999  -1.775  -7.519  1.00  0.00           C  
ATOM   4499  CG  TYR A 284      -2.056  -2.512  -8.444  1.00  0.00           C  
ATOM   4500  CD1 TYR A 284      -0.733  -2.709  -8.074  1.00  0.00           C  
ATOM   4501  CD2 TYR A 284      -2.514  -2.991  -9.663  1.00  0.00           C  
ATOM   4502  CE1 TYR A 284       0.126  -3.383  -8.919  1.00  0.00           C  
ATOM   4503  CE2 TYR A 284      -1.654  -3.663 -10.507  1.00  0.00           C  
ATOM   4504  CZ  TYR A 284      -0.338  -3.860 -10.139  1.00  0.00           C  
ATOM   4505  OH  TYR A 284       0.520  -4.530 -10.982  1.00  0.00           O  
ATOM   4506  H   TYR A 284      -1.133  -0.048  -7.356  1.00  0.00           H  
ATOM   4507  HA  TYR A 284      -3.534  -0.240  -8.916  1.00  0.00           H  
ATOM   4508 1HB  TYR A 284      -2.607  -1.851  -6.503  1.00  0.00           H  
ATOM   4509 2HB  TYR A 284      -3.961  -2.285  -7.538  1.00  0.00           H  
ATOM   4510  HD1 TYR A 284      -0.374  -2.333  -7.116  1.00  0.00           H  
ATOM   4511  HD2 TYR A 284      -3.553  -2.835  -9.954  1.00  0.00           H  
ATOM   4512  HE1 TYR A 284       1.165  -3.537  -8.628  1.00  0.00           H  
ATOM   4513  HE2 TYR A 284      -2.013  -4.039 -11.466  1.00  0.00           H  
ATOM   4514  HH  TYR A 284       1.406  -4.514 -10.613  1.00  0.00           H  
ATOM   4515  N   THR A 285      -5.563   0.177  -7.344  1.00  0.00           N  
ATOM   4516  CA  THR A 285      -6.683   0.503  -6.433  1.00  0.00           C  
ATOM   4517  C   THR A 285      -6.587  -0.346  -5.165  1.00  0.00           C  
ATOM   4518  O   THR A 285      -6.066  -1.464  -5.212  1.00  0.00           O  
ATOM   4519  CB  THR A 285      -8.049   0.276  -7.107  1.00  0.00           C  
ATOM   4520  CG2 THR A 285      -8.196   1.168  -8.330  1.00  0.00           C  
ATOM   4521  OG1 THR A 285      -8.168  -1.096  -7.504  1.00  0.00           O  
ATOM   4522  H   THR A 285      -5.783  -0.346  -8.181  1.00  0.00           H  
ATOM   4523  HA  THR A 285      -6.612   1.556  -6.160  1.00  0.00           H  
ATOM   4524  HB  THR A 285      -8.847   0.505  -6.400  1.00  0.00           H  
ATOM   4525  HG1 THR A 285      -7.745  -1.219  -8.358  1.00  0.00           H  
ATOM   4526 1HG2 THR A 285      -9.167   0.995  -8.793  1.00  0.00           H  
ATOM   4527 2HG2 THR A 285      -8.118   2.213  -8.030  1.00  0.00           H  
ATOM   4528 3HG2 THR A 285      -7.407   0.937  -9.045  1.00  0.00           H  
ATOM   4529  N   LEU A 286      -7.079   0.139  -4.024  1.00  0.00           N  
ATOM   4530  CA  LEU A 286      -7.063  -0.646  -2.785  1.00  0.00           C  
ATOM   4531  C   LEU A 286      -7.883  -1.931  -2.948  1.00  0.00           C  
ATOM   4532  O   LEU A 286      -7.449  -2.988  -2.491  1.00  0.00           O  
ATOM   4533  CB  LEU A 286      -7.620   0.183  -1.621  1.00  0.00           C  
ATOM   4534  CG  LEU A 286      -7.602  -0.502  -0.247  1.00  0.00           C  
ATOM   4535  CD1 LEU A 286      -6.175  -0.905   0.101  1.00  0.00           C  
ATOM   4536  CD2 LEU A 286      -8.175   0.442   0.798  1.00  0.00           C  
ATOM   4537  H   LEU A 286      -7.589   1.021  -4.046  1.00  0.00           H  
ATOM   4538  HA  LEU A 286      -6.031  -0.916  -2.560  1.00  0.00           H  
ATOM   4539 1HB  LEU A 286      -7.040   1.101  -1.540  1.00  0.00           H  
ATOM   4540 2HB  LEU A 286      -8.652   0.448  -1.845  1.00  0.00           H  
ATOM   4541  HG  LEU A 286      -8.204  -1.410  -0.286  1.00  0.00           H  
ATOM   4542 1HD1 LEU A 286      -6.162  -1.392   1.076  1.00  0.00           H  
ATOM   4543 2HD1 LEU A 286      -5.797  -1.595  -0.653  1.00  0.00           H  
ATOM   4544 3HD1 LEU A 286      -5.544  -0.017   0.130  1.00  0.00           H  
ATOM   4545 1HD2 LEU A 286      -8.162  -0.045   1.773  1.00  0.00           H  
ATOM   4546 2HD2 LEU A 286      -7.571   1.349   0.839  1.00  0.00           H  
ATOM   4547 3HD2 LEU A 286      -9.201   0.698   0.533  1.00  0.00           H  
ATOM   4548  N   LYS A 287      -9.004  -1.873  -3.678  1.00  0.00           N  
ATOM   4549  CA  LYS A 287      -9.778  -3.053  -4.084  1.00  0.00           C  
ATOM   4550  C   LYS A 287      -8.911  -4.065  -4.839  1.00  0.00           C  
ATOM   4551  O   LYS A 287      -8.802  -5.202  -4.392  1.00  0.00           O  
ATOM   4552  CB  LYS A 287     -10.969  -2.638  -4.950  1.00  0.00           C  
ATOM   4553  CG  LYS A 287     -11.832  -3.798  -5.430  1.00  0.00           C  
ATOM   4554  CD  LYS A 287     -12.998  -3.305  -6.273  1.00  0.00           C  
ATOM   4555  CE  LYS A 287     -13.798  -4.467  -6.845  1.00  0.00           C  
ATOM   4556  NZ  LYS A 287     -14.943  -4.000  -7.673  1.00  0.00           N1+
ATOM   4557  H   LYS A 287      -9.335  -0.945  -3.955  1.00  0.00           H  
ATOM   4558  HA  LYS A 287     -10.153  -3.547  -3.187  1.00  0.00           H  
ATOM   4559 1HB  LYS A 287     -11.606  -1.956  -4.387  1.00  0.00           H  
ATOM   4560 2HB  LYS A 287     -10.610  -2.101  -5.828  1.00  0.00           H  
ATOM   4561 1HG  LYS A 287     -11.225  -4.480  -6.026  1.00  0.00           H  
ATOM   4562 2HG  LYS A 287     -12.219  -4.343  -4.569  1.00  0.00           H  
ATOM   4563 1HD  LYS A 287     -13.657  -2.690  -5.658  1.00  0.00           H  
ATOM   4564 2HD  LYS A 287     -12.622  -2.696  -7.094  1.00  0.00           H  
ATOM   4565 1HE  LYS A 287     -13.147  -5.085  -7.462  1.00  0.00           H  
ATOM   4566 2HE  LYS A 287     -14.181  -5.080  -6.031  1.00  0.00           H  
ATOM   4567 1HZ  LYS A 287     -15.447  -4.799  -8.033  1.00  0.00           H  
ATOM   4568 2HZ  LYS A 287     -15.563  -3.440  -7.104  1.00  0.00           H  
ATOM   4569 3HZ  LYS A 287     -14.598  -3.445  -8.443  1.00  0.00           H  
ATOM   4570  N   GLU A 288      -8.252  -3.680  -5.934  1.00  0.00           N  
ATOM   4571  CA  GLU A 288      -7.420  -4.616  -6.708  1.00  0.00           C  
ATOM   4572  C   GLU A 288      -6.196  -5.097  -5.917  1.00  0.00           C  
ATOM   4573  O   GLU A 288      -5.851  -6.273  -5.988  1.00  0.00           O  
ATOM   4574  CB  GLU A 288      -6.961  -3.960  -8.012  1.00  0.00           C  
ATOM   4575  CG  GLU A 288      -8.069  -3.756  -9.036  1.00  0.00           C  
ATOM   4576  CD  GLU A 288      -7.639  -2.908 -10.201  1.00  0.00           C  
ATOM   4577  OE1 GLU A 288      -7.225  -1.795  -9.981  1.00  0.00           O  
ATOM   4578  OE2 GLU A 288      -7.727  -3.373 -11.313  1.00  0.00           O1-
ATOM   4579  H   GLU A 288      -8.323  -2.717  -6.245  1.00  0.00           H  
ATOM   4580  HA  GLU A 288      -8.019  -5.495  -6.948  1.00  0.00           H  
ATOM   4581 1HB  GLU A 288      -6.524  -2.986  -7.795  1.00  0.00           H  
ATOM   4582 2HB  GLU A 288      -6.187  -4.571  -8.474  1.00  0.00           H  
ATOM   4583 1HG  GLU A 288      -8.390  -4.728  -9.407  1.00  0.00           H  
ATOM   4584 2HG  GLU A 288      -8.920  -3.287  -8.546  1.00  0.00           H  
ATOM   4585  N   ARG A 289      -5.586  -4.242  -5.090  1.00  0.00           N  
ATOM   4586  CA  ARG A 289      -4.486  -4.628  -4.195  1.00  0.00           C  
ATOM   4587  C   ARG A 289      -4.925  -5.682  -3.168  1.00  0.00           C  
ATOM   4588  O   ARG A 289      -4.193  -6.641  -2.937  1.00  0.00           O  
ATOM   4589  CB  ARG A 289      -3.948  -3.409  -3.461  1.00  0.00           C  
ATOM   4590  CG  ARG A 289      -2.754  -3.681  -2.559  1.00  0.00           C  
ATOM   4591  CD  ARG A 289      -1.470  -3.574  -3.299  1.00  0.00           C  
ATOM   4592  NE  ARG A 289      -1.119  -4.822  -3.958  1.00  0.00           N  
ATOM   4593  CZ  ARG A 289      -0.295  -5.755  -3.441  1.00  0.00           C  
ATOM   4594  NH1 ARG A 289       0.251  -5.568  -2.260  1.00  0.00           N1+
ATOM   4595  NH2 ARG A 289      -0.038  -6.858  -4.121  1.00  0.00           N  
ATOM   4596  H   ARG A 289      -5.899  -3.273  -5.089  1.00  0.00           H  
ATOM   4597  HA  ARG A 289      -3.684  -5.055  -4.797  1.00  0.00           H  
ATOM   4598 1HB  ARG A 289      -3.648  -2.651  -4.184  1.00  0.00           H  
ATOM   4599 2HB  ARG A 289      -4.736  -2.979  -2.843  1.00  0.00           H  
ATOM   4600 1HG  ARG A 289      -2.742  -2.957  -1.743  1.00  0.00           H  
ATOM   4601 2HG  ARG A 289      -2.830  -4.688  -2.148  1.00  0.00           H  
ATOM   4602 1HD  ARG A 289      -1.553  -2.799  -4.060  1.00  0.00           H  
ATOM   4603 2HD  ARG A 289      -0.671  -3.318  -2.605  1.00  0.00           H  
ATOM   4604  HE  ARG A 289      -1.521  -5.002  -4.868  1.00  0.00           H  
ATOM   4605 1HH1 ARG A 289       0.054  -4.723  -1.741  1.00  0.00           H  
ATOM   4606 2HH1 ARG A 289       0.869  -6.267  -1.873  1.00  0.00           H  
ATOM   4607 1HH2 ARG A 289      -0.459  -7.003  -5.029  1.00  0.00           H  
ATOM   4608 2HH2 ARG A 289       0.578  -7.557  -3.733  1.00  0.00           H  
ATOM   4609  N   CYS A 290      -6.129  -5.568  -2.609  1.00  0.00           N  
ATOM   4610  CA  CYS A 290      -6.706  -6.617  -1.759  1.00  0.00           C  
ATOM   4611  C   CYS A 290      -7.072  -7.877  -2.563  1.00  0.00           C  
ATOM   4612  O   CYS A 290      -6.795  -8.985  -2.107  1.00  0.00           O  
ATOM   4613  CB  CYS A 290      -7.956  -6.096  -1.048  1.00  0.00           C  
ATOM   4614  SG  CYS A 290      -7.638  -4.738   0.104  1.00  0.00           S  
ATOM   4615  H   CYS A 290      -6.682  -4.740  -2.811  1.00  0.00           H  
ATOM   4616  HA  CYS A 290      -5.969  -6.899  -1.008  1.00  0.00           H  
ATOM   4617 1HB  CYS A 290      -8.677  -5.747  -1.789  1.00  0.00           H  
ATOM   4618 2HB  CYS A 290      -8.424  -6.908  -0.493  1.00  0.00           H  
ATOM   4619  HG  CYS A 290      -7.204  -3.877  -0.811  1.00  0.00           H  
ATOM   4620  N   LEU A 291      -7.621  -7.737  -3.779  1.00  0.00           N  
ATOM   4621  CA  LEU A 291      -7.887  -8.877  -4.670  1.00  0.00           C  
ATOM   4622  C   LEU A 291      -6.602  -9.640  -5.016  1.00  0.00           C  
ATOM   4623  O   LEU A 291      -6.634 -10.861  -4.990  1.00  0.00           O  
ATOM   4624  CB  LEU A 291      -8.558  -8.390  -5.960  1.00  0.00           C  
ATOM   4625  CG  LEU A 291     -10.009  -7.912  -5.815  1.00  0.00           C  
ATOM   4626  CD1 LEU A 291     -10.473  -7.293  -7.127  1.00  0.00           C  
ATOM   4627  CD2 LEU A 291     -10.894  -9.084  -5.422  1.00  0.00           C  
ATOM   4628  H   LEU A 291      -7.862  -6.803  -4.099  1.00  0.00           H  
ATOM   4629  HA  LEU A 291      -8.561  -9.564  -4.160  1.00  0.00           H  
ATOM   4630 1HB  LEU A 291      -7.976  -7.565  -6.364  1.00  0.00           H  
ATOM   4631 2HB  LEU A 291      -8.549  -9.204  -6.685  1.00  0.00           H  
ATOM   4632  HG  LEU A 291     -10.063  -7.141  -5.046  1.00  0.00           H  
ATOM   4633 1HD1 LEU A 291     -11.503  -6.952  -7.024  1.00  0.00           H  
ATOM   4634 2HD1 LEU A 291      -9.834  -6.443  -7.375  1.00  0.00           H  
ATOM   4635 3HD1 LEU A 291     -10.414  -8.035  -7.921  1.00  0.00           H  
ATOM   4636 1HD2 LEU A 291     -11.925  -8.744  -5.318  1.00  0.00           H  
ATOM   4637 2HD2 LEU A 291     -10.842  -9.855  -6.192  1.00  0.00           H  
ATOM   4638 3HD2 LEU A 291     -10.551  -9.497  -4.472  1.00  0.00           H  
ATOM   4639  N   GLN A 292      -5.459  -8.982  -5.249  1.00  0.00           N  
ATOM   4640  CA  GLN A 292      -4.164  -9.664  -5.437  1.00  0.00           C  
ATOM   4641  C   GLN A 292      -3.835 -10.596  -4.259  1.00  0.00           C  
ATOM   4642  O   GLN A 292      -3.500 -11.760  -4.471  1.00  0.00           O  
ATOM   4643  CB  GLN A 292      -3.041  -8.638  -5.614  1.00  0.00           C  
ATOM   4644  CG  GLN A 292      -3.082  -7.892  -6.937  1.00  0.00           C  
ATOM   4645  CD  GLN A 292      -2.097  -6.739  -6.982  1.00  0.00           C  
ATOM   4646  NE2 GLN A 292      -0.897  -7.007  -7.483  1.00  0.00           N  
ATOM   4647  OE1 GLN A 292      -2.413  -5.619  -6.571  1.00  0.00           O  
ATOM   4648  H   GLN A 292      -5.496  -7.970  -5.328  1.00  0.00           H  
ATOM   4649  HA  GLN A 292      -4.222 -10.276  -6.336  1.00  0.00           H  
ATOM   4650 1HB  GLN A 292      -3.091  -7.903  -4.811  1.00  0.00           H  
ATOM   4651 2HB  GLN A 292      -2.076  -9.138  -5.540  1.00  0.00           H  
ATOM   4652 1HG  GLN A 292      -2.835  -8.585  -7.741  1.00  0.00           H  
ATOM   4653 2HG  GLN A 292      -4.086  -7.491  -7.085  1.00  0.00           H  
ATOM   4654 1HE2 GLN A 292      -0.205  -6.286  -7.538  1.00  0.00           H  
ATOM   4655 2HE2 GLN A 292      -0.683  -7.930  -7.803  1.00  0.00           H  
ATOM   4656  N   VAL A 293      -3.983 -10.103  -3.022  1.00  0.00           N  
ATOM   4657  CA  VAL A 293      -3.728 -10.879  -1.795  1.00  0.00           C  
ATOM   4658  C   VAL A 293      -4.723 -12.037  -1.641  1.00  0.00           C  
ATOM   4659  O   VAL A 293      -4.319 -13.167  -1.378  1.00  0.00           O  
ATOM   4660  CB  VAL A 293      -3.818  -9.966  -0.558  1.00  0.00           C  
ATOM   4661  CG1 VAL A 293      -3.713 -10.787   0.718  1.00  0.00           C  
ATOM   4662  CG2 VAL A 293      -2.724  -8.909  -0.612  1.00  0.00           C  
ATOM   4663  H   VAL A 293      -4.278  -9.137  -2.928  1.00  0.00           H  
ATOM   4664  HA  VAL A 293      -2.721 -11.293  -1.852  1.00  0.00           H  
ATOM   4665  HB  VAL A 293      -4.793  -9.479  -0.547  1.00  0.00           H  
ATOM   4666 1HG1 VAL A 293      -3.778 -10.126   1.583  1.00  0.00           H  
ATOM   4667 2HG1 VAL A 293      -4.525 -11.512   0.753  1.00  0.00           H  
ATOM   4668 3HG1 VAL A 293      -2.758 -11.311   0.736  1.00  0.00           H  
ATOM   4669 1HG2 VAL A 293      -2.795  -8.267   0.265  1.00  0.00           H  
ATOM   4670 2HG2 VAL A 293      -1.749  -9.397  -0.630  1.00  0.00           H  
ATOM   4671 3HG2 VAL A 293      -2.844  -8.308  -1.513  1.00  0.00           H  
ATOM   4672  N   VAL A 294      -6.024 -11.809  -1.856  1.00  0.00           N  
ATOM   4673  CA  VAL A 294      -7.032 -12.881  -1.742  1.00  0.00           C  
ATOM   4674  C   VAL A 294      -6.895 -13.918  -2.874  1.00  0.00           C  
ATOM   4675  O   VAL A 294      -6.971 -15.115  -2.600  1.00  0.00           O  
ATOM   4676  CB  VAL A 294      -8.450 -12.281  -1.773  1.00  0.00           C  
ATOM   4677  CG1 VAL A 294      -9.496 -13.387  -1.780  1.00  0.00           C  
ATOM   4678  CG2 VAL A 294      -8.649 -11.360  -0.580  1.00  0.00           C  
ATOM   4679  H   VAL A 294      -6.325 -10.860  -2.068  1.00  0.00           H  
ATOM   4680  HA  VAL A 294      -6.887 -13.392  -0.790  1.00  0.00           H  
ATOM   4681  HB  VAL A 294      -8.576 -11.716  -2.696  1.00  0.00           H  
ATOM   4682 1HG1 VAL A 294     -10.492 -12.945  -1.803  1.00  0.00           H  
ATOM   4683 2HG1 VAL A 294      -9.358 -14.013  -2.661  1.00  0.00           H  
ATOM   4684 3HG1 VAL A 294      -9.389 -13.995  -0.881  1.00  0.00           H  
ATOM   4685 1HG2 VAL A 294      -9.654 -10.938  -0.609  1.00  0.00           H  
ATOM   4686 2HG2 VAL A 294      -8.518 -11.925   0.343  1.00  0.00           H  
ATOM   4687 3HG2 VAL A 294      -7.917 -10.552  -0.619  1.00  0.00           H  
ATOM   4688  N   ARG A 295      -6.606 -13.505  -4.121  1.00  0.00           N  
ATOM   4689  CA  ARG A 295      -6.358 -14.419  -5.257  1.00  0.00           C  
ATOM   4690  C   ARG A 295      -5.089 -15.268  -5.082  1.00  0.00           C  
ATOM   4691  O   ARG A 295      -5.069 -16.399  -5.563  1.00  0.00           O  
ATOM   4692  CB  ARG A 295      -6.243 -13.630  -6.553  1.00  0.00           C  
ATOM   4693  CG  ARG A 295      -6.274 -14.469  -7.819  1.00  0.00           C  
ATOM   4694  CD  ARG A 295      -6.329 -13.624  -9.038  1.00  0.00           C  
ATOM   4695  NE  ARG A 295      -7.502 -12.762  -9.048  1.00  0.00           N  
ATOM   4696  CZ  ARG A 295      -7.467 -11.422  -8.918  1.00  0.00           C  
ATOM   4697  NH1 ARG A 295      -6.315 -10.805  -8.769  1.00  0.00           N1+
ATOM   4698  NH2 ARG A 295      -8.591 -10.726  -8.939  1.00  0.00           N  
ATOM   4699  H   ARG A 295      -6.547 -12.505  -4.291  1.00  0.00           H  
ATOM   4700  HA  ARG A 295      -7.202 -15.106  -5.339  1.00  0.00           H  
ATOM   4701 1HB  ARG A 295      -7.058 -12.910  -6.614  1.00  0.00           H  
ATOM   4702 2HB  ARG A 295      -5.310 -13.066  -6.553  1.00  0.00           H  
ATOM   4703 1HG  ARG A 295      -5.376 -15.085  -7.869  1.00  0.00           H  
ATOM   4704 2HG  ARG A 295      -7.155 -15.113  -7.808  1.00  0.00           H  
ATOM   4705 1HD  ARG A 295      -5.443 -12.993  -9.085  1.00  0.00           H  
ATOM   4706 2HD  ARG A 295      -6.367 -14.260  -9.922  1.00  0.00           H  
ATOM   4707  HE  ARG A 295      -8.405 -13.200  -9.160  1.00  0.00           H  
ATOM   4708 1HH1 ARG A 295      -5.456 -11.338  -8.753  1.00  0.00           H  
ATOM   4709 2HH1 ARG A 295      -6.288  -9.801  -8.671  1.00  0.00           H  
ATOM   4710 1HH2 ARG A 295      -9.476 -11.201  -9.054  1.00  0.00           H  
ATOM   4711 2HH2 ARG A 295      -8.564  -9.722  -8.842  1.00  0.00           H  
ATOM   4712  N   SER A 296      -4.039 -14.753  -4.427  1.00  0.00           N  
ATOM   4713  CA  SER A 296      -2.809 -15.523  -4.167  1.00  0.00           C  
ATOM   4714  C   SER A 296      -2.940 -16.468  -2.960  1.00  0.00           C  
ATOM   4715  O   SER A 296      -2.420 -17.587  -3.010  1.00  0.00           O  
ATOM   4716  CB  SER A 296      -1.650 -14.572  -3.938  1.00  0.00           C  
ATOM   4717  OG  SER A 296      -1.398 -13.805  -5.084  1.00  0.00           O  
ATOM   4718  H   SER A 296      -4.078 -13.791  -4.112  1.00  0.00           H  
ATOM   4719  HA  SER A 296      -2.595 -16.140  -5.040  1.00  0.00           H  
ATOM   4720 1HB  SER A 296      -1.880 -13.913  -3.100  1.00  0.00           H  
ATOM   4721 2HB  SER A 296      -0.760 -15.141  -3.674  1.00  0.00           H  
ATOM   4722  HG  SER A 296      -2.051 -13.102  -5.081  1.00  0.00           H  
ATOM   4723  N   LEU A 297      -3.659 -16.067  -1.901  1.00  0.00           N  
ATOM   4724  CA  LEU A 297      -3.938 -16.916  -0.735  1.00  0.00           C  
ATOM   4725  C   LEU A 297      -4.919 -18.060  -1.057  1.00  0.00           C  
ATOM   4726  O   LEU A 297      -4.652 -19.214  -0.715  1.00  0.00           O  
ATOM   4727  CB  LEU A 297      -4.507 -16.061   0.404  1.00  0.00           C  
ATOM   4728  CG  LEU A 297      -3.526 -15.073   1.049  1.00  0.00           C  
ATOM   4729  CD1 LEU A 297      -4.278 -14.170   2.018  1.00  0.00           C  
ATOM   4730  CD2 LEU A 297      -2.425 -15.844   1.761  1.00  0.00           C  
ATOM   4731  H   LEU A 297      -3.973 -15.102  -1.883  1.00  0.00           H  
ATOM   4732  HA  LEU A 297      -3.004 -17.370  -0.405  1.00  0.00           H  
ATOM   4733 1HB  LEU A 297      -5.350 -15.488   0.020  1.00  0.00           H  
ATOM   4734 2HB  LEU A 297      -4.873 -16.725   1.189  1.00  0.00           H  
ATOM   4735  HG  LEU A 297      -3.086 -14.442   0.277  1.00  0.00           H  
ATOM   4736 1HD1 LEU A 297      -3.581 -13.468   2.475  1.00  0.00           H  
ATOM   4737 2HD1 LEU A 297      -5.047 -13.618   1.478  1.00  0.00           H  
ATOM   4738 3HD1 LEU A 297      -4.744 -14.777   2.793  1.00  0.00           H  
ATOM   4739 1HD2 LEU A 297      -1.728 -15.142   2.220  1.00  0.00           H  
ATOM   4740 2HD2 LEU A 297      -2.864 -16.474   2.534  1.00  0.00           H  
ATOM   4741 3HD2 LEU A 297      -1.893 -16.468   1.043  1.00  0.00           H  
ATOM   4742  N   VAL A 298      -6.046 -17.748  -1.707  1.00  0.00           N  
ATOM   4743  CA  VAL A 298      -7.164 -18.680  -1.946  1.00  0.00           C  
ATOM   4744  C   VAL A 298      -7.106 -19.268  -3.364  1.00  0.00           C  
ATOM   4745  O   VAL A 298      -6.878 -18.545  -4.337  1.00  0.00           O  
ATOM   4746  CB  VAL A 298      -8.512 -17.962  -1.749  1.00  0.00           C  
ATOM   4747  CG1 VAL A 298      -9.667 -18.919  -2.008  1.00  0.00           C  
ATOM   4748  CG2 VAL A 298      -8.591 -17.388  -0.343  1.00  0.00           C  
ATOM   4749  H   VAL A 298      -6.181 -16.785  -1.995  1.00  0.00           H  
ATOM   4750  HA  VAL A 298      -7.093 -19.496  -1.227  1.00  0.00           H  
ATOM   4751  HB  VAL A 298      -8.593 -17.154  -2.477  1.00  0.00           H  
ATOM   4752 1HG1 VAL A 298     -10.612 -18.394  -1.863  1.00  0.00           H  
ATOM   4753 2HG1 VAL A 298      -9.611 -19.288  -3.030  1.00  0.00           H  
ATOM   4754 3HG1 VAL A 298      -9.609 -19.756  -1.313  1.00  0.00           H  
ATOM   4755 1HG2 VAL A 298      -9.548 -16.881  -0.210  1.00  0.00           H  
ATOM   4756 2HG2 VAL A 298      -8.504 -18.195   0.385  1.00  0.00           H  
ATOM   4757 3HG2 VAL A 298      -7.780 -16.675  -0.194  1.00  0.00           H  
ATOM   4758  N   LYS A 299      -7.320 -20.585  -3.497  1.00  0.00           N  
ATOM   4759  CA  LYS A 299      -7.287 -21.286  -4.797  1.00  0.00           C  
ATOM   4760  C   LYS A 299      -8.517 -20.957  -5.668  1.00  0.00           C  
ATOM   4761  O   LYS A 299      -9.589 -20.716  -5.111  1.00  0.00           O  
ATOM   4762  CB  LYS A 299      -7.193 -22.798  -4.580  1.00  0.00           C  
ATOM   4763  CG  LYS A 299      -5.887 -23.263  -3.948  1.00  0.00           C  
ATOM   4764  CD  LYS A 299      -5.857 -24.776  -3.796  1.00  0.00           C  
ATOM   4765  CE  LYS A 299      -4.552 -25.243  -3.168  1.00  0.00           C  
ATOM   4766  NZ  LYS A 299      -4.513 -26.721  -2.998  1.00  0.00           N1+
ATOM   4767  H   LYS A 299      -7.505 -21.124  -2.661  1.00  0.00           H  
ATOM   4768  HA  LYS A 299      -6.404 -20.956  -5.346  1.00  0.00           H  
ATOM   4769 1HB  LYS A 299      -8.012 -23.124  -3.938  1.00  0.00           H  
ATOM   4770 2HB  LYS A 299      -7.303 -23.310  -5.536  1.00  0.00           H  
ATOM   4771 1HG  LYS A 299      -5.050 -22.952  -4.572  1.00  0.00           H  
ATOM   4772 2HG  LYS A 299      -5.776 -22.806  -2.966  1.00  0.00           H  
ATOM   4773 1HD  LYS A 299      -6.688 -25.096  -3.167  1.00  0.00           H  
ATOM   4774 2HD  LYS A 299      -5.964 -25.243  -4.776  1.00  0.00           H  
ATOM   4775 1HE  LYS A 299      -3.716 -24.940  -3.797  1.00  0.00           H  
ATOM   4776 2HE  LYS A 299      -4.431 -24.775  -2.191  1.00  0.00           H  
ATOM   4777 1HZ  LYS A 299      -3.634 -26.990  -2.579  1.00  0.00           H  
ATOM   4778 2HZ  LYS A 299      -5.274 -27.012  -2.400  1.00  0.00           H  
ATOM   4779 3HZ  LYS A 299      -4.606 -27.166  -3.900  1.00  0.00           H  
ATOM   4780  N   PRO A 300      -8.434 -21.051  -7.013  1.00  0.00           N  
ATOM   4781  CA  PRO A 300      -9.575 -20.820  -7.912  1.00  0.00           C  
ATOM   4782  C   PRO A 300     -10.807 -21.700  -7.638  1.00  0.00           C  
ATOM   4783  O   PRO A 300     -11.942 -21.267  -7.839  1.00  0.00           O  
ATOM   4784  CB  PRO A 300      -8.969 -21.139  -9.281  1.00  0.00           C  
ATOM   4785  CG  PRO A 300      -7.528 -20.792  -9.133  1.00  0.00           C  
ATOM   4786  CD  PRO A 300      -7.172 -21.249  -7.744  1.00  0.00           C  
ATOM   4787  HA  PRO A 300      -9.883 -19.767  -7.843  1.00  0.00           H  
ATOM   4788 1HB  PRO A 300      -9.128 -22.200  -9.526  1.00  0.00           H  
ATOM   4789 2HB  PRO A 300      -9.472 -20.550 -10.062  1.00  0.00           H  
ATOM   4790 1HG  PRO A 300      -6.933 -21.295  -9.910  1.00  0.00           H  
ATOM   4791 2HG  PRO A 300      -7.381 -19.709  -9.273  1.00  0.00           H  
ATOM   4792 1HD  PRO A 300      -6.878 -22.309  -7.770  1.00  0.00           H  
ATOM   4793 2HD  PRO A 300      -6.352 -20.630  -7.350  1.00  0.00           H  
ATOM   4794  N   GLU A 301     -10.598 -22.918  -7.125  1.00  0.00           N  
ATOM   4795  CA  GLU A 301     -11.666 -23.849  -6.719  1.00  0.00           C  
ATOM   4796  C   GLU A 301     -12.295 -23.522  -5.344  1.00  0.00           C  
ATOM   4797  O   GLU A 301     -13.147 -24.270  -4.860  1.00  0.00           O  
ATOM   4798  CB  GLU A 301     -11.116 -25.277  -6.697  1.00  0.00           C  
ATOM   4799  CG  GLU A 301     -10.706 -25.814  -8.060  1.00  0.00           C  
ATOM   4800  CD  GLU A 301     -10.138 -27.205  -7.996  1.00  0.00           C  
ATOM   4801  OE1 GLU A 301     -10.032 -27.732  -6.914  1.00  0.00           O  
ATOM   4802  OE2 GLU A 301      -9.812 -27.741  -9.028  1.00  0.00           O1-
ATOM   4803  H   GLU A 301      -9.640 -23.233  -7.036  1.00  0.00           H  
ATOM   4804  HA  GLU A 301     -12.474 -23.788  -7.449  1.00  0.00           H  
ATOM   4805 1HB  GLU A 301     -10.246 -25.322  -6.043  1.00  0.00           H  
ATOM   4806 2HB  GLU A 301     -11.870 -25.949  -6.285  1.00  0.00           H  
ATOM   4807 1HG  GLU A 301     -11.577 -25.820  -8.715  1.00  0.00           H  
ATOM   4808 2HG  GLU A 301      -9.964 -25.145  -8.494  1.00  0.00           H  
ATOM   4809  N   ASN A 302     -11.857 -22.452  -4.663  1.00  0.00           N  
ATOM   4810  CA  ASN A 302     -12.200 -22.159  -3.262  1.00  0.00           C  
ATOM   4811  C   ASN A 302     -12.831 -20.771  -3.012  1.00  0.00           C  
ATOM   4812  O   ASN A 302     -13.363 -20.557  -1.922  1.00  0.00           O  
ATOM   4813  CB  ASN A 302     -10.961 -22.319  -2.400  1.00  0.00           C  
ATOM   4814  CG  ASN A 302     -10.556 -23.757  -2.232  1.00  0.00           C  
ATOM   4815  ND2 ASN A 302      -9.309 -23.977  -1.901  1.00  0.00           N  
ATOM   4816  OD1 ASN A 302     -11.373 -24.669  -2.402  1.00  0.00           O  
ATOM   4817  H   ASN A 302     -11.131 -21.885  -5.091  1.00  0.00           H  
ATOM   4818  HA  ASN A 302     -12.960 -22.870  -2.935  1.00  0.00           H  
ATOM   4819 1HB  ASN A 302     -10.132 -21.770  -2.849  1.00  0.00           H  
ATOM   4820 2HB  ASN A 302     -11.145 -21.888  -1.415  1.00  0.00           H  
ATOM   4821 1HD2 ASN A 302      -8.983 -24.914  -1.776  1.00  0.00           H  
ATOM   4822 2HD2 ASN A 302      -8.682 -23.209  -1.773  1.00  0.00           H  
ATOM   4823  N   TYR A 303     -12.848 -19.843  -3.981  1.00  0.00           N  
ATOM   4824  CA  TYR A 303     -13.427 -18.496  -3.785  1.00  0.00           C  
ATOM   4825  C   TYR A 303     -14.919 -18.515  -3.383  1.00  0.00           C  
ATOM   4826  O   TYR A 303     -15.369 -17.618  -2.671  1.00  0.00           O  
ATOM   4827  CB  TYR A 303     -13.248 -17.666  -5.059  1.00  0.00           C  
ATOM   4828  CG  TYR A 303     -13.688 -18.378  -6.319  1.00  0.00           C  
ATOM   4829  CD1 TYR A 303     -13.785 -17.679  -7.514  1.00  0.00           C  
ATOM   4830  CD2 TYR A 303     -13.994 -19.730  -6.280  1.00  0.00           C  
ATOM   4831  CE1 TYR A 303     -14.187 -18.329  -8.663  1.00  0.00           C  
ATOM   4832  CE2 TYR A 303     -14.396 -20.381  -7.430  1.00  0.00           C  
ATOM   4833  CZ  TYR A 303     -14.492 -19.686  -8.618  1.00  0.00           C  
ATOM   4834  OH  TYR A 303     -14.894 -20.333  -9.764  1.00  0.00           O  
ATOM   4835  H   TYR A 303     -12.374 -20.036  -4.854  1.00  0.00           H  
ATOM   4836  HA  TYR A 303     -12.898 -18.007  -2.966  1.00  0.00           H  
ATOM   4837 1HB  TYR A 303     -13.819 -16.741  -4.974  1.00  0.00           H  
ATOM   4838 2HB  TYR A 303     -12.199 -17.393  -5.171  1.00  0.00           H  
ATOM   4839  HD1 TYR A 303     -13.545 -16.617  -7.543  1.00  0.00           H  
ATOM   4840  HD2 TYR A 303     -13.918 -20.279  -5.341  1.00  0.00           H  
ATOM   4841  HE1 TYR A 303     -14.263 -17.781  -9.601  1.00  0.00           H  
ATOM   4842  HE2 TYR A 303     -14.638 -21.443  -7.399  1.00  0.00           H  
ATOM   4843  HH  TYR A 303     -15.047 -21.261  -9.569  1.00  0.00           H  
ATOM   4844  N   ARG A 304     -15.678 -19.560  -3.766  1.00  0.00           N  
ATOM   4845  CA  ARG A 304     -17.101 -19.752  -3.393  1.00  0.00           C  
ATOM   4846  C   ARG A 304     -17.340 -19.812  -1.877  1.00  0.00           C  
ATOM   4847  O   ARG A 304     -18.416 -19.429  -1.414  1.00  0.00           O  
ATOM   4848  CB  ARG A 304     -17.637 -21.033  -4.016  1.00  0.00           C  
ATOM   4849  CG  ARG A 304     -19.126 -21.266  -3.820  1.00  0.00           C  
ATOM   4850  CD  ARG A 304     -19.597 -22.464  -4.560  1.00  0.00           C  
ATOM   4851  NE  ARG A 304     -21.012 -22.718  -4.338  1.00  0.00           N  
ATOM   4852  CZ  ARG A 304     -21.696 -23.753  -4.864  1.00  0.00           C  
ATOM   4853  NH1 ARG A 304     -21.083 -24.619  -5.640  1.00  0.00           N1+
ATOM   4854  NH2 ARG A 304     -22.982 -23.897  -4.601  1.00  0.00           N  
ATOM   4855  H   ARG A 304     -15.244 -20.257  -4.360  1.00  0.00           H  
ATOM   4856  HA  ARG A 304     -17.677 -18.909  -3.773  1.00  0.00           H  
ATOM   4857 1HB  ARG A 304     -17.443 -21.023  -5.088  1.00  0.00           H  
ATOM   4858 2HB  ARG A 304     -17.111 -21.890  -3.596  1.00  0.00           H  
ATOM   4859 1HG  ARG A 304     -19.335 -21.414  -2.759  1.00  0.00           H  
ATOM   4860 2HG  ARG A 304     -19.682 -20.400  -4.181  1.00  0.00           H  
ATOM   4861 1HD  ARG A 304     -19.442 -22.316  -5.629  1.00  0.00           H  
ATOM   4862 2HD  ARG A 304     -19.039 -23.339  -4.230  1.00  0.00           H  
ATOM   4863  HE  ARG A 304     -21.518 -22.073  -3.745  1.00  0.00           H  
ATOM   4864 1HH1 ARG A 304     -20.098 -24.509  -5.841  1.00  0.00           H  
ATOM   4865 2HH1 ARG A 304     -21.595 -25.394  -6.034  1.00  0.00           H  
ATOM   4866 1HH2 ARG A 304     -23.454 -23.231  -4.004  1.00  0.00           H  
ATOM   4867 2HH2 ARG A 304     -23.495 -24.672  -4.995  1.00  0.00           H  
ATOM   4868  N   ARG A 305     -16.361 -20.311  -1.110  1.00  0.00           N  
ATOM   4869  CA  ARG A 305     -16.467 -20.547   0.344  1.00  0.00           C  
ATOM   4870  C   ARG A 305     -16.226 -19.286   1.194  1.00  0.00           C  
ATOM   4871  O   ARG A 305     -16.536 -19.281   2.386  1.00  0.00           O  
ATOM   4872  CB  ARG A 305     -15.474 -21.618   0.770  1.00  0.00           C  
ATOM   4873  CG  ARG A 305     -15.765 -23.010   0.231  1.00  0.00           C  
ATOM   4874  CD  ARG A 305     -14.815 -24.018   0.770  1.00  0.00           C  
ATOM   4875  NE  ARG A 305     -14.993 -24.218   2.200  1.00  0.00           N  
ATOM   4876  CZ  ARG A 305     -14.194 -24.983   2.969  1.00  0.00           C  
ATOM   4877  NH1 ARG A 305     -13.169 -25.609   2.435  1.00  0.00           N1+
ATOM   4878  NH2 ARG A 305     -14.439 -25.103   4.263  1.00  0.00           N  
ATOM   4879  H   ARG A 305     -15.505 -20.591  -1.575  1.00  0.00           H  
ATOM   4880  HA  ARG A 305     -17.476 -20.893   0.565  1.00  0.00           H  
ATOM   4881 1HB  ARG A 305     -14.475 -21.338   0.440  1.00  0.00           H  
ATOM   4882 2HB  ARG A 305     -15.453 -21.683   1.858  1.00  0.00           H  
ATOM   4883 1HG  ARG A 305     -16.775 -23.306   0.512  1.00  0.00           H  
ATOM   4884 2HG  ARG A 305     -15.677 -23.004  -0.856  1.00  0.00           H  
ATOM   4885 1HD  ARG A 305     -14.974 -24.971   0.269  1.00  0.00           H  
ATOM   4886 2HD  ARG A 305     -13.793 -23.682   0.598  1.00  0.00           H  
ATOM   4887  HE  ARG A 305     -15.770 -23.752   2.647  1.00  0.00           H  
ATOM   4888 1HH1 ARG A 305     -12.982 -25.519   1.446  1.00  0.00           H  
ATOM   4889 2HH1 ARG A 305     -12.572 -26.183   3.011  1.00  0.00           H  
ATOM   4890 1HH2 ARG A 305     -15.228 -24.620   4.674  1.00  0.00           H  
ATOM   4891 2HH2 ARG A 305     -13.842 -25.675   4.839  1.00  0.00           H  
ATOM   4892  N   LEU A 306     -15.703 -18.212   0.593  1.00  0.00           N  
ATOM   4893  CA  LEU A 306     -15.526 -16.905   1.241  1.00  0.00           C  
ATOM   4894  C   LEU A 306     -16.879 -16.214   1.506  1.00  0.00           C  
ATOM   4895  O   LEU A 306     -17.812 -16.310   0.705  1.00  0.00           O  
ATOM   4896  CB  LEU A 306     -14.647 -16.001   0.368  1.00  0.00           C  
ATOM   4897  CG  LEU A 306     -13.207 -16.485   0.147  1.00  0.00           C  
ATOM   4898  CD1 LEU A 306     -12.521 -15.590  -0.875  1.00  0.00           C  
ATOM   4899  CD2 LEU A 306     -12.461 -16.474   1.472  1.00  0.00           C  
ATOM   4900  H   LEU A 306     -15.526 -18.272  -0.398  1.00  0.00           H  
ATOM   4901  HA  LEU A 306     -15.032 -17.057   2.199  1.00  0.00           H  
ATOM   4902 1HB  LEU A 306     -15.116 -15.902  -0.611  1.00  0.00           H  
ATOM   4903 2HB  LEU A 306     -14.599 -15.014   0.826  1.00  0.00           H  
ATOM   4904  HG  LEU A 306     -13.221 -17.499  -0.253  1.00  0.00           H  
ATOM   4905 1HD1 LEU A 306     -11.498 -15.934  -1.031  1.00  0.00           H  
ATOM   4906 2HD1 LEU A 306     -13.065 -15.631  -1.819  1.00  0.00           H  
ATOM   4907 3HD1 LEU A 306     -12.507 -14.564  -0.509  1.00  0.00           H  
ATOM   4908 1HD2 LEU A 306     -11.439 -16.819   1.317  1.00  0.00           H  
ATOM   4909 2HD2 LEU A 306     -12.445 -15.459   1.873  1.00  0.00           H  
ATOM   4910 3HD2 LEU A 306     -12.963 -17.135   2.180  1.00  0.00           H  
ATOM   4911  N   ASP A 307     -16.977 -15.483   2.620  1.00  0.00           N  
ATOM   4912  CA  ASP A 307     -18.189 -14.758   3.038  1.00  0.00           C  
ATOM   4913  C   ASP A 307     -18.333 -13.397   2.319  1.00  0.00           C  
ATOM   4914  O   ASP A 307     -18.278 -12.329   2.937  1.00  0.00           O  
ATOM   4915  CB  ASP A 307     -18.175 -14.539   4.553  1.00  0.00           C  
ATOM   4916  CG  ASP A 307     -19.524 -14.090   5.099  1.00  0.00           C  
ATOM   4917  OD1 ASP A 307     -20.512 -14.301   4.434  1.00  0.00           O  
ATOM   4918  OD2 ASP A 307     -19.554 -13.542   6.174  1.00  0.00           O1-
ATOM   4919  H   ASP A 307     -16.176 -15.437   3.235  1.00  0.00           H  
ATOM   4920  HA  ASP A 307     -19.059 -15.361   2.777  1.00  0.00           H  
ATOM   4921 1HB  ASP A 307     -17.887 -15.465   5.052  1.00  0.00           H  
ATOM   4922 2HB  ASP A 307     -17.429 -13.785   4.805  1.00  0.00           H  
ATOM   4923  N   ILE A 308     -18.453 -13.443   0.986  1.00  0.00           N  
ATOM   4924  CA  ILE A 308     -18.440 -12.283   0.074  1.00  0.00           C  
ATOM   4925  C   ILE A 308     -19.624 -12.289  -0.911  1.00  0.00           C  
ATOM   4926  O   ILE A 308     -20.198 -13.335  -1.227  1.00  0.00           O  
ATOM   4927  CB  ILE A 308     -17.123 -12.238  -0.721  1.00  0.00           C  
ATOM   4928  CG1 ILE A 308     -16.974 -13.496  -1.581  1.00  0.00           C  
ATOM   4929  CG2 ILE A 308     -15.938 -12.089   0.220  1.00  0.00           C  
ATOM   4930  CD1 ILE A 308     -15.763 -13.479  -2.484  1.00  0.00           C  
ATOM   4931  H   ILE A 308     -18.475 -14.364   0.564  1.00  0.00           H  
ATOM   4932  HA  ILE A 308     -18.519 -11.375   0.670  1.00  0.00           H  
ATOM   4933  HB  ILE A 308     -17.141 -11.390  -1.405  1.00  0.00           H  
ATOM   4934 1HG1 ILE A 308     -16.907 -14.371  -0.935  1.00  0.00           H  
ATOM   4935 2HG1 ILE A 308     -17.861 -13.619  -2.203  1.00  0.00           H  
ATOM   4936 1HG2 ILE A 308     -15.015 -12.059  -0.358  1.00  0.00           H  
ATOM   4937 2HG2 ILE A 308     -16.039 -11.166   0.789  1.00  0.00           H  
ATOM   4938 3HG2 ILE A 308     -15.909 -12.937   0.905  1.00  0.00           H
[truncated: 225,489 more chars]
