# Supplementary material for: Development of a BCL-xL and BCL-2 dual degrader with improved anti-leukemic activity,
Source: Nat Commun. 2021 Nov 25;12:6896. doi: 10.1038/s41467-021-27210-x (PMC8617031; doi:10.1038/s41467-021-27210-x)
Supplement: Supplementary file 7 — Source data [file 41467_2021_27210_MOESM7_ESM.xlsx]

## Sheet: Fig. 1f Bar graph 
		DMSO			DT2216
	WT	100	100	100	7	33	22
	K-ko	100	100	100	95	102	90
	K157-only	100	100	100	91	97	105
	K-ko-G186K	100	100	100	81	88	95
	K-ko-R34K	100	100	100	50	41	44
	K-ko-R102K	100	100	100	64	57	51
	K-ko-R132K	100	100	100	55	50	58

## Sheet: Fig. 2c
Software Version	3.04.17
Experiment File Path:	C:\Users\wanyi.hu\binding assay data\20210322-Bcl-xl ternary complex formation-b-repeat.xpt
Protocol File Path:
Plate Number	Plate 1
Date	2021-03-22
Time	13:06:40
Reader Type:	Synergy Neo2
Reader Serial Number:	1805028
Reading Type	Reader
Procedure Details
Plate Type	PE Proxyplate 384 well white
Eject plate on completion
Shake	Linear: 0:15 (MM:SS)
	Frequency: 567 cpm (3 mm)
Read	Alpha Endpoint
	A2..P21
	Gain: 200
	Delay after plate movement: 0 msec
	Excitation time: 80 msec
	Delay afer excitation: 120 msec
	Integration Time: 160 msec
	Read Height: 8 mm
Results
Actual Temperature:	25.1
				DT2216		PPC5*		PPC6		PPC7		PPC8		PPC9		PPC10		PPC11
		1	2	3	4	5	6	7	8	9	10	11	12	13	14	15	16	17	18	19	20	21	22	23	24
	A		208	101	138	40	234	236	260	2	114	134	37	112	95	119	60	191	51	4	79	318				Alpha
	B		6	3	57	243	23	282	235	315	197	284	125	495	64	142	141	424	358	470	117	40		Conc. (nM)		Alpha
	C		103	19406	20996	21182	20463	25477	29119	23853	20524	21117	20625	11935	10943	9101	11295	17326	15566	247	90	143		200000		Alpha
	D		318	34465	29535	45345	53654	73929	84434	39339	47417	78225	86140	11384	10586	11499	11443	13057	15839	160	556	28		50000		Alpha
	E		361	241490	226854	257573	298187	155340	139952	158302	141290	257313	288328	17390	24043	16869	17291	15507	16950	232	0	128		12500		Alpha
	F		108	660864	590073	680312	708753	603765	595968	530944	584971	836346	758740	73854	131135	16132	33339	15301	22197	43	222	83		3125		Alpha
	G		188	880317	910855	760327	820012	936762	1084189	1103207	1035637	1280941	1272724	265891	255043	133700	133335	25822	27451	3	160	160		781.25		Alpha
	H		560	1016591	916263	915794	868616	952961	938632	1206651	1333081	1441307	1441293	340009	336400	136427	150589	28376	33281	218	6	7		195.31		Alpha
	I		281	487236	509576	308120	297735	796343	866530	594562	681817	824374	896013	159552	171121	33222	36251	18370	17440	264	168	0		48.828		Alpha
	J		459	86818	83277	29664	30068	217997	245739	75292	75299	112726	99392	39343	38049	19478	16699	16016	15699	0	133	100		12.207		Alpha
	K		138	25910	22328	16647	16446	31177	28685	18964	20836	21818	20322	16005	18766	14541	18037	18192	15524	262	268	13		3.052		Alpha
	L		214	18311	16968	14064	15339	18968	16877	13825	16199	16314	16977	18582	21901	20168	16739	19035	14403	474	206	108		0.763		Alpha
	M		0	16719	10405	13	114	15802	16724	16342	14008	19077	19160	17022	14292	14831	16852	14159	17511	3	176	4		0.191		Alpha
	N		27	145	156	35	108	300	5	193	59	1	257	361	200	77	457	155	159	1	266	199				Alpha
	O		6	88	25	89	257	29	168	15	169	253	4	158	22	214	352	284	96	111	194	9				Alpha
	P		5	268	221	104	24	80	174	60	99	67	108	178	70	176	0	134	258	156	29	112				Alpha
						* The highest concentration of PPC5 is 50 µM, then did 4×series dilution.

## Sheet: Fig. 2d
Software Version	3.04.17
Experiment File Path:	C:\Users\wanyi.hu\binding assay data\20210322-Bcl-2 ternary complex formation-b-repeat.xpt
Protocol File Path:
Plate Number	Plate 1
Date	2021-03-22
Time	13:45:15
Reader Type:	Synergy Neo2
Reader Serial Number:	1805028
Reading Type	Reader
Procedure Details
Plate Type	PE Proxyplate 384 well white
Eject plate on completion
Shake	Linear: 0:15 (MM:SS)
	Frequency: 567 cpm (3 mm)
Read	Alpha Endpoint
	A2..P20
	Gain: 200
	Delay after plate movement: 0 msec
	Excitation time: 80 msec
	Delay afer excitation: 120 msec
	Integration Time: 160 msec
	Read Height: 8 mm
Results
Actual Temperature:	25.1
				DT2216		PPC5*		PPC6		PPC7		PPC8		PPC9		PPC10		PPC11
		1	2	3	4	5	6	7	8	9	10	11	12	13	14	15	16	17	18	19	20	21	22	23	24
	A		182	82	5	190	444	249	257	491	12	259	635	164	225	310	10	328	24	169	72					Alpha
	B		301	140	5	308	116	69	428	341	132	122	29	192	125	124	548	196	250	179	148			Conc. (nM)		Alpha
	C		235	7003	7472	17377	7338	8289	7903	14257	11084	8109	11043	9255	9885	11345	10101	13464	10765	219	679			200000		Alpha
	D		353	7988	8322	18341	15512	13658	13269	12115	13570	17935	18240	7032	8982	10041	13037	10324	9718	26	538			50000		Alpha
	E		110	47038	50161	91120	92885	33420	31990	43692	35758	80335	78686	15094	15494	13932	13026	13061	15598	215	465			12500		Alpha
	F		185	392514	467832	709163	786788	286448	313784	403994	403317	524010	562226	78279	78565	20525	27108	17856	16482	304	135			3125		Alpha
	G		242	770133	699715	1286256	1221888	1076543	1153682	1513830	1470142	1791615	1848085	267337	283839	114837	140035	16303	18907	250	134			781.25		Alpha
	H		204	862665	765838	1136924	1140765	1139558	1151559	1592216	1719187	1706795	1639825	357647	419151	218425	202826	36395	36207	141	471			195.31		Alpha
	I		248	478226	503248	410345	373015	1222232	1254048	1032585	1008497	1164349	1304184	336659	328291	69142	68261	21071	20895	14	186			48.828		Alpha
	J		463	69812	70261	45755	47236	272991	264284	146984	135341	220610	232235	71357	62189	23256	23865	15016	16035	165	14			12.207		Alpha
	K		3	22062	18311	15317	19455	30431	31755	29796	29041	31764	30263	22108	21304	15560	16756	17477	13618	65	17			3.052		Alpha
	L		36	15170	18328	15183	13115	18031	17435	20141	15109	16981	16694	17336	18248	20209	15528	17062	15173	46	7			0.763		Alpha
	M		161	15777	15419	379	285	16425	15906	4358	16043	15495	15269	13571	17652	13116	18939	16751	14492	192	198			0.191		Alpha
	N		51	101	289	89	227	117	252	350	4	361	122	119	109	163	4	176	4	311	82					Alpha
	O		69	106	6	100	16	14	4	290	67	67	328	0	9	139	272	186	358	3	349					Alpha
	P		120	56	0	69	151	168	156	27	236	71	211	16	13	164	0	541	148	5	101					Alpha
						* The highest concentration of PPC5 is 50 µM, then did 4×series dilution.

## Sheet: Fig. 2e and 2f
Software Version	3.04.17
Experiment File Path:	C:\Users\Public\Documents\Experiments\Dongwen\nanoBRET 2021-3-5 Plate1.xpt
Protocol File Path:	C:\Users\Public\Documents\Experiments\Dongwen\nanoBRET.prt
Plate Number	Plate 13
Date	2021-03-05
Time	17:07:46
Reader Type:	Synergy Neo2
Reader Serial Number:	1805028
Reading Type	Reader
Procedure Details
Plate Type	96 WELL PLATE (Use plate lid)
Eject plate on completion
Set Temperature	Setpoint 37°C, Gradient 0 °C
	Preheat before moving to next step
Shake	Linear: 0:10 (MM:SS)
	Frequency: 567 cpm (3 mm)
Read	Luminescence Endpoint
	Full Plate
	Integration Time: 0:00.20 (MM:SS.ss)
	Filter Set 1
	Emission: 450/50
	Optics: Top, Gain: 135
	Filter Set 2
	Emission: 610/0
	Optics: Top, Gain: 135
	Read Speed: Normal, Delay: 0 msec
	Extended Dynamic Range
	Read Height: 6 mm
Layout
		1	2	3	4	5	6	7	8	9	10	11	12
	A	SPL1	SPL9	SPL17	SPL25	SPL33	SPL41	SPL49	SPL57	SPL65	SPL73	SPL81	SPL89	Well ID
	B	SPL2	SPL10	SPL18	SPL26	SPL34	SPL42	SPL50	SPL58	SPL66	SPL74	SPL82	SPL90	Well ID
	C	SPL3	SPL11	SPL19	SPL27	SPL35	SPL43	SPL51	SPL59	SPL67	SPL75	SPL83	SPL91	Well ID
	D	SPL4	SPL12	SPL20	SPL28	SPL36	SPL44	SPL52	SPL60	SPL68	SPL76	SPL84	SPL92	Well ID
	E	SPL5	SPL13	SPL21	SPL29	SPL37	SPL45	SPL53	SPL61	SPL69	SPL77	SPL85	SPL93	Well ID
	F	SPL6	SPL14	SPL22	SPL30	SPL38	SPL46	SPL54	SPL62	SPL70	SPL78	SPL86	SPL94	Well ID
	G	SPL7	SPL15	SPL23	SPL31	SPL39	SPL47	SPL55	SPL63	SPL71	SPL79	SPL87	SPL95	Well ID
	H	SPL8	SPL16	SPL24	SPL32	SPL40	SPL48	SPL56	SPL64	SPL72	SPL80	SPL88	SPL96	Well ID
Results
Actual Temperature:	37
Actual Temperature:	37
		1	2	3	4	5	6	7	8	9	10	11	12
	A	274777	283768	316869	272365	248694	261133	461775	421565	462736	407533	411612	375029	450/50
		832	978	1013	2094	2150	2078	1388	1201	1423	3158	3619	3092	610/0
	B	234846	220445	242067	218891	222234	219336	470539	451713	420362	379193	380359	393704	450/50
		654	533	633	1940	1850	1972	1410	1337	1360	3389	3675	3552	610/0
	C	218102	231093	215781	213497	200430	204777	417773	453565	418380	362226	401830	408226	450/50
		549	757	697	1821	1803	2142	1324	1397	1279	3568	3833	4146	610/0
	D	208586	243877	206538	211022	179985	202412	446861	458438	460995	395396	351260	389571	450/50
		609	686	670	1809	1562	1896	1594	1312	1312	3844	3639	3862	610/0
	E	295149	289840	313028	323287	307277	303876	508661	472578	485338	461467	402762	365247	450/50
		912	934	918	2573	2465	2678	1632	1353	1480	3256	3100	3023	610/0
	F	216446	217481	204254	214398	208646	226448	459441	436847	426437	380606	391460	387369	450/50
		624	638	599	1925	1862	2111	1362	1288	1262	3636	3788	3945	610/0
	G	176237	165678	159352	152774	191074	178558	420176	407183	399767	343670	344438	341165	450/50
		540	447	448	1789	1938	1956	1413	1255	1274	3444	3726	3680	610/0
	H	153624	173409	168813	140244	161428	154111	380667	386495	377842	320054	349728	336287	450/50
		413	486	534	1580	1879	1906	1102	1200	1132	3577	3702	3615	610/0
		3.02791	3.44648	3.1969	7.68821	8.64516	7.95763	3.00579	2.84891	3.07519	7.74907	8.79226	8.2447
				3.22376			8.097			2.97663			8.26201
		2.7848	2.41784	2.61498	8.86286	8.32456	8.99077	2.99656	2.95984	3.23531	8.9374	9.66192	9.02201
				2.60587			8.72606			3.0639			9.20711
		2.51717	3.27574	3.23013	8.52939	8.99566	10.4602	3.16919	3.08004	3.05703	9.8502	9.53886	10.1561
				3.00768			9.3284			3.10209			9.8484
		2.91966	2.81289	3.24396	8.57257	8.6785	9.36703	3.5671	2.86189	2.84602	9.7219	10.3598	9.91347
				2.99217			8.8727			3.09167			9.99841
		3.08996	3.22247	2.93265	7.95887	8.02208	8.81281	3.20842	2.86302	3.04942	7.05576	7.69685	8.27659
				3.08169			8.26459			3.04029			7.6764
		2.88294	2.93359	2.93262	8.97863	8.92421	9.32223	2.96447	2.9484	2.95941	9.55319	9.6766	10.1841
				2.91638			9.07502			2.95743			9.80462
		3.06406	2.698	2.81139	11.7101	10.1427	10.9544	3.36288	3.08215	3.18686	10.0212	10.8176	10.7866
				2.85782			10.9357			3.21063			10.5418
		2.68838	2.80262	3.16326	11.2661	11.6399	12.3677	2.89492	3.10483	2.99596	11.1762	10.5854	10.7497
				2.88476			11.7579			2.99857			10.8371
		Read1	319-C5	DMSO	4.46445	5.4214	4.73387	Read1	319-C5	DMSO	4.77244	5.81563	5.26807
		Bcl-xl		0.333 uM	6.25699	5.71869	6.3849	Bcl-2		0.333 uM	5.8735	6.59802	5.9581
				1 uM	5.52172	5.98798	7.45248			1 uM	6.74812	6.43677	7.05405
				3 uM	5.5804	5.68633	6.37486			3 uM	6.63023	7.26818	6.8218
			319-C6	DMSO	4.87718	4.94039	5.73111		319-C6	DMSO	4.01547	4.65657	5.2363
				0.333 uM	6.06225	6.00782	6.40585			0.333 uM	6.59576	6.71917	7.22666
				1 uM	8.85229	7.28485	8.09661			1 uM	6.81061	7.60699	7.57594
				3 uM	8.38132	8.75511	9.48295			3 uM	8.17767	7.5868	7.75118
		Read2	319-C5	DMSO	5.34314	6.02105	4.80959	Read2	319-C5	DMSO	4.88975	5.19581	4.7625
		Bcl-xl		0.333 uM	6.42168	5.84393	5.75858	Bcl-2		0.333 uM	5.38284	5.46575	6.04614
				1 uM	4.95984	6.06225	7.34355			1 uM	7.2789	5.87864	6.68261
				3 uM	5.15378	5.57484	5.90684			3 uM	6.90909	6.99712	6.91428
			319-C6	DMSO	4.80221	4.42575	5.37289		319-C6	DMSO	4.02793	4.34153	4.23439
				0.333 uM	6.28657	6.33199	6.89338			0.333 uM	5.78575	6.32936	6.53708
				1 uM	8.10255	6.74375	6.93381			1 uM	6.64591	6.52043	6.74839
				3 uM	7.63738	9.37067	8.22111			3 uM	7.87715	7.61272	8.23207
		Ave	319-C5	DMSO	4.90379	5.72123	4.77173	Ave	319-C5	DMSO	4.83109	5.50572	5.01528
		Bcl-xl		0.333 uM	6.33934	5.78131	6.07174	Bcl-2		0.333 uM	5.62817	6.03189	6.00212
				1 uM	5.24078	6.02512	7.39802			1 uM	7.01351	6.15771	6.86833
				3 uM	5.36709	5.63059	6.14085			3 uM	6.76966	7.13265	6.86804
			319-C6	DMSO	4.83969	4.68307	5.552		319-C6	DMSO	4.0217	4.49905	4.73535
				0.333 uM	6.17441	6.1699	6.64961			0.333 uM	6.19076	6.52427	6.88187
				1 uM	8.47742	7.0143	7.51521			1 uM	6.72826	7.06371	7.16217
				3 uM	8.00935	9.06289	8.85203			3 uM	8.02741	7.59976	7.99163
Software Version	3.04.17
Experiment File Path:	C:\Users\Public\Documents\Experiments\Dongwen\nanoBRET 2021-3-5 Plate1.xpt
Protocol File Path:	C:\Users\Public\Documents\Experiments\Dongwen\nanoBRET.prt
Plate Number	Plate 17
Date	2021-03-05
Time	17:18:13
Reader Type:	Synergy Neo2
Reader Serial Number:	1805028
Reading Type	Reader
Procedure Details
Plate Type	96 WELL PLATE (Use plate lid)
Eject plate on completion
Set Temperature	Setpoint 37°C, Gradient 0 °C
	Preheat before moving to next step
Shake	Linear: 0:10 (MM:SS)
	Frequency: 567 cpm (3 mm)
Read	Luminescence Endpoint
	Full Plate
	Integration Time: 0:00.20 (MM:SS.ss)
	Filter Set 1
	Emission: 450/50
	Optics: Top, Gain: 135
	Filter Set 2
	Emission: 610/0
	Optics: Top, Gain: 135
	Read Speed: Normal, Delay: 0 msec
	Extended Dynamic Range
	Read Height: 6 mm
Layout
		1	2	3	4	5	6	7	8	9	10	11	12
	A	SPL1	SPL9	SPL17	SPL25	SPL33	SPL41	SPL49	SPL57	SPL65	SPL73	SPL81	SPL89	Well ID
	B	SPL2	SPL10	SPL18	SPL26	SPL34	SPL42	SPL50	SPL58	SPL66	SPL74	SPL82	SPL90	Well ID
	C	SPL3	SPL11	SPL19	SPL27	SPL35	SPL43	SPL51	SPL59	SPL67	SPL75	SPL83	SPL91	Well ID
	D	SPL4	SPL12	SPL20	SPL28	SPL36	SPL44	SPL52	SPL60	SPL68	SPL76	SPL84	SPL92	Well ID
	E	SPL5	SPL13	SPL21	SPL29	SPL37	SPL45	SPL53	SPL61	SPL69	SPL77	SPL85	SPL93	Well ID
	F	SPL6	SPL14	SPL22	SPL30	SPL38	SPL46	SPL54	SPL62	SPL70	SPL78	SPL86	SPL94	Well ID
	G	SPL7	SPL15	SPL23	SPL31	SPL39	SPL47	SPL55	SPL63	SPL71	SPL79	SPL87	SPL95	Well ID
	H	SPL8	SPL16	SPL24	SPL32	SPL40	SPL48	SPL56	SPL64	SPL72	SPL80	SPL88	SPL96	Well ID
Results
Actual Temperature:	37
Actual Temperature:	37
		1	2	3	4	5	6	7	8	9	10	11	12
	A	269588	248258	271836	239947	258856	238840	424128	430169	416852	380868	361515	336118	450/50
		793	694	724	1932	2341	1903	1204	1183	1240	3500	2615	2502	610/0
	B	173680	191054	199333	120406	193576	159254	362859	370717	354919	301408	336579	306128	450/50
		486	483	564	1064	1855	1429	1085	1115	1060	2701	3312	3297	610/0
	C	143518	167510	156891	135647	158622	141076	319485	353418	317224	306772	298103	291834	450/50
		401	516	434	1470	1521	1362	1126	1033	909	3710	3197	3281	610/0
	D	183343	170036	159657	132877	163806	158885	347443	358667	363129	301228	263971	278556	450/50
		519	500	482	1154	1825	1476	1021	1155	949	3139	3054	3289	610/0
	E	280147	270449	263799	253114	261216	250159	459571	450807	429251	401863	381713	378648	450/50
		890	702	791	1920	2019	1890	1302	1313	1170	2904	2747	2689	610/0
	F	161894	176481	159413	125770	158873	194015	384511	383251	339422	274445	332428	260429	450/50
		498	416	451	1350	1387	1650	1121	1151	1006	2594	3222	2913	610/0
	G	120782	130760	135311	102808	119612	138200	313076	327808	320022	240854	231411	252479	450/50
		329	416	321	986	1258	1418	906	925	883	2790	2909	2836	610/0
	H	130627	116727	122435	103020	113686	104179	291827	293707	301730	259037	250571	245065	450/50
		376	364	294	1016	1428	1011	935	883	855	2938	3024	2761	610/0
		2.94153	2.79548	2.66337	8.05178	9.04364	7.96768	2.83877	2.75008	2.97468	9.18954	7.23345	7.44381
				2.80013			8.35436			2.85451			7.9556
		2.79825	2.52808	2.82944	8.83677	9.5828	8.97309	2.99014	3.00769	2.9866	8.96128	9.84019	10.77
				2.71859			9.13089			2.99481			9.85716
		2.79407	3.08041	2.76625	10.837	9.58883	9.65437	3.52442	2.92288	2.86548	12.0937	10.7245	11.2427
				2.88025			10.0267			3.10426			11.3536
		2.83076	2.94055	3.01897	8.68472	11.1412	9.28974	2.93861	3.22026	2.6134	10.4207	11.5695	11.8073
				2.9301			9.70523			2.92409			11.2658
		3.1769	2.59568	2.9985	7.58551	7.72924	7.55519	2.83308	2.91255	2.72568	7.22634	7.19651	7.10158
				2.92369			7.62332			2.82377			7.17481
		3.07609	2.35719	2.82913	10.7339	8.73024	8.5045	2.91539	3.00325	2.96386	9.4518	9.69232	11.1854
				2.75414			9.32287			2.96084			10.1098
		2.72392	3.1814	2.37231	9.59069	10.5173	10.2605	2.89387	2.82177	2.75919	11.5838	12.5707	11.2326
				2.75921			10.1228			2.82494			11.7957
		2.87842	3.11839	2.40127	9.86216	12.5609	9.70445	3.20395	3.0064	2.83366	11.342	12.0684	11.2664
				2.79936			10.7092			3.01467			11.5589
		Read1	319-C7	DMSO	5.25165	6.24351	5.16755	Read1	319-C7	DMSO	6.33503	4.37894	4.58931
		Bcl-xl		0.333 uM	6.11818	6.86421	6.2545	Bcl-2		0.333 uM	5.96647	6.84538	7.7752
				1 uM	7.95671	6.70859	6.77412			1 uM	8.98941	7.62022	8.13843
				3 uM	5.75463	8.21113	6.35964			3 uM	7.49659	8.64536	8.88323
		Read2	319-C7	DMSO	4.62512	5.27605	6.22353	Read2	319-C7	DMSO	4.38837	3.89743	4.07321
		Bcl-xl		0.333 uM	6.64806	5.95647	5.80012	Bcl-2		0.333 uM	6.13665	6.99556	7.5258
				1 uM	8.74863	6.113	6.49931			1 uM	7.83895	7.72113	7.93855
				3 uM	5.38168	7.01289	6.36799			3 uM	7.2733	7.12196	8.61492
		Ave	319-C7	DMSO	4.93839	5.75978	5.69554	Ave	319-C7	DMSO	5.3617	4.13819	4.33126
		Bcl-xl		0.333 uM	6.38312	6.41034	6.02731	Bcl-2		0.333 uM	6.05156	6.92047	7.6505
				1 uM	8.35267	6.41079	6.63672			1 uM	8.41418	7.67067	8.03849
				3 uM	5.56816	7.61201	6.36382			3 uM	7.38495	7.88366	8.74908
Software Version	3.04.17
Experiment File Path:	C:\Users\Public\Documents\Experiments\Dongwen\nanoBRET 2021-3-5 Plate1.xpt
Protocol File Path:	C:\Users\Public\Documents\Experiments\Dongwen\nanoBRET.prt
Plate Number	Plate 5
Date	2021-03-05
Time	16:46:47
Reader Type:	Synergy Neo2
Reader Serial Number:	1805028
Reading Type	Reader
Procedure Details
Plate Type	96 WELL PLATE (Use plate lid)
Eject plate on completion
Set Temperature	Setpoint 37°C, Gradient 0 °C
	Preheat before moving to next step
Shake	Linear: 0:10 (MM:SS)
	Frequency: 567 cpm (3 mm)
Read	Luminescence Endpoint
	Full Plate
	Integration Time: 0:00.20 (MM:SS.ss)
	Filter Set 1
	Emission: 450/50
	Optics: Top, Gain: 135
	Filter Set 2
	Emission: 610/0
	Optics: Top, Gain: 135
	Read Speed: Normal, Delay: 0 msec
	Extended Dynamic Range
	Read Height: 6 mm
Layout
		1	2	3	4	5	6	7	8	9	10	11	12
	A	SPL1	SPL9	SPL17	SPL25	SPL33	SPL41	SPL49	SPL57	SPL65	SPL73	SPL81	SPL89	Well ID
	B	SPL2	SPL10	SPL18	SPL26	SPL34	SPL42	SPL50	SPL58	SPL66	SPL74	SPL82	SPL90	Well ID
	C	SPL3	SPL11	SPL19	SPL27	SPL35	SPL43	SPL51	SPL59	SPL67	SPL75	SPL83	SPL91	Well ID
	D	SPL4	SPL12	SPL20	SPL28	SPL36	SPL44	SPL52	SPL60	SPL68	SPL76	SPL84	SPL92	Well ID
	E	SPL5	SPL13	SPL21	SPL29	SPL37	SPL45	SPL53	SPL61	SPL69	SPL77	SPL85	SPL93	Well ID
	F	SPL6	SPL14	SPL22	SPL30	SPL38	SPL46	SPL54	SPL62	SPL70	SPL78	SPL86	SPL94	Well ID
	G	SPL7	SPL15	SPL23	SPL31	SPL39	SPL47	SPL55	SPL63	SPL71	SPL79	SPL87	SPL95	Well ID
	H	SPL8	SPL16	SPL24	SPL32	SPL40	SPL48	SPL56	SPL64	SPL72	SPL80	SPL88	SPL96	Well ID
Results
Actual Temperature:	36.9
Actual Temperature:	36.9
		1	2	3	4	5	6	7	8	9	10	11	12
	A	249534	254520	256132	225875	226437	250045	363532	337317	371535	365588	356537	330266	450/50
		608	676	830	1984	1891	1910	1077	984	1291	2738	2755	2410	610/0
	B	125019	130871	159509	118181	121161	138774	311707	321089	265778	279132	307756	270464	450/50
		299	409	458	1230	1051	1272	812	908	889	2736	3002	2641	610/0
	C	126580	97997	115416	107036	119462	108315	307683	276518	252204	259041	267699	252655	450/50
		371	262	359	1103	1241	1201	880	769	717	3010	2913	2947	610/0
	D	119972	103284	110026	108338	111389	120514	277773	227215	1150	250195	254776	233932	450/50
		362	296	388	1349	1194	1430	874	673	13	2994	3246	2616	610/0
	E	246592	239021	227202	238781	259817	236017	379638	378345	338611	361093	319766	361782	450/50
		789	713	742	2046	2336	1936	1135	995	937	2806	2674	2911	610/0
	F	159675	159137	189085	143397	173859	153800	360983	303800	303402	323271	284461	311469	450/50
		483	491	575	1538	1574	1631	1113	968	947	2981	2484	2816	610/0
	G	139646	112910	138153	125289	112153	115102	278387	285343	279130	269777	266113	290237	450/50
		425	389	387	1335	1636	1266	794	854	845	2940	2667	3043	610/0
	H	103480	103186	107341	98037	114546	97490	257440	253191	236284	281074	216740	218480	450/50
		282	346	284	1119	1351	1136	814	720	754	3030	2468	2609	610/0
		2.43654	2.65598	3.24052	8.78362	8.35111	7.63863	2.9626	2.91714	3.47477	7.4893	7.72711	7.29715
				2.77768			8.25778			3.11817			7.50452
		2.39164	3.12521	2.87131	10.4078	8.67441	9.16598	2.60501	2.82788	3.3449	9.80181	9.75448	9.7647
				2.79605			9.41605			2.92593			9.77367
		2.93095	2.67355	3.11049	10.3049	10.3882	11.088	2.86009	2.78101	2.84294	11.6198	10.8816	11.6641
				2.905			10.5937			2.82801			11.3885
		3.01737	2.86588	3.52644	12.4518	10.7192	11.8658	3.14645	2.96195		11.9667	12.7406	11.1827
				3.13656			11.6789			3.0542			11.9633
		3.19962	2.983	3.26582	8.56852	8.99094	8.2028	2.98969	2.62987	2.76719	7.77085	8.36236	8.04628
				3.14948			8.58742			2.79558			8.05983
		3.02489	3.08539	3.04096	10.7255	9.05331	10.6047	3.08325	3.18631	3.12127	9.22137	8.7323	9.04103
				3.05042			10.1278			3.13028			8.99823
		3.04341	3.44522	2.80124	10.6554	14.5872	10.9989	2.85214	2.99289	3.02726	10.8979	10.0221	10.4845
				3.09662			12.0805			2.95743			10.4682
		2.72516	3.35317	2.64577	11.4141	11.7944	11.6525	3.1619	2.8437	3.19108	10.7801	11.3869	11.9416
				2.90804			11.6203			3.06556			11.3695
		Read1	319-C8	DMSO	6.00594	5.57343	4.86095	Read1	319-C8	DMSO	4.37113	4.60894	4.17898
		Bcl-xl		0.333 uM	7.61171	5.87835	6.36993	Bcl-2		0.333 uM	6.87589	6.82855	6.83877
				1 uM	7.39995	7.48324	8.18303			1 uM	8.79177	8.05361	8.83612
				3 uM	9.31521	7.58263	8.72928			3 uM	8.91246	9.6864	8.12853
			319-C9	DMSO	5.41904	5.84147	5.05332		319-C9	DMSO	4.97527	5.56678	5.2507
				0.333 uM	7.67505	6.0029	7.55427			0.333 uM	6.09109	5.60203	5.91075
				1 uM	7.55874	11.4906	7.90232			1 uM	7.94046	7.06463	7.5271
				3 uM	8.50602	8.88635	8.74444			3 uM	7.71452	8.32136	8.87604
		Read2	319-C8	DMSO	4.84936	5.06308	5.36654	Read2	319-C8	DMSO	4.47736	4.55453	4.6929
		Bcl-xl		0.333 uM	7.84077	6.44756	7.10293	Bcl-2		0.333 uM	6.54305	6.69809	7.05131
				1 uM	6.86437	7.50563	6.7195			1 uM	7.75931	7.2706	7.91659
				3 uM	8.01197	9.23753	8.84445			3 uM	8.48004	7.79035	7.73666
			319-C9	DMSO	6.11829	5.7252	4.24638		319-C9	DMSO	4.99295	4.2436	4.94264
				0.333 uM	6.93167	5.09286	5.88458			0.333 uM	5.32216	6.32939	5.56767
				1 uM	5.8908	9.92874	6.32081			1 uM	8.38723	6.94132	7.19557
				3 uM	8.39169	7.98627	6.86307			3 uM	7.86193	8.79723	7.77422
		Ave	319-C8	DMSO	5.42765	5.31826	5.11374	Ave	319-C8	DMSO	4.42425	4.58173	4.43594
		Bcl-xl		0.333 uM	7.72624	6.16296	6.73643	Bcl-2		0.333 uM	6.70947	6.76332	6.94504
				1 uM	7.13216	7.49444	7.45127			1 uM	8.27554	7.6621	8.37635
				3 uM	8.66359	8.41008	8.78686			3 uM	8.69625	8.73838	7.9326
			319-C9	DMSO	5.76867	5.78333	4.64985		319-C9	DMSO	4.98411	4.90519	5.09667
				0.333 uM	7.30336	5.54788	6.71942			0.333 uM	5.70662	5.96571	5.73921
				1 uM	6.72477		7.11156			1 uM	8.16384	7.00297	7.36134
				3 uM	8.44886	8.43631	7.80376			3 uM	7.78822	8.55929	8.32513
Software Version	3.04.17
Experiment File Path:	C:\Users\Public\Documents\Experiments\Dongwen\nanoBRET 2021-3-5 Plate1.xpt
Protocol File Path:	C:\Users\Public\Documents\Experiments\Dongwen\nanoBRET.prt
Plate Number	Plate 9
Date	2021-03-05
Time	16:57:39
Reader Type:	Synergy Neo2
Reader Serial Number:	1805028
Reading Type	Reader
Procedure Details
Plate Type	96 WELL PLATE (Use plate lid)
Eject plate on completion
Set Temperature	Setpoint 37°C, Gradient 0 °C
	Preheat before moving to next step
Shake	Linear: 0:10 (MM:SS)
	Frequency: 567 cpm (3 mm)
Read	Luminescence Endpoint
	Full Plate
	Integration Time: 0:00.20 (MM:SS.ss)
	Filter Set 1
	Emission: 450/50
	Optics: Top, Gain: 135
	Filter Set 2
	Emission: 610/0
	Optics: Top, Gain: 135
	Read Speed: Normal, Delay: 0 msec
	Extended Dynamic Range
	Read Height: 6 mm
Layout
		1	2	3	4	5	6	7	8	9	10	11	12
	A	SPL1	SPL9	SPL17	SPL25	SPL33	SPL41	SPL49	SPL57	SPL65	SPL73	SPL81	SPL89
	B	SPL2	SPL10	SPL18	SPL26	SPL34	SPL42	SPL50	SPL58	SPL66	SPL74	SPL82	SPL90
	C	SPL3	SPL11	SPL19	SPL27	SPL35	SPL43	SPL51	SPL59	SPL67	SPL75	SPL83	SPL91
	D	SPL4	SPL12	SPL20	SPL28	SPL36	SPL44	SPL52	SPL60	SPL68	SPL76	SPL84	SPL92
	E	SPL5	SPL13	SPL21	SPL29	SPL37	SPL45	SPL53	SPL61	SPL69	SPL77	SPL85	SPL93
	F	SPL6	SPL14	SPL22	SPL30	SPL38	SPL46	SPL54	SPL62	SPL70	SPL78	SPL86	SPL94
	G	SPL7	SPL15	SPL23	SPL31	SPL39	SPL47	SPL55	SPL63	SPL71	SPL79	SPL87	SPL95
	H	SPL8	SPL16	SPL24	SPL32	SPL40	SPL48	SPL56	SPL64	SPL72	SPL80	SPL88	SPL96
Results
Actual Temperature:	37
Actual Temperature:	37
		1	2	3	4	5	6	7	8	9	10	11	12
	A	254468	283177	297666	260568	241917	233620	423726	391942	371647	411132	348105	335577
		754	743	909	2215	1947	1773	1325	1272	984	3297	2444	2693
	B	217036	211809	208518	208442	193166	194974	392165	383385	332212	347530	358327	348281
		594	631	610	2122	1783	1614	1184	1196	1027	2880	3375	2936
	C	216638	205623	195151	196432	158615	195700	402294	353138	366507	331859	310524	346114
		725	491	563	1949	1379	1720	1162	1203	1066	3173	2988	3005
	D	174957	183313	157726	158857	170495	193522	368105	359655	348031	309936	284656	304453
		558	510	441	1384	1705	1707	1122	1107	1052	2734	2884	3020
	E	246478	245233	237307	227720	212012	262184	420301	401784	397844	345013	355214	354406
		831	705	798	1991	2103	2248	1393	1124	1176	2827	2702	2850
	F	221892	231864	224611	188203	208990	223774	397057	410501	335085	381228	366678	338085
		694	695	667	1713	2000	2046	1102	1252	1041	3000	2818	2690
	G	190665	212429	200166	207874	203423	209339	404416	385174	368337	339902	366083	318480
		529	611	535	1795	1675	1935	1105	1133	1129	2656	3254	2644
	H	200455	201780	214397	207013	176332	169185	426108	388894	371276	381088	357473	347535
		654	685	645	1808	1528	1703	1343	1043	1103	3024	2999	2963
		2.96304	2.6238	3.05376	8.50066	8.04821	7.58925	3.12702	3.24538	2.64767	8.01932	7.02087	8.02498
				2.8802			8.04604			3.00669			7.68839
		2.73687	2.9791	2.92541	10.1803	9.2304	8.27803	3.01914	3.11958	3.0914	8.28705	9.41877	8.42997
				2.88046			9.22957			3.07671			8.71193
		3.3466	2.38787	2.88495	9.92201	8.69401	8.78896	2.88843	3.4066	2.90854	9.56129	9.62244	8.68211
				2.87314			9.13499			3.06786			9.28861
		3.18936	2.78213	2.79599	8.71224	10.0003	8.8207	3.04804	3.07795	3.02272	8.82118	10.1315	9.91943
				2.92249			9.17774			3.04957			9.62404
		3.3715	2.87482	3.36273	8.74319	9.91925	8.57413	3.31429	2.79752	2.95593	8.19389	7.60668	8.04162
				3.20302			9.07886			3.02258			7.9474
		3.12765	2.99745	2.96958	9.10187	9.56984	9.14315	2.77542	3.04993	3.10667	7.86931	7.68522	7.95658
				3.03156			9.27162			2.97734			7.83703
		2.7745	2.87626	2.67278	8.63504	8.23407	9.24338	2.73234	2.94153	3.06513	7.81402	8.88869	8.30193
				2.77451			8.70416			2.913			8.33488
		3.26258	3.39479	3.00844	8.73375	8.66547	10.0659	3.15178	2.68196	2.97084	7.93518	8.38944	8.52576
				3.22193			9.15504			2.93486			8.28346
		Read1	319-C10	DMSO	5.62046	5.16801	4.70905	Read1	319-C10	DMSO	5.01263	4.01418	5.01829
		Bcl-xl		0.333 uM	7.29983	6.34994	5.39757	Bcl-2		0.333 uM	5.21035	6.34207	5.35327
				1 uM	7.04887	5.82087	5.91583			1 uM	6.49343	6.55459	5.61425
				3 uM	5.78975	7.0778	5.89821			3 uM	5.77161	7.08196	6.86986
			319-C11	DMSO	5.54018	6.71623	5.37112		319-C11	DMSO	5.17131	4.5841	5.01904
				0.333 uM	6.07032	6.53828	6.1116			0.333 uM	4.89196	4.70787	4.97924
				1 uM	5.86053	5.45956	6.46887			1 uM	4.90102	5.9757	5.38894
				3 uM	5.51182	5.44354	6.84397			3 uM	5.00031	5.45458	5.5909
		Read2	319-C10	DMSO	5.50517	4.97392	5.88127	Read2	319-C10	DMSO	4.08387	3.53652	4.03452
		Bcl-xl		0.333 uM	7.34445	6.1137	4.87044	Bcl-2		0.333 uM	5.35	5.26347	5.05445
				1 uM	7.72198	6.34219	6.36385			1 uM	6.22136	5.79949	5.67965
				3 uM	5.07981	6.00058	6.90594			3 uM	6.02205	6.83659	6.56638
			319-C11	DMSO	4.43874	5.35953	4.42396		319-C11	DMSO	4.75979	4.73396	5.31566
				0.333 uM	5.44176	6.70372	5.96272			0.333 uM	3.87402	3.59905	4.49493
				1 uM	5.53174	5.61619	5.74325			1 uM	4.76184	5.75428	5.59916
				3 uM	5.25932	5.20423	6.3216			3 uM	4.5106	5.02658	5.1462
		Ave	319-C10	DMSO	5.56281	5.07096	5.29516	Ave	319-C10	DMSO	4.54825	3.77535	4.52641
		Bcl-xl		0.333 uM	7.32214	6.23182	5.134	Bcl-2		0.333 uM	5.28018	5.80277	5.20386
				1 uM	7.38542	6.08153	6.13984			1 uM	6.3574	6.17704	5.64695
				3 uM	5.43478	6.53919	6.40208			3 uM	5.89683	6.95928	6.71812
			319-C11	DMSO	4.98946	6.03788	4.89754		319-C11	DMSO	4.96555	4.65903	5.16735
				0.333 uM	5.75604	6.621	6.03716			0.333 uM	4.38299	4.15346	4.73708
				1 uM	5.69613	5.53787	6.10606			1 uM	4.83143	5.86499	5.49405
				3 uM	5.38557	5.32388	6.58279			3 uM	4.75546	5.24058	5.36855

## Sheet: Fig. 3b Bar graph
		BCL-xL			BCL-2
	0	100	100	100	100	100	100
	0.01	73	78	75	102	101	105
	0.1	10	12	16	101	100	106
	1	23	17	13	92	95	89
	0.01	26	21	28	79	76	81
	0.1	7	5	10	28	25	31
	1	2	0.5	3	10	8	11

## Sheet: Fig. 3c Bar graph
	753b
		BCL-xL			BCL-2
	0	100	100	100	100	100	100
	0.01	25	22	20	73	80	70
	0.03	10	12	11	47	55	61
	0.1	5	3	8	30	35	33
	0.3	3	2	1	9	10	15
	1	2	2	2	9	8	10
	3	2	1	1	6	8	6
	10	2	1	1	7	8	6
	DT2216
		BCL-xL			BCL-2
	0	100	100	100	100	100	100
	0.01	117	121	96	106	101	120
	0.03	90	97	89	105	102	113
	0.1	72	65	56	103	95	145
	0.3	71	68	60	123	94	121
	1	11	8	20	208	125	112
	3	14	5	9	184	133	124
	10	15	12	6	163	151	136

## Sheet: Fig. 3d Bar graph
		BCL-xL			BCL-2
	0	100	100	100	100	100	100
	1	77	80	85	99	105	95
	3	55	45	50	75	85	86
	6	21	25	33	54	58	55
	12	13	18	12	18	21	15
	16	12	15	11	4	8	6
	24	8	6	5	3	6	5
	36	7	3	2	2	1	2

## Sheet: Fig. 3e
Software Version	3.04.17
Experiment File Path:	C:\Users\wanyi.hu\binding assay data\20210316-ternary complex formation-753a-b.xpt
Protocol File Path:
Plate Number	Plate 1
Date	2021-03-16
Time	12:33:12
Reader Type:	Synergy Neo2
Reader Serial Number:	1805028
Reading Type	Reader
Procedure Details
Plate Type	PE Proxyplate 384 well white
Eject plate on completion
Shake	Linear: 0:15 (MM:SS)
	Frequency: 567 cpm (3 mm)
Read	Alpha Endpoint
	A11..P22
	Gain: 200
	Delay after plate movement: 0 msec
	Excitation time: 80 msec
	Delay afer excitation: 120 msec
	Integration Time: 160 msec
	Read Height: 8 mm
Results
Actual Temperature:	25.5
													ABT-263		DT2216		753A		753B
		1	2	3	4	5	6	7	8	9	10	11	12	13	14	15	16	17	18	19	20	21	22	23	24
	A									Conc. (nM)		36	61	1	366	175	234	614	166	193	2	37	4			Alpha
	B									50000		3	14548	12360	37331	41699	28218	24731	26805	26614	2	12	4			Alpha
	C									12500		387	17056	15505	200468	154034	42241	44787	37696	47526	469	118	5			Alpha
	D									3125		35	19424	16133	557160	572089	187859	162857	238805	237649	180	231	24			Alpha
	E									781.25		174	12216	14015	1065855	975587	553159	551116	724516	720957	400	488	59			Alpha
	F									195.31		152	22883	13939	1443448	1418663	1256006	1243530	1687174	1602581	524	222	243			Alpha
	G									48.83		547	40357	16847	1004765	1011127	1567841	1437893	1828094	1838568	254	95	40			Alpha
	H									12.21		83	27882	17689	409606	406374	971358	937064	1164205	1155712	1037	327	2			Alpha
	I									3.05		47	28316	16721	66449	60221	365306	327240	554325	621989	329	220	27			Alpha
	J									0.76		6	14711	17995	36507	38317	50356	54970	140034	175918	213	79	76			Alpha
	K									0.19		445	12691	9324	24660	20115	27453	33756	52786	55133	417	21	207			Alpha
	L											141	203	131	101	4	4	390	21	11	18	61	236			Alpha
	M											43	479	64	10	133	8	2	333	2	161	124	78			Alpha
	N											166	147	24	214	0	22	116	100	289	156	56	162			Alpha
	O											237	84	159	4	100	5	174	0	21	41	12	160			Alpha
	P											19	32	180	5	96	124	154	14	403	156	13	6			Alpha

## Sheet: Fig. 3f
Software Version	3.04.17
Experiment File Path:	C:\Users\wanyi.hu\binding assay data\20210317-Bcl-2 ternary complex formation-753a-b.xpt
Protocol File Path:
Plate Number	Plate 1
Date	2021-03-17
Time	12:26:21
Reader Type:	Synergy Neo2
Reader Serial Number:	1805028
Reading Type	Reader
Procedure Details
Plate Type	PE Proxyplate 384 well white
Eject plate on completion
Shake	Linear: 0:15 (MM:SS)
	Frequency: 567 cpm (3 mm)
Read	Alpha Endpoint
	A1..O10
	Gain: 200
	Delay after plate movement: 0 msec
	Excitation time: 80 msec
	Delay afer excitation: 120 msec
	Integration Time: 160 msec
	Read Height: 8 mm
Results
Actual Temperature:	25.1
			ABT-263		DT2216		753A		753B
		1	2	3	4	5	6	7	8	9	10	11	12	13	14	15	16	17	18	19	20	21	22	23	24
	A	385	88	120	48	230	151	280	430	338	458		Conc. (nM)													Alpha
	B	99	20320	11437	15128	13041	14264	11638	25949	44557	405		20000													Alpha
	C	3	26643	13691	185911	171854	40362	44856	74082	83238	173		5000													Alpha
	D	232	25045	14016	970107	1023464	434318	434578	509499	474662	287		1250													Alpha
	E	568	25655	11925	1851330	1734079	1692897	1765154	2006989	1886162	1167		312.5													Alpha
	F	5	25354	12957	1569627	1815622	2343633	2509831	3084677	2950431	1395		78.125													Alpha
	G	4	27290	12351	637139	671757	1990534	2015902	3254843	3478424	1081		19.5312													Alpha
	H	148	23864	13192	167974	147424	773602	780039	1528033	1458903	1058		4.88281													Alpha
	I	89	26631	14952	134706	124477	205372	217088	378556	345223	619		1.2207													Alpha
	J	252	25282	13828	25167	44180	145058	154080	132830	174555	295		0.305176													Alpha
	K	48	13075	14039	20813	18426	50534	53139	157446	175483	453		0.0762939													Alpha
	L	89	56	326	384	1	80	472	417	573	475															Alpha
	M	119	164	158	29	43	196	293	274	140	0															Alpha
	N	163	248	145	279	2	5	125	1	46	111															Alpha
	O	3	6	199	112	1	175	183	177	107	157															Alpha
	P																									Alpha

## Sheet: Fig. 3g and 3h
Software Version	3.04.17
Experiment File Path:	C:\Users\Public\Documents\Experiments\Dongwen\8-27-2020 nanoBRET 703a 703b.xpt
Protocol File Path:	C:\Users\Public\Documents\Experiments\Dongwen\nanoBRET.prt
Plate Number	Plate 3
Date	2020-08-27
Time	19:39:17
Reader Type:	Synergy Neo2
Reader Serial Number:	1805028
Reading Type	Reader
Procedure Details
Plate Type	96 WELL PLATE
Eject plate on completion
Set Temperature	Setpoint 37°C, Gradient 0 °C
	Preheat before moving to next step
Shake	Double Orbital: 0:30 (MM:SS)
	Frequency: 237 cpm (4 mm)
Read	Luminescence Endpoint
	Full Plate
	Integration Time: 0:00.20 (MM:SS.ss)
	Filter Set 1
	Emission: 450/50
	Optics: Top, Gain: 135
	Filter Set 2
	Emission: 610/0
	Optics: Top, Gain: 135
	Read Speed: Normal, Delay: 0 msec
	Extended Dynamic Range
	Read Height: 6 mm
Layout
		1	2	3	4	5	6	7	8	9	10	11	12
	A	SPL1	SPL9	SPL17	SPL25	SPL33	SPL41	SPL49	SPL57	SPL65	SPL73	SPL81	SPL89	Well ID
	B	SPL2	SPL10	SPL18	SPL26	SPL34	SPL42	SPL50	SPL58	SPL66	SPL74	SPL82	SPL90	Well ID
	C	SPL3	SPL11	SPL19	SPL27	SPL35	SPL43	SPL51	SPL59	SPL67	SPL75	SPL83	SPL91	Well ID
	D	SPL4	SPL12	SPL20	SPL28	SPL36	SPL44	SPL52	SPL60	SPL68	SPL76	SPL84	SPL92	Well ID
	E	SPL5	SPL13	SPL21	SPL29	SPL37	SPL45	SPL53	SPL61	SPL69	SPL77	SPL85	SPL93	Well ID
	F	SPL6	SPL14	SPL22	SPL30	SPL38	SPL46	SPL54	SPL62	SPL70	SPL78	SPL86	SPL94	Well ID
	G	SPL7	SPL15	SPL23	SPL31	SPL39	SPL47	SPL55	SPL63	SPL71	SPL79	SPL87	SPL95	Well ID
	H	SPL8	SPL16	SPL24	SPL32	SPL40	SPL48	SPL56	SPL64	SPL72	SPL80	SPL88	SPL96	Well ID
Results
Actual Temperature:	37
Actual Temperature:	37
		1	2	3	4	5	6	7	8	9	10	11	12
	A	359801	337623	367555	352865	337318	335516	943737	1000797	979192	790287	731634	667343	450/50
		1084	942	1132	3259	3217	3059	2682	3175	3107	5584	5712	5551	610/0
	B	332047	299551	324935	324560	325756	341210	989064	976252	909368	871114	760115	753125	450/50
		1080	879	911	3165	3429	3593	3150	2755	3009	6659	5762	5967	610/0
	C	270619	293515	296831	311248	307018	315950	961970	991529	983880	867365	880903	904110	450/50
		911	900	820	3301	3208	3590	3230	3220	3065	7691	7703	7967	610/0
	D	206726	211781	228127	214495	230779	219771	915533	933013	920937	876837	838867	848649	450/50
		616	557	766	2550	2736	2446	2855	2823	2848	8937	8571	8577	610/0
	E	162929	185257	187158	174637	181791	190150	850705	823261	769238	830159	758445	749195	450/50
		464	493	530	2271	2148	2406	2587	2420	2437	9575	9270	8611	610/0
	F	149394	130006	152084	132877	146542	169299	705005	727847	687050	935886	756470	758869	450/50
		447	388	349	1772	1716	1930	2195	2126	2220	12703	9500	9420	610/0
	G	145427	125363	131508	123832	124118	128611	672749	704354	639982	633843	660957	653661	450/50
		445	322	350	1503	1861	1681	2065	2315	1858	7604	8643	8475	610/0
	H	125266	114438	129518	126268	124135	120081	651621	609118	662295	610625	641025	586398	450/50
		420	316	339	1586	1523	1614	2036	1801	1969	8177	8159	8204	610/0
		3.01278	2.79009	3.07981	9.23583	9.53699	9.1173	2.84189	3.17247	3.17302	7.06579	7.80718	8.31806
				2.96089			9.29671			3.06246			7.73034
		3.25255	2.93439	2.80364	9.75166	10.5263	10.5302	3.18483	2.82202	3.30889	7.64423	7.58043	7.92299
				2.99686			10.2694			3.10525			7.71588
		3.36636	3.06628	2.76251	10.6057	10.4489	11.3626	3.35769	3.24751	3.11522	8.86709	8.74444	8.81198
				3.06505			10.8057			3.24014			8.80783
		2.97979	2.63008	3.35778	11.8884	11.8555	11.1298	3.1184	3.02568	3.0925	10.1923	10.2174	10.1067
				2.98921			11.6246			3.07886			10.1721
		2.84787	2.66117	2.83183	13.0041	11.8158	12.6532	3.04101	2.93953	3.16807	11.5339	12.2224	11.4937
				2.78029			12.491			3.04954			11.75
		2.99209	2.98448	2.29478	13.3356	11.71	11.3999	3.11345	2.92094	3.23121	13.5732	12.5583	12.4132
				2.75712			12.1485			3.08853			12.8483
		3.05995	2.56854	2.66144	12.1374	14.9938	13.0704	3.0695	3.2867	2.90321	11.9967	13.0765	12.9654
				2.76331			13.4005			3.08647			12.6795
		3.35287	2.76132	2.6174	12.5606	12.2689	13.4409	3.12452	2.95673	2.973	13.3912	12.7281	13.9905
				2.91053			12.7568			3.01808			13.3699
		Read2	753b	DMSO	6.27493	6.5761	6.15641	Read2	753b	DMSO	4.00332	4.74472	5.2556
		Bcl-xl		0.004 uM	6.7548	7.52942	7.53331	Bcl-2		0.004 uM	4.53899	4.47519	4.81774
				0.012 uM	7.54064	7.38385	8.29751			0.012 uM	5.62695	5.5043	5.57184
				0.037 uM	8.89917	8.86628	8.14055			0.037 uM	7.11345	7.13849	7.02779
				0.111 uM	10.2238	9.03548	9.87288			0.111 uM	8.4844	9.17284	8.44413
				0.333 uM	10.5785	8.95284	8.64283			0.333 uM	10.4847	9.4698	9.32468
				1 uM	9.3741	12.2305	10.3071			1 uM	8.91019	9.99003	9.87897
				3 uM	9.65006	9.35837	10.5304			3 uM	10.3731	9.70997	10.9724
		Read3	753b	DMSO	4.91644	4.63457	5.70609	Read3	753b	DMSO	3.65759	4.55348	4.83355
		Bcl-xl		0.004 uM	6.58362	6.53895	6.91118	Bcl-2		0.004 uM	4.21456	3.44236	4.31127
				0.012 uM	7.19761	7.97258	8.42055			0.012 uM	4.90558	5.27802	5.19426
				0.037 uM	7.58723	8.62998	6.38206			0.037 uM	6.28258	6.8447	6.65412
				0.111 uM	8.79418	8.37453	10.4663			0.111 uM	7.82076	8.36687	8.30636
				0.333 uM	9.9661	9.38279	8.83962			0.333 uM	10.0085	9.23356	8.89048
				1 uM	8.51442	9.21611	9.3776			1 uM	9.53132	9.62682	9.31431
				3 uM	8.19743	8.01539	9.16244			3 uM	9.70445	9.74465	9.53652
		Ave	753b	DMSO	5.59569	5.60534	5.93125	Ave	753b	DMSO	3.83046	4.6491	5.04457
		Bcl-xl		0.004 uM	6.66921	7.03418	7.22225	Bcl-2		0.004 uM	4.37677	3.95877	4.56451
				0.012 uM	7.36913	7.67821	8.35903			0.012 uM	5.26626	5.39116	5.38305
				0.037 uM	8.2432	8.74813	7.2613			0.037 uM	6.69802	6.9916	6.84095
				0.111 uM	9.509	8.705	10.1696			0.111 uM	8.15258	8.76986	8.37525
				0.333 uM	10.2723	9.16781	8.74122			0.333 uM	10.2466	9.35168	9.10758
				1 uM	8.94426	10.7233	9.84236			1 uM	9.22076	9.80842	9.59664
				3 uM	8.92374	8.68688	9.84642			3 uM	10.0388	9.72731	10.2545
Software Version	3.04.17
Experiment File Path:	C:\Users\Public\Documents\Experiments\Dongwen\8-27-2020 nanoBRET 703a 703b.xpt
Protocol File Path:	C:\Users\Public\Documents\Experiments\Dongwen\nanoBRET.prt
Plate Number	Plate 4
Date	2020-08-27
Time	19:41:58
Reader Type:	Synergy Neo2
Reader Serial Number:	1805028
Reading Type	Reader
Procedure Details
Plate Type	96 WELL PLATE
Eject plate on completion
Set Temperature	Setpoint 37°C, Gradient 0 °C
	Preheat before moving to next step
Shake	Double Orbital: 0:30 (MM:SS)
	Frequency: 237 cpm (4 mm)
Read	Luminescence Endpoint
	Full Plate
	Integration Time: 0:00.20 (MM:SS.ss)
	Filter Set 1
	Emission: 450/50
	Optics: Top, Gain: 135
	Filter Set 2
	Emission: 610/0
	Optics: Top, Gain: 135
	Read Speed: Normal, Delay: 0 msec
	Extended Dynamic Range
	Read Height: 6 mm
Layout
		1	2	3	4	5	6	7	8	9	10	11	12
	A	SPL1	SPL9	SPL17	SPL25	SPL33	SPL41	SPL49	SPL57	SPL65	SPL73	SPL81	SPL89	Well ID
	B	SPL2	SPL10	SPL18	SPL26	SPL34	SPL42	SPL50	SPL58	SPL66	SPL74	SPL82	SPL90	Well ID
	C	SPL3	SPL11	SPL19	SPL27	SPL35	SPL43	SPL51	SPL59	SPL67	SPL75	SPL83	SPL91	Well ID
	D	SPL4	SPL12	SPL20	SPL28	SPL36	SPL44	SPL52	SPL60	SPL68	SPL76	SPL84	SPL92	Well ID
	E	SPL5	SPL13	SPL21	SPL29	SPL37	SPL45	SPL53	SPL61	SPL69	SPL77	SPL85	SPL93	Well ID
	F	SPL6	SPL14	SPL22	SPL30	SPL38	SPL46	SPL54	SPL62	SPL70	SPL78	SPL86	SPL94	Well ID
	G	SPL7	SPL15	SPL23	SPL31	SPL39	SPL47	SPL55	SPL63	SPL71	SPL79	SPL87	SPL95	Well ID
	H	SPL8	SPL16	SPL24	SPL32	SPL40	SPL48	SPL56	SPL64	SPL72	SPL80	SPL88	SPL96	Well ID
Results
Actual Temperature:	37
Actual Temperature:	37
		1	2	3	4	5	6	7	8	9	10	11	12
	A	308126	354165	347238	287942	331066	277801	894234	861036	931609	700331	688534	615963	450/50
		805	949	1114	2608	3102	2726	2794	2701	2956	5189	5151	4560	610/0
	B	305134	313741	295175	300245	284465	306226	972902	911544	874023	851931	702870	728771	450/50
		958	924	855	2943	2489	2746	3023	2939	2649	6248	4976	5341	610/0
	C	321600	312076	338084	309207	289490	321438	977005	925304	903714	874704	753826	745644	450/50
		959	917	1052	3415	2646	2806	2978	2827	2705	6478	5645	5606	610/0
	D	258116	263115	267900	239798	238463	286060	966115	994771	897616	974683	916078	823617	450/50
		852	839	783	2674	2321	2774	3174	3077	2837	8084	7291	6489	610/0
	E	208738	232809	273269	223184	232144	211597	909155	941616	953071	980280	924645	919220	450/50
		639	604	777	2551	2465	2200	2627	2888	2747	8201	8433	7891	610/0
	F	262708	254479	296221	232706	247059	231483	977371	959402	934994	1031130	993533	987445	450/50
		700	742	899	2681	2697	2353	2998	2855	2966	9503	8262	8777	610/0
	G	276159	303756	275157	268329	271262	282177	970765	965481	904049	957322	998887	1055233	450/50
		764	841	921	2569	2663	2836	3102	2731	2760	7960	8238	8606	610/0
	H	313054	309289	336156	296916	286068	292476	964858	956534	974693	908602	986835	936469	450/50
		918	868	986	3008	3123	2946	2821	2764	2789	7490	7956	7894	610/0
		2.61257	2.67954	3.20817	9.05738	9.36973	9.81278	3.12446	3.13692	3.173	7.40935	7.48111	7.40304
				2.83343			9.4133			3.1448			7.43117
		3.1396	2.9451	2.89659	9.802	8.74976	8.96723	3.1072	3.2242	3.03081	7.33393	7.07955	7.32878
				2.99377			9.173			3.12074			7.24742
		2.98197	2.93839	3.11165	11.0444	9.14021	8.72952	3.04809	3.05521	2.9932	7.40593	7.48847	7.51833
				3.01067			9.63804			3.03217			7.47091
		3.30084	3.18872	2.92273	11.1511	9.73317	9.69727	3.28532	3.09317	3.16059	8.29398	7.95893	7.87866
				3.13743			10.1938			3.1797			8.04386
		3.06125	2.5944	2.84335	11.43	10.6184	10.3971	2.8895	3.06707	2.88226	8.36598	9.12026	8.58445
				2.833			10.8152			2.94628			8.69023
		2.66456	2.91576	3.0349	11.521	10.9164	10.1649	3.06741	2.97581	3.17221	9.2161	8.31578	8.8886
				2.87174			10.8674			3.07181			8.80683
		2.76652	2.76867	3.34718	9.57407	9.81708	10.0504	3.19542	2.82864	3.05293	8.31486	8.24718	8.15554
				2.96079			9.81386			3.02566			8.2392
		2.9324	2.80644	2.93316	10.1308	10.917	10.0726	2.92375	2.8896	2.86141	8.24343	8.06214	8.42954
				2.89067			10.3735			2.89159			8.24504
		Read2	753a	DMSO	6.22395	6.5363	6.97935	Read2	753a	DMSO	4.26456	4.33632	4.25825
		Bcl-xl		0.004 uM	6.80823	5.75599	5.97347	Bcl-2		0.004 uM	4.21319	3.95881	4.20804
				0.012 uM	8.03371	6.12954	5.71885			0.012 uM	4.37377	4.4563	4.48616
				0.037 uM	8.01362	6.59573	6.55984			0.037 uM	5.11428	4.77923	4.69896
				0.111 uM	8.59703	7.78541	7.56412			0.111 uM	5.4197	6.17398	5.63818
				0.333 uM	8.64924	8.04468	7.29316			0.333 uM	6.14429	5.24397	5.81678
				1 uM	6.61328	6.85629	7.08964			1 uM	5.2892	5.22152	5.12988
				3 uM	7.24014	8.02632	7.18195			3 uM	5.35185	5.17055	5.53795
		Read3	753a	DMSO	5.08854	7.43259	6.90984	Read3	753a	DMSO	3.67887	3.80672	3.94151
		Bcl-xl		0.004 uM	6.36847	4.77706	6.25395	Bcl-2		0.004 uM	3.75918	4.05151	4.1349
				0.012 uM	7.51106	5.67328	5.71916			0.012 uM	3.4969	3.9866	3.98156
				0.037 uM	7.42999	6.70274	7.36222			0.037 uM	4.70741	4.59686	4.71671
				0.111 uM	6.60261	7.27007	5.84944			0.111 uM	4.94382	5.20965	4.81614
				0.333 uM	6.89271	7.18044	7.88847			0.333 uM	5.72761	5.08518	5.6284
				1 uM	6.93978	6.86647	6.18385			1 uM	4.53311	4.7919	4.4737
				3 uM	6.90043	6.34095	6.5933			3 uM	4.79794	4.41886	4.6068
		Ave	753a	DMSO	5.65625	6.98445	6.94459	Ave	753a	DMSO	3.97171	4.07152	4.09988
		Bcl-xl		0.004 uM	6.58835	5.26653	6.11371	Bcl-2		0.004 uM	3.98619	4.00516	4.17147
				0.012 uM	7.77239	5.90141	5.71901			0.012 uM	3.93533	4.22145	4.23386
				0.037 uM	7.7218	6.64924	6.96103			0.037 uM	4.91084	4.68805	4.70784
				0.111 uM	7.59982	7.52774	6.70678			0.111 uM	5.18176	5.69181	5.22716
				0.333 uM	7.77097	7.61256	7.59081			0.333 uM	5.93595	5.16457	5.72259
				1 uM	6.77653	6.86138	6.63675			1 uM	4.91116	5.00671	4.80179
				3 uM	7.07029	7.18363	6.88763			3 uM	5.07489	4.7947	5.07238

[truncated: 15 more sheets: Fig. 5a Bar graph, Fig. 5b Bar graph, Fig. 7a, Fig. 7b Bar graph, Fig. 7c, Supplementary Fig. 1b Bar graph, Supplementary Fig. 1c, Supplementary Fig. 3, Supplementary Fig. 4 Bar graph, Supplementary Fig. 5a, Supplementary Fig. 5b, Supplementary Fig. 6, Supplementary Fig. 7a, Supplementary Fig. 7b, Supplementary Fig. 12b]
